# Supplementary material for: Label-Free Quantitative Proteomic Analysis of Nitrogen Starvation in Arabidopsis Root Reveals New Aspects of H2S Signaling by Protein Persulfidation
Source: Antioxidants (Basel). 2021 Mar 24;10(4):508. doi: 10.3390/antiox10040508 (PMC8064375; doi:10.3390/antiox10040508)
Supplement: Supplementary file 1 [file antioxidants-10-00508-s001.zip]

Archive with 25 entries (24 files):
- Dataset S4.xlsx
- __MACOSX/
- __MACOSX/._Dataset S4.xlsx
- Dataset S5.xlsx
- __MACOSX/._Dataset S5.xlsx
- Dataset S2.xlsx
- __MACOSX/._Dataset S2.xlsx
- Dataset S3.xlsx
- __MACOSX/._Dataset S3.xlsx
- Table S5.xlsx
- __MACOSX/._Table S5.xlsx
- Table S1.docx
- __MACOSX/._Table S1.docx
- Dataset S1.xlsx
- __MACOSX/._Dataset S1.xlsx
- Table S4.xlsx
- __MACOSX/._Table S4.xlsx
- Figure S1.pdf
- __MACOSX/._Figure S1.pdf
- Dataset S6.xlsx
- __MACOSX/._Dataset S6.xlsx
- Table S3.xlsx
- __MACOSX/._Table S3.xlsx
- Table S2.xlsx
- __MACOSX/._Table S2.xlsx
