# Supplementary material for: Label-Free Quantitative Proteomic Analysis of Nitrogen Starvation in Arabidopsis Root Reveals New Aspects of H2S Signaling by Protein Persulfidation
Source: Antioxidants (Basel). 2021 Mar 24;10(4):508. doi: 10.3390/antiox10040508 (PMC8064375; doi:10.3390/antiox10040508)
Supplement: Supplementary file 1 [file antioxidants-10-00508-s001.zip › Dataset S4.xlsx]

## Sheet: Hoja1
Dataset 4. Significantly differentially abundant proteins in N-starved samplescompared with sufficient nutrient samples (MN / PN).
neg Log(P-value)	Log2 fold change (MN / PN)	Fold change	Majority protein IDs	Gene	Gene name	Protein name
5.87885	6.41283	85.2027	Q8L742	At4g12290	At4g12290	Amine oxidase
3.79046	5.16754	35.9405	A0A1P8AZ64	At2g02010	GAD4	Glutamate decarboxylase
3.39471	4.99903	31.9784	Q9S7A0	At3g03910	GSH3	Probable glutamate dehydrogenase 3
1.62417	4.9577	31.0754	Q9FKL3	At5g57610	MUA2.19	Kinase superfamily with octicosapeptide/Phox/Bem1p domain-containing protein
4.07542	4.66699	25.4041	O49434	At4g20070	AAH	Allantoate deiminase
2.92008	4.6202	24.5934	O65502	At4g35250	HCF244	Protein HIGH CHLOROPHYLL FLUORESCENCE PHENOTYPE 244, chloroplastic
4.5015	4.29744	19.6634	Q9LDN9	At4g08770	PER37	Peroxidase 37
3.01604	4.16365	17.9218	P46011	At5g22300	NIT4	Bifunctional nitrilase/nitrile hydratase NIT4
2.71813	3.93223	15.2658	A0A1P8B3F3	At4g16950	RPP5	Disease resistance protein (TIR-NBS-LRR class) family
1.97989	3.3882	10.4701	Q8L8W6	At3g02190	RPL39B	60S ribosomal protein L39-2
2.81146	3.14646	8.85483	Q9FMN6	At5g42830	MBD2.2	HXXXD-type acyl-transferase family protein
5.97706	3.04175	8.23491	Q9C574	At5g22140	At5g22140	FAD/NAD(P)-binding oxidoreductase family protein
3.7715	2.98571	7.92114	Q9STT5	At3g47780	ABCA7	ABC transporter A family member 7
3.56043	2.94797	7.71665	O82811	At1g08090	NRT2.1	High-affinity nitrate transporter 2.1
1.68023	2.94675	7.71011	Q9SGU9	At1g64660	MGL	Methionine gamma-lyase
4.41835	2.94656	7.70907	Q9FMD9	At5g16570	GLN1-4	Glutamine synthetase cytosolic isozyme 1-4
1.62104	2.85246	7.2223	F4KGQ0	At5g03690	FBA4	Fructose-bisphosphate aldolase 4, cytosolic
2.11979	2.84037	7.16203	P54144	At4g13510	AMT1-1	Ammonium transporter 1 member 1
2.1245	2.8224	7.0734	Q9SRM5	At3g11210	CPRD49	GDSL esterase/lipase CPRD49
1.32507	2.69672	6.48328	F4HV50	At1g47900	At1g47900	Filament-like protein (DUF869)
1.5079	2.62089	6.15129	P21218	At4g27440	PORB	Protochlorophyllide reductase B, chloroplastic
5.94496	2.61615	6.1311	O82647	At4g33070	PDC1	Pyruvate decarboxylase 1
1.10921	2.55148	5.86235	Q84JW0	At3g28760	At3g28760	3-dehydroquinate synthase
1.62672	2.54545	5.83789	Q9M389	At3g54150	F24B22.110	Embryonic abundant protein-like
5.44558	2.40881	5.31036	Q9LU36	At3g21230	4CL4;4CL5	4-coumarate--CoA ligase 4;4-coumarate:CoA ligase 5
2.41514	2.40854	5.30935	Q9SF45	At3g09580	F11F8_15	FAD/NAD(P)-binding oxidoreductase family protein
1.57796	2.39405	5.25632	Q9SJ62	At2g35880	WDL4	Protein WVD2-like 4
6.21767	2.37548	5.18909	Q9LN03	At1g08050	At1g08050	T6D22.13
4.83849	2.34417	5.07769	P06525	At1g77120	ADH1	Alcohol dehydrogenase class-P
4.54574	2.30929	4.95638	Q9FZC5	At1g26390	FOX2	Berberine bridge enzyme-like 4
1.15051	2.28942	4.88858	Q9C9B9	At1g73980	TTM1	Inorganic pyrophosphatase TTM1
1.70297	2.27678	4.84595	Q8RXQ4	At1g71840	At1g71840	Transducin family protein / WD-40 repeat family protein
3.63865	2.27062	4.82532	Q9SZ91	At4g09750	At4g09750	NAD(P)-binding Rossmann-fold superfamily protein
4.6476	2.25519	4.77398	Q9SYK9	At1g05680	UGT74E2	UDP-glycosyltransferase 74E2
2.30093	2.25382	4.76944	Q6NMS0	At1g69920	GSTU12	Glutathione S-transferase U12
1.40344	2.22058	4.66079	Q9MA74	At1g43710	SDC	Serine decarboxylase
1.21712	2.21752	4.65092	F4JCR1	At3g47890	At3g47890	Ubiquitin carboxyl-terminal hydrolase-related protein
1.76611	2.1802	4.53216	Q9LRQ8	At3g29670	PMAT2	Phenolic glucoside malonyltransferase 2
1.12115	2.07349	4.20905	F4K7C7	At5g43910	At5g43910	PfkB-like carbohydrate kinase family protein
1.51758	2.06552	4.18584	Q9SV23	At4g31460	At4g31460	AT4g31460/F3L17_30
2.80271	2.05711	4.16151	Q9FLN0	At5g40990	GLIP1	GDSL esterase/lipase 1
1.19117	1.97779	3.9389	Q9LH52	At3g12145	FLR1	Leucine-rich repeat protein FLOR 1
1.45208	1.9756	3.93292	Q9SW18	At4g25080	CHLM	Magnesium protoporphyrin IX methyltransferase, chloroplastic
3.37043	1.96449	3.90276	Q9LVR1	At5g66690	UGT72E2	UDP-glycosyltransferase 72E2
1.99022	1.94985	3.86334	Q944Q6	At2g14835	At2g14835	Expressed protein
5.95077	1.94412	3.84802	O81862	At4g19810	ChiC	Class V chitinase
1.13176	1.90592	3.74748	A0A1P8AMY7	At1g11330	At1g11330	Receptor-like serine/threonine-protein kinase
1.30033	1.90134	3.73561	Q9LPU8	At1g21130	IGMT4	Indole glucosinolate O-methyltransferase 4
1.36727	1.82614	3.54587	O81888	At4g33720	T16L1.210	AT4g33720
3.68519	1.81434	3.51698	O49285	At1g76990	ACR3	ACT domain-containing protein ACR3
2.31827	1.80001	3.48223	Q9LXP4	At3g44190	F26G5_140	At3g44190
2.53762	1.79892	3.47961	O22241	At3g44720	ADT4	Arogenate dehydratase 4, chloroplastic
1.37241	1.78769	3.45261	O65507	At4g36150	At4g36150	Disease resistance protein (TIR-NBS-LRR class) family
1.16786	1.73396	3.32639	Q9FRK8	At1g75170	At1g75170	Sec14p-like phosphatidylinositol transfer family protein
1.47757	1.71963	3.29351	Q9M2Y4	At3g49740	PCMP-E84	Pentatricopeptide repeat-containing protein At3g49740
3.29034	1.67776	3.19931	F4HUK6	At1g20560	AAE1	Probable acyl-activating enzyme 1, peroxisomal
1.93856	1.66981	3.18173	Q9S752	At3g09770	LOG2;LUL2	Probable E3 ubiquitin-protein ligase LOG2;Probable E3 ubiquitin-protein ligase LUL2
1.05508	1.66699	3.17552	Q06738	At5g52310	RD29A	Low-temperature-induced 78 kDa protein
3.76356	1.65853	3.15694	Q8GY63	At5g63990	SAL3	Probable SAL3 phosphatase
1.57274	1.655	3.14923	A0A1P8BAQ0	At5g53490	MNC6.3	Tetratricopeptide repeat (TPR)-like superfamily protein
2.69682	1.64854	3.13517	Q9M111	At4g02280	SUS3	Sucrose synthase 3
2.43396	1.64694	3.13169	O80452	At2g38280	AMPD	AMP deaminase
4.79313	1.62505	3.08452	Q39119	At4g32940	At4g32940	Vacuolar-processing enzyme gamma-isozyme
2.29459	1.60307	3.03789	Q9SZ58	At4g31910	BAT1	Brassinosteroid-related acyltransferase 1
4.53081	1.59241	3.01553	Q9FZC4	At1g26380	FOX1	Berberine bridge enzyme-like 3
1.74904	1.54334	2.91468	Q9SHH6	At1g17170	GSTU24	Glutathione S-transferase U24
2.60307	1.53244	2.89274	Q9C5G6	At1g23430	At1g23430	Peptidase C15, pyroglutamyl peptidase I-like protein
1.23667	1.52938	2.88661	Q8VXV7	At1g62830	LDL1	Lysine-specific histone demethylase 1 homolog 1
5.66629	1.51289	2.85382	P42801	At4g39800	IPS1	Inositol-3-phosphate synthase isozyme 1
1.7459	1.50937	2.84686	Q9ZW18	At2g29350	SAG13	Senescence-associated protein 13
1.27856	1.50255	2.83343	Q9ASW5	At2g18360	At2g18360	Alpha/beta-Hydrolases superfamily protein
1.41823	1.50121	2.8308	Q9C899	At1g55290	F6'H2	Feruloyl CoA ortho-hydroxylase 2
6.57512	1.49897	2.82642	Q9FKJ4	At5g60530	MUF9.16	At5g60530/muf9_180
7.8381	1.48841	2.8058	Q96262	At4g20260	PCAP1	Plasma membrane-associated cation-binding protein 1
1.15018	1.48784	2.80469	Q9SJ52	At2g35980	NHL10	NDR1/HIN1-like protein 10
4.06582	1.47289	2.77578	Q9M0Z6	At4g04800	MSRB3	Peptide methionine sulfoxide reductase B3
5.63287	1.45013	2.73233	Q42524	At1g51680	4CL1	4-coumarate--CoA ligase 1
1.15115	1.44627	2.72502	O82290	At2g35500	SKL2	Probable inactive shikimate kinase like 2, chloroplastic
2.99812	1.44026	2.71369	Q9ZQG9	At2g27500	At2g27500	Glucan endo-1,3-beta-glucosidase 14
1.20139	1.43475	2.70335	Q9S720	At1g76450	PPD3	PsbP domain-containing protein 3, chloroplastic
4.91641	1.42916	2.69289	Q9ZVU4	At1g55450	At1g55450	At1g55450/T5A14_14
3.87273	1.42782	2.69039	Q9SS90	At3g01650	RGLG1	E3 ubiquitin-protein ligase RGLG1
4.77717	1.41319	2.66326	Q94BR2	At5g19140	AILP1	Aluminum induced protein with YGL and LRDR motifs
1.44232	1.41059	2.65846	Q9SRQ7	At3g03530	NPC4	Non-specific phospholipase C4
1.58364	1.38825	2.61761	O23392	At4g15390	dl3740c	HSR201-like protein
4.89353	1.38667	2.61475	F4IP94	At2g42890	ML2	MEI2-like 2
3.57868	1.37494	2.59357	Q8H191	At1g65840	PAO4	Probable polyamine oxidase 4
3.36091	1.36607	2.57767	F4HTR6	At1g67800	At1g67800	Copine (Calcium-dependent phospholipid-binding protein) family
1.6982	1.34915	2.54761	Q9FXJ1	At1g28570	At1g28570	GDSL esterase/lipase At1g28570
2.02604	1.34703	2.54387	Q9C5Y0	At4g35790	PLDDELTA	Phospholipase D delta
3.91444	1.34084	2.53298	P42760	At1g02930	GSTF6	Glutathione S-transferase F6
3.82608	1.33971	2.531	O80725	At2g47000	ABCB4	ABC transporter B family member 4
2.6591	1.33607	2.52462	Q93ZI4	At4g27830	BGLU10	Beta-glucosidase 10
1.11926	1.33511	2.52295	Q9FVU9	At1g71230	CSN5B	COP9 signalosome complex subunit 5b
4.60834	1.32719	2.50914	Q84K47	At3g47730	ABCA2	ABC transporter A family member 2
1.38118	1.31725	2.49191	Q9XF19	At5g44110	ABCI21	ABC transporter I family member 21
6.06537	1.31519	2.48835	Q9FNP8	At5g61170	RPS19C	40S ribosomal protein S19-3
1.35083	1.31354	2.4855	Q9FGM9	At5g51440	HSP23.5	23.5 kDa heat shock protein, mitochondrial
5.04485	1.30713	2.47448	P52839	At2g03760	SOT12	Cytosolic sulfotransferase 12
1.51628	1.29883	2.4603	F4ICJ5	At1g25570	At1g25570	Di-glucose binding protein with Leucine-rich repeat domain-containing protein
2.30063	1.29875	2.46016	Q0PGJ6	At2g37770	AKR4C9	NADPH-dependent aldo-keto reductase, chloroplastic
7.89211	1.29007	2.44541	Q940Z5	At5g39050	PMAT1	Phenolic glucoside malonyltransferase 1
2.33697	1.28877	2.44319	Q1G3I0	At4g22666	At4g22666	Bifunctional inhibitor/lipid-transfer protein/seed storage 2S albumin superfamily protein
1.57754	1.27957	2.42766	O64811	At2g23010	SCPL9	Serine carboxypeptidase-like 9
4.17292	1.27907	2.42683	Q67XN2	At3g62750	BGLU8	Beta-glucosidase 8
1.55922	1.27462	2.41936	A0A1I9LM87	At3g19670	PRP40B	Pre-mRNA-processing protein 40B
3.44784	1.25967	2.3944	O64745	At2g34810	At2g34810	Berberine bridge enzyme-like 16
3.71133	1.25894	2.3932	A0A1P8B9C1	At5g62480	GSTU9	Glutathione S-transferase tau 9
3.07133	1.2489	2.3766	Q8LDU4	At4g37000	RCCR	Red chlorophyll catabolite reductase, chloroplastic
4.79278	1.2471	2.37363	Q8GWW7	At5g08170	AIH	Agmatine deiminase
3.24928	1.24339	2.36755	O80443	At2g38180	At2g38180	GDSL esterase/lipase At2g38180
2.06432	1.23981	2.36167	Q9S725	At3g21240	4CL2	4-coumarate--CoA ligase 2
1.94766	1.23311	2.35074	Q9CA57	At1g74590	GSTU10	Glutathione S-transferase U10
5.28153	1.22863	2.34345	Q56WN1	At5g37600	GLN1-1	Glutamine synthetase cytosolic isozyme 1-1
3.634	1.22533	2.3381	Q9C7X7	At1g56410	HSP70-18	Heat shock 70 kDa protein 18
2.21605	1.22457	2.33686	Q8GW29	At5g06300	LOG7	Cytokinin riboside 5'-monophosphate phosphoribohydrolase LOG7
2.3528	1.21294	2.31809	Q9LYZ7	At5g02880	UPL4	E3 ubiquitin-protein ligase UPL4
1.53282	1.20802	2.3102	Q682E0	At2g35440	At2g35440	Catalytic/ hydrolase
5.67866	1.20434	2.30432	Q39172	At5g16970	AER	NADPH-dependent oxidoreductase 2-alkenal reductase
1.09958	1.195	2.28944	A0A1I9LPZ9	At3g03380	DEG7	DegP protease 7
1.20351	1.1926	2.28564	P59833	At5g19250	At5g19250	Uncharacterized GPI-anchored protein At5g19250
1.24359	1.19089	2.28294	Q9XI36	At1g15340	MBD10	Methyl-CpG-binding domain-containing protein 10
1.33797	1.18693	2.27668	Q8LB02	At5g40650	SDH2-2	Succinate dehydrogenase [ubiquinone] iron-sulfur subunit 2, mitochondrial
2.98483	1.18367	2.27154	A0A1P8B183	At2g41100	TCH3	Calcium-binding EF hand family protein
3.36261	1.17707	2.26118	Q9C8J4	At1g51420	SPP1	Probable sucrose-phosphatase 1
2.68767	1.1623	2.23814	P45724	At3g53260	PAL2	Phenylalanine ammonia-lyase 2
3.90789	1.158	2.23148	Q9M9H6	At1g71697	CK1	Probable choline kinase 1
1.28963	1.14411	2.21009	Q94K43	At1g62540	FMOGS-OX2	Flavin-containing monooxygenase FMO GS-OX2
1.68351	1.12979	2.18826	Q94B03	At4g12070	At4g12070	Uncharacterized protein At4g12070/F16J13_140
4.69391	1.12375	2.17912	O82240	At2g47710	At2g47710	Adenine nucleotide alpha hydrolases-like superfamily protein
2.49051	1.11778	2.17013	Q9LTH8	At5g59530	At5g59530	1-aminocyclopropane-1-carboxylate oxidase homolog 11
1.86543	1.11561	2.16687	Q9M9Q6	At1g15000	SCPL50	Serine carboxypeptidase-like 50
2.50145	1.11188	2.16126	Q9LXB5	At5g10625	FLP2	Flowering-promoting factor 1-like protein 2
1.9197	1.10427	2.1499	Q8LKS5	At5g27600	LACS7	Long chain acyl-CoA synthetase 7, peroxisomal
2.11191	1.09592	2.1375	Q9FIN1	At5g24410	PGL4	Probable 6-phosphogluconolactonase 4
1.14398	1.09089	2.13006	Q9FF91	At5g23890	MRO11.7	GPI-anchored adhesin-like protein
4.41301	1.08937	2.12781	Q9LZD8	At5g03490	UGT89A2	UDP-glycosyltransferase 89A2
1.20135	1.08529	2.12181	F4JAE0	At3g53390	At3g53390	Transducin/WD40 repeat-like superfamily protein
4.94271	1.08375	2.11954	P35510	At2g37040	PAL1	Phenylalanine ammonia-lyase 1
2.58845	1.07931	2.11302	Q8LG89	At2g02850	ARPN	Basic blue protein
1.61102	1.07451	2.106	A0A1P8BDS7	At5g59490	At5g59490	Haloacid dehalogenase-like hydrolase (HAD) superfamily protein
1.15766	1.06773	2.09614	A0A1P8B5G7	At4g17480	At4g17480	Alpha/beta-Hydrolases superfamily protein
1.37026	1.0677	2.09609	O22216	At2g41540	GPDHC1	Glycerol-3-phosphate dehydrogenase [NAD(+)] GPDHC1, cytosolic
4.12026	1.06746	2.09574	O48715	At2g26480	UGT76D1	UDP-glycosyltransferase 76D1
3.24559	1.06138	2.08692	A0A1P8AUD1	At1g33030	At1g33030	O-methyltransferase family protein
1.7382	1.05894	2.0834	Q9SHH7	At1g17180	GSTU25	Glutathione S-transferase U25
2.58795	1.05664	2.08009	Q84JM4	At5g27030	TPR3	Topless-related protein 3
2.62843	1.05052	2.07128	Q9SS45	At3g10340	PAL4	Phenylalanine ammonia-lyase 4
2.06864	1.0474	2.06681	O49377	At4g32150	VAMP711	Vesicle-associated membrane protein 711
3.44092	1.04736	2.06674	Q9FFQ7	At5g63560	FACT	Fatty alcohol:caffeoyl-CoA acyltransferase
2.89355	1.04634	2.06529	Q9SGH6	At3g01420	DOX1	Alpha-dioxygenase 1
1.20056	1.03852	2.05412	Q7G9P4	At2g27150	AAO3	Abscisic-aldehyde oxidase
5.89425	1.03195	2.04478	Q9FI78	At5g48930	HST	Shikimate O-hydroxycinnamoyltransferase
5.6854	1.01653	2.02304	P43297	At1g47128	RD21A	Cysteine proteinase RD21A
1.38926	1.00814	2.01131	P51430	At5g10360	RPS6B	40S ribosomal protein S6-2
1.92231	1.00536	2.00745	A8MRW9	At2g19860	HXK2	Phosphotransferase
3.18147	1.0012	2.00166	Q9M9P5	At3g03270	At3g03270	Adenine nucleotide alpha hydrolases-like superfamily protein
3.44168	0.995644	1.99397	Q39101	At5g01600	FER1	Ferritin-1, chloroplastic
2.34437	0.990355	1.98667	O24521	At3g10520	AHB2	Non-symbiotic hemoglobin 2
1.74777	0.986304	1.9811	Q93W32	At3g11700	FLA18	Fasciclin-like arabinogalactan protein 18
3.69769	0.966697	1.95436	Q9LRQ7	At3g29680	At3g29680	BAHD acyltransferase At3g29680
4.34184	0.964234	1.95103	Q9FLH8	At5g51830	At5g51830	Probable fructokinase-7
4.11619	0.96298	1.94933	A0A1P8AX98	At2g26780	At2g26780	ARM repeat superfamily protein
2.03545	0.95945	1.94457	Q94A38	At5g46250	LARP6A	La-related protein 6A
3.1525	0.957831	1.94239	Q9MAP7	At1g32940	SBT3.5	Subtilisin-like protease SBT3.5
1.50513	0.956856	1.94108	Q9LP77	At1g48480	RKL1	Probable inactive receptor kinase At1g48480
1.61749	0.950865	1.93303	Q0WWQ1	At5g61500	ATG3	Autophagy-related protein 3
6.22214	0.949128	1.93071	P93836	At1g06570	HPD	4-hydroxyphenylpyruvate dioxygenase
3.23864	0.947	1.92786	Q84M99	At2g03200	At2g03200	At2g03200
2.42036	0.944357	1.92433	Q67Y83	At2g27920	SCPL51	Serine carboxypeptidase-like 51
2.65317	0.942819	1.92228	Q9LTH7	At5g59540	At5g59540	1-aminocyclopropane-1-carboxylate oxidase homolog 12
1.19729	0.940447	1.91912	Q8L829	At1g05890	ARI5	Probable E3 ubiquitin-protein ligase ARI5
4.97211	0.930295	1.90567	Q94C57	At4g34135	UGT73B2	UDP-glucosyl transferase 73B2
2.78203	0.923103	1.89619	Q8VYQ7	At5g35690	MXH1.3	Zinc metalloproteinase-like protein
1.94859	0.915799	1.88661	Q93Z74	At3g27570	At3g27570	AT3g27570/MMJ24_12
4.52117	0.913567	1.8837	Q9LDV4	At1g72330	ALAAT2	Alanine aminotransferase 2, mitochondrial
1.87676	0.911552	1.88107	Q9M8T3	At3g02910	At3g02910	Putative gamma-glutamylcyclotransferase At3g02910
2.90817	0.910941	1.88027	F4J3C0	At3g51350	At3g51350	Eukaryotic aspartyl protease family protein
5.57044	0.910223	1.87934	Q9SUC6	At4g20860	FAD-OXR	Berberine bridge enzyme-like 22
3.79621	0.907697	1.87605	Q9M2U5	At3g54420	EP3	Endochitinase EP3
6.17183	0.907241	1.87546	P11035	At1g37130	NIA2	Nitrate reductase [NADH] 2
4.50594	0.899029	1.86481	Q9LX12	At5g10170	IPS3	Probable inositol 3-phosphate synthase isozyme 3
1.1878	0.898735	1.86443	F4HSZ1	At1g27595	At1g27595	Symplekin
1.35383	0.891983	1.85572	A0A1I9LQU2	At3g09540	At3g09540	Pectin lyase-like superfamily protein
1.85351	0.887049	1.84939	Q9M2G1	At3g58550	F14P22.140	At3g58550
5.85039	0.885259	1.8471	O04130	At1g17745	PGDH2	D-3-phosphoglycerate dehydrogenase 2, chloroplastic
4.73861	0.882016	1.84295	Q9LKB2	At3g14920	At3g14920	Peptide-N4-(N-acetyl-beta-glucosaminyl)asparagine amidase A protein
1.50013	0.880249	1.84069	Q9SI37	At2g04880	WRKY1	WRKY transcription factor 1
2.91926	0.876353	1.83573	Q8GUK4	At4g21650	SBT3.13	Subtilisin-like protease SBT3.13
3.60219	0.875264	1.83434	F4IPJ1	At2g17930	At2g17930	Phosphatidylinositol 3-and 4-kinase family protein with FAT domain-containing protein
1.99557	0.870158	1.82786	Q9S7D8	At5g43780	APS4	ATP sulfurylase 4, chloroplastic
6.77385	0.866714	1.82351	Q9LVJ1	At3g14067	SBT1.4	Subtilisin-like protease SBT1.4
2.07457	0.863437	1.81937	Q9SR06	At3g04680	CLPS3	Protein CLP1 homolog
2.35917	0.861234	1.81659	Q9FPW6	At3g61600	POB1	BTB/POZ domain-containing protein POB1
1.53612	0.860596	1.81579	Q9FGS5	At5g50200	NRT3.1	High-affinity nitrate transporter 3.1
1.60591	0.860195	1.81528	Q8VY70	At1g62780	At1g62780	Dimethylallyl, adenosine tRNA methylthiotransferase
1.83803	0.846142	1.79769	Q38862	At2g22240	IPS2	Inositol-3-phosphate synthase isozyme 2
5.29574	0.844324	1.79542	Q8LF28	At1g28680	At1g28680	Anthranilate N-hydroxycinnamoyl/benzoyltransferase, putative
2.53058	0.843509	1.79441	O82597	At4g01480	PPA5	Soluble inorganic pyrophosphatase 5
3.82598	0.84207	1.79262	Q9ASZ9	At1g60730	At1g60730	Probable aldo-keto reductase 5
3.15162	0.841575	1.79201	F4J9M5	At3g06010	CHR12	Probable ATP-dependent DNA helicase CHR12
5.74663	0.835021	1.78388	F4J3Q1	At3g04480	At3g04480	Endoribonuclease
1.7777	0.834095	1.78274	Q9SZE7	At4g37530	PER51	Peroxidase 51
3.26214	0.831198	1.77916	Q8S9L6	At4g21410	CRK29	Cysteine-rich receptor-like protein kinase 29
1.25978	0.830832	1.77871	O80990	At2g26060	CIA1	Protein CIA1
2.15477	0.830515	1.77832	Q9S745	At3g52430	PAD4	Lipase-like PAD4
1.71567	0.830052	1.77775	Q9STI8	At4g12230	At4g12230	Alpha/beta-Hydrolases superfamily protein
5.89179	0.829769	1.7774	Q1JPL7	At1g11580	PME18	Pectinesterase/pectinesterase inhibitor 18
3.4118	0.824757	1.77124	Q9FPH3	At3g04520	THA2	Probable low-specificity L-threonine aldolase 2
1.8702	0.820004	1.76541	Q9SD98	At5g07860	MXM12.10	HXXXD-type acyl-transferase family protein
4.84962	0.809892	1.75308	Q0V7W6	At4g22110	At4g22110	Alcohol dehydrogenase-like 5
1.58514	0.803656	1.74552	F4HP82	At1g19580	GAMMA CA1	Gamma carbonic anhydrase 1
2.98597	0.795492	1.73567	Q9LEV6	At5g10830	At5g10830	At5g10830
4.75875	0.79373	1.73355	Q8GZ99	At5g49760	LRR-RLK	At5g49760
2.86573	0.792604	1.7322	Q9M069	At4g34480	At4g34480	Glucan endo-1,3-beta-glucosidase 7
3.13722	0.792473	1.73204	Q8GS60	At1g04620	HCAR	7-hydroxymethyl chlorophyll a reductase, chloroplastic
2.58357	0.791527	1.73091	O82381	At2g29750	UGT71C1	Flavonol 3-O-glucosyltransferase UGT71C1
5.70707	0.789631	1.72863	Q9ZRW8	At1g78380	GSTU19	Glutathione S-transferase U19
1.81619	0.787781	1.72642	Q7Y228	At5g19740	LAMP1	Probable glutamate carboxypeptidase LAMP1
1.90037	0.782527	1.72014	A0A1P8B3S1	At4g30210	ATR2	NADPH--cytochrome P450 reductase
3.00794	0.775935	1.7123	Q9LX13	At5g10160	At5g10160	(3R)-hydroxymyristoyl-[acyl carrier protein] dehydratase-like protein
2.37599	0.775158	1.71138	Q9STT2	At3g47810	VPS29	Vacuolar protein sorting-associated protein 29
1.77421	0.774092	1.71011	Q8VYA5	At2g37340	RS2Z33	Serine/arginine-rich splicing factor RS2Z33
4.27279	0.773819	1.70979	O64733	At2g30140	UGT87A2	UDP-glycosyltransferase 87A2
3.41766	0.770401	1.70574	P14712	At1g09570	PHYA	Phytochrome A
3.39336	0.768832	1.70389	A0A178VQ59	At2g03720	MRH6	Adenine nucleotide alpha hydrolases-like superfamily protein
1.87929	0.759063	1.69239	A0A178W6Y3	At1g01220	FKGP	L-fucokinase/GDP-L-fucose pyrophosphorylase
4.98389	0.758803	1.69209	Q9M0G0	At4g29210	GGT3	Glutathione hydrolase 3
5.4691	0.749428	1.68113	Q7Y232	At2g15490	UGT73B4	UDP-glycosyltransferase 73B4
5.7608	0.744387	1.67526	O22975	At4g24160	At4g24160	1-acylglycerol-3-phosphate O-acyltransferase
6.55111	0.742884	1.67352	Q56ZI2	At1g22530	PATL2	Patellin-2
2.34955	0.731707	1.6606	Q9C553	At1g51580	F19C24.19	At1g51580
1.44567	0.726309	1.6544	Q9FIG7	At5g42500	DIR2	Dirigent protein 2
2.21522	0.72607	1.65413	A0A1P8AM79	At1g30000	MNS3	alpha-1,2-Mannosidase
1.28432	0.722326	1.64984	Q0WPW4	At1g77330	At1g77330	1-aminocyclopropane-1-carboxylate oxidase 5
5.2105	0.72142	1.6488	Q8VZ21	At5g61820	MAC9.6	Stress up-regulated Nod 19 protein
3.39168	0.717118	1.6439	O64700	At2g34470	UREG	Urease accessory protein G
1.72784	0.715814	1.64241	O04318	At3g16390	NSP3	Nitrile-specifier protein 3
3.00443	0.715434	1.64198	Q9SR52	At1g67550	URE	Urease
2.37874	0.712163	1.63826	Q9C774	At3g11270	RPN8B	26S proteasome non-ATPase regulatory subunit 7 homolog B
2.26146	0.711414	1.63741	Q9LVF0	At3g21560	UGT84A2	UDP-glycosyltransferase 84A2
4.10206	0.705976	1.63125	Q9SVQ9	At4g13180	At4g13180	AT4g13180/F17N18_70
2.31761	0.702662	1.6275	Q9SIE3	At2g22230	At2g22230	At2g22230/T26C19.11
2.23541	0.702247	1.62704	Q9LT10	At5g23530	CXE18	Probable carboxylesterase 18
4.19061	0.699651	1.62411	O48847	At2g32700	LUH	Transcriptional corepressor LEUNIG_HOMOLOG
1.43121	0.698885	1.62325	Q0WUF6	At5g62560	PUB41	U-box domain-containing protein 41
5.64412	0.698057	1.62232	O80944	At2g37760	AKR4C8	Aldo-keto reductase family 4 member C8
1.69359	0.695851	1.61984	O23401	At4g15490	UGT84A3	UDP-glycosyltransferase 84A3
1.95068	0.69425	1.61804	Q7DMA9	At3g54010	PAS1	Peptidyl-prolyl cis-trans isomerase PASTICCINO1
2.00471	0.694055	1.61782	Q9ZPQ3	At2g03800	GEK1	D-aminoacyl-tRNA deacylase
1.49311	0.691541	1.61501	Q9SB48	At4g24520	ATR1	NADPH--cytochrome P450 reductase 1
5.85465	0.690516	1.61386	O49482	At4g34230	CAD5	Cinnamyl alcohol dehydrogenase 5
4.46094	0.68751	1.6105	Q9C7N2	At1g29690	CAD1	MACPF domain-containing protein CAD1
2.78278	0.687011	1.60994	Q9FG34	At5g06730	PER54	Peroxidase 54
1.48859	0.684432	1.60707	Q94AA4	At4g26270	PFK3	ATP-dependent 6-phosphofructokinase 3
3.77693	0.681503	1.60381	P42761	At2g30870	GSTF10	Glutathione S-transferase F10
4.77713	0.679846	1.60197	Q06327	At1g55020	LOX1	Linoleate 9S-lipoxygenase 1
3.01079	0.678625	1.60061	F4IB95	At1g52060	JAL9	Jacalin-related lectin 9
2.12178	0.677341	1.59919	F4JG10	At4g08160	XYN3	Endo-1,4-beta-xylanase 3
3.75286	0.67668	1.59846	Q9SKL6	At2g15220	At2g15220	At2g15220/F15A23.4
5.14136	0.671678	1.59292	Q94K85	At4g01610	CATHB3	Cathepsin B-like protease 3
1.43925	0.670804	1.59196	F4IBH8	At1g65560	At1g65560	Zinc-binding dehydrogenase family protein
5.88771	0.670391	1.5915	Q8LAH7	At1g76680	OPR1	12-oxophytodienoate reductase 1
2.69841	0.66673	1.58747	Q8GZ29	At5g13370	GH3.15	Indole-3-acetic acid-amido synthetase GH3.15
3.16457	0.666054	1.58673	Q9SIR9	At2g25240	At2g25240	Serpin-Z10
4.28922	0.666008	1.58668	Q9T0A7	At4g23920	UGE2	UDP-glucose 4-epimerase 2
1.50132	0.665355	1.58596	Q9FMB0	At5g38910	At5g38910	Putative germin-like protein subfamily 1 member 9
2.31956	0.662602	1.58294	Q6Q1P4	At3g54670	SMC1	Structural maintenance of chromosomes protein 1
3.22603	0.661965	1.58224	Q8S8Q6	At2g23810	TET8	Tetraspanin-8
1.68634	0.66045	1.58058	Q9XIB5	At1g49480	REM19	B3 domain-containing protein REM19
2.26039	0.659513	1.57955	Q949S4	At1g14340	At1g14340	RNA-binding (RRM/RBD/RNP motifs) family protein
3.00926	0.657258	1.57708	Q93W20	At5g49940	NIFU2	NifU-like protein 2, chloroplastic
2.76582	0.655818	1.57551	A8MRX0	At1g12140	FMOGS-OX5	Flavin-containing monooxygenase FMO GS-OX5
1.65306	0.65503	1.57465	Q8S9J6	At5g10770	At5g10770	Aspartyl protease family protein At5g10770
4.90981	0.649287	1.56839	Q9FMG0	At5g64250	MSJ1.9	2-nitropropane dioxygenase-like protein
1.76054	0.648504	1.56754	F4IB94	At1g52050	JAL8	Jacalin-related lectin 8
1.92368	0.648316	1.56734	P24704	At1g08830	CSD1	Superoxide dismutase [Cu-Zn] 1
3.00069	0.646056	1.56488	A0A1P8AUM8	At1g31180	IMD3	3-isopropylmalate dehydrogenase
2.18675	0.644672	1.56338	Q9SVG4	At4g20830	At4g20830	Berberine bridge enzyme-like 19
5.13937	0.644554	1.56326	P32962	At3g44300	NIT2	Nitrilase 2
2.04266	0.642457	1.56099	Q94BQ2	At5g20000	RPT6B	26S proteasome regulatory subunit 8 homolog B
5.63321	0.637733	1.55588	Q9LFY3	At1g27030	At1g27030	At1g27030/T7N9_9
5.89527	0.635716	1.55371	Q9LF46	At5g17380	HACL	2-hydroxyacyl-CoA lyase
4.30493	0.63084	1.54847	Q9SRY5	At1g02920	GSTF7	Glutathione S-transferase F7
1.98764	0.630398	1.54799	F4JQZ3	At4g24580	REN1	Rho GTPase-activating protein REN1
3.95684	0.626349	1.54365	Q42479	At4g23650	CPK3	Calcium-dependent protein kinase 3
5.44702	0.624992	1.5422	Q8GUQ8	At4g34890	XDH1	Xanthine dehydrogenase 1
3.26424	0.622082	1.53909	Q9C9B0	At1g73880	UGT89B1	Flavonol 3-O-glucosyltransferase UGT89B1
2.84415	0.621522	1.5385	Q9LD47	At1g12520	CCS	Copper chaperone for superoxide dismutase, chloroplastic/cytosolic
4.52892	0.615486	1.53207	Q39173	At5g16990	P2	NADP-dependent alkenal double bond reductase P2
2.40261	0.611408	1.52775	F4JVY8	At4g33150	LKR	Lysine-ketoglutarate reductase/saccharopine dehydrogenase bifunctional enzyme
1.90945	0.609907	1.52616	Q9FMB1	At5g38900	At5g38900	FrnE protein-like
6.88895	0.607617	1.52374	Q56WK6	At1g72150	PATL1	Patellin-1
4.11022	0.603954	1.51988	Q94C74	At5g26780	SHM2	Serine hydroxymethyltransferase 2, mitochondrial
1.52954	0.603355	1.51925	Q9FYC4	At3g44860	FAMT	Farnesoic acid carboxyl-O-methyltransferase
4.48783	0.602158	1.51799	Q93Z72	At5g17000	At5g17000	AT5g16970/F2K13_120
4.99903	0.597791	1.5134	Q9LHA8	At3g12580	HSP70-4	Heat shock 70 kDa protein 4
6.83695	0.597538	1.51313	Q9FFT4	At5g54960	PDC2	Pyruvate decarboxylase 2
5.18546	0.594888	1.51036	Q9M156	At4g01070	UGT72B1	UDP-glycosyltransferase 72B1
1.38594	0.594796	1.51026	F4IVL6	At2g26890	GRV2	DnaJ homolog subfamily C GRV2
1.94828	0.592687	1.50805	Q9SJ66	At2g35840	SPP2	Probable sucrose-phosphatase 2
3.47	0.586854	1.50197	Q38894	At1g28670	At1g28670	GDSL esterase/lipase At1g28670
1.95372	0.580603	1.49547	Q9C5Q8	At4g20910	HEN1	Small RNA 2'-O-methyltransferase
3.27259	0.580089	1.49494	Q9LK01	At3g24420	At3g24420	Alpha/beta-Hydrolases superfamily protein
2.44373	0.57931	1.49413	Q9LVA0	At5g62390	BAG7	BAG family molecular chaperone regulator 7
2.64195	0.578722	1.49353	Q8W593	At1g67280	At1g67280	Probable lactoylglutathione lyase, chloroplastic
1.89394	0.574539	1.4892	Q8L557	At5g62440	EMB514	Protein EMBRYO DEFECTIVE 514
2.08067	0.572618	1.48722	O23617	At4g17770	TPS5	Alpha,alpha-trehalose-phosphate synthase [UDP-forming] 5
3.95485	0.570656	1.4852	Q9SJQ9	At2g36460	FBA6	Fructose-bisphosphate aldolase 6, cytosolic
5.0576	0.570307	1.48484	P33207	At1g24360	At1g24360	3-oxoacyl-[acyl-carrier-protein] reductase, chloroplastic
4.69413	0.569739	1.48426	P46645	At5g19550	ASP2	Aspartate aminotransferase, cytoplasmic isozyme 1
3.38201	0.569138	1.48364	Q9SZJ5	At4g37930	SHM1	Serine hydroxymethyltransferase 1, mitochondrial
1.78908	0.566833	1.48127	Q9FDZ9	At1g57660	RPL21E	60S ribosomal protein L21-2
5.34366	0.566276	1.4807	O23255	At4g13940	SAHH1	Adenosylhomocysteinase 1
3.81	0.565378	1.47977	P27323	At5g52640	HSP90-1	Heat shock protein 90-1
2.97499	0.564825	1.47921	Q7PC87	At2g36380	ABCG34	ABC transporter G family member 34
2.59705	0.56101	1.4753	Q94BT0	At5g20280	SPS1	Sucrose-phosphate synthase 1
6.52669	0.559421	1.47368	Q84LM4	At4g14570	AARE	Acylamino-acid-releasing enzyme
4.07937	0.559252	1.4735	Q9ZVA4	At1g78850	At1g78850	EP1-like glycoprotein 3
4.60186	0.558835	1.47308	Q67XZ3	At1g55120	CWINV3	Beta-fructofuranosidase, insoluble isoenzyme CWINV3
2.87423	0.556685	1.47089	Q96266	At2g47730	GSTF8	Glutathione S-transferase F8, chloroplastic
2.67281	0.553737	1.46788	Q84Q59	At3g27610	At3g27610	At3g27610
2.21098	0.553422	1.46756	Q9SHS8	At2g27200	LSG1-1	GTPase LSG1-1
6.60308	0.552629	1.46676	Q949Q7	At4g30810	SCPL29	Serine carboxypeptidase-like 29
5.60876	0.552443	1.46657	O23254	At4g13930	SHM4	Serine hydroxymethyltransferase 4
4.07873	0.552374	1.4665	Q940G5	At4g25900	At4g25900	Glucose-6-phosphate 1-epimerase
2.35076	0.551873	1.46599	Q94C15	At1g69680	At1g69680	At1g69680/T6C23_12
4.27418	0.551733	1.46585	Q8L7W8	At4g34260	FUC95A	Alpha-L-fucosidase 2
2.85742	0.551586	1.4657	Q8GYH9	At3g46280	At3g46280	Kinase-like protein
5.14861	0.551001	1.4651	P48523	At3g19450	CAD4	Cinnamyl alcohol dehydrogenase 4
3.40141	0.550877	1.46498	Q8H116	At3g21160	MNS2	Mannosyl-oligosaccharide 1,2-alpha-mannosidase MNS2
1.69924	0.550381	1.46447	Q8LFZ9	At4g26620	At4g26620	Sucrase-like protein
5.9379	0.54919	1.46326	Q9LVI8	At3g17820	GLN1-3	Glutamine synthetase cytosolic isozyme 1-3
1.61131	0.547966	1.46202	F4JCU3	At3g54250	MVD2	Diphosphomevalonate decarboxylase MVD2, peroxisomal
2.92816	0.547825	1.46188	Q9MA63	At3g05500	At3g05500	REF/SRPP-like protein At3g05500
4.58613	0.546476	1.46051	Q84MB6	At3g50210	At3g50210	Probable 2-oxoglutarate-dependent dioxygenase At3g50210
1.60646	0.544304	1.45832	Q9LHE6	At3g19990	At3g19990	E3 ubiquitin-protein ligase
2.75452	0.540509	1.45449	Q9LYV6	At5g13200	At5g13200	GEM-like protein 5
3.8598	0.537713	1.45167	Q8RUF8	At5g12040	NLP3	Omega-amidase, chloroplastic
2.32592	0.536348	1.4503	Q8RWK6	At3g06770	At3g06770	Pectin lyase-like superfamily protein
1.85679	0.533705	1.44764	F4JAB3	At3g47010	At3g47010	Glycosyl hydrolase family protein
4.13015	0.532143	1.44608	O65423	At4g21580	F18E5.200	AT4g21580/F18E5_200
1.99577	0.531999	1.44593	Q93YW5	At4g28400	At4g28400	Probable protein phosphatase 2C 58
5.87519	0.531282	1.44521	A0A1P8B667	At4g36760	APP1	Aminopeptidase P1
2.77049	0.527831	1.44176	Q9FPE4	At1g28660	At1g28660	GDSL esterase/lipase At1g28660
3.70703	0.526627	1.44056	Q9FGT8	At5g58070	TIL	Temperature-induced lipocalin-1
3.71182	0.526391	1.44032	Q8VXZ7	At3g56310	AGAL3	Alpha-galactosidase 3
2.47657	0.526273	1.4402	Q84MC2	At5g11950	LOG8	Cytokinin riboside 5'-monophosphate phosphoribohydrolase LOG8
5.51026	0.524388	1.43832	P48641	At3g24170	At3g24170	Glutathione reductase, cytosolic
1.53307	0.524185	1.43812	Q9LPU6	At1g21110	IGMT3	Indole glucosinolate O-methyltransferase 3
1.78478	0.523515	1.43745	A0A1P8AVZ2	At1g10170	NFXL1	NF-X-like 1
3.3521	0.52281	1.43675	Q9T030	At4g39230	PCBER1	Phenylcoumaran benzylic ether reductase 1
1.5201	0.522424	1.43637	Q9ZW82	At2g43120	PRN2	Pirin-like protein 2
3.32992	0.521592	1.43554	Q9SMQ6	At4g39990	RABA4B	Ras-related protein RABA4b
4.32141	0.520234	1.43419	Q9FFW8	At5g38530	TSBtype2	Tryptophan synthase beta chain
7.43471	0.513788	1.42779	Q39041	At1g12240	BFRUCT4	Acid beta-fructofuranosidase 4, vacuolar
3.71073	0.51368	1.42769	Q94C86	At3g16850	At3g16850	Pectin lyase-like superfamily protein
2.29779	0.513639	1.42765	Q9LRR9	At3g14420	GLO1	(S)-2-hydroxy-acid oxidase GLO1
1.77073	0.512945	1.42696	B9DGU7	At1g02880	TPK1	Thiamine pyrophosphokinase 1
5.41402	0.508253	1.42233	Q9SU83	At4g29680	At4g29680	Alkaline-phosphatase-like family protein
4.23226	0.507593	1.42168	A1L4Y4	At5g61510	At5g61510	At5g61510
1.65874	0.50682	1.42091	Q9SI58	At2g03820	NMD3	60S ribosomal export protein NMD3
4.72742	0.506789	1.42088	O49499	At4g34050	CCOAOMT1	Caffeoyl-CoA O-methyltransferase 1
6.61639	0.506451	1.42055	Q9LJL3	At3g19170	PREP1	Presequence protease 1, chloroplastic/mitochondrial
2.3444	0.505178	1.4193	Q9FG54	At5g54370	MDK4.20	At5g54370
2.577	0.502472	1.41664	P46422	At4g02520	GSTF2	Glutathione S-transferase F2
4.00272	0.498485	1.41273	Q9LVY1	At5g36160	TAT	Tyrosine aminotransferase
3.41908	0.498193	1.41244	A0A1P8BF28	At5g61640	PMSR1	Peptidemethionine sulfoxide reductase 1
4.04366	0.495693	1.41	O04904	At4g22930	PYR4	Dihydroorotase, mitochondrial
1.69711	0.491459	1.40587	Q9LZ26	At5g04710	T1E3_70	Aspartyl aminopeptidase
3.29623	0.491146	1.40556	Q9LTV6	At3g12800	At3g12800	Peroxisomal 2,4-dienoyl-CoA reductase
2.86633	0.489217	1.40368	Q9S7E9	At1g70580	GGAT2	Glutamate--glyoxylate aminotransferase 2
3.26315	0.488083	1.40258	Q949Y3	At5g34850	PAP26	Bifunctional purple acid phosphatase 26
1.67158	0.487442	1.40196	Q43731	At4g37520	PER50	Peroxidase 50
4.55468	0.483893	1.39851	O80585	At2g44160	MTHFR2	Methylenetetrahydrofolate reductase 2
2.57585	0.483089	1.39773	O81009	At2g22920	SCPL12	Serine carboxypeptidase-like 12
3.56654	0.481107	1.39581	P46644	At5g11520	ASP3	Aspartate aminotransferase 3, chloroplastic
4.06492	0.480614	1.39534	Q9LK36	At3g23810	SAHH2	Adenosylhomocysteinase 2
3.73114	0.479725	1.39448	Q9C9H8	At1g71410	F26A9.21	ARM repeat superfamily protein
4.43959	0.478464	1.39326	Q9FKT3	At5g56150	UBC30	Ubiquitin-conjugating enzyme E2 30
4.507	0.476795	1.39165	F4KHD5	At5g40450	MPO12.160	A-kinase anchor-like protein
1.77657	0.475272	1.39018	Q8GY23	At1g55860	UPL1	E3 ubiquitin-protein ligase UPL1
2.43614	0.475266	1.39017	Q9M0M4	At4g17270	At4g17270	Putative MO25-like protein At4g17270
3.46947	0.473566	1.38854	Q42592	At4g08390	APXS	L-ascorbate peroxidase S, chloroplastic/mitochondrial
1.78914	0.472874	1.38787	A0A1P8AZK1	At2g26540	HEMD	Uroporphyrinogen-III synthase
3.20852	0.470829	1.38591	Q9C5J7	At5g56630	PFK7	ATP-dependent 6-phosphofructokinase 7
1.62737	0.468457	1.38363	Q9LER5	At5g14710	At5g14710	Proteasome assembly chaperone-like protein
4.74298	0.467962	1.38315	Q8RW90	At1g12050	FAH	Fumarylacetoacetase
2.40361	0.466032	1.38131	Q94BN2	At5g53120	SPMS	Spermine synthase
2.1345	0.465639	1.38093	Q42525	At4g29130	HXK1	Hexokinase-1
1.71653	0.462767	1.37818	Q84M96	At1g60680	AGD2	Probable aldo-keto reductase 2
1.60522	0.461377	1.37686	P43333	At1g09760	At1g09760	U2 small nuclear ribonucleoprotein A'
1.87045	0.460788	1.37629	Q93ZH7	At5g03040	iqd2	AT5g03040/F15A17_70
5.34013	0.45671	1.37241	Q9LT78	At3g19390	RD21C	Probable cysteine protease RD21C
2.35086	0.456162	1.37189	Q4PSZ5	At1g51410	At1g51410	NAD(P)-binding Rossmann-fold superfamily protein
1.95568	0.453779	1.36962	Q94AF2	At5g19150	At5g19150	ATP-dependent (S)-NAD(P)H-hydrate dehydratase
4.18641	0.453544	1.3694	Q93XW5	At5g48180	NSP5	Nitrile-specifier protein 5
4.64468	0.450755	1.36676	Q9XI10	At1g21680	At1g21680	DPP6 N-terminal domain-like protein
2.12584	0.446477	1.36271	Q9SN58	At4g10960	UGE5	UDP-glucose 4-epimerase 5
4.63956	0.445739	1.36201	O48832	At2g17840	ERD7	Protein EARLY-RESPONSIVE TO DEHYDRATION 7, chloroplastic
5.10309	0.444243	1.3606	A0A1P8B3K6	At4g25580	At4g25580	CAP160 protein
3.19254	0.442921	1.35935	Q9ZRA2	At5g54080	HGO	Homogentisate 1,2-dioxygenase
4.02529	0.440837	1.35739	Q8RXD9	At2g40840	DPE2	4-alpha-glucanotransferase DPE2
1.86802	0.440145	1.35674	Q9FR44	At3g18000	NMT1	Phosphoethanolamine N-methyltransferase 1
1.84813	0.437187	1.35396	O81498	At5g26310	UGT72E3	UDP-glycosyltransferase 72E3
1.67706	0.437078	1.35386	Q71DJ5	At2g15230	LIP1	Triacylglycerol lipase 1
3.01331	0.435981	1.35283	F4IL57	At2g47500	KIN14I	Kinesin-like protein KIN-14I
3.76044	0.433474	1.35048	Q9M8T0	At3g02880	At3g02880	Probable inactive receptor kinase At3g02880
3.36722	0.430514	1.34771	P92974	At5g06460	UBA2	Ubiquitin-activating enzyme E1 2
3.96551	0.428496	1.34583	Q93VC9	At1g02305	CATHB2	Cathepsin B-like protease 2
5.8771	0.425831	1.34335	Q94C59	At1g30690	PATL4	Patellin-4
5.44584	0.42576	1.34328	Q9LIN0	At3g26450	At3g26450	Major latex protein, putative
2.79298	0.424553	1.34216	Q9LK88	At3g27890	NQR	NADPH:quinone oxidoreductase
4.39606	0.424287	1.34191	Q9C5C4	At4g17830	At4g17830	Acetylornithine deacetylase
3.25053	0.421224	1.33906	F4K6N3	At5g07360	At5g07360	Amidase family protein
2.28973	0.419898	1.33783	A0A1P8AMV4	At1g50110	At1g50110	Branched-chain-amino-acid aminotransferase
2.70048	0.419653	1.33761	Q9FGS4	At5g50210	QS	Quinolinate synthase, chloroplastic
1.88854	0.419377	1.33735	Q9CAI3	At1g72680	CAD1	Probable cinnamyl alcohol dehydrogenase 1
1.72288	0.416991	1.33514	Q8W1P0	At4g26430	CSN6B	COP9 signalosome complex subunit 6b
3.69713	0.413877	1.33226	Q27GK7	At3g15880	TPR4	Topless-related protein 4
4.52115	0.412352	1.33085	Q93ZN2	At1g60710	At1g60710	Probable aldo-keto reductase 4
4.48797	0.408996	1.32776	O65719	At3g09440	HSP70-3	Heat shock 70 kDa protein 3
3.21549	0.404351	1.32349	Q9FNJ8	At5g22630	ADT5	Arogenate dehydratase 5, chloroplastic
5.81737	0.401847	1.3212	Q9SYG7	At1g54100	ALDH7B4	Aldehyde dehydrogenase family 7 member B4
3.60423	0.40144	1.32083	Q9SMU8	At3g49120	PER34	Peroxidase 34
2.29	0.398188	1.31785	P92965	At4g25500	RS40	Serine/arginine-rich splicing factor RS40
3.1428	0.397577	1.31729	Q9LM92	At1g20580	SMD3B	Small nuclear ribonucleoprotein SmD3b
2.32644	0.39704	1.3168	Q9LK77	At5g48370	At5g48370	At5g48370
3.94259	0.395504	1.3154	Q9M1R2	At3g62120	At3g62120	Proline--tRNA ligase, cytoplasmic
2.34423	0.392457	1.31263	Q9M2V1	At3g54360	NCA1	Protein NCA1
3.78707	0.392303	1.31249	Q1JPM1	At5g65760	MPA24.11	At5g65760
4.61672	0.390176	1.31055	Q9MAT3	At1g04850	F13M7.16	F13M7.16 protein
2.27537	0.389321	1.30978	Q9SV68	At4g13010	CEQORH	Chloroplast envelope quinone oxidoreductase homolog
3.64953	0.389226	1.30969	Q9T0P4	At2g41220	GLU2	Ferredoxin-dependent glutamate synthase 2, chloroplastic
3.36188	0.388677	1.30919	Q9LMG7	At1g13900	PAP2	Probable inactive purple acid phosphatase 2
2.39875	0.387222	1.30787	Q8H1S4	At1g06650	At1g06650	1-aminocyclopropane-1-carboxylate oxidase homolog 3
2.57535	0.386085	1.30684	Q9FFU6	At5g54830	At5g54830	Cytochrome b561, DM13 and DOMON domain-containing protein At5g54830
2.13205	0.385128	1.30598	A2RVV4	At5g57700	MRI1.6	At5g57700
3.45057	0.384405	1.30532	Q9SZ11	At4g26690	GDPDL3	Glycerophosphodiester phosphodiesterase GDPDL3
2.65313	0.381495	1.30269	Q8W1X2	At5g37850	PK	Pyridoxal kinase
2.11418	0.380196	1.30152	P21216	At2g18230	PPA2	Soluble inorganic pyrophosphatase 2
4.00803	0.378055	1.29959	Q0WV90	At1g80490	TPR1	Topless-related protein 1
6.27504	0.37661	1.29829	Q9SU63	At3g48000	ALDH2B4	Aldehyde dehydrogenase family 2 member B4, mitochondrial
5.00017	0.376294	1.298	O65202	At4g16760	ACX1	Peroxisomal acyl-coenzyme A oxidase 1
2.16394	0.373921	1.29587	Q9CA68	At1g74460	At1g74460	GDSL esterase/lipase At1g74460
3.03566	0.373817	1.29578	F4IW47	At2g45290	TKL-2	Transketolase-2, chloroplastic
2.49365	0.371841	1.294	Q56WF8	At3g45010	SCPL48	Serine carboxypeptidase-like 48
3.90158	0.369119	1.29156	P25819	At4g35090	CAT2	Catalase-2
3.13189	0.363716	1.28674	Q2V465	At2g22970	SCPL11	Serine carboxypeptidase-like 11
4.75502	0.359451	1.28294	Q9FE68	At1g07240	UGT71C5	UDP-glycosyltransferase 71C5
5.74552	0.359428	1.28292	P54609	At3g09840	CDC48A	Cell division control protein 48 homolog A
2.24738	0.359227	1.28274	Q9LFT3	At5g15870	At5g15870	Glycosyl hydrolase family 81 protein
2.87271	0.357107	1.28085	Q9XI22	At1g15470	At1g15470	F9L1.42 protein
3.59954	0.356923	1.28069	Q96292	At3g18780	ACT2	Actin-2
5.10978	0.35594	1.27982	P22954	At5g02490	HSP70-2	Heat shock 70 kDa protein 2
2.35418	0.354982	1.27897	Q9SF20	At3g11780	F26K24.7	F26K24.7 protein
3.21029	0.354961	1.27895	Q9SJT1	At2g21470	SAE2	SUMO-activating enzyme subunit 2
4.19314	0.352441	1.27672	P53492	At5g09810	ACT7	Actin-7
3.74732	0.352304	1.2766	Q29Q34	At5g19440	At5g19440	At5g19440
4.31447	0.352183	1.27649	Q8L6Y1	At3g20630	UBP14	Ubiquitin carboxyl-terminal hydrolase 14
2.72697	0.352065	1.27639	Q9SW48	At4g34860	INVB	Probable alkaline/neutral invertase B
3.20686	0.351697	1.27606	Q9SU13	At4g12730	FLA2	Fasciclin-like arabinogalactan protein 2
2.83939	0.350447	1.27496	Q9LVC5	At5g57330	MJB24.14	Glucose-6-phosphate 1-epimerase
2.13519	0.340811	1.26647	Q9LQ81	At1g01750	ADF10	Actin-depolymerizing factor 10
4.60062	0.34004	1.26579	P23686	At1g02500	SAM1	S-adenosylmethionine synthase 1
4.04447	0.338417	1.26437	Q9FIE8	At5g59290	UXS3	UDP-glucuronic acid decarboxylase 3
3.10016	0.334241	1.26071	A7WM73	At3g55260	HEXO1	Beta-hexosaminidase 1
3.56849	0.334	1.2605	P32826	At3g10410	SCPL49	Serine carboxypeptidase-like 49
3.30143	0.333584	1.26014	O81147	At2g05840	PAA2	Proteasome subunit alpha type-6-B
2.16049	0.332367	1.25908	Q39097	At5g47880	ERF1-1	Eukaryotic peptide chain release factor subunit 1-1
2.59698	0.33207	1.25882	Q9LST0	At5g60160	At5g60160	AT5g60160/f15l12_20
3.04134	0.332028	1.25878	O49686	At4g17870	PYR1	Abscisic acid receptor PYR1
2.13545	0.331583	1.25839	Q9LT77	At3g19400	RDL2	Probable cysteine protease RDL2
5.126	0.330542	1.25749	Q9T0I8	At4g38800	MTN1	5'-methylthioadenosine nucleosidase
3.39585	0.324631	1.25234	Q9M214	At3g60450	T8B10_110	At3g60450
5.63221	0.324258	1.25202	F4JVN6	At4g20850	TPP2	Tripeptidyl-peptidase 2
4.14799	0.324183	1.25195	Q9FJI5	At5g40760	G6PD6	Glucose-6-phosphate 1-dehydrogenase 6, cytoplasmic
2.36907	0.324141	1.25192	Q9SHE7	At1g31340	RUB1	Ubiquitin-NEDD8-like protein RUB1
4.39403	0.322604	1.25059	Q43348	At1g62660	BFRUCT3	Acid beta-fructofuranosidase 3, vacuolar
3.80135	0.322364	1.25038	Q9STX2	At4g24220	VEP1	3-oxo-Delta(4,5)-steroid 5-beta-reductase
2.29285	0.321275	1.24943	O22469	At4g35050	MSI3	WD-40 repeat-containing protein MSI3
3.1873	0.320836	1.24905	Q8VXY9	At5g43600	UAH	Ureidoglycolate hydrolase
3.4762	0.319184	1.24762	Q9SRV5	At3g03780	MS2	5-methyltetrahydropteroyltriglutamate--homocysteine methyltransferase 2
2.80038	0.318361	1.24691	O23016	At1g04690	KAB1	Probable voltage-gated potassium channel subunit beta
3.33346	0.318239	1.24681	Q39024	At4g01370	MPK4	Mitogen-activated protein kinase 4
2.3653	0.314072	1.24321	Q9SSG3	At1g74790	HIPL1	HIPL1 protein
4.82597	0.309093	1.23893	Q8GUM2	At4g37910	HSP70-9	Heat shock 70 kDa protein 9, mitochondrial
5.91327	0.308656	1.23855	P22953	At5g02500	HSP70-1;HSC70-1	Heat shock 70 kDa protein 1;Heat shock cognate protein 70-1
4.52114	0.307953	1.23795	Q9SL48	At2g17980	SLY1	SEC1 family transport protein SLY1
3.32792	0.306681	1.23686	Q9FMD7	At5g16590	At5g16590	Probable inactive receptor kinase At5g16590
3.25718	0.304982	1.2354	P54150	At4g25130	MSR4	Peptide methionine sulfoxide reductase A4, chloroplastic
4.85459	0.301476	1.23241	P25858	At3g04120	GAPC1	Glyceraldehyde-3-phosphate dehydrogenase GAPC1, cytosolic
3.71131	0.30015	1.23127	Q944H0	At1g48600	NMT2	Phosphomethylethanolamine N-methyltransferase
3.49683	0.298871	1.23018	O22822	At2g43820	UGT74F2	UDP-glycosyltransferase 74F2
2.37578	0.29868	1.23002	Q39023	At3g45640	MPK3	Mitogen-activated protein kinase 3
3.6238	0.298357	1.22974	Q9SLV3	At1g58270	ZW9	At1g58270/F19C14_8
5.82608	0.297713	1.22919	Q56YU0	At3g24503	ALDH2C4	Aldehyde dehydrogenase family 2 member C4
2.63933	0.294621	1.22656	O81235	At3g10920	MSD1	Superoxide dismutase [Mn] 1, mitochondrial
3.00107	0.291699	1.22408	Q9LIA8	At3g29360	UGD2	UDP-glucose 6-dehydrogenase 2
3.13346	0.288946	1.22175	Q8VYF5	At2g27450	CPA	N-carbamoylputrescine amidase
3.1989	0.288328	1.22122	Q94CC6	At4g36195	At4g36195	Prolyl carboxypeptidase like protein
3.12021	0.286634	1.21979	Q9FK25	At5g54160	OMT1	Flavone 3'-O-methyltransferase 1
4.47615	0.28554	1.21887	Q96255	At4g35630	PSAT1	Phosphoserine aminotransferase 1, chloroplastic
3.03249	0.284955	1.21837	Q8VYI3	At1g76150	ECH2	Enoyl-CoA hydratase 2, peroxisomal
3.52008	0.28152	1.21547	Q9SJL8	At2g36880	METK3	S-adenosylmethionine synthase 3
3.21015	0.279408	1.2137	Q9LXA8	At5g10560	BXL6	Probable beta-D-xylosidase 6
3.61908	0.278831	1.21321	Q93WJ8	At5g03630	MDAR2	Monodehydroascorbate reductase 2
5.49788	0.278445	1.21289	Q8L866	At2g42490	MHK10.21	Amine oxidase
2.91174	0.276551	1.2113	Q9C5I1	At5g52560	USP	UDP-sugar pyrophosphorylase
3.27616	0.274925	1.20993	P29513	At1g20010	TUBB5	Tubulin beta-5 chain
2.79276	0.269513	1.2054	Q9ZPI5	At3g06860	MFP2	Peroxisomal fatty acid beta-oxidation multifunctional protein MFP2
3.76042	0.267537	1.20375	Q9S757	At3g61440	CYSC1	Bifunctional L-3-cyanoalanine synthase/cysteine synthase C1, mitochondrial
3.48592	0.266365	1.20277	P93031	At3g51160	MUR1	GDP-mannose 4,6 dehydratase 2
5.02474	0.266303	1.20272	P57720	At1g48850	EMB1144	Chorismate synthase, chloroplastic
3.36249	0.261487	1.19871	O49299	At1g23190	At1g23190	Probable phosphoglucomutase, cytoplasmic 1
4.42972	0.257762	1.19562	P24636	At5g44340	TUBB4	Tubulin beta-4 chain
3.15276	0.25718	1.19514	O80988	At2g26080	GLDP2	Glycine dehydrogenase (decarboxylating) 2, mitochondrial
3.59117	0.247334	1.18701	B9DGT7	At1g50010	TUBA2	Tubulin alpha-2 chain
4.18389	0.234095	1.17617	Q9C907	At1g74210	GDPD5	Glycerophosphodiester phosphodiesterase GDPD5
4.73298	0.213147	1.15921	Q9SIB9	At2g05710	ACO3	Aconitate hydratase 3, mitochondrial
3.98676	-0.223469	0.856504	O65398	At1g11840	GLX1	Lactoylglutathione lyase GLX1
4.35308	-0.230653	0.852249	Q9ZUG4	At2g05830	At2g05830	Methylthioribose-1-phosphate isomerase
4.3764	-0.24999	0.840903	P56820	At4g20980	TIF3D1	Eukaryotic translation initiation factor 3 subunit D
3.08394	-0.253752	0.838712	Q9LFH5	At3g53430	RPL12B	60S ribosomal protein L12-2
3.07844	-0.255478	0.83771	Q9SA18	At1g31230	AKHSDH1	Bifunctional aspartokinase/homoserine dehydrogenase 1, chloroplastic
3.66301	-0.256004	0.837404	Q39230	At5g27470	At5g27470	Serine--tRNA ligase, cytoplasmic
4.32446	-0.25745	0.836565	Q9ZW34	At2g29560	ENO3	Cytosolic enolase 3
3.72153	-0.260357	0.834881	O48588	At5g44720	T19K24.17	Molybdenum cofactor sulfurase family protein
3.81432	-0.261509	0.834215	Q9M0E2	At4g29410	RPL28C	60S ribosomal protein L28-2
2.82419	-0.264206	0.832657	P46309	At4g23100	GSH1	Glutamate--cysteine ligase, chloroplastic
3.09531	-0.264487	0.832495	P28769	At3g20050	CCT1	T-complex protein 1 subunit alpha
4.29528	-0.26909	0.829843	Q9SYP2	At1g20950	PFP-ALPHA1	Pyrophosphate--fructose 6-phosphate 1-phosphotransferase subunit alpha 1
3.14289	-0.27339	0.827373	Q9FZ84	At1g18630	RBG6	Glycine-rich RNA-binding protein 6, mitochondrial
4.54752	-0.273621	0.827241	P49200	At3g45030	RPS20A	40S ribosomal protein S20-1
2.83607	-0.275297	0.82628	Q02166	At5g17990	PAT1	Anthranilate phosphoribosyltransferase, chloroplastic
3.03169	-0.278012	0.824727	B3H658	At3g49680	BCAT3	Branched-chain-amino-acid aminotransferase
3.61036	-0.278821	0.824264	P42759	At1g20450	ERD10	Dehydrin ERD10
2.6036	-0.279192	0.824052	Q94BT9	At1g66240	ATX1	Copper transport protein ATX1
2.85954	-0.280697	0.823193	O22769	At4g02580	At4g02580	NADH dehydrogenase [ubiquinone] flavoprotein 2, mitochondrial
4.20811	-0.286065	0.820136	Q9FF55	At5g60640	PDIL1-4	Protein disulfide isomerase-like 1-4
4.42336	-0.288423	0.818797	Q9SIU0	At2g13560	NAD-ME1	NAD-dependent malic enzyme 1, mitochondrial
4.02962	-0.290073	0.81786	Q43127	At5g35630	GLN2	Glutamine synthetase, chloroplastic/mitochondrial
3.57758	-0.291261	0.817188	P20115	At2g44350	CSY4	Citrate synthase 4, mitochondrial
4.95333	-0.29322	0.816079	O82762	At2g25970	At2g25970	F17H15.1/F17H15.1
4.10971	-0.294029	0.815621	P17745	At4g20360	TUFA	Elongation factor Tu, chloroplastic
2.60874	-0.295072	0.815032	Q9LV09	At5g53400	BOB1	Protein BOBBER 1
2.55507	-0.295304	0.8149	Q9FZ25	At1g02360	At1g02360	At1g02360
2.93938	-0.296406	0.814278	Q9ZUF6	At2g05920	SBT1.8	Subtilisin-like protease SBT1.8
2.55781	-0.296901	0.813999	Q9S9W2	At4g05530	SDRA	Short-chain dehydrogenase/reductase SDRA
3.1246	-0.299947	0.812282	Q9LD57	At3g12780	PGK1	Phosphoglycerate kinase 1, chloroplastic
3.7478	-0.300818	0.811792	Q9FKV6	At5g44320	At5g44320	Eukaryotic translation initiation factor 3 subunit D
4.19404	-0.301882	0.811193	Q9LMU0	At1g17890	GER2	Putative GDP-L-fucose synthase 2
2.95488	-0.303411	0.810334	Q9S7E4	At5g14780	FDH1	Formate dehydrogenase, chloroplastic/mitochondrial
3.70054	-0.304132	0.809929	Q9LUG8	At3g23600	At3g23600	AT3g23600/MDB19_9
2.53245	-0.305717	0.80904	F4J5T2	At3g52200	LTA3	Dihydrolipoamide acetyltransferase component of pyruvate dehydrogenase complex
2.5033	-0.306057	0.808849	O22126	At2g45470	FLA8	Fasciclin-like arabinogalactan protein 8
2.34513	-0.308367	0.807555	Q39241	At1g45145	TRX5	Thioredoxin H5
3.15591	-0.30881	0.807307	Q9FG81	At5g43830	MQD19.19	Aluminum induced protein with YGL and LRDR motifs
3.4317	-0.310607	0.806302	Q9FGF0	At5g64460	At5g64460	Phosphoglycerate mutase-like protein 1
3.6561	-0.312964	0.804986	Q9XI01	At1g21750	PDIL1-1	Protein disulfide isomerase-like 1-1
3.17837	-0.314179	0.804309	Q9LHG9	At3g12390	At3g12390	Nascent polypeptide-associated complex subunit alpha-like protein 1
2.24721	-0.31707	0.802698	Q9XI62	At1g14240	APY3	Probable apyrase 3
2.83907	-0.322584	0.799637	Q7Y175	At4g15410	PUX5	Plant UBX domain-containing protein 5
2.43554	-0.323132	0.799333	Q944A6	At1g09020	SNF4	Sucrose nonfermenting 4-like protein
2.30037	-0.324031	0.798835	Q8W575	At5g14250	CSN3	COP9 signalosome complex subunit 3
2.52896	-0.324317	0.798676	O80480	At1g09270	IMPA4	Importin subunit alpha-4
2.76073	-0.325468	0.79804	Q9LFX8	At1g27090	At1g27090	Glycine-rich protein
5.1821	-0.326732	0.79734	Q9FRL8	At1g75270	DHAR2	Glutathione S-transferase DHAR2
2.17557	-0.32688	0.797259	Q8L7B2	At4g12910	SCPL20	Serine carboxypeptidase-like 20
2.28934	-0.328348	0.796448	Q9FI97	At5g05890	UGT76C5	UDP-glycosyltransferase 76C5
2.20567	-0.328375	0.796433	F4J488	At3g29760	At3g29760	Haloacid dehalogenase-like hydrolase (HAD) superfamily protein
3.71484	-0.329329	0.795907	Q9C9D0	At1g74100	SOT16	Cytosolic sulfotransferase 16
4.02355	-0.329624	0.795744	P47998	At4g14880	OASA1	Cysteine synthase 1
4.32372	-0.331975	0.794448	Q9LQQ3	At1g07750	At1g07750	At1g07750/F24B9_13
2.61322	-0.332864	0.793959	Q93VP3	At1g26630	ELF5A-2	Eukaryotic translation initiation factor 5A-2
3.64427	-0.337791	0.791252	Q8H0V6	At1g64550	ABCF3	ABC transporter F family member 3
3.41192	-0.339652	0.790232	O80998	At2g25980	JAL20	Jacalin-related lectin 20
2.44264	-0.347366	0.786018	Q9FHP0	At5g65910	At5g65910	BSD domain-containing protein
2.40755	-0.34803	0.785656	Q9FZ24	At1g02370	At1g02370	Pentatricopeptide repeat-containing protein At1g02370, mitochondrial
3.09994	-0.350159	0.784498	Q94EH8	At1g66260	ALY3	THO complex subunit 4C
3.88044	-0.354388	0.782202	Q93YZ7	At2g31810	At2g31810	Acetolactate synthase small subunit 2, chloroplastic
2.44338	-0.355698	0.781492	Q9LJE5	At3g13460	ECT2	YTH domain-containing protein ECT2
2.91857	-0.356938	0.78082	O04379	At1g48410	AGO1	Protein argonaute 1
2.55236	-0.357062	0.780753	Q9S726	At3g04790	RPI3	Probable ribose-5-phosphate isomerase 3, chloroplastic
2.82284	-0.357252	0.78065	O04905	At5g26667	UMK3	UMP-CMP kinase 3
6.06489	-0.360067	0.779128	Q9FVT2	At1g57720	At1g57720	Probable elongation factor 1-gamma 2
2.95856	-0.360479	0.778906	Q9SK27	At2g25060	At2g25060	Early nodulin-like protein 1
4.01065	-0.361625	0.778288	Q9FXA2	At1g49760	PAB8	Polyadenylate-binding protein 8
2.14489	-0.365184	0.77637	F4JTD2	At4g25730	At4g25730	Putative rRNA methyltransferase
3.13161	-0.365513	0.776193	P40283	At5g59910	At5g59910	Histone H2B.11
3.5735	-0.366348	0.775744	Q05758	At3g58610	At3g58610	Ketol-acid reductoisomerase, chloroplastic
5.14129	-0.366538	0.775642	Q94AR8	At4g13430	IIL1	3-isopropylmalate dehydratase large subunit, chloroplastic
3.11619	-0.36867	0.774496	A0A1P8AY36	At2g34480	At2g34480	Ribosomal protein L18ae/LX family protein
2.94076	-0.369627	0.773982	O64517	At1g79340	AMC4	Metacaspase-4
3.05374	-0.370982	0.773256	Q9FWT2	At1g75440	UBC16	Probable ubiquitin-conjugating enzyme E2 16
5.01805	-0.378287	0.76935	F4HS76	At1g80460	NHO1	Actin-like ATPase superfamily protein
3.12747	-0.378489	0.769243	Q41969	At5g20920	EIF2B	Eukaryotic translation initiation factor 2 subunit beta
2.23188	-0.378829	0.769062	Q9C4Z6	At1g48630	RACK1B	Receptor for activated C kinase 1B
2.80347	-0.378831	0.76906	F4IX29	At3g62040	At3g62040	Haloacid dehalogenase-like hydrolase (HAD) superfamily protein
2.59982	-0.378952	0.768996	Q94F08	At5g62630	HIPL2	HIPL2 protein
2.6784	-0.379201	0.768863	Q9LIB2	At3g29320	PHS1	Alpha-glucan phosphorylase 1
2.13956	-0.381671	0.767548	O04951	At1g69960	PP2A5	Serine/threonine-protein phosphatase PP2A-5 catalytic subunit
2.83991	-0.381974	0.767387	Q0WP12	At2g43910	HOL1	Thiocyanate methyltransferase 1
4.83709	-0.383226	0.766721	Q9SIZ2	At2g40290	At2g40290	Eukaryotic translation initiation factor 2 subunit alpha homolog
4.91214	-0.386126	0.765182	Q9SRG3	At1g77510	PDIL1-2	Protein disulfide isomerase-like 1-2
2.30388	-0.387368	0.764523	A0A1P8BFZ5	At5g58040	FIP1[V]	FIP1[V]-like protein
2.85049	-0.388266	0.764047	Q9SU79	At4g29720	PAO5	Probable polyamine oxidase 5
2.06011	-0.388341	0.764008	Q8VYR5	At4g35850	At4g35850	Pentatricopeptide repeat-containing protein At4g35850, mitochondrial
3.03613	-0.389209	0.763548	Q9CAX6	At3g11510	RPS14B	40S ribosomal protein S14-2
2.40261	-0.390887	0.762661	P54970	At5g56660	ILL2	IAA-amino acid hydrolase ILR1-like 2
2.6914	-0.391582	0.762293	Q8H0X6	At3g12490	CYS6	Cysteine proteinase inhibitor 6
5.01409	-0.391694	0.762234	Q940P8	At5g20890	CCT2	T-complex protein 1 subunit beta
1.96602	-0.391874	0.762139	Q9LSP5	At3g17020	At3g17020	AT3g17020/K14A17_14
5.95011	-0.393102	0.761491	Q38858	At1g09210	CRT2	Calreticulin-2
2.38737	-0.393415	0.761325	Q9ZQE5	At2g15690	PCMP-H66	Pentatricopeptide repeat-containing protein At2g15690, mitochondrial
4.18478	-0.393588	0.761234	Q9SSK7	At1g70850	MLP34	MLP-like protein 34
1.80385	-0.395065	0.760455	Q94C75	At5g08620	RH25	DEAD-box ATP-dependent RNA helicase 25
3.65255	-0.396141	0.759888	Q9FPJ8	At5g54900	RBP45A	Polyadenylate-binding protein RBP45A
2.70003	-0.396279	0.759815	F4JRE0	At4g12650	TMN12	Transmembrane 9 superfamily member 12
3.64785	-0.397795	0.759018	Q9SYI5	At4g01870	At4g01870	TolB protein-like protein
2.71403	-0.398321	0.758741	Q9LJ65	At3g19010	At3g19010	2-oxoglutarate (2OG) and Fe(II)-dependent oxygenase superfamily protein
4.20418	-0.398336	0.758733	Q9SK39	At2g24940	MP3	Probable steroid-binding protein 3
2.50106	-0.398593	0.758598	O22823	At2g43810	LSM6B	Sm-like protein LSM36B
2.80279	-0.398709	0.758537	Q94JX9	At3g49470	At3g49470	Nascent polypeptide-associated complex subunit alpha-like protein 2
2.65367	-0.40176	0.756934	Q8RXD5	At1g73260	KTI4	Kunitz trypsin inhibitor 4
4.80866	-0.402299	0.756652	O04487	At1g09640	At1g09640	Probable elongation factor 1-gamma 1
1.86436	-0.402412	0.756592	Q0WVD6	At3g12270	PRMT3	Probable protein arginine N-methyltransferase 3
3.04901	-0.403231	0.756163	Q42112	At3g09200	RPP0B	60S acidic ribosomal protein P0-2
2.32412	-0.40344	0.756053	Q9FFS8	At5g41520	RPS10B	40S ribosomal protein S10-2
1.83186	-0.404973	0.75525	O80910	At2g38410	TOL6	TOM1-like protein 6
3.90383	-0.40654	0.75443	F4J6A8	At3g11450	At3g11450	DnaJ and Myb-like DNA-binding domain-containing protein
2.2011	-0.408904	0.753195	Q9ZVJ5	At2g38740	SGPP	Haloacid dehalogenase-like hydrolase domain-containing protein Sgpp
1.99145	-0.409276	0.753001	A8MQP6	At4g10480	At4g10480	Nascent polypeptide-associated complex (NAC), alpha subunit family protein
2.38871	-0.409661	0.7528	Q9LVL5	At5g58350	WNK4	Probable serine/threonine-protein kinase WNK4
1.97	-0.41006	0.752592	P92958	At3g29160	KIN11	SNF1-related protein kinase catalytic subunit alpha KIN11
4.26232	-0.410674	0.752272	Q9SIV0	At2g20610	SUR1	S-alkyl-thiohydroximate lyase SUR1
3.28884	-0.411113	0.752043	P42644	At5g38480	GRF3	14-3-3-like protein GF14 psi
1.70145	-0.412491	0.751325	Q9FG38	At5g06140	SNX1	Sorting nexin 1
2.09012	-0.413634	0.75073	B9DFI7	At1g26850	At1g26850	Probable methyltransferase PMT2
2.21042	-0.413843	0.750621	Q94AZ4	At1g12310	CML13;CML14	Probable calcium-binding protein CML13;Probable calcium-binding protein CML14
2.85054	-0.415763	0.749623	Q9LMX6	At1g13730	At1g13730	At1g13730
2.5701	-0.416043	0.749477	Q8LB17	At3g58460	RBL15	Rhomboid-like protein 15
2.02879	-0.417591	0.748674	Q9C8I1	At1g51730	At1g51730	Ubiquitin-conjugating enzyme family protein
2.50947	-0.418273	0.74832	Q9M2T6	At3g55430	T22E16.90	Beta-1, 3-glucanase-like protein
3.19981	-0.420046	0.747401	Q9SI20	At2g18110	At2g18110	Elongation factor 1-delta 2
1.85421	-0.420815	0.747003	Q9SSE7	At3g07630	ADT2	Arogenate dehydratase/prephenate dehydratase 2, chloroplastic
3.74013	-0.421148	0.74683	Q9ZUU3	At2g37230	At2g37230	Pentatricopeptide repeat-containing protein At2g37230
2.5851	-0.422115	0.74633	Q9LZM6	At5g02050	At5g02050	At5g02050
2.16801	-0.423077	0.745832	Q39102	At1g50250	FTSH1	ATP-dependent zinc metalloprotease FTSH 1, chloroplastic
4.42069	-0.423723	0.745498	O04151	At1g56340	CRT1	Calreticulin-1
5.02707	-0.424093	0.745307	Q67YI9	At2g43160	EPSIN2	Clathrin interactor EPSIN 2
1.91354	-0.426124	0.744259	F4HV96	At1g54270	EIF4A-2	Eif4a-2
2.34144	-0.426931	0.743843	Q940Y3	At2g17410	ARID3	AT-rich interactive domain-containing protein 3
1.90307	-0.42794	0.743322	Q9LZR5	At5g03740	HDT3	Histone deacetylase HDT3
5.59785	-0.428563	0.743001	Q9LKR3	At5g28540	BIP1	Heat shock 70 kDa protein BIP1
1.94487	-0.428952	0.742801	P57691	At3g11250	RPP0C	60S acidic ribosomal protein P0-3
1.7822	-0.429952	0.742287	Q9XI91	At1g13950	ELF5A-1	Eukaryotic translation initiation factor 5A-1
2.76911	-0.431056	0.741719	O04265	At5g08160	T22D6_100	AT5g08160
2.91267	-0.434822	0.739785	Q8GY46	At5g13560	At5g13560	At5g13560
3.23877	-0.438272	0.738018	Q9M2E0	At3g61240	RH12	DEAD-box ATP-dependent RNA helicase 12
1.85844	-0.438732	0.737783	Q8VYJ2	At4g12080	AHL1	AT-hook motif nuclear-localized protein 1
2.97881	-0.443027	0.73559	Q9FZD1	At1g26460	At1g26460	Pentatricopeptide repeat-containing protein At1g26460, mitochondrial
5.12818	-0.445204	0.734481	F4IYF8	At3g02760	At3g02760	Histidine--tRNA ligase, cytoplasmic
2.49405	-0.445476	0.734342	Q9XFS9	At5g62790	DXR	1-deoxy-D-xylulose 5-phosphate reductoisomerase, chloroplastic
2.71614	-0.445732	0.734212	Q9FN42	At5g23140	CLPP2	ATP-dependent Clp protease proteolytic subunit 2, mitochondrial
1.96029	-0.445776	0.73419	O04658	At5g27120	NOP5-1	Probable nucleolar protein 5-1
1.85198	-0.445797	0.734178	Q9SB31	At4g25320	AHL3	AT-hook motif nuclear-localized protein 3
2.22335	-0.446754	0.733692	F4I0D4	At1g62800	ASP4	Aspartate aminotransferase;Aspartate aminotransferase, cytoplasmic isozyme 2
3.34969	-0.447005	0.733564	Q9AV97	At1g79500	KDSA1	2-dehydro-3-deoxyphosphooctonate aldolase 1
2.44232	-0.449214	0.732442	Q9SZ51	At4g31840	ENODL15	Early nodulin-like protein 15
3.14388	-0.450679	0.731698	P39697	At5g47320	RPS19	40S ribosomal protein S19, mitochondrial
3.18762	-0.451876	0.731092	Q9SII9	At2g17190	DSK2A	Ubiquitin domain-containing protein DSK2a
2.01855	-0.452053	0.731002	Q9FHI7	At5g45490	At5g45490	Probable disease resistance protein At5g45490
3.00706	-0.45357	0.730233	Q9S791	At1g70770	F15H11.2	AT1G70770 protein
2.96593	-0.454507	0.729759	P42036	At3g52580	RPS14C	40S ribosomal protein S14-3
2.67301	-0.454923	0.729549	Q84K25	At5g11980	COG8	Conserved oligomeric Golgi complex subunit 8
1.60755	-0.456048	0.72898	Q9LW11	At3g15680	At3g15680	At3g15680
2.43878	-0.457514	0.72824	A0A1I9LN83	At3g14790	RHM3	Rhamnose biosynthesis 3
1.93324	-0.457858	0.728066	F4IQT9	At2g31370	PosF21	Basic-leucine zipper (BZIP) transcription factor family protein
2.58228	-0.45812	0.727934	O82790	At2g45990	At2g45990	AT2G45990 protein
1.88495	-0.459802	0.727086	Q9LSU4	At3g25580	At3g25580	Thioredoxin superfamily protein
1.62071	-0.461202	0.726381	Q949V0	At5g51180	MWD22.12	AT5G51180 protein
3.22636	-0.461382	0.72629	Q08466	At3g50000	CKA2	Casein kinase II subunit alpha-2
2.73542	-0.461742	0.726109	P51427	At3g11940	RPS5B	40S ribosomal protein S5-2
2.82728	-0.46218	0.725888	Q8VZH1	At3g23530	At3g23530	AT3g23510/MEE5_5
4.26106	-0.462471	0.725742	Q43387	At5g64120	PER71	Peroxidase 71
3.0397	-0.462615	0.725669	A0A1P8BF32	At5g42020	BIP2	Heat shock protein 70 (Hsp 70) family protein
2.14207	-0.464326	0.724809	Q9CAM7	At1g63160	RFC2	Replication factor C subunit 2
3.81911	-0.466369	0.723784	Q9SXS7	At5g28020	CYSD2	Bifunctional L-3-cyanoalanine synthase/cysteine synthase D2
1.80188	-0.466743	0.723597	Q8LBK6	At3g15660	GRXS15	Monothiol glutaredoxin-S15, mitochondrial
2.55916	-0.466749	0.723593	Q8LEZ8	At2g17380	AAP19-1	AP-1 complex subunit sigma-1
1.60318	-0.46686	0.723538	Q9ZUH5	At2g24190	SDR2b	Short-chain dehydrogenase/reductase 2b
3.08936	-0.467209	0.723363	P92557	AtMg01270	RPS7	Ribosomal protein S7, mitochondrial
3.82239	-0.467392	0.723271	Q945K7	At5g03290	IDH5	Isocitrate dehydrogenase [NAD] catalytic subunit 5, mitochondrial
1.75371	-0.467711	0.723111	Q9FMF9	At5g64270	MSJ1.11	Nuclear protein-like
6.53581	-0.469085	0.722423	Q9LTR9	At5g57020	NMT1	Glycylpeptide N-tetradecanoyltransferase 1
4.33381	-0.469564	0.722183	Q9XIA6	At1g49400	emb1129	Nucleic acid-binding, OB-fold-like protein
2.07987	-0.470268	0.721831	O49303	At1g23140	CAR8	Protein C2-DOMAIN ABA-RELATED 8
2.91652	-0.470775	0.721577	Q9M7T0	At3g06050	PRXIIF	Peroxiredoxin-2F, mitochondrial
1.88949	-0.471162	0.721383	Q9LKU3	At5g28740	T32B20.g	Tetratricopeptide repeat (TPR)-like superfamily protein
2.22264	-0.47212	0.720904	Q84JE8	At3g14890	ZDP	Polynucleotide 3'-phosphatase ZDP
1.91179	-0.47257	0.72068	Q9FI39	At5g47990	CYP705A5	Cytochrome P450 705A5
2.84901	-0.472884	0.720523	Q9C5J3	At5g25060	RRC1	Protein RRC1
2.3348	-0.472919	0.720505	Q9M0F9	At4g29220	PFK1	ATP-dependent 6-phosphofructokinase 1
4.69161	-0.473191	0.72037	Q9FMT1	At5g14200	IMDH1	3-isopropylmalate dehydrogenase 1, chloroplastic
1.88563	-0.474237	0.719847	Q9SI75	At1g62750	CPEFG	Elongation factor G, chloroplastic
4.96526	-0.475064	0.719435	P48006	At1g30230	At1g30230	Elongation factor 1-delta 1
1.68003	-0.475526	0.719205	Q8L466	At1g24050	At1g24050	At1g24050/T23E23_11
2.36327	-0.47672	0.71861	Q9LG23	At1g55890	At1g55890	Pentatricopeptide repeat-containing protein At1g55890, mitochondrial
2.31923	-0.477252	0.718345	Q9LJQ6	At3g18240	At3g18240	AT3G18240 protein
3.27354	-0.477568	0.718187	Q9FND0_ARATHGb	At5g43960	AT5G43960	Nuclear transport factor 2
1.66292	-0.478073	0.717936	F4K3A9	At5g48960	At5g48960	HAD-superfamily hydrolase, subfamily IG, 5'-nucleotidase
4.96602	-0.479133	0.717409	O82089	At3g56240	CCH	Copper transport protein CCH
1.80169	-0.480149	0.716903	Q9FLG1	At5g64570	BXL4	Beta-D-xylosidase 4
1.80734	-0.480883	0.716539	Q94K48	At3g62530	At3g62530	ARM repeat superfamily protein
4.4215	-0.481553	0.716206	O04482	At1g65650	UCH2	Ubiquitin carboxyl-terminal hydrolase 2
2.60271	-0.481993	0.715988	P52032	At2g25080	GPX1	Phospholipid hydroperoxide glutathione peroxidase 1, chloroplastic
2.43281	-0.482682	0.715646	Q9LP53	At1g29250	At1g29250	Alba DNA/RNA-binding protein
2.96332	-0.485522	0.714238	Q9SII8	At2g17200	DSK2B	Ubiquitin domain-containing protein DSK2b
3.33361	-0.486355	0.713826	Q9LEU8	At5g10920	At5g10920	Argininosuccinate lyase, chloroplastic
1.87464	-0.488252	0.712888	Q501D5	At2g40550	ETG1	Mini-chromosome maintenance complex-binding protein
2.39912	-0.488313	0.712858	Q9LYU8	At5g13280	AK1	Aspartokinase 1, chloroplastic
2.62343	-0.488961	0.712538	P48482	At5g59160	TOPP2	Serine/threonine-protein phosphatase PP1 isozyme 2
2.15467	-0.489598	0.712223	Q84VQ1	At5g21170	KINB1	SNF1-related protein kinase regulatory subunit beta-1
3.90033	-0.490472	0.711792	P50318	At1g56190	At1g56190	Phosphoglycerate kinase 2, chloroplastic
3.89476	-0.491202	0.711432	Q9SGW3	At1g64520	RPN12A	26S proteasome non-ATPase regulatory subunit 8 homolog A
3.4149	-0.491943	0.711067	Q56WH4	At5g22650	HDT2	Histone deacetylase HDT2
2.97502	-0.49196	0.711058	Q1G3M2	At3g19508	At3g19508	LYR motif-containing protein At3g19508
1.9014	-0.49244	0.710822	Q9SR40	At3g09220	LAC7	Laccase-7
2.08466	-0.494309	0.709902	Q9FYH7	At1g30900	VSR6	Vacuolar-sorting receptor 6
2.07943	-0.495082	0.709521	Q9FHW7	At5g42190	SKP1B	SKP1-like protein 1B
3.49889	-0.495084	0.70952	Q9FEA2	At5g64050	OVA3	Glutamate--tRNA ligase, chloroplastic/mitochondrial
3.40906	-0.495143	0.709491	O22940	At2g41800	At2g41800	At2g41800/T11A7.10
1.51872	-0.495722	0.709207	F4K460	At5g20170	MED17	Mediator of RNA polymerase II transcription subunit 17
2.59028	-0.498601	0.707793	Q9FG37	At5g06680	GCP3	Gamma-tubulin complex component 3
4.41382	-0.499861	0.707175	Q04836	At4g24770	CP31A	31 kDa ribonucleoprotein, chloroplastic
5.06553	-0.499896	0.707158	Q93YR3	At4g22670	At4g22670	FAM10 family protein At4g22670
3.30994	-0.501275	0.706482	A2RVJ8	At5g10010	HIT4	Protein HEAT INTOLERANT 4
4.24663	-0.503465	0.705411	Q9FJ95	At5g51970	SDH	Sorbitol dehydrogenase
3.07199	-0.5035	0.705393	Q9FE78	At5g05470	EIF2A	Eukaryotic translation initiation factor 2 subunit alpha
2.07922	-0.504844	0.704736	Q9LW35	At3g26760	At3g26760	Alcohol dehydrogenase-like protein
4.17403	-0.505888	0.704227	Q9SMW7	At1g17880	BTF3	Basic transcription factor 3
2.33592	-0.507583	0.7034	Q29Q26	At2g17390	AKR2B	Ankyrin repeat domain-containing protein 2B
2.61819	-0.507773	0.703307	Q9LF27	At5g15550	WDR12	Ribosome biogenesis protein WDR12 homolog
2.48867	-0.507865	0.703262	A0A1P8APW3	At1g16610	SR45	Arginine/serine-rich 45
1.89264	-0.508565	0.702921	Q9SX80	At1g47500	RBP47C'	Polyadenylate-binding protein RBP47C'
1.81787	-0.509193	0.702615	Q9LU46	At5g51280	RH35	DEAD-box ATP-dependent RNA helicase 35
1.94736	-0.509309	0.702559	Q9LVZ8	At3g15810	At3g15810	Protein LURP-one-related 12
2.37214	-0.509448	0.702491	Q8W569	At4g26650	At4g26650	AT4g26650/T15N24_100
1.62727	-0.510239	0.702106	Q9ZNV5	At2g27550	CEN	Protein CENTRORADIALIS-like
4.05138	-0.512233	0.701136	Q9ZW85	At2g43090	SSU1	3-isopropylmalate dehydratase small subunit 1
4.70303	-0.512825	0.700849	Q501F7	At1g21440	At1g21440	At1g21440
2.90128	-0.513217	0.700658	O23044	At1g05260	PER3	Peroxidase 3
1.53777	-0.513355	0.700591	O82382	At2g29740	UGT71C2	UDP-glycosyltransferase 71C2
3.94303	-0.515397	0.6996	Q9MBH2	At3g28940	AIG2B	Protein AIG2 B
2.22181	-0.516935	0.698855	B0F9L4	At3g27530	GC6	Golgin candidate 6
1.55689	-0.51715	0.698751	F4JZX8	At5g41770	At5g41770	Crooked neck protein, putative / cell cycle protein
4.54559	-0.518855	0.697926	Q9ZVS4	At1g03220	At1g03220	Eukaryotic aspartyl protease family protein
2.09753	-0.519785	0.697476	Q9FGH3	At5g58490	MQJ2.6	Cinnamoyl-CoA reductase-like protein
1.49507	-0.521413	0.696689	F4JN05	At4g35380	BIG4	Brefeldin A-inhibited guanine nucleotide-exchange protein 4
1.69115	-0.522676	0.696079	Q9LQ27	At1g33750	TPS22	Terpenoid synthase 22
3.59286	-0.524282	0.695305	Q8S9J2	At2g33840	At2g33840	Tyrosine--tRNA ligase 1, cytoplasmic
3.98684	-0.525083	0.694919	Q9ZW06	At2g29190	APUM2	Pumilio homolog 2
3.26087	-0.525817	0.694565	P43292	At5g08590	SRK2G	Serine/threonine-protein kinase SRK2G
4.7441	-0.526558	0.694209	Q9LE06	At3g19710	BCAT4	Methionine aminotransferase BCAT4
3.84954	-0.530882	0.692131	Q9LNE0	At1g06070	AtbZIP69	At1g06070
1.8852	-0.53105	0.692051	Q9SEU8	At4g03520	TRXM2;ATHM2	Thioredoxin M2, chloroplastic;Thioredoxin superfamily protein
2.92082	-0.532418	0.691395	Q8LBZ7	At3g27380	SDH2-1	Succinate dehydrogenase [ubiquinone] iron-sulfur subunit 1, mitochondrial
2.3468	-0.53335	0.690948	Q8H0Y9	At1g21770	At1g21770	Acyl-CoA N-acyltransferases (NAT) superfamily protein
2.22236	-0.533374	0.690937	Q9S9P6	At1g30530	UGT78D1	Flavonol-3-O-rhamnosyltransferase
2.3313	-0.53407	0.690604	P31414	At1g15690	AVP1	Pyrophosphate-energized vacuolar membrane proton pump 1
2.27635	-0.534751	0.690278	Q9LZG7	At3g43800	GSTU27	Glutathione S-transferase U27
1.93954	-0.534991	0.690163	Q9T024	At4g39150	At4g39150	AT4g39150/T22F8_50
2.31644	-0.535016	0.690151	Q8H1E2	At5g58330	At5g58330	Malate dehydrogenase [NADP], chloroplastic
3.00118	-0.535749	0.6898	Q9SP02	At5g58710	CYP20-1	Peptidyl-prolyl cis-trans isomerase CYP20-1
1.73991	-0.538659	0.68841	O49545	At5g65700	BAM1	Leucine-rich repeat receptor-like serine/threonine-protein kinase BAM1
4.29503	-0.539627	0.687949	Q940Z1	At1g19525	At1g19525	Pentatricopeptide repeat-containing protein At1g19525
1.45179	-0.540977	0.687305	Q9LI77	At3g25660	GATA	Glutamyl-tRNA(Gln) amidotransferase subunit A, chloroplastic/mitochondrial
1.42942	-0.544661	0.685552	Q8W0Z7	At3g05190	At3g05190	Branched-chain-amino-acid aminotransferase-like protein 1
4.24643	-0.545552	0.685129	Q9C8J2	At1g51390	NIFU5	NifU-like protein 5, mitochondrial
3.58239	-0.546732	0.684569	F4IY75	At3g56130	At3g56130	Biotin/lipoyl attachment domain-containing protein
2.29454	-0.546958	0.684462	Q9FWY7	At1g02690	IMPA6	Importin subunit alpha-6
2.23772	-0.54882	0.683579	Q949Z3	At5g55550	MTE17.27	Putative RNA-binding protein
4.64818	-0.549768	0.68313	Q9SAI5	At1g80750	RPL7A	60S ribosomal protein L7-1
3.15423	-0.551602	0.682262	Q96300	At3g02520	GRF7	14-3-3-like protein GF14 nu
2.67781	-0.551836	0.682151	A0A1I9LN63	At3g16230	At3g16230	Putative eukaryotic LigT
1.97781	-0.552452	0.68186	Q9SCL7	At3g57560	NAGK	Acetylglutamate kinase, chloroplastic
2.09484	-0.552571	0.681804	B3H5W6	At5g35180	At5g35180	AT5G35180 protein
3.99322	-0.552655	0.681764	Q9SGD6	At1g08250	ADT6	Arogenate dehydratase/prephenate dehydratase 6, chloroplastic
2.73382	-0.55411	0.681077	Q9FFF4	At5g16290	VAT1	Acetolactate synthase small subunit 1, chloroplastic
2.39758	-0.554567	0.680861	Q96330	At5g08640	FLS1	Flavonol synthase/flavanone 3-hydroxylase
1.54414	-0.555298	0.680516	Q9FGT3	At5g58110	At5g58110	AT5g58110/k21l19_90
2.1286	-0.555671	0.680341	Q9FWS4	At1g75350	RPL31	50S ribosomal protein L31, chloroplastic
2.55723	-0.556139	0.68012	A0A1P8B4E4	At4g30990	At4g30990	ARM repeat superfamily protein
1.61675	-0.556536	0.679933	Q9LYK6	At5g14530	APRF1	Protein ANTHESIS POMOTING FACTOR 1
3.88109	-0.557084	0.679675	Q56Y85	At3g59990	MAP2B	Methionine aminopeptidase 2B
2.02049	-0.557165	0.679637	Q9AST4	At4g31930	At4g31930	AT4g31930/F10N7_260
3.58999	-0.558018	0.679235	O80576	At2g44060	late embryogenesis abundant 26	At2g44060
1.70833	-0.558112	0.679191	Q9SB63	At4g24680	MOS1	Protein MODIFIER OF SNC1 1
5.03147	-0.558231	0.679134	Q0WLY0	At1g33680	At1g33680	KH domain-containing protein
6.14471	-0.558304	0.6791	Q9SMT7	At3g48990	AAE3	Oxalate--CoA ligase
2.02386	-0.55882	0.678857	Q9LSZ8	At5g23680	MQM1.5	At5g23680
2.70621	-0.55969	0.678448	Q8RY73	At4g17620	At4g17620	Decapping nuclease DXO homolog, chloroplastic
2.41685	-0.559847	0.678374	Q9SZX9	At4g10450	RPL9D	60S ribosomal protein L9-2
3.99386	-0.560485	0.678074	Q8GSJ1	At1g09795	HISN1B	ATP phosphoribosyltransferase 2, chloroplastic
4.35471	-0.561292	0.677695	Q41188	At4g38680	CSP2	Cold shock protein 2
3.08322	-0.561518	0.677589	Q9LSP8	At3g16940	CAMTA6	Calmodulin-binding transcription activator 6
4.63378	-0.561807	0.677453	P46077	At1g35160	GRF4	14-3-3-like protein GF14 phi
4.49729	-0.56201	0.677358	Q9SG80	At3g10740	ASD1	Alpha-L-arabinofuranosidase 1
1.53049	-0.562345	0.677201	Q9LV28	At3g18130	RACK1C	Receptor for activated C kinase 1C
3.71447	-0.56394	0.676452	P17597	At3g48560	ALS	Acetolactate synthase, chloroplastic
1.41003	-0.564008	0.67642	Q6NPP4	At5g64220	CAMTA2	Calmodulin-binding transcription activator 2
3.9064	-0.564936	0.675985	Q9FXC0	At1g56700	At1g56700	At1g56700
1.65502	-0.568069	0.674519	A0A1P8B5J8	At4g03610	At4g03610	Metallo-hydrolase/oxidoreductase superfamily protein
2.11485	-0.568312	0.674405	Q9M354	At3g53710	AGD6	Probable ADP-ribosylation factor GTPase-activating protein AGD6
1.47867	-0.568501	0.674317	A0A1P8B9J5	At5g45500	MFC19.17	RNI-like superfamily protein
2.28687	-0.568628	0.674258	Q9C718	At1g55150	RH20	DEAD-box ATP-dependent RNA helicase 20
2.3405	-0.569287	0.67395	F4IX23	At3g62010	At3g62010	Metal ion-binding protein
1.96917	-0.569786	0.673717	Q96253	At1g51650	At1g51650	ATP synthase subunit epsilon, mitochondrial
2.29533	-0.569934	0.673648	Q07098	At1g10430	PP2A2	Serine/threonine-protein phosphatase PP2A-2 catalytic subunit
3.15654	-0.571041	0.673131	Q9LVK6	At3g13940	At3g13940	DNA binding / DNA-directed RNA polymerase
1.42234	-0.571236	0.67304	Q9LMC9	At1g18980	At1g18980	Germin-like protein subfamily T member 2
2.20675	-0.57146	0.672935	Q9LM33	At1g18150	MPK8	Mitogen-activated protein kinase 8
1.96936	-0.572299	0.672544	Q8H104	At4g26870	At4g26870	Aspartate--tRNA ligase 1, cytoplasmic
5.15593	-0.572497	0.672452	Q9SCX3	At5g19510	At5g19510	Elongation factor 1-beta 2
3.32118	-0.572551	0.672427	Q8VZM1	At1g80410	NAA15	N-terminal acetyltransferase A complex auxiliary subunit NAA15
2.15889	-0.572928	0.672251	P34789	At5g64140	RPS28C	40S ribosomal protein S28-2
1.67168	-0.573676	0.671903	A0A178W0K0	At2g37020	At2g37020	Translin family protein
1.68825	-0.574067	0.67172	A0A1I9LM46	At3g51330	At3g51330	Eukaryotic aspartyl protease family protein
3.25782	-0.574546	0.671498	P93285	AtMg00160	COX2	Cytochrome c oxidase subunit 2
2.32632	-0.574575	0.671484	Q94AC3	At4g36960	AP22.66	AT4g36960/C7A10_400
4.27524	-0.574628	0.671459	Q0WSE9	At5g15610	At5g15610	Eukaryotic translation initiation factor 3 subunit M
2.95272	-0.575788	0.67092	O64764	At2g35010	At2g35010	Thioredoxin O1, mitochondrial
1.58094	-0.578482	0.669668	Q96290	At1g20840	MSSP1	Monosaccharide-sensing protein 1
3.13761	-0.579986	0.66897	Q9CAF4	At3g10650	NUP1	Nuclear pore complex protein NUP1
3.27261	-0.580057	0.668937	Q8VYZ5	At1g15440	PWP2	Periodic tryptophan protein 2
3.62923	-0.582328	0.667885	Q9XEX2	At1g65980	PRXIIB	Peroxiredoxin-2B
1.5089	-0.582939	0.667602	Q9SZV3	At4g30000	MitHPPK/DHPS	Folate synthesis bifunctional protein, mitochondrial
1.46285	-0.583835	0.667188	Q9LRP6	At3g15590	At3g15590	Pentatricopeptide repeat-containing protein At3g15590, mitochondrial
1.76918	-0.583858	0.667177	B6EUA9	At1g44910	PRP40A	Pre-mRNA-processing protein 40A
1.87069	-0.584896	0.666697	Q9C5N2	At5g25100	TMN9	Transmembrane 9 superfamily member 9
2.28376	-0.585823	0.666269	Q9SY88	At1g61620	CSU1	E3 ubiquitin-protein ligase CSU1
3.55555	-0.58609	0.666146	Q9LM66	At1g20850	XCP2	Cysteine protease XCP2
1.44218	-0.586135	0.666125	A0A1P8AY74	At2g40070	Basic Proline-rich Protein 1	Flocculation FLO11-like protein
2.81537	-0.586915	0.665765	F4K465	At5g20200	At5g20200	Nucleoporin-like protein
4.75298	-0.587227	0.665621	Q9LJ86	At3g22600	LTPG5	AT3g22600/F16J14_17
1.4435	-0.588864	0.664866	Q9C6B3	At1g47260	GAMMACA2	Gamma carbonic anhydrase 2, mitochondrial
1.97687	-0.589324	0.664654	F4HW51	At1g08600	ATRX	Protein CHROMATIN REMODELING 20
5.19746	-0.589866	0.664405	O04450	At1g24510	CCT5	T-complex protein 1 subunit epsilon
2.21153	-0.591708	0.663557	F4I366	At1g29940	NRPA2	DNA-directed RNA polymerase I subunit 2
5.9259	-0.593663	0.662658	Q9FF98	At5g23820	ML3	MD-2-related lipid-recognition protein 3
2.60034	-0.595112	0.661993	Q9LVT8	At5g47210	RGGC	RGG repeats nuclear RNA binding protein C
4.64444	-0.595294	0.66191	Q9XIK4	At1g10490	At1g10490	RNA cytidine acetyltransferase 1
2.54117	-0.599292	0.660078	Q944K2	At5g66680	OST48	Dolichyl-diphosphooligosaccharide--protein glycosyltransferase 48 kDa subunit
3.22222	-0.600274	0.659629	O04310	At3g16460	JAL34	Jacalin-related lectin 34
2.03588	-0.600355	0.659592	Q24JN5	At2g17720	P4H5	Prolyl 4-hydroxylase 5
1.50237	-0.602012	0.658834	O80567	At2g43970	LARP6B	La-related protein 6B
2.98121	-0.603398	0.658202	Q9SSP5	At1g72810	TS2	Threonine synthase 2, chloroplastic
4.61506	-0.603426	0.658189	O04316	At3g16410	NSP4	Nitrile-specifier protein 4
3.05782	-0.6048	0.657562	F4JFF2	At3g61690	At3g61690	Nucleotidyltransferase
1.52922	-0.605301	0.657334	Q9SKJ6	At2g25530	At2g25530	AFG1-like ATPase family protein
1.57554	-0.605539	0.657226	Q93ZY6	At1g65220	At1g65220	ARM repeat superfamily protein
2.87646	-0.606119	0.656962	Q8LBU2	At1g63460	GPX8	Probable glutathione peroxidase 8
4.22895	-0.607762	0.656214	F4IP55	At2g42590	GRF9	General regulatory factor 9
1.71715	-0.610503	0.654968	Q9ZWJ3	At1g22360	UGT85A2	UDP-glycosyltransferase 85A2
2.28937	-0.61101	0.654738	Q94AK8	At1g25260	RDP1	Ribosome assembly factor mrt4
2.08247	-0.611228	0.654639	Q945N1	At5g50310	MXI22.1	AT5g50310/MXI22_1
1.4082	-0.611725	0.654414	O49429	At4g20020	MORF1	Multiple organellar RNA editing factor 1, mitochondrial
1.78735	-0.614253	0.653268	Q38893	At3g04870	ZDS1	Zeta-carotene desaturase, chloroplastic/chromoplastic
2.15276	-0.614525	0.653145	Q9SZU7	At4g37470	KAI2	Probable esterase KAI2
3.3972	-0.616908	0.652067	O82204	At2g19730	RPL28A	60S ribosomal protein L28-1
1.5364	-0.617257	0.651909	Q42572	At1g08130	LIG1	DNA ligase 1
3.82583	-0.61815	0.651506	A8MR97	At3g60240	EIF4G	Eukaryotic translation initiation factor 4G
1.81974	-0.618944	0.651147	Q9ZPS7	At2g01970	TMN3	Transmembrane 9 superfamily member 3
2.15598	-0.621176	0.650141	O22797	At2g33470	GLTP1	Glycolipid transfer protein 1
1.37656	-0.622696	0.649456	Q9SKQ0	At2g21130	CYP19-2	Peptidyl-prolyl cis-trans isomerase CYP19-2
2.06998	-0.62428	0.648743	B3H684	At4g26110	NAP1:1	Nucleosome assembly protein11
2.33266	-0.625808	0.648057	F4I045	At1g48950	At1g48950	C3HC zinc finger-like protein
1.45972	-0.625875	0.648027	F4KCX6	At5g23510	MQM1.23	Uncharacterized protein
2.3177	-0.629575	0.646367	Q9LJ87	At3g22590	CDC73	Protein CDC73 homolog
5.4758	-0.63158	0.645469	Q9LYT7	At3g58990	SSU3	3-isopropylmalate dehydratase small subunit 3
3.50698	-0.632125	0.645225	F4J6A1	At3g11400	EIF3G1	Eukaryotic translation initiation factor 3 subunit G
1.67016	-0.63727	0.642928	Q5XF24	At1g04440	CKL13	Casein kinase 1-like protein 13
1.4593	-0.638652	0.642313	Q9LZQ4	At3g62360	T12C14_60	Carbohydrate-binding-like fold
5.56868	-0.639961	0.64173	P42643	At4g09000	GRF1	14-3-3-like protein GF14 chi
2.00893	-0.640334	0.641565	Q7Y225	At3g24020	DIR16	Dirigent protein 16
1.31918	-0.640378	0.641545	Q8VY58	At5g17070	At5g17070	Serine/threonine-protein phosphatase 4 regulatory subunit-like protein
2.44429	-0.643297	0.640248	O81416	At4g02290	At4g02290	Endoglucanase 17
2.07628	-0.645264	0.639376	Q941B2	At1g09870	At1g09870	At1g09870/F21M12_26
1.73734	-0.645535	0.639256	Q93YW4	At5g38600	MBB18.15	Proline-rich spliceosome-associated (PSP) family protein / zinc knuckle (CCHC-type) family protein
3.44847	-0.646592	0.638787	Q9LUV2	At3g17210	HS1	Stress-response A/B barrel domain-containing protein HS1
4.23434	-0.646887	0.638657	P48347	At1g22300	GRF10	14-3-3-like protein GF14 epsilon
2.29711	-0.652775	0.636056	Q9SZB7	At4g33400	At4g33400	Dem-like protein
1.78907	-0.653852	0.635581	F4KIB2	At5g10840	TMN8	Transmembrane 9 superfamily member 8
4.0544	-0.654787	0.635169	P11832	At1g77760	NIA1	Nitrate reductase [NADH] 1
1.36701	-0.655357	0.634918	P49637	At1g70600	RPL27AC	60S ribosomal protein L27a-3
1.50694	-0.657577	0.633942	F4K658	At5g49555	At5g49555	FAD/NAD(P)-binding oxidoreductase family protein
2.12207	-0.657773	0.633856	Q9FQ24	At3g55005	TON1B	Protein TONNEAU 1b
1.81835	-0.657917	0.633793	Q9XQC7	At5g17710	grpE	GrpE protein homolog
1.34131	-0.658521	0.633527	B5TM97	At2g07734	rps4	Ribosomal protein S4
4.87925	-0.658568	0.633507	Q9C9C9	At1g74090	SOT18	Cytosolic sulfotransferase 18
1.34612	-0.659221	0.63322	F4IDJ0	At1g79150	YUP8H12R.24	Binding protein
1.63588	-0.659262	0.633202	Q7X659	At2g17790	VPS35A	Vacuolar protein sorting-associated protein 35A
2.50839	-0.660447	0.632682	A0A1I9LME9	At3g57660	NRPA1	DNA-directed RNA polymerase subunit
1.49273	-0.660988	0.632445	Q9LUW6	At3g22310	RH9	DEAD-box ATP-dependent RNA helicase 9, mitochondrial
4.66153	-0.661037	0.632423	Q9LKA5	At3g15000	MORF8;At1g53260	Multiple organellar RNA editing factor 8, chloroplastic/mitochondrial;Uncharacterized protein
2.00148	-0.661641	0.632159	Q24JJ9	At4g30840	NUP43	Nuclear pore complex protein NUP43
4.11647	-0.66238	0.631835	C0Z2J1	At1g11360	At1g11360	AT1G11360 protein
1.35602	-0.66254	0.631765	Q9C5H4	At3g16270	MTV1	Protein MODIFIED TRANSPORT TO THE VACUOLE 1
3.66939	-0.665073	0.630657	Q39129	At5g66040	STR16	Thiosulfate sulfurtransferase 16, chloroplastic
2.13225	-0.668485	0.629167	Q93WB5	At1g14960	MLP4	Major latex protein, putative
1.92781	-0.6692	0.628855	Q39255	At1g75950	SKP1A	SKP1-like protein 1A
2.18105	-0.671675	0.627777	Q9S825	At1g77840	At1g77840	Probable eukaryotic translation initiation factor 5-2
5.47176	-0.67232	0.627497	Q9C8F1	At1g36730	At1g36730	Probable eukaryotic translation initiation factor 5-1
5.00706	-0.672452	0.627439	Q9S7Y7	At1g68560	XYL1	Alpha-xylosidase 1
2.64925	-0.673188	0.627119	O49627	At4g22220	ISU1	Iron-sulfur cluster assembly protein 1
5.9846	-0.675088	0.626294	Q9ZPI1	At3g11710	At3g11710	Lysine--tRNA ligase, cytoplasmic
3.92536	-0.67673	0.625582	Q9ZUM0	At2g02160	At2g02160	Zinc finger CCCH domain-containing protein 17
4.56714	-0.677149	0.6254	Q9FKK7	At5g57655	XYLA	Xylose isomerase
3.62921	-0.677485	0.625254	Q9SJA7	At2g24580	At2g24580	Probable sarcosine oxidase
2.46209	-0.677965	0.625046	F4JJ52	At4g40000	At4g40000	S-adenosyl-L-methionine-dependent methyltransferases superfamily protein
3.72625	-0.68111	0.623685	Q9FZ80	At1g18590	SOT17	Cytosolic sulfotransferase 17
2.15505	-0.681965	0.623316	Q96251	At5g13450	At5g13450	ATP synthase subunit O, mitochondrial
4.15655	-0.682519	0.623076	O82201	At2g19790	At2g19790	AP-4 complex subunit sigma
1.47258	-0.682806	0.622952	Q0WMN5	At3g49140	At3g49140	Uncharacterized protein At3g49140
2.15575	-0.684993	0.622009	P16127	At4g18480	CHLI1	Magnesium-chelatase subunit ChlI-1, chloroplastic
2.80822	-0.686275	0.621456	A0A1I9LQU5	At3g23400	FIB4	Plastid-lipid associated protein PAP / fibrillin family protein
1.28178	-0.686776	0.621241	F4KEU1	At5g52200	I-2	Phosphoprotein phosphatase inhibitor
2.34494	-0.686788	0.621236	F4IDC2	At1g72440	EDA25	CCAAT-binding factor
1.57914	-0.688979	0.620293	Q9SR73	At3g10090	RPS28A	40S ribosomal protein S28-1
1.51331	-0.689549	0.620048	Q9SLJ2	At1g54410	HIRD11	Dehydrin HIRD11
1.83095	-0.689923	0.619887	P92980	At4g21990	2020-04-03	5'-adenylylsulfate reductase 3, chloroplastic
1.28643	-0.690214	0.619762	A0A1I9LQK5	At3g21100	At3g21100	RNA-binding (RRM/RBD/RNP motifs) family protein
1.31885	-0.690509	0.619635	Q9LVA9	At5g62270	GCD1	Protein GAMETE CELL DEFECTIVE 1, mitochondrial
1.38831	-0.691277	0.619306	Q8L4R9	At2g15860	At2g15860	BAT2 domain protein
2.56127	-0.692356	0.618843	Q940N7	At4g05150	At4g05150	AT4g05150/C17L7_70
3.51997	-0.692692	0.618698	Q9FMA3	At5g56290	PEX5	Peroxisome biogenesis protein 5
3.32281	-0.693082	0.618531	Q39239	At1g19730	TRX4	Thioredoxin H4
1.65298	-0.697228	0.616756	A0A1P8AUX7	At1g14980	CPN10	Chaperonin 10
4.03452	-0.698028	0.616414	P26569	At2g30620	At2g30620	Histone H1.2
3.8487	-0.698542	0.616195	Q9FVJ3	At4g21160	AGD12	ADP-ribosylation factor GTPase-activating protein AGD12
1.83171	-0.699437	0.615813	P48486	At4g11240	TOPP6	Serine/threonine-protein phosphatase PP1 isozyme 6
1.42546	-0.699775	0.615668	Q501B0	At2g46780	At2g46780	At2g46780
4.27992	-0.700819	0.615223	Q9FM96	At5g56360	PSL4	Glucosidase 2 subunit beta
1.69491	-0.701648	0.61487	Q0WRX3	At3g63470	SCPL40	Serine carboxypeptidase-like 40
1.56237	-0.702179	0.614643	Q9FJZ9	At5g66390	PER72	Peroxidase 72
1.94887	-0.703676	0.614006	Q9M876	At3g02660	EMB2768	Tyrosine--tRNA ligase, chloroplastic/mitochondrial
1.92101	-0.703719	0.613987	O22224	At2g41620	NUP93A	Nuclear pore complex protein NUP93A
2.6503	-0.704351	0.613719	Q8GWB3	At3g05280	At3g05280	Protein YIPF
2.03928	-0.707272	0.612477	Q8L7T4	At3g13990	At3g13990	AT3g13990/MDC16_11
1.90811	-0.708477	0.611966	Q9FKZ4	At5g66860	MUD21.12	Ribosomal protein L25/Gln-tRNA synthetase, anti-codon-binding domain-containing protein
5.07417	-0.708953	0.611764	Q84W89	At2g42520	RH37	DEAD-box ATP-dependent RNA helicase 37
2.22244	-0.711079	0.610863	Q8H136	At3g01540	RH14	DEAD-box ATP-dependent RNA helicase 14
2.24349	-0.711462	0.610701	Q8LEG3	At4g26760	MAP65-2	65-kDa microtubule-associated protein 2
2.36894	-0.712364	0.610319	Q9C977	At1g80270	At1g80270	Pentatricopeptide repeat-containing protein At1g80270, mitochondrial
1.30156	-0.714709	0.609328	Q8L745	At5g42220	At5g42220	AT5g42220/K5J14_2
4.55448	-0.715266	0.609093	Q9S762	At1g58080	HISN1A	ATP phosphoribosyltransferase 1, chloroplastic
4.70556	-0.716707	0.608485	F4K5B9	At5g07030	MOJ9.20	Eukaryotic aspartyl protease family protein
3.80861	-0.717141	0.608302	Q9SV09	At3g51950	At3g51950	Zinc finger CCCH domain-containing protein 46
4.69961	-0.718058	0.607915	A0A1P8B7N7	At4g05200	CRK25	Cysteine-rich RLK (RECEPTOR-like protein kinase) 25
2.28762	-0.718373	0.607782	O23629	At3g45980	H2B	Histone H2B.6
6.35331	-0.722694	0.605965	Q9FWR4	At1g19570	DHAR1	Glutathione S-transferase DHAR1, mitochondrial
1.76603	-0.725693	0.604706	O23402	At4g15500	UGT84A4	UDP-glycosyltransferase 84A4
2.68254	-0.726452	0.604389	O82179	At2g35120	GDH2	Glycine cleavage system H protein 2, mitochondrial
6.20747	-0.72726	0.60405	Q9M356	At3g61820	F15G16.210	Eukaryotic aspartyl protease family protein
3.56025	-0.728972	0.603333	O65655	At4g39680	At4g39680	SAP domain-containing protein
1.38092	-0.729716	0.603022	Q9SAF2	At1g13190	At1g13190	F3F19.21 protein
2.19658	-0.730901	0.602528	Q8LFQ6	At5g20500	GRXC4	Glutaredoxin-C4
2.35845	-0.731584	0.602242	Q0WPR4	At5g23210	SCPL34	Serine carboxypeptidase-like 34
1.31692	-0.73227	0.601956	Q9SHU4	At2g15320	At2g15320	Leucine-rich repeat (LRR) family protein
2.72493	-0.735009	0.600814	Q9FEF8	At5g52470	FIB1	rRNA 2'-O-methyltransferase fibrillarin 1
3.83788	-0.735156	0.600753	P40941	At5g13490	AAC2	ADP,ATP carrier protein 2, mitochondrial
3.14275	-0.735971	0.600414	F4I3J0	At1g56050	At1g56050	Obg-like ATPase 1
1.90313	-0.737844	0.599635	Q9LX49	At3g59220	PRN1	Pirin-1
4.57809	-0.739355	0.599007	Q43295	At2g14750	APK1	Adenylyl-sulfate kinase 1, chloroplastic
2.12197	-0.739496	0.598948	F4J8J7	At3g11930	At3g11930	Adenine nucleotide alpha hydrolases-like superfamily protein
2.88473	-0.740847	0.598388	Q8W112	At5g20950	At5g20950	Beta-D-glucan exohydrolase-like protein
2.92852	-0.741009	0.598321	Q9SK74	At2g20280	At2g20280	Zinc finger CCCH domain-containing protein 21
2.43755	-0.743753	0.597184	F4HWS5	At1g48110	ECT7	Evolutionarily conserved C-terminal region 7
3.85553	-0.743892	0.597126	O82491	At4g10710	SPT16	FACT complex subunit SPT16
4.22962	-0.746032	0.596241	F4JGR5	At4g04040	PFP-BETA2	Pyrophosphate--fructose 6-phosphate 1-phosphotransferase subunit beta 2
3.76781	-0.746698	0.595966	P48349	At5g10450	GRF6	14-3-3-like protein GF14 lambda
3.82911	-0.747412	0.595671	Q8VZT8	At1g31817	NFD3	Probable ribosomal protein S11, mitochondrial
1.47268	-0.749328	0.594881	F4JHH5	At4g02350	SEC15B	Exocyst complex component SEC15B
1.92964	-0.752342	0.593639	Q38872	At2g17290	CPK6	Calcium-dependent protein kinase 6
1.33198	-0.75342	0.593196	Q9FK59	At5g18110	NCBP	Eukaryotic translation initiation factor NCBP
2.53718	-0.753855	0.593017	Q941A9	At1g26300	At1g26300	At1g26300/F28B23_4
2.0106	-0.753969	0.59297	Q94B71	At1g14740	OBE3	Protein OBERON 3
1.7849	-0.754894	0.59259	Q0WW55	At5g59440	ZEU1	Thymidylate kinase
3.55153	-0.75548	0.592349	Q9ASR4	At5g27410	At5g27410	Branched-chain-amino-acid aminotransferase-like protein 2
3.92389	-0.75555	0.59232	Q9SYT0	At1g35720	ANN1	Annexin D1
1.8889	-0.756646	0.591871	P16181	At3g48930	RPS11A	40S ribosomal protein S11-1
4.21353	-0.756979	0.591734	F4IC59	At1g12230	At1g12230	Aldolase superfamily protein
4.53839	-0.759874	0.590548	P51407	At2g27720	RPP2A	60S acidic ribosomal protein P2-1
1.30213	-0.759972	0.590508	Q84VQ3	At5g21326	CIPK26	CBL-interacting serine/threonine-protein kinase 26
3.49763	-0.760107	0.590453	F4J2Z7	At3g29250	SDR4	Short-chain dehydrogenase reductase 4
2.59101	-0.762066	0.589651	Q9LJU1	At3g20570	ENODL9	At3g20570
2.0788	-0.763201	0.589188	Q9LU25	At3g16200	At3g16200	DNA-directed RNA polymerase subunit beta
1.98136	-0.763905	0.5889	Q8S2T0	At5g66030	GRIP	Protein GRIP
4.31279	-0.764125	0.58881	Q94AH9	At4g25630	FIB2	rRNA 2'-O-methyltransferase fibrillarin 2
3.81545	-0.764374	0.588709	Q38896	At2g21060	CSP4	Cold shock domain-containing protein 4
1.45695	-0.766082	0.588012	A0A1I9LLC0	At3g14010	CID4	CTC-interacting domain 4
1.94078	-0.766535	0.587828	Q9CAQ3	At1g77530	At1g77530	O-methyltransferase family protein
2.95707	-0.767807	0.58731	Q9SFH9	At1g69740	HEMB1	Delta-aminolevulinic acid dehydratase 1, chloroplastic
5.34072	-0.768188	0.587154	Q9FNE2	At5g40370	GRXC2	Glutaredoxin-C2
3.87623	-0.768581	0.586994	Q09152	At5g47770	FPS1	Farnesyl pyrophosphate synthase 1, mitochondrial
1.38846	-0.771132	0.585958	F4IAX1	At1g31710	At1g31710	Amine oxidase
4.82322	-0.771341	0.585873	P55217	At3g01120	CGS1	Cystathionine gamma-synthase 1, chloroplastic
4.21625	-0.77187	0.585658	P43296	At4g39090	RD19A	Cysteine protease RD19A
1.45518	-0.772271	0.585495	Q9SV20	At4g31490	At4g31490	Coatomer subunit beta-2
2.99094	-0.772378	0.585451	Q9LS21	At5g38010	UGT76E9	UDP-glycosyltransferase 76E9
1.28881	-0.775196	0.584309	A0A1P8AW47	At1g29320	At1g29320	Transducin/WD40 repeat-like superfamily protein
2.54033	-0.77928	0.582658	Q9ZRZ8	At4g16630	RH28	DEAD-box ATP-dependent RNA helicase 28
1.22894	-0.780739	0.582069	Q9SMR7	At4g39860	At4g39860	Hematological/neurological-like protein
1.5892	-0.781568	0.581734	Q9ZVD0	At2g27100	SE	Serrate RNA effector molecule
1.25778	-0.78225	0.581459	F4I8M8	At1g78050	PGM	Phosphoglycerate/bisphosphoglycerate mutase
3.10824	-0.782731	0.581266	Q38936	At5g48580	FKBP15-2	Peptidyl-prolyl cis-trans isomerase FKBP15-2
1.65775	-0.783643	0.580898	A0A1P8AV86	At1g06060	At1g06060	LisH and RanBPM domains containing protein
1.9052	-0.783656	0.580893	Q94AH8	At1g68020	TPS6	Alpha,alpha-trehalose-phosphate synthase [UDP-forming] 6
2.81502	-0.783792	0.580838	F4JN13	At4g35450	AKR2	Ankyrin repeat-containing protein 2
4.35469	-0.784698	0.580473	F4K3M1	At5g61770	PPAN	PETER PAN-like protein
2.28024	-0.784935	0.580378	O65370	At1g12080	At1g12080	At1g12080;Vacuolar calcium-binding protein-like protein
2.42047	-0.786445	0.579771	P56802	AtCg00750	rps11	30S ribosomal protein S11, chloroplastic
2.47611	-0.786826	0.579618	O49196	At4g39940	APK2	Adenylyl-sulfate kinase 2, chloroplastic
2.06852	-0.787477	0.579356	Q8VYP2	At4g23590	At4g23590	Probable aminotransferase TAT4
2.07889	-0.787621	0.579299	P26568	At1g06760	At1g06760	Histone H1.1
3.08453	-0.787677	0.579276	Q8LPQ9	At2g43410	FPA	Flowering time control protein FPA
7.91915	-0.790361	0.578199	Q9STX5	At4g24190	HSP90-7	Endoplasmin homolog
2.82337	-0.791471	0.577755	Q8L4Q6	At5g25070	At5g25070	Neurofilament light protein
3.66297	-0.791567	0.577716	Q84TF6	At1g09740	At1g09740	Adenine nucleotide alpha hydrolases-like superfamily protein
2.68832	-0.79348	0.576951	P0DI79	At3g28300	At3g28300	UPF0496 protein At3g28300
4.2593	-0.795932	0.575971	Q8RYC3	At2g33845	At2g33845	Expressed protein
2.40518	-0.796997	0.575546	Q9SZU1	At4g37410	CYP81F4	Cytochrome P450 81F4
2.90973	-0.797841	0.575209	P46086	At5g27450	At5g27450	Mevalonate kinase
1.94901	-0.799216	0.574661	F4JJL3	At4g21600	ENDO5	Endonuclease 5
1.25044	-0.799514	0.574543	Q9LQM7	At1g32330	HSFA1D;HSFA1B	Heat stress transcription factor A-1d;Heat stress transcription factor A-1b
2.29299	-0.79959	0.574513	Q9SS44	At3g10330	TFIIB2	Transcription initiation factor IIB-2
4.66124	-0.800407	0.574187	Q9M084	At4g31180	IBI1	Aspartate--tRNA ligase 2, cytoplasmic
2.30154	-0.800551	0.57413	O80713	At2g47130	SDR3a	Short-chain dehydrogenase reductase 3a
3.34172	-0.800726	0.57406	P50700	At4g11650	OSM34	Osmotin-like protein OSM34
1.54098	-0.802689	0.57328	F4JG03	At4g08320	TPR8	Tetratricopeptide repeat (TPR)-like superfamily protein
2.49522	-0.805472	0.572175	A0A1P8AZZ0	At2g44970	At2g44970	Alpha/beta-Hydrolases superfamily protein
2.10342	-0.805614	0.572119	O82261	At2g47940	DEGP2	Protease Do-like 2, chloroplastic
2.23291	-0.805719	0.572077	Q9C658	At1g26110	DCP5	Protein decapping 5
1.40021	-0.806821	0.57164	P49692	At2g47610	RPL7AA	60S ribosomal protein L7a-1
3.41376	-0.808622	0.570927	Q8LE47	At1g61870	PPR336	Pentatricopeptide repeat-containing protein At1g61870, mitochondrial
2.44845	-0.809079	0.570746	F4I1G1	At1g29350	At1g29350	RNA polymerase II degradation factor-like protein (DUF1296)
1.34052	-0.809156	0.570715	F4JWQ4	At5g25270	At5g25270	Ubiquitin-like superfamily protein
1.27391	-0.809351	0.570639	Q9SUS9	At4g11320	RDL5	Probable cysteine protease RDL5
3.68007	-0.811159	0.569924	Q9FEE2	At5g18580	TON2	Probable serine/threonine-protein phosphatase 2A regulatory subunit B'' subunit TON2
1.84614	-0.811767	0.569684	Q8LPF1	At5g15980	At5g15980	Pentatricopeptide repeat-containing protein At5g15980, mitochondrial
1.51687	-0.813305	0.569077	Q9STH1	At4g12400	HOP3	Hsp70-Hsp90 organizing protein 3
2.03668	-0.815959	0.568031	A0A1I9LT21	At3g45970	EXLA1	Expansin-like A1
1.44224	-0.816355	0.567875	Q9FME9	At5g64400	MSJ1.24	CHCH domain protein
2.54062	-0.817512	0.56742	O03983	At1g01470	LEA14	Probable desiccation-related protein LEA14
3.75077	-0.818867	0.566887	Q9LY75	At3g63400	CYP63	Peptidyl-prolyl cis-trans isomerase CYP63
4.02736	-0.819893	0.566484	Q9LMU2	At1g17860	KTI5	Kunitz trypsin inhibitor 5
1.87762	-0.821206	0.565969	Q6EVK6	At2g46020	BRM	ATP-dependent helicase BRM
2.33782	-0.822759	0.56536	O22768	At4g02590	UNE12	Transcription factor UNE12
1.43974	-0.824844	0.564543	Q9ZW84	At2g43100	SSU2	3-isopropylmalate dehydratase small subunit 2
3.54628	-0.827799	0.563388	O81032	At2g46760	GULLO6	Probable L-gulonolactone oxidase 6
1.47521	-0.829047	0.562901	Q8L5V0	At4g16265	NRPB9B	DNA-directed RNA polymerases II, IV and V subunit 9B
2.76455	-0.82965	0.562666	Q9C518	At1g58100	TCP8	Transcription factor TCP8
1.86532	-0.830304	0.562411	Q9FZG4	At1g47840	At1g47840	Hexokinase-like 1 protein
1.31368	-0.831829	0.561817	Q9SCX9	At5g40610	DHAPRD	Glycerol-3-phosphate dehydrogenase [NAD(+)] 1, chloroplastic
1.66978	-0.833208	0.56128	F4K470	At5g20250	DIN10	Raffinose synthase family protein
1.63012	-0.833342	0.561228	O22842	At2g43610	At2g43610	Endochitinase At2g43610
3.04626	-0.838805	0.559107	Q9SAA2	At1g11750	CLPP6	ATP-dependent Clp protease proteolytic subunit 6, chloroplastic
1.94998	-0.839714	0.558754	F4IH25	At2g40360	BOP1	Ribosome biogenesis protein BOP1 homolog
1.92939	-0.840084	0.558611	Q0WQ57	At4g12770	At4g12770	Auxilin-related protein 2
2.4173	-0.841147	0.5582	Q9SKX4	At2g43030	RPL3A	50S ribosomal protein L3-1, chloroplastic
1.46716	-0.843935	0.557122	O23179	At4g37070	PLP1	Patatin-like protein 1
1.67756	-0.845264	0.556609	Q9SXE1	At1g62560	FMOGS-OX3	Flavin-containing monooxygenase FMO GS-OX3
2.82104	-0.845379	0.556565	Q8GUI9	At5g49900	At5g49900	Non-lysosomal glucosylceramidase
2.81386	-0.845554	0.556497	P10896	At2g39730	RCA	Ribulose bisphosphate carboxylase/oxygenase activase, chloroplastic
1.56531	-0.845878	0.556372	A0A1P8BG91	At5g14130	MUA22.13	Peroxidase
2.17191	-0.846951	0.555958	Q96252	At5g47030	At5g47030	ATP synthase subunit delta', mitochondrial
5.9037	-0.849516	0.554971	Q9M1G8	At3g54600	DJ1F	DJ-1 protein homolog F
5.22747	-0.851667	0.554144	Q9SUR0	At4g23670	At4g23670	AT4G23670 protein
2.8119	-0.852195	0.553941	Q9M0V4	At4g05410	YAO	U3 snoRNP-associated protein-like YAO
3.56957	-0.852772	0.55372	Q9SKC1	At2g31790	UGT74C1	UDP-glycosyltransferase 74C1
2.57844	-0.855566	0.552648	O80653	At1g77180	SKIP	SNW/SKI-interacting protein
3.25857	-0.855757	0.552575	Q9FKI4	At5g13780	NAA10	N-terminal acetyltransferase A complex catalytic subunit NAA10
1.86019	-0.855918	0.552513	F4JCS8	At3g48050	SUO	Protein SUO
1.99352	-0.856179	0.552414	P29402	At5g61790	CNX1	Calnexin homolog 1
1.71751	-0.858858	0.551389	Q9LFE2	At5g16750	TORMOZEMBRYO DEFECTIVE	Transducin family protein / WD-40 repeat family protein
1.72956	-0.860171	0.550887	Q9FVE6	At3g44750	HDT1	Histone deacetylase HDT1
6.4436	-0.860664	0.550699	Q9LV03	At5g53460	GLT1	Glutamate synthase 1 [NADH], chloroplastic
5.06954	-0.864486	0.549242	Q9ZVS5	At1g03230	At1g03230	Eukaryotic aspartyl protease family protein
1.48581	-0.86701	0.548282	Q9LW34	At3g26770	At3g26770	Alcohol dehydrogenase-like protein
1.82419	-0.867383	0.54814	A0A2P2CLF3		rps3	Ribosomal protein S3
5.30017	-0.867647	0.54804	Q9S7W4	At3g07720	F17A17.6	AT3g07720/F17A17_6
2.65706	-0.86908	0.547496	O65493	At4g35350	XCP1	Cysteine protease XCP1
6.58435	-0.869187	0.547455	Q9LYG3	At5g11670	NADP-ME2	NADP-dependent malic enzyme 2
3.01727	-0.869882	0.547192	Q9SK66	At2g20360	At2g20360	NADH dehydrogenase [ubiquinone] 1 alpha subcomplex subunit 9, mitochondrial
1.68768	-0.871592	0.546543	P56757	AtCg00120	atpA	ATP synthase subunit alpha, chloroplastic
1.95176	-0.872345	0.546258	Q8L7N0	At5g16070	CCT6B	T-complex protein 1 subunit zeta 2
5.94339	-0.872846	0.546069	O48773	At2g32920	PDIL2-3	Protein disulfide-isomerase 2-3
5.24941	-0.873007	0.546008	Q8LA13	At3g58510	RH11	DEAD-box ATP-dependent RNA helicase 11
2.64335	-0.873533	0.545809	Q945Q1	At5g12140	CYS1	Cysteine proteinase inhibitor 1
1.43906	-0.875379	0.545111	Q9LTF2	At5g52650	RPS10C	40S ribosomal protein S10-3
1.27246	-0.877949	0.544141	Q9M1J6	At3g57020	SSL9	Protein STRICTOSIDINE SYNTHASE-LIKE 9
1.33738	-0.878601	0.543895	A0A1P8B770	At4g17330	G2484-1	G2484-1 protein
3.17144	-0.878864	0.543796	P0DI76	At3g25820	TPS27	1,8-cineole synthase 1, chloroplastic
2.01705	-0.879276	0.54364	Q9LM78	At1g20760	At1g20760	Calcium-binding EF hand family protein
1.42791	-0.880927	0.543019	Q93W30	At2g35605	At2g35605	Expressed protein
2.39123	-0.882842	0.542298	Q9CAF6	At3g10690	GYRA	DNA gyrase subunit A, chloroplastic/mitochondrial
1.72345	-0.886035	0.541099	Q9FFF5	At5g05610	AL1	PHD finger protein ALFIN-LIKE 1
1.23657	-0.886873	0.540785	Q9LFU9	At5g15770	GNA1	Glucosamine 6-phosphate N-acetyltransferase
2.93262	-0.892913	0.538526	Q9XI11	At1g21670	At1g21670	DPP6 amino-terminal domain protein
2.48288	-0.893016	0.538487	Q9M1V2	At3g45070	SOT5	Cytosolic sulfotransferase 5
2.32717	-0.893544	0.53829	Q8RX69	At1g15060	At1g15060	Alpha/beta hydrolase family protein
6.6747	-0.895434	0.537585	Q8VZC3	At5g62530	ALDH12A1	Delta-1-pyrroline-5-carboxylate dehydrogenase 12A1, mitochondrial
2.39376	-0.89736	0.536868	O81047	At2g03270	At2g03270	DNA-binding protein
3.1073	-0.897748	0.536724	A0A1P8AWM1	At1g55810	UKL3	Uridine kinase
1.17112	-0.899024	0.53625	Q9C5S1	At3g55270	MKP1	Protein-tyrosine-phosphatase MKP1
1.44101	-0.89928	0.536154	Q0WP31	At1g07705	Negative on TATA less2a	NOT2 / NOT3 / NOT5 family
2.5861	-0.899922	0.535916	Q9LXG1	At5g15200	RPS9B	40S ribosomal protein S9-1
3.94235	-0.900278	0.535783	O82772	At3g03640	BGLU25	Probable inactive beta-glucosidase 25
7.16583	-0.900927	0.535543	Q9C5A9	At5g08680	At5g08680	ATP synthase subunit beta-3, mitochondrial
3.27121	-0.902657	0.534901	F4IMH3	At2g17250	NOC4	Protein NUCLEOLAR COMPLEX ASSOCIATED 4
3.79909	-0.903916	0.534434	O04496	At1g09750	AED3	Aspartyl protease AED3
1.70768	-0.904036	0.53439	Q9SCW1	At3g13750	BGAL1	Beta-galactosidase 1
1.35511	-0.905979	0.53367	O80678	At2g41060	UBA2B	UBP1-associated protein 2B
2.48466	-0.90613	0.533615	Q38935	At3g25220	FKBP15-1	Peptidyl-prolyl cis-trans isomerase FKBP15-1
3.06368	-0.906316	0.533546	F4IW51	At2g45330	emb1067	RNA 2'-phosphotransferase, Tpt1 / KptA family
1.79293	-0.907801	0.532997	Q9LKU8	At5g28460	At5g28460	Pentatricopeptide repeat-containing protein At5g28460
2.20731	-0.909721	0.532288	F4J8K6	At3g11964	RRP5	rRNA biogenesis protein RRP5
2.45312	-0.909897	0.532223	Q8GSG8	At5g01010	TOPTELOMERE.1	Retinal-binding protein
1.29171	-0.912197	0.531375	Q9STZ8	At4g12880	AtENODL19	At4g12880
2.64408	-0.915512	0.530156	O82266	At2g47990	SWA1	Protein SLOW WALKER 1
1.28674	-0.915669	0.530098	Q93ZF7	At4g33140	At4g33140	AT4g33140/F4I10_70
4.1883	-0.915977	0.529985	Q9SY69	At1g10270	GRP23	Pentatricopeptide repeat-containing protein At1g10270
3.69963	-0.916377	0.529838	Q8L7S6	At1g65590	HEXO3	Beta-hexosaminidase 3
2.06293	-0.916996	0.52961	Q9FH82	At5g45280	PAE11	Pectin acetylesterase 11
1.40624	-0.917647	0.529372	Q9FKK1	At5g60460	MUF9.9	Protein transport protein Sec61 subunit beta
1.31871	-0.919845	0.528566	F4JTN1	At4g38350	At4g38350	Patched family protein
1.18971	-0.922231	0.527692	Q9ZVW2	At2g06990	HEN2	DExH-box ATP-dependent RNA helicase DExH10
1.31967	-0.92404	0.527031	Q9FNZ1	At5g51980	ZFWD2	Zinc finger CCCH domain-containing protein 63
7.16949	-0.924429	0.526889	Q38946	At5g07440	GDH2	Glutamate dehydrogenase 2
1.30096	-0.92556	0.526476	Q9LYC7	At3g62940	OTU5	OVARIAN TUMOR DOMAIN-containing deubiquitinating enzyme 5
5.53512	-0.92578	0.526396	Q9SYL6	At1g78660	GGH1	Gamma-glutamyl hydrolase 1
1.78765	-0.92667	0.526071	F4JNU1	At4g35785	At4g35785	RNA-binding (RRM/RBD/RNP motifs) family protein
7.03413	-0.927736	0.525683	O22263	At2g47470	PDIL2-1	Protein disulfide-isomerase like 2-1
4.04612	-0.928807	0.525293	Q9LXU5	At5g12940	At5g12940	Leucine-rich repeat (LRR) family protein
1.61189	-0.928941	0.525244	Q9LUG5	At3g23620	At3g23620	Ribosome production factor 2 homolog
7.57268	-0.930833	0.524555	O04314	At3g16420	PBP1	PYK10-binding protein 1
3.14733	-0.931869	0.524179	F4IRI1	At2g18900	At2g18900	Transducin/WD40 repeat-like superfamily protein
2.61332	-0.935995	0.522682	Q84MB1	At5g38020	At5g38020	At5g38020
5.95415	-0.937972	0.521966	Q43314	At5g18170	GDH1	Glutamate dehydrogenase 1
1.17173	-0.940677	0.520988	A0A1P8BAR6	At5g09680	RLF	Reduced lateral root formation
3.1367	-0.941968	0.520522	O04153	At1g08450	CRT3	Calreticulin-3
2.82644	-0.945018	0.519423	Q9LMQ3	At1g15810	At1g15810	At1g15810/F7H2_23
3.62185	-0.9469	0.518746	Q9SZP8	At4g38710	EIF4B3	Eukaryotic translation initiation factor 4B3
3.17246	-0.94715	0.518656	Q9STN3	At4g08350	At4g08350	Putative transcription elongation factor SPT5 homolog 1
1.37545	-0.949268	0.517895	Q0WPH8	At3g44200	NEK5	Serine/threonine-protein kinase Nek5
2.49636	-0.951746	0.517006	Q6GKV1	At5g63220	MDC12.19	Protein GET4
1.83383	-0.952322	0.5168	Q8RWN5	At5g04280	RZ1C	Glycine-rich RNA-binding protein RZ1C
1.96039	-0.952366	0.516784	F4J6F6	At3g17850	IREH1	Probable serine/threonine protein kinase IREH1
1.71452	-0.960406	0.513912	Q8GWP5	At4g20960	PYRD	Riboflavin biosynthesis protein PYRD, chloroplastic
2.95003	-0.960642	0.513828	A0A1P8B7C1	At4g04940	At4g04940	Transducin family protein / WD-40 repeat family protein
3.27777	-0.968912	0.510891	O23404	At4g15530	PPDK	Pyruvate, phosphate dikinase 1, chloroplastic
1.82127	-0.971718	0.509898	Q9C8L9	At1g53645	F22G10.8	At1g53640/F22G10.8
2.4872	-0.973002	0.509445	O22886	At2g40490	HEME2	Uroporphyrinogen decarboxylase 2, chloroplastic
1.82385	-0.974555	0.508897	Q9T076	At4g27520	At4g27520	Early nodulin-like protein 2
2.32227	-0.97468	0.508853	O03042	AtCg00490	rbcL	Ribulose bisphosphate carboxylase large chain
1.23591	-0.976464	0.508224	Q9S7H4	At5g10870	CM2	Chorismate mutase 2
4.73138	-0.97815	0.50763	Q67Z52	At3g10220	TFCB	Tubulin-folding cofactor B
2.68918	-0.983174	0.505866	Q8L7S8	At5g26742	RH3	DEAD-box ATP-dependent RNA helicase 3, chloroplastic
3.70058	-0.987531	0.50434	Q41963	At3g26520	TIP1-2	Aquaporin TIP1-2
1.56759	-0.989513	0.503648	Q9M9S3	At1g14410	WHY1	Single-stranded DNA-binding protein WHY1, chloroplastic
5.81089	-0.990317	0.503367	Q93ZT6	At5g57870	EIF(ISO)4G1	Eukaryotic translation initiation factor isoform 4G-1
5.31525	-0.991469	0.502965	Q9LYW9	At5g03160	P58IPK	DnaJ protein P58IPK homolog
1.49956	-0.992008	0.502778	P25873	At3g25920	RPL15	50S ribosomal protein L15, chloroplastic
2.62383	-0.993371	0.502303	F4HWB0	At1g14710	At1g14710	Hydroxyproline-rich glycoprotein family protein
1.69461	-0.9956	0.501527	P25701	At1g54580	ACP2	Acyl carrier protein 2, chloroplastic
1.83916	-0.995806	0.501456	Q8GXC5	At1g75560	At1g75560	DNA-binding protein
1.55953	-0.996222	0.501311	F4K4Y5	At5g55660	MDF20.10	DEK domain-containing chromatin associated protein
1.58032	-0.997389	0.500906	Q9SLT8	At1g59600	ZCW7	ZCW7
4.63261	-1.00148	0.499488	Q9LE22	At1g18210	CML27	Probable calcium-binding protein CML27
1.87575	-1.00341	0.498818	Q9C551	At1g31970	RH5	DEAD-box ATP-dependent RNA helicase 5
1.39066	-1.0041	0.498579	Q8GY84	At5g60990	RH10	DEAD-box ATP-dependent RNA helicase 10
2.09195	-1.00597	0.497937	Q94JX5	At1g10200	WLIM1	LIM domain-containing protein WLIM1
1.93918	-1.00902	0.496882	Q8W4Q3	At1g12970	PIRL3	Plant intracellular Ras-group-related LRR protein 3
5.78793	-1.01029	0.496447	Q43866	At3g13790	CWINV1	Beta-fructofuranosidase, insoluble isoenzyme CWINV1
1.32459	-1.01103	0.496191	P54888	At3g55610	P5CSB	Delta-1-pyrroline-5-carboxylate synthase B
4.77778	-1.0114	0.496065	Q9FZA2	At1g28290	AGP31	Non-classical arabinogalactan protein 31
2.32216	-1.01246	0.495699	Q6NQ63	At1g01440	At1g01440	At1g01440
1.18595	-1.01329	0.495414	Q9SMQ4	At4g40010	SRK2F	Serine/threonine-protein kinase SRK2F
2.93204	-1.01552	0.494649	F4I0I6	At1g69030	At1g69030	BSD domain-containing protein
2.86533	-1.01772	0.493896	Q93Z00	At3g47620	TCP14	Transcription factor TCP14
4.30481	-1.01991	0.493148	Q9M328	At3g53990	F5K20_290	AT3G53990 protein
3.03981	-1.0246	0.491546	Q9SJW3	At2g03680	SPR1	Protein SPIRAL1
3.56933	-1.02713	0.490684	Q8W034	At4g14300	RNP1	Heterogeneous nuclear ribonucleoprotein 1
6.7833	-1.02761	0.490522	Q9SKK4	At2g25450	GSL-OH	Probable 2-oxoacid dependent dioxygenase
1.26309	-1.0277	0.490492	O48818	At2g39700	EXPA4	Expansin-A4
4.3212	-1.03862	0.486794	A0A1P8AXM2	At2g35920	At2g35920	RNA helicase family protein
2.2774	-1.03987	0.486371	O49289	At1g77030	RH29	Putative DEAD-box ATP-dependent RNA helicase 29
3.70939	-1.04818	0.483578	Q9ZW16	At2g29330	TRI	Tropinone reductase homolog At2g29330
5.99869	-1.04876	0.483384	Q9SDM9	At3g16400	NSP1	Nitrile-specifier protein 1
3.62946	-1.05005	0.482952	Q8VZK2	At5g11900	At5g11900	Translation machinery-associated protein 22
2.51794	-1.05393	0.481653	Q9LMK2	At1g07090	LSH6	Protein LIGHT-DEPENDENT SHORT HYPOCOTYLS 6
3.209	-1.05535	0.48118	Q9SLF7	At2g27710	RPP2B	60S acidic ribosomal protein P2-2
7.18163	-1.05579	0.481034	O04309	At3g16470	JAL35	Jacalin-related lectin 35
1.36326	-1.05731	0.480527	F4KEV7	At5g58240	FHIT	Bifunctional bis(5'-adenosyl)-triphosphatase/adenylylsulfatase FHIT
2.03539	-1.06024	0.479553	B3H7F6	At3g22380	TIC	Time for coffee
4.14869	-1.06268	0.478741	Q93Z49	At5g64130	MHJ24.11	AT5g64130/MHJ24_11
4.50885	-1.06438	0.478178	Q9SX77	At1g47420	SDH5	Succinate dehydrogenase subunit 5, mitochondrial
2.38732	-1.06853	0.476805	Q9S9M7	At1g16080	At1g16080	Nuclear protein
1.18214	-1.07084	0.476041	Q9LEX1	At3g61050	CLB	Calcium-dependent lipid-binding protein
1.67102	-1.07175	0.47574	Q9M0B2	At4g30480	TPR1	AT4G30480 protein
5.14012	-1.07276	0.475408	Q94KD0	At5g58470	TAF15B	Transcription initiation factor TFIID subunit 15b
3.84591	-1.07382	0.475059	A0A1P8BDV1	At5g58450	MQJ2.5	Tetratricopeptide repeat (TPR)-like superfamily protein
1.83237	-1.07471	0.474766	A0A1P8AQY7	At1g79830	GC5	Golgin Putative 5
1.68043	-1.07478	0.474744	Q8LC83	At5g28060	RPS24B	40S ribosomal protein S24-2
1.13673	-1.07536	0.474554	Q9SRN6	At3g03320	At3g03320	At3g03320
1.50892	-1.07663	0.474134	F4JFN7	At3g07810	At3g07810	RNA-binding (RRM/RBD/RNP motifs) family protein
1.50874	-1.0782	0.47362	O23461	At4g16130	ARA1	L-arabinokinase
4.17712	-1.07881	0.473419	Q9MAU6	At1g04980	PDIL2-2	Protein disulfide-isomerase like 2-2
1.54824	-1.07952	0.473185	Q9ZVC3	At2g41380	At2g41380	At2g41380
3.96978	-1.08519	0.471331	A0A1P8BCJ3	At5g44380	At5g44380	FAD-binding Berberine family protein
1.16514	-1.08761	0.470539	O49707	At4g21840	MSRB8	Peptide methionine sulfoxide reductase B8
1.35268	-1.08878	0.470159	Q9T003	At4g35160	ASMT	Acetylserotonin O-methyltransferase
6.67103	-1.09103	0.469427	Q9LIN3	At3g26420	RZ1A	Glycine-rich RNA-binding protein RZ1A
1.61416	-1.09116	0.469385	Q9LJA6	At3g29630	UGT79B4	UDP-glycosyltransferase 79B4
1.46303	-1.09376	0.468539	F4JL28	At4g22140	EBS	Chromatin remodeling protein EBS
2.264	-1.09482	0.468195	Q38953	At3g26560	At3g26560	Probable pre-mRNA-splicing factor ATP-dependent RNA helicase DEAH5
1.24269	-1.09887	0.466881	Q9ZV34	At2g28790	CBP1	At2g28790
2.43071	-1.10142	0.466059	P92948	At1g09770	CDC5	Cell division cycle 5-like protein
3.86491	-1.10884	0.463666	Q39096	At2g41430	ERD15	Protein EARLY RESPONSIVE TO DEHYDRATION 15
2.9208	-1.1166	0.461179	Q94KD8	At1g02640	BXL2	Probable beta-D-xylosidase 2
2.39462	-1.1173	0.460956	B5X574	At5g65690	PCK2	At5g65690
1.16966	-1.12008	0.460069	Q9SEU6	At3g15360	At3g15360	Thioredoxin M4, chloroplastic
1.16581	-1.12675	0.457947	A0A1P8B1Y3	At2g36810	SGR6	ARM repeat superfamily protein
4.07339	-1.12753	0.457698	Q9FI37	At5g48010	THAS1	Thalianol synthase 1
2.76586	-1.12763	0.457667	P19366	AtCg00480	atpB	ATP synthase subunit beta, chloroplastic
1.11002	-1.13453	0.455483	P25857	At1g42970	GAPB	Glyceraldehyde-3-phosphate dehydrogenase GAPB, chloroplastic
2.56748	-1.13455	0.455476	Q9C7V7	At1g64330	At1g64330	At1g64330
1.84212	-1.13901	0.454071	A0A1I9LMF2	At3g01670	SEOa	Sieve element occlusion protein
1.58634	-1.14404	0.45249	Q8RXE9	At2g25840	OVA4	Tryptophan--tRNA ligase, chloroplastic/mitochondrial
1.27979	-1.14464	0.452302	Q9SIV9	At2g16430	PAP10	Purple acid phosphatase 10
3.45766	-1.14654	0.451707	Q9ZUU4	At2g37220	CP29B	RNA-binding protein CP29B, chloroplastic
2.52272	-1.15194	0.45002	F4KFD4	At5g09890	MYH9.10	Non-specific serine/threonine protein kinase
4.94625	-1.15323	0.449619	Q9SRZ4;O22711	At1g65970	PRXIIC;PRXIID	Peroxiredoxin-2C;Peroxiredoxin-2D
3.60702	-1.15774	0.448213	Q96250	At2g33040	ATPC	ATP synthase subunit gamma, mitochondrial
1.20839	-1.15922	0.447755	Q9LML3	At1g07210	At1g07210	F10K1.8 protein
3.661	-1.16213	0.446851	O22791	At2g33410	At2g33410	Putative RNA-binding protein
1.41987	-1.16257	0.446716	F4I6G9	At1g30820	At1g30820	CTP synthase
1.16886	-1.17529	0.442795	P25818	At2g36830	TIP1-1	Aquaporin TIP1-1
4.59573	-1.17576	0.44265	F4K0V9	At5g12240	MXC9.20	Octanoyltransferase
3.33743	-1.17819	0.441906	Q8RWY6	At2g20190	CLASP	CLIP-associated protein
7.44203	-1.17892	0.441681	Q9SRD4	At1g76790	IGMT5	Indole glucosinolate O-methyltransferase 5
1.65057	-1.1809	0.441078	A0A1P8BE91	At5g67240	SDN3	Small RNA degrading nuclease 3
1.18876	-1.1837	0.44022	Q9M891	At3g02490	At3g02490	Pentatricopeptide repeat-containing protein At3g02490, mitochondrial
1.32822	-1.1892	0.438545	Q93ZH0	At1g21880	LYM1	LysM domain-containing GPI-anchored protein 1
2.74148	-1.19172	0.437779	Q8LAH4	At4g28703	At4g28703	RmlC-like cupins superfamily protein
1.47922	-1.19367	0.437191	F4JJL8	At4g21640	SBT3.15	Subtilisin-like protease SBT3.15
1.62427	-1.20842	0.432741	O82233	At2g24050	EIF(ISO)4G2	Eukaryotic translation initiation factor isoform 4G-2
5.95488	-1.20934	0.432466	B3H4B6	At4g39200	At4g39200	40S ribosomal protein S25
1.30447	-1.20977	0.432337	Q9SN82	At3g47560	F1P2.110	Alpha/beta-Hydrolases superfamily protein
2.35913	-1.21438	0.430959	C0LGL4	At2g28960	At2g28960	Probable LRR receptor-like serine/threonine-protein kinase At2g28960
1.40163	-1.21473	0.430853	Q9FE63	At5g56600	PRF3	Profilin-3
7.42297	-1.22027	0.429202	A0A2P2CLF9	AtMg01190	atp1	ATP synthase subunit alpha
1.21607	-1.2245	0.427946	Q9FUJ2	At4g29740	CKX4	Cytokinin dehydrogenase 4
1.67209	-1.22461	0.427912	F4JTJ2	At4g32160	EREL1	PX domain-containing protein EREL1
5.92122	-1.22551	0.427647	P92979	At4g04610	2020-04-01	5'-adenylylsulfate reductase 1, chloroplastic
1.21957	-1.22663	0.427313	Q8GZQ3	At3g03710	PNP1	Polyribonucleotide nucleotidyltransferase 1, chloroplastic
2.36522	-1.22761	0.427023	O80738	At1g60140	TPS10	Probable alpha,alpha-trehalose-phosphate synthase [UDP-forming] 10
2.63895	-1.22884	0.42666	Q0WUI9	At1g70290	TPS8	Probable alpha,alpha-trehalose-phosphate synthase [UDP-forming] 8
1.43733	-1.23381	0.425194	Q9LW66	At3g23310	At3g23310	Non-specific serine/threonine protein kinase
1.62527	-1.23854	0.423802	Q8VZ79	At3g48670	IDN2	Protein INVOLVED IN DE NOVO 2
6.56649	-1.24016	0.423324	Q9SFB1	At3g08030	F17A17.37	F17A17.37 protein
1.46411	-1.24118	0.423027	Q42510	At1g13980	GN	ARF guanine-nucleotide exchange factor GNOM
1.66838	-1.243	0.422493	O64843	At2g26280	CID7	Polyadenylate-binding protein-interacting protein 7
2.4073	-1.24585	0.421659	Q9M4T3	At2g27840	HDT4	Histone deacetylase HDT4
2.75681	-1.24947	0.420601	Q8LFS6	At4g03110	BRN1	RNA-binding protein BRN1
1.94618	-1.25171	0.419949	Q9SJL4	At2g36930	At2g36930	Expressed protein
1.92166	-1.25178	0.419931	Q94A84	At3g50740	UGT72E1	UDP-glycosyltransferase 72E1
2.24513	-1.25795	0.418138	Q9SVP6	At4g13660	PRR2	Pinoresinol reductase 2
2.11593	-1.25876	0.417902	Q8VZT0	At3g03920	At3g03920	Putative H/ACA ribonucleoprotein complex subunit 1-like protein 1
3.84324	-1.26037	0.417436	Q9LV66	At5g48480	At5g48480	Uncharacterized protein At5g48480
1.31077	-1.26276	0.416745	F4JZA9	At5g05360	At5g05360	Uncharacterized protein
5.94493	-1.26505	0.416085	Q9FN52	At5g23020	MAM3	Methylthioalkylmalate synthase 3, chloroplastic
2.42144	-1.26681	0.415579	F4KA45	At5g38200	MXA21.22	Class I glutamine amidotransferase-like superfamily protein
4.05887	-1.271	0.414371	Q9STL5	At3g48350	CEP3	KDEL-tailed cysteine endopeptidase CEP3
2.256	-1.27356	0.413638	P19456	At4g30190	AHA2	ATPase 2, plasma membrane-type
3.05354	-1.27836	0.412265	Q8VY07	At5g11710	EPSIN1	Clathrin interactor EPSIN 1
1.88633	-1.2842	0.410599	Q9SF21	At3g11770	RICE1	Protein RISC-INTERACTING CLEARING 3'-5' EXORIBONUCLEASE 1
7.75461	-1.28677	0.409868	Q03250	At2g21660	RBG7	Glycine-rich RNA-binding protein 7
3.17531	-1.2902	0.408895	Q9M5J8	At5g06870	PGIP2	Polygalacturonase inhibitor 2
2.89666	-1.29179	0.408444	Q682S0	At2g30520	RPT2	Root phototropism protein 2
4.35697	-1.29378	0.407882	F4HZI8	At1g15200	At1g15200	Protein-protein interaction regulator family protein
2.55115	-1.29804	0.406677	Q84MA6	At1g14170	At1g14170	At1g14170
2.17925	-1.30289	0.405313	Q9SJT4	At2g21440	At2g21440	Expressed protein
1.83712	-1.30744	0.404036	A8R7K9	At3g51310	VPS35C	Vacuolar protein sorting-associated protein 35C
1.52228	-1.31448	0.402072	Q9LUW5	At3g22330	RH53	DEAD-box ATP-dependent RNA helicase 53, mitochondrial
1.21257	-1.31832	0.401001	Q9ZRE2	At3g11730	RABD1	Ras-related protein RABD1
1.34433	-1.31977	0.400598	Q9FLL1	At5g41190	NOB1	RNA-binding NOB1-like protein
2.35684	-1.32561	0.398981	Q9FQ03	At1g75660	XRN3	5'-3' exoribonuclease 3
1.14382	-1.32721	0.398539	Q9FHM9	At5g51550	EXL3	Protein EXORDIUM-like 3
2.14238	-1.33504	0.39638	Q9LHI0	At3g12260	At3g12260	NADH dehydrogenase [ubiquinone] 1 alpha subcomplex subunit 6
3.15195	-1.34041	0.394907	F4I983	At1g24300	At1g24300	GYF domain-containing protein
2.2144	-1.34663	0.39321	Q84Y95	At3g54900	GRXS14	Monothiol glutaredoxin-S14, chloroplastic
3.39373	-1.34707	0.393089	F4HQ07	At1g66800	At1g66800	NAD(P)-binding Rossmann-fold superfamily protein
1.77531	-1.34734	0.393015	Q9MAC5	At3g01150	PTB	Polypyrimidine tract-binding protein homolog 1
2.68061	-1.35101	0.392019	F4K703	At5g21160	LARP1a	LA RNA-binding protein
3.41487	-1.35599	0.390667	Q8RWU7	At4g04210	PUX4	Plant UBX domain-containing protein 4
3.28609	-1.36737	0.387597	Q42534	At1g53830	PME2	Pectinesterase 2
4.77585	-1.3715	0.386489	Q5XF06	At2g36070	TIM44-2	Mitochondrial import inner membrane translocase subunit TIM44-2
4.65123	-1.37204	0.386344	Q9SRR8	At3g07480	F21O3.19	2Fe-2S ferredoxin-like superfamily protein
6.98246	-1.37268	0.386173	P94014	At1g09560	GLP4	Germin-like protein subfamily 2 member 1
3.52525	-1.37282	0.386136	O04551	At1g27020	At1g27020	Plant/protein
1.20018	-1.37316	0.386046	Q9LHA7	At3g28200	PER31	Peroxidase 31
1.11498	-1.38539	0.382785	P0CB21	At4g26450	At4g26450	Uncharacterized protein At4g26450
2.34903	-1.38842	0.381983	Q8LD03	At5g16130	RPS7C	40S ribosomal protein S7-3
2.25294	-1.39099	0.381304	Q9M2B9	At3g43670	F23N14_50	Amine oxidase
2.35846	-1.39305	0.380759	P34802	At4g36810	GGPPS1	Heterodimeric geranylgeranyl pyrophosphate synthase large subunit 1, chloroplastic
1.89717	-1.39424	0.380446	P19172	At5g24090	CHIB1	Acidic endochitinase
5.38462	-1.39589	0.380011	Q9M5J9	At5g06860	PGIP1	Polygalacturonase inhibitor 1
3.5494	-1.40081	0.378718	A0A1P8B9L6	At5g23010	MAM1	Methylthioalkylmalate synthase 1
3.64676	-1.40187	0.378438	Q9SXE9	At1g62480	At1g62480	At1g62480/T3P18_4
3.20919	-1.40696	0.377106	Q9FYC5	At3g44850	F28D10_40	Protein kinase superfamily protein
3.88034	-1.41486	0.375047	O82487	At4g10750	T12H20.10	Phosphoenolpyruvate carboxylase family protein
4.6973	-1.41664	0.374583	Q9LEY9	At5g08180	At5g08180	H/ACA ribonucleoprotein complex subunit 2-like protein
4.5589	-1.42477	0.372479	F4IMY0	At2g36480	At2g36480	Pre-mRNA cleavage complex 2 Pcf11-like protein
3.24381	-1.42492	0.37244	Q9M266	At3g61990	F21F14.160	S-adenosyl-L-methionine-dependent methyltransferases superfamily protein
1.45954	-1.43837	0.368983	Q9LYK7	At5g14520	PES	Pescadillo homolog
1.33663	-1.43918	0.368776	Q9LJE2	At3g13490	OVA5	Lysine--tRNA ligase, chloroplastic/mitochondrial
4.30258	-1.44021	0.368515	Q39091	At1g73330	KTI1	Kunitz trypsin inhibitor 1
2.47054	-1.44034	0.368481	A0A1I9LQB3	At3g01500	CA1	Carbonic anhydrase
2.95558	-1.44075	0.368375	Q93Z83	At5g26280	At5g26280	AT5g26280/T19G15_130
1.51958	-1.44162	0.368154	Q9SGT7	At1g56110	NOP56	At1g56110/T6H22_9
1.09702	-1.4505	0.365894	Q9SJM9	At2g36290	At2g36290	Alpha/beta-Hydrolases superfamily protein
2.96194	-1.45068	0.365848	Q9SV06	At3g51980	F4F15.90	ARM repeat superfamily protein
1.56968	-1.45314	0.365225	Q9M3B4	At3g49180	RID3	Protein ROOT INITIATION DEFECTIVE 3
1.31866	-1.45432	0.364927	P56791	AtCg00830	rpl2-A	50S ribosomal protein L2, chloroplastic
3.12849	-1.45576	0.364563	Q6ID73	At2g26695	At2g26695	At2g26695
1.5939	-1.45676	0.364311	O82299	At2g35410	At2g35410	Putative chloroplast RNA binding protein
1.7199	-1.45774	0.364063	Q0WW84	At3g19130	RBP47B	Polyadenylate-binding protein RBP47B
2.30584	-1.46096	0.363253	Q9M0Y8	At4g04910	NSF	Vesicle-fusing ATPase
1.165	-1.46242	0.362885	Q9XI31	At1g15380	GLYI4	AT1G15380 protein
1.26933	-1.46648	0.361863	Q8RUD6	At2g21045	HAC1	Protein HIGH ARSENIC CONTENT 1, mitochondrial
4.99235	-1.47193	0.3605	Q8LBN7	At4g33640	At4g33640	Costars family protein At4g33640
1.6558	-1.48642	0.356896	F4HQZ1	At1g19880	At1g19880	Regulator of chromosome condensation (RCC1) family protein
1.06631	-1.49161	0.355616	F4I0N7	At1g75750	GASA1	GAST1 protein homolog 1
1.90919	-1.49208	0.3555	Q9LUE1	At3g14530	GGPPS9	Geranylgeranyl pyrophosphate synthase 9, chloroplastic
1.05352	-1.49517	0.35474	Q39108	At4g38460	GGR	Heterodimeric geranylgeranyl pyrophosphate synthase small subunit, chloroplastic
1.69212	-1.49861	0.353895	Q8VZS6	At3g13222	GIP1	GBF-interacting protein 1
1.24275	-1.49906	0.353784	Q41975	At4g17340	TIP2-2	Probable aquaporin TIP2-2
2.21778	-1.50128	0.353239	P34788	At1g22780	RPS18A	40S ribosomal protein S18
1.67803	-1.50459	0.35243	A0A1I9LPZ1	At3g50370	At3g50370	Uncharacterized protein
3.76949	-1.50628	0.352018	P11829	At3g05020	ACP1	Acyl carrier protein 1, chloroplastic
2.45697	-1.50705	0.351829	Q9LIS2	At3g23830	RBG4	Glycine-rich RNA-binding protein 4, mitochondrial
3.22247	-1.50742	0.35174	Q9S7R3	At2g42610	LSH10	Protein LIGHT-DEPENDENT SHORT HYPOCOTYLS 10
1.94113	-1.50855	0.351465	Q8VYW2	At5g18670	BAM9	Inactive beta-amylase 9
3.18117	-1.52818	0.346714	Q6NQ66	At2g46750	GULLO2	L-gulonolactone oxidase 2
1.06938	-1.5338	0.345366	Q500U9	At1g03030	At1g03030	At1g03030
1.08504	-1.53878	0.344175	O80522	At1g09390	At1g09390	GDSL esterase/lipase At1g09390
1.28373	-1.5438	0.342981	F4IHH0	At2g15110	At2g15110	Uncharacterized protein
1.34859	-1.54602	0.342452	Q9SUR4	At4g23620	At4g23620	Ribosomal protein L25/Gln-tRNA synthetase, anti-codon-binding domain-containing protein
1.88936	-1.55797	0.339628	O80690	At1g61820	BGLU46	Beta-glucosidase 46
1.51988	-1.55974	0.339213	O82383	At2g29730	UGT71D1	UDP-glycosyltransferase 71D1
4.18672	-1.57258	0.336206	B3H5R1	At5g48240	MIF21.13	Rrp15p protein
1.36829	-1.5733	0.336039	O80800	At1g65290	MTACP2	Acyl carrier protein 2, mitochondrial
1.54446	-1.57816	0.334909	O64730	At2g30170	At2g30170	Probable protein phosphatase 2C 26
3.01917	-1.57949	0.334599	Q9LX07	At5g10230	ANNAT7	Annexin D7
2.1286	-1.58026	0.334421	Q9FJW4	At5g67590	FRO1	NADH dehydrogenase [ubiquinone] iron-sulfur protein 4, mitochondrial
4.81424	-1.58151	0.334131	P92981	At1g62180	2020-04-02	5'-adenylylsulfate reductase 2, chloroplastic
1.76512	-1.59204	0.331701	O64816	At2g23070	CKA4	Casein kinase II subunit alpha-4, chloroplastic
4.1227	-1.5959	0.330817	Q9FVQ1	At1g48920	NUCL1	Nucleolin 1
6.84617	-1.59853	0.330214	Q03251	At4g39260	RBG8	Glycine-rich RNA-binding protein 8
1.61622	-1.59952	0.329987	Q7XJ64	At1g15860	At1g15860	Defective in cullin neddylation protein
2.84582	-1.60002	0.329872	Q940V3	At2g22590	UGT91A1	UDP-glycosyltransferase 91A1
2.22085	-1.60055	0.329751	Q9LZK5	At3g62600	ERDJ3B	DnaJ protein ERDJ3B
3.27088	-1.60094	0.329663	Q6NPR7	At1g29470	At1g29470	Probable methyltransferase PMT24
2.92827	-1.60363	0.329048	P24806	At4g30270	XTH24	Xyloglucan endotransglucosylase/hydrolase protein 24
1.60657	-1.604	0.328964	O50061	At1g07320	RPL4	50S ribosomal protein L4, chloroplastic
5.06204	-1.60482	0.328776	Q9SUT2	At4g11290	PER39	Peroxidase 39
2.70039	-1.60558	0.328603	Q84WV0	At1g36370	SHM7	Serine hydroxymethyltransferase 7
1.30054	-1.61154	0.327249	Q8RY11	At3g05350	APP2	Aminopeptidase P2
2.10991	-1.61614	0.326207	Q8VZB5	At5g14260	At5g14260	Rubisco methyltransferase family protein
1.04749	-1.62045	0.325233	P49693	At4g02230	RPL19C	60S ribosomal protein L19-3
1.74584	-1.62488	0.324238	B9DGS8	At1g14820	At1g14820	AT1G14820 protein
1.59437	-1.62537	0.324127	F4JXW9	At5g11560	At5g11560	Catalytics
1.28313	-1.63265	0.322495	A1L4X7	At3g04590	AHL14	AT-hook motif nuclear-localized protein 14
4.72649	-1.63845	0.321202	Q9SSK5	At1g70890	MLP43	MLP-like protein 43
4.28844	-1.64762	0.319166	O80925	At2g37550	AGD7	ADP-ribosylation factor GTPase-activating protein AGD7
1.91606	-1.65067	0.318491	Q96243	At5g43370	PHT1-2	Probable inorganic phosphate transporter 1-2
1.41211	-1.65516	0.317504	O64866	At2g44310	At2g44310	Calcium-binding EF-hand family protein
4.05986	-1.66226	0.315944	Q8VYU7	At1g25230	PAP4	Purple acid phosphatase 4
1.79511	-1.66323	0.315732	Q8GWB4	At2g43110	At2g43110	At2g43110
2.20892	-1.66857	0.314564	Q8SAB7	At4g16340	SPK1	Guanine nucleotide exchange factor SPIKE 1
2.1815	-1.67702	0.312727	A0A1P8B9R0	At5g18230	MRG7.19	Transcription regulator NOT2/NOT3/NOT5 family protein
1.04663	-1.6774	0.312645	P55826	At4g01690	PPOX1	Protoporphyrinogen oxidase 1, chloroplastic
2.3667	-1.68407	0.311203	P0C896	At3g02650	At3g02650	Pentatricopeptide repeat-containing protein At3g02650, mitochondrial
1.41507	-1.68885	0.310175	F4JBV0	At3g60510	At3g60510	ATP-dependent caseinolytic (Clp) protease/crotonase family protein
1.98592	-1.68981	0.309967	A0A1P8B9E0	At5g59710	VIP2	VIRE2 interacting protein 2
1.61564	-1.69398	0.309073	Q9FT93	At5g08420	At5g08420	KRR1 small subunit processome component
1.35667	-1.69682	0.308465	Q9LRZ3	At3g16810	APUM24	Pumilio homolog 24
3.8843	-1.69796	0.308222	Q9SHH8	At1g17190	GSTU26	Glutathione S-transferase U26
2.86289	-1.69927	0.307942	Q9FM47	At5g40490	MNF13.1	RNA-binding (RRM/RBD/RNP motifs) family protein
6.75175	-1.70749	0.306192	F4IQ05	At2g37130	At2g37130	Peroxidase
3.34016	-1.70833	0.306013	P54887	At2g39800	P5CSA	Delta-1-pyrroline-5-carboxylate synthase A
1.66776	-1.70869	0.305938	Q8LE52	At5g16710	DHAR3	Glutathione S-transferase DHAR3, chloroplastic
2.52983	-1.71366	0.304886	F4I2J8	At1g03910	CTN	Cactin
1.61889	-1.71919	0.30372	Q8W4A0	At3g02200	F14P3.15	Eukaryotic translation initiation factor 3 subunit M
2.77431	-1.72016	0.303515	Q9LD90	At3g57150	CBF5	H/ACA ribonucleoprotein complex subunit 4
5.38322	-1.72556	0.302382	Q9ZVF1	At2g01540	CAR10	Protein C2-DOMAIN ABA-RELATED 10
1.11368	-1.72602	0.302285	Q93Y09	At1g28110	SCPL45	Serine carboxypeptidase-like 45
4.10069	-1.72736	0.302003	A8MSF9	At4g28250	EXPB3	Expansin B3
5.63799	-1.72892	0.301679	Q9FKA3	At5g39590	MIJ24.8	TLD-domain containing nucleolar protein
1.07185	-1.72997	0.301458	Q9LS40	At3g18490	ASPG1	Protein ASPARTIC PROTEASE IN GUARD CELL 1
1.27958	-1.73038	0.301373	A2RVT9	At5g38890	At5g38890	AT5G38890 protein
2.34383	-1.7581	0.295638	Q9LJR2	At3g15356	LEC	Lectin-like protein LEC
2.90037	-1.77952	0.291281	Q5XEV4	At1g65030	At1g65030	At1g65030
3.29017	-1.78645	0.289885	Q9LRA7	At1g23870	TPS9	Probable alpha,alpha-trehalose-phosphate synthase [UDP-forming] 9
3.67599	-1.80529	0.286124	B9DHA6	At2g36170	RPL40A	Ubiquitin-60S ribosomal protein L40-1
1.88697	-1.81153	0.284888	Q9C778	At3g11220	ELP4	Elongator complex protein 4
5.11858	-1.84645	0.278075	Q56YR0	At4g01290	At4g01290	Chorismate synthase
7.37589	-1.84933	0.277521	Q9ZS91	At4g04830	MSRB5	Peptide methionine sulfoxide reductase B5
1.15104	-1.88751	0.270273	Q682E1	At2g38580	At2g38580	Mitochondrial ATP synthase D chain-related protein
3.09915	-1.89104	0.269613	Q8S8S9	At2g23620	MES1	Methylesterase 1
4.67257	-1.89251	0.269337	Q9LTW4	At3g12700	NANA	Aspartic proteinase NANA, chloroplast
3.66921	-1.90315	0.267359	Q9SSL1	At1g70810	CAR7	Protein C2-DOMAIN ABA-RELATED 7
4.36679	-1.90763	0.26653	Q9FE06	At5g64260	EXL2	Protein EXORDIUM-like 2
1.34916	-1.91273	0.26559	Q9ZQ80	At2g03440	NRP1	Nodulin-related protein 1
2.23044	-1.93033	0.262369	Q9FZ47	At1g16880	ACR11	ACT domain-containing protein ACR11
2.53219	-1.95156	0.258536	Q9SK86	At1g22430	At1g22430	Alcohol dehydrogenase-like 1
2.34032	-1.95734	0.257503	Q9LUS8	At3g16560	At3g16560	Probable protein phosphatase 2C 40
1.33181	-1.95968	0.257086	Q8VYF7	At1g71260	WHY2	Single-stranded DNA-binding protein WHY2, mitochondrial
4.47076	-1.9651	0.256122	Q9C9X0	At1g68060	MAP70.1	Microtubule-associated protein 70-1
2.97257	-1.97139	0.255008	A0A1P8AWX3	At1g33590	At1g33590	Leucine-rich repeat (LRR) family protein
1.47042	-1.97668	0.254075	A8MRE5	At3g18760	At3g18760	Translation elongation factor EF1B/ribosomal protein S6 family protein
1.36481	-1.99321	0.251179	Q43349	At3g53460	CP29A	29 kDa ribonucleoprotein, chloroplastic
2.96948	-2.00081	0.249859	P25702	At1g54630	ACP3	Acyl carrier protein 3, chloroplastic
2.55273	-2.00288	0.249502	Q9T041	At4g27060	TOR1	Microtubule-associated protein TORTIFOLIA1
7.65296	-2.00547	0.249054	Q9T017	At4g11190	DIR13	Dirigent protein 13
6.05491	-2.02651	0.245449	Q96522	At4g30170	PER45	Peroxidase 45
1.17697	-2.03662	0.243734	Q9LDA4	At4g08780	PER38	Peroxidase 38
2.38629	-2.04959	0.241553	Q9T019	At4g11210	DIR14	Dirigent protein 14
4.66207	-2.06375	0.239194	Q6NLB0	At5g02780	GSTL1	Glutathione S-transferase L1
2.407	-2.1199	0.230063	Q8LER3	At4g37800	XTH7	Probable xyloglucan endotransglucosylase/hydrolase protein 7
1.40395	-2.12914	0.228595	A0A1P8B527	At4g15640	At4g15640	Adenylyl cyclase
3.17302	-2.13691	0.227366	Q9C936	At1g52820	At1g52820	2-oxoglutarate (2OG) and Fe(II)-dependent oxygenase superfamily protein
3.45691	-2.14292	0.226421	Q9SRX4	At1g02810	PME7	Probable pectinesterase/pectinesterase inhibitor 7
3.16179	-2.1631	0.223275	Q9ZVF2	At2g01530	MLP329	MLP-like protein 329
1.52744	-2.16993	0.222222	Q9CAQ2	At1g77540	At1g77540	Acetyltransferase At1g77540
2.56251	-2.17956	0.220744	Q9C7X5	At1g56430	NAS4	Probable nicotianamine synthase 4
3.99481	-2.20432	0.216987	Q9ZVJ6	At2g38750	ANN4	Annexin D4
2.39659	-2.20551	0.216807	Q8S895	At2g17640	SAT2	Serine acetyltransferase 2
1.56987	-2.21201	0.215834	Q9LXM8	At3g44590	RPP2D	60S acidic ribosomal protein P2-4
1.18564	-2.21422	0.215503	Q9LZI4	At3g62810	F26K9_240	At3g62810
1.93818	-2.24676	0.210696	Q94K59	At4g24350	At4g24350	Phosphorylase superfamily protein
1.46076	-2.25376	0.209676	Q56YA5	At2g13360	AGT1	Serine--glyoxylate aminotransferase
6.01566	-2.25906	0.208908	Q96518	At2g18980	PER16	Peroxidase 16
3.34047	-2.26257	0.2084	Q9M9T1	At1g14310	At1g14310	F14L17.7 protein
1.37948	-2.26895	0.20748	Q9ZUI4	At1g60080	At1g60080	3'-5'-exoribonuclease family protein
3.49464	-2.27363	0.206809	Q9FMM3	At5g42950	EXA1	Protein ESSENTIAL FOR POTEXVIRUS ACCUMULATION 1
2.04241	-2.28041	0.205839	Q9FF10	At5g07830	At5g07830	Heparanase-like protein 1
1.97211	-2.30664	0.20213	Q9M125	At4g01560	MEE49	AT4g01560/F11O4_6
1.8832	-2.36688	0.193865	Q02972	At4g37990	CAD8	Cinnamyl alcohol dehydrogenase 8
1.39743	-2.3736	0.192963	Q96511	At5g64100	PER69	Peroxidase 69
4.4757	-2.38202	0.191841	Q9SKZ2	At2g32070	CAF1-7	Probable CCR4-associated factor 1 homolog 7
1.50555	-2.40414	0.188922	A0A1P8BBC4	At5g15910	At5g15910	NAD(P)-binding Rossmann-fold superfamily protein
2.59864	-2.41795	0.187122	O80504	At2g44650	CPN10-2	10 kDa chaperonin 2, chloroplastic
2.31308	-2.44743	0.183337	Q9M1J9	At3g56990	F24I3.70	AT3g56990/F24I3_70
2.63529	-2.4618	0.18152	Q8LDQ8	At5g24165	At5g24165	At5g24165
4.03732	-2.46692	0.180877	Q9FKU8	At5g44400	At5g44400	Berberine bridge enzyme-like 26
5.39656	-2.48028	0.17921	O23141	At4g34710	ADC2	Arginine decarboxylase 2
1.03139	-2.48911	0.178116	Q93ZW3	At1g03280	At1g03280	TFIIE-alpha 1
3.36218	-2.49483	0.177411	F4JTP5	At4g38470	STY46	Serine/threonine-protein kinase STY46
1.40739	-2.51928	0.17443	Q93VC7	At5g30510	RPS1	30S ribosomal protein S1, chloroplastic
2.0405	-2.54802	0.170989	Q9FY71	At5g09440	EXL4	Protein EXORDIUM-like 4
3.15645	-2.55546	0.17011	B9DFI3	At4g37550	At4g37550	AT4G37550 protein
2.11018	-2.56341	0.169175	A0A1I9LQY2	At3g23090	WDL3	TPX2 (Targeting protein for Xklp2) protein family
5.5847	-2.57093	0.168296	Q9LE80	At3g15450	MJK13.11	AT3g15450/MJK13_11
2.51024	-2.58466	0.166701	Q8LCW9	At1g01100	RPP1A	60S acidic ribosomal protein P1-1
3.9858	-2.6051	0.164356	O64644	At2g45640	At2g45640	Histone deacetylase complex subunit SAP18
1.3544	-2.63327	0.161179	A8MRY7	At4g07410	PCN	Transducin family protein / WD-40 repeat family protein
1.53359	-2.68886	0.155086	Q9SD78	At5g08060	F13G24.260	Furry
3.78833	-2.75809	0.14782	Q4F883	At5g14930	SAG101	Senescence-associated carboxylesterase 101
2.10556	-2.79867	0.14372	P10795	At1g67090	RBCS-1A	Ribulose bisphosphate carboxylase small chain 1A, chloroplastic
2.25039	-2.80036	0.143551	Q9LVA4	At5g62350	MMI9.21	Plant invertase/pectin methylesterase inhibitor superfamily protein
2.156	-2.9026	0.133731	P92941	At5g40890	CLC-A	Chloride channel protein CLC-a
1.69847	-2.92667	0.131518	A8MSD8	At2g41600	At2g41600	Mitochondrial glycoprotein family protein
1.63481	-2.94216	0.130114	Q8VZ23	At1g04420	At1g04420	NAD(P)-linked oxidoreductase superfamily protein
3.28758	-2.9958	0.125364	A0A1P8ARG8	At1g18950	At1g18950	DDT domain superfamily
2.86778	-3.04612	0.121067	Q941R7	At1g70880	MLP15	Major latex-like protein
2.60156	-3.09139	0.117327	F4JWX3	At5g41080	GDPD2	PLC-like phosphodiesterases superfamily protein
3.53601	-3.11122	0.115726	Q9AST8	At2g16005	ROSY1	MD-2-related lipid-recognition protein ROSY1
1.74485	-3.11138	0.115712	O49195	At5g24780	VSP1	Vegetative storage protein 1
1.29326	-3.12421	0.114688	F4J270	At3g57240	BG3	Probable glucan endo-1,3-beta-glucosidase BG3
1.55812	-3.1433	0.11318	Q9C8M0	At1g53650	CID8	Polyadenylate-binding protein-interacting protein 8
2.10425	-3.22573	0.106895	Q93W28	At4g15545	At4g15545	Uncharacterized protein At4g15545
4.41646	-3.22727	0.106781	Q9FR37	At1g08980	AMI1	Amidase 1
1.65578	-3.28082	0.102891	Q9ZUS0	At2g37470	At2g37470	Histone H2B.4
2.59078	-3.33506	0.0990937	Q9FGY1	At5g49360	BXL1	Beta-D-xylosidase 1
7.6209	-3.36107	0.0973233	Q9LIH9	At3g18600	RH51	DEAD-box ATP-dependent RNA helicase 51
1.41821	-3.40146	0.0946364	Q9SEX2	At1g80350	AAA1	Katanin p60 ATPase-containing subunit A1
5.90873	-3.52913	0.0866214	Q9SSB7	At1g80240	DGR1	At1g80240
3.28504	-3.52945	0.0866024	Q9FKT9	At5g56080	NAS2	Nicotianamine synthase 2
2.16514	-3.60194	0.0823585	Q9SSL0	At1g70820	At1g70820	At1g70820
3.01432	-3.69207	0.0773704	Q9ZVA2	At1g78830	At1g78830	EP1-like glycoprotein 2
3.53655	-3.725	0.0756247	Q9FF79	At5g04950	NAS1	Nicotianamine synthase 1
2.08866	-3.95529	0.0644675	Q8LEQ0	At5g47700	RPP1C	60S acidic ribosomal protein P1-3
4.40709	-4.00043	0.0624814	Q8GW53	At4g24340	At4g24340	At4g24340
3.10588	-4.03105	0.0611692	O24658	At2g43590	At2g43590	Endochitinase At2g43590
4.071	-4.201	0.0543715	Q9C8C9	At1g66180	At1g66180	Eukaryotic aspartyl protease family protein
3.96108	-4.22512	0.0534704	F4IDX8	At1g18870	ICS2	Isochorismate synthase 2
1.67894	-4.23208	0.0532128	Q8L9L9	At5g18940	At5g18940	At5g18940
2.36606	-4.34928	0.0490609	Q9C5D0	At4g34120	CBSX2	CBS domain-containing protein CBSX2, chloroplastic
1.4199	-4.36155	0.0486455	P94040	At1g72610	GLP1	Germin-like protein subfamily 3 member 1
3.98789	-4.47497	0.0449676	Q9XI69	At1g14185	F7A19.27	At1g14180/F7A19_27
1.24047	-4.9474	0.0324104	Q9SIM9	At2g42620	MAX2	F-box protein MAX2
4.97633	-5.32038	0.0250268	Q9LK72	At3g16530	At3g16530	Lectin-like protein At3g16530
4.15852	-5.95183	0.0161555	Q9SVG5	At4g20820	At4g20820	Berberine bridge enzyme-like 18
5.20345	-6.65521	0.00992158	F4ICX9	At1g52410	TSA1	TSK-associating protein 1
2.63805	-6.66575	0.0098494	Q94F20	At5g25460	DGR2	DUF642 cell wall protein.
6.49215	-6.79029	0.00903479	Q9LYE7	At5g11420	At5g11420	Uncharacterized protein At5g11420
Identified proteins only in PN samples				At2g30150		UDP-Glycosyltransferase superfamily protein
				At1g20190	ATEXP11ATEXPA11ATHEXP ALPHA 1.14	ATEXP11_ATEXPA11_ATHEXP ALPHA 1.14_EXP11_EXPA11__expansin 11
				At1g12900	GAPA-2	GAPA-2__glyceraldehyde 3-phosphate dehydrogenase A subunit 2
				At1g03210		Phenazine biosynthesis PhzC/PhzF protein
				At1g15420	PCP1	PCP1
				At1g64510	PRPS6	PRPS6__Translation elongation factor EF1B/ribosomal protein S6 family protein
				At2g29320		NAD(P)-binding Rossmann-fold superfamily protein
				At2g43070	ATSPPL3	ATSPPL3_SPPL3__SIGNAL PEPTIDE PEPTIDASE-LIKE 3
				At4g13550	HIL1	HIL1__triglyceride lipases;triglyceride lipases
				At4g15450		Senescence/dehydration-associated protein-related
				At4g32360		Pyridine nucleotide-disulphide oxidoreductase family protein
				At4g03090	AtNDX	AtNDX_NDX__sequence-specific DNA binding;sequence-specific DNA binding transcription factors
				At5g25150	TAF5	TAF5__TBP-associated factor 5
				At1g12250	TL20.3	TL20.3__Pentapeptide repeat-containing protein
				At1g12460		Leucine-rich repeat protein kinase family protein
				At1g67840	CSK	CSK__chloroplast sensor kinase
				At1g05000	AtPFA-DSP1	AtPFA-DSP1_PFA-DSP1__Phosphotyrosine protein phosphatases superfamily protein
				At3g52050	OEX1	OEX1__5'-3' exonuclease family protein
				At3g07460		Protein of unknown function, DUF538
				At4g20380	LSD1	LSD1__LSD1 zinc finger family protein
				At2g33430	DALDAL1MORF2	DAL_DAL1_MORF2__differentiation and greening-like 1
				At2g40430	SMO4	SMO4
				At2g34160		Alba DNA/RNA-binding protein
				At1g05190	EMB2394RPL6	EMB2394_RPL6__Ribosomal protein L6 family
				At1g02020		nitroreductase family protein
				At1g03630	POR CPORC	POR C_PORC__protochlorophyllide oxidoreductase C
				At1g77090		Mog1/PsbP/DUF1795-like photosystem II reaction center PsbP family protein
				At5g24770	ATVSP2	ATVSP2_VSP2__vegetative storage protein 2
				At3g49110	ATPCAATPRX33PRXCA	ATPCA_ATPRX33_PRX33_PRXCA__peroxidase CA
				AtCg00770	RPS8	RPS8__ribosomal protein S8
				At3g15520		Cyclophilin-like peptidyl-prolyl cis-trans isomerase family protein
				At5g58140	AtPHOT2NPL1	AtPHOT2_NPL1_PHOT2__phototropin 2
				At3g44990	AtXTH31ATXTR8	AtXTH31_ATXTR8_XTH31_XTR8__xyloglucan endo-transglycosylase-related 8
				At5g20630	ATGER3GLP3GLP3AGLP3B	ATGER3_GER3_GLP3_GLP3A_GLP3B__germin 3
				At1g19690		NAD(P)-binding Rossmann-fold superfamily protein
				At3g52380	CP33PDE322	CP33_PDE322__chloroplast RNA-binding protein 33
				At5g65210	TGA1	TGA1__bZIP transcription factor family protein
				At2g36410		Family of unknown function (DUF662)
				At5g26880	AGL26	AGL26__AGAMOUS-like 26
				At1g29810		Transcriptional coactivator/pterin dehydratase
				At3g24430	HCF101	HCF101__ATP binding
				At2g28815
				At4g16390	SVR7	SVR7__pentatricopeptide (PPR) repeat-containing protein
				At4g28730	GrxC5	GrxC5__Glutaredoxin family protein
				At4g14716	ARD1ATARD1SGB3	ARD1_ATARD1_SGB3__acireductone dioxygenase 1
				At4g39540	ATSK2	ATSK2_SK2__shikimate kinase 2
				At5g23395	MIA40	MIA40__Cox19-like CHCH family protein
				At1g60550	DHNSECHID	DHNS_ECHID__enoyl-CoA hydratase/isomerase D
				At3g18990	REM39VRN1	REM39_VRN1__AP2/B3-like transcriptional factor family protein
				At1g03310	AtBE2ATISA2DBE1	AtBE2_ATISA2_BE2_DBE1_ISA2__debranching enzyme 1
				At5g03905		Iron-sulphur cluster biosynthesis family protein
				At1g63180	UGE3	UGE3__UDP-D-glucose/UDP-D-galactose 4-epimerase 3
				At4g04880	MAPDA	MAPDA__adenosine/AMP deaminase family protein
				At2g28605		Photosystem II reaction center PsbP family protein
				At5g66470	AtERG1Era-1ERA1	AtERG1_Era-1_ERA1__RNA binding;GTP binding
				At3g55630	ATDFDFPGS3	ATDFD_DFD_FPGS3__DHFS-FPGS homolog D
				At1g68260	ALT3	ALT3__Thioesterase superfamily protein
				At1g24020	MLP423	MLP423__MLP-like protein 423
				At3g16840		P-loop containing nucleoside triphosphate hydrolases superfamily protein
				At4g34700	AtCIB22	AtCIB22_CIB22__LYR family of Fe/S cluster biogenesis protein
				At5g27670	h2a.w.7HTA7	h2a.w.7_HTA7__histone H2A 7
				At5g42650	AOSCYP74ADDE2	AOS_CYP74A_DDE2__allene oxide synthase
				At1g47200	WPP2	WPP2__WPP domain protein 2
				At1g66520	pde194	pde194__formyltransferase, putative
				At1g31550		GDSL-like Lipase/Acylhydrolase superfamily protein
				At1g66130		NAD(P)-binding Rossmann-fold superfamily protein
				At3g08680		Leucine-rich repeat protein kinase family protein
				At1g69010	BIM2	BIM2__BES1-interacting Myc-like protein 2
				At1g63610
				At1g70520	ASG6CRK2	ASG6_CRK2__cysteine-rich RLK (RECEPTOR-like protein kinase) 2
				At5g54910		DEA(D/H)-box RNA helicase family protein
				At5g38640		NagB/RpiA/CoA transferase-like superfamily protein
				At5g06210	S-RBP11	S-RBP11__RNA binding (RRM/RBD/RNP motifs) family protein
				At5g58480		O-Glycosyl hydrolases family 17 protein
				At5g44410	AtBBE27	AtBBE27__FAD-binding Berberine family protein
				At5g65280	GCL1	GCL1__GCR2-like 1
				At5g51750	ATSBT1.3	ATSBT1.3_SBT1.3__subtilase 1.3
				At5g14660	ATDEF2PDF1B	ATDEF2_DEF2_PDF1B__peptide deformylase 1B
				At1g33600		Leucine-rich repeat (LRR) family protein
				At1g27385
				At3g12900	S8H	S8H__2-oxoglutarate (2OG) and Fe(II)-dependent oxygenase superfamily protein
				At5g17560	BolA4	BolA4__BolA-like family protein
				At5g14920	GASA14	GASA14__Gibberellin-regulated family protein
				At3g28220		TRAF-like family protein
				At1g75510		Transcription initiation factor IIF, beta subunit
				At5g47390	KUA1MYBH	KUA1_MYBH__myb-like transcription factor family protein
				At3g55970	ATJRG21JAO3JOX3	ATJRG21_JAO3_JOX3_JRG21__jasmonate-regulated gene 21
				At5g13410		FKBP-like peptidyl-prolyl cis-trans isomerase family protein
				At3g59010	PME35PME61	PME35_PME61__pectin methylesterase 61
				At3g03220	ATEXP13ATEXPA13ATHEXP ALPHA 1.22	ATEXP13_ATEXPA13_ATHEXP ALPHA 1.22_EXP13_EXPA13__expansin A13
				At3g01160
				At1g72970	EDA17HTH	EDA17_HTH__Glucose-methanol-choline (GMC) oxidoreductase family protein
				At1g74880	NDH-ONdhO	NDH-O_NdhO__NAD(P)H:plastoquinone dehydrogenase complex subunit O
				At4g28750	PSAE-1	PSAE-1__Photosystem I reaction centre subunit IV / PsaE protein
				At1g15980	NDF1NDH48PnsB1	NDF1_NDH48_PnsB1__NDH-dependent cyclic electron flow 1
				At3g08010	ATAB2	ATAB2__RNA binding
				At3g07990	SCPL27	SCPL27__serine carboxypeptidase-like 27
				At1g76080	ATCDSP32	ATCDSP32_CDSP32__chloroplastic drought-induced stress protein of 32 kD
				At1g31280	AGO2AtAGO2	AGO2_AtAGO2__Argonaute family protein
				At2g03980		GDSL-like Lipase/Acylhydrolase superfamily protein
				At2g04450	ATNUDT6ATNUDX6	ATNUDT6_ATNUDX6_NUDT6_NUDX6__nudix hydrolase homolog 6
				At3g48720	DCF	DCF__HXXXD-type acyl-transferase family protein
				At1g80230		Rubredoxin-like superfamily protein
				At1g72930	AtTN10TIR	AtTN10_TIR_TN10__toll/interleukin-1 receptor-like
				At4g10300	TRR14	TRR14__RmlC-like cupins superfamily protein
				At1g68590	PSRP3/1	PSRP3/1__Ribosomal protein PSRP-3/Ycf65
				At1g78460		SOUL heme-binding family protein
				At1g14030	LSMT-L	LSMT-L__Rubisco methyltransferase family protein
				At1g59710		Protein of unknown function (DUF569)
				At1g59700	ATGSTU16	ATGSTU16_GSTU16__glutathione S-transferase TAU 16
Identified proteins only in MN samples				At3g23450
				At3g07010		Pectin lyase-like superfamily protein
				At3g25690	AtCHUP1	AtCHUP1_CHUP1__Hydroxyproline-rich glycoprotein family protein
				At4g33810		Glycosyl hydrolase superfamily protein
				At4g28030		Acyl-CoA N-acyltransferases (NAT) superfamily protein
				At1g08820	VAP27-2	VAP27-2__vamp/synaptobrevin-associated protein 27-2
				At1g33610		Leucine-rich repeat (LRR) family protein
				At1g16820		vacuolar ATP synthase catalytic subunit-related / V-ATPase-related / vacuolar proton pump-related
				At3g09250		Nuclear transport factor 2 (NTF2) family protein
				At3g52720	ACA1ATACA1CAH1	ACA1_ATACA1_CAH1__alpha carbonic anhydrase 1
				At2g44920		Tetratricopeptide repeat (TPR)-like superfamily protein
				At3g27925	DEG1DEGP1	DEG1_DEGP1__DegP protease 1
				At4g15510	PPD1	PPD1__Photosystem II reaction center PsbP family protein
				At2g34510		Protein of unknown function, DUF642
				At4g21560	VPS28VPS28-1	VPS28_VPS28-1__vacuolar protein sorting-associated protein 28 homolog 1
				At2g24060	AtIF3-2AtINFC-2SVR9	AtIF3-2_AtINFC-2_SVR9__Translation initiation factor 3 protein
				At5g64040	PSAN	PSAN__photosystem I reaction center subunit PSI-N, chloroplast, putative / PSI-N, putative (PSAN)
				AtCg01060	PSAC	PSAC__iron-sulfur cluster binding;electron carriers;4 iron, 4 sulfur cluster binding
				At4g14210	PDE226PDSPDS3	PDE226_PDS_PDS3__phytoene desaturase 3
				At4g37925	NDH-MNdhM	NDH-M_NdhM__subunit NDH-M of NAD(P)H:plastoquinone dehydrogenase complex
				At4g24510	CER2VC-2VC2	CER2_VC-2_VC2__HXXXD-type acyl-transferase family protein
				At1g08550	AVDE1NPQ1	AVDE1_NPQ1__non-photochemical quenching 1
				At5g58770	AtcPT4AtCPT7	AtcPT4_AtCPT7_cPT4_CPT7__Undecaprenyl pyrophosphate synthetase family protein
				At3g49620	DIN11	DIN11__2-oxoglutarate (2OG) and Fe(II)-dependent oxygenase superfamily protein
				At3g23760
				At4g38225
				At5g65730	XTH6	XTH6__xyloglucan endotransglucosylase/hydrolase 6
				At1g03400		2-oxoglutarate (2OG) and Fe(II)-dependent oxygenase superfamily protein
				At1g36390		Co-chaperone GrpE family protein
				At5g57960	Hflx	Hflx__GTP-binding protein, HflX
				At5g64330	JK218NPH3RPT3	JK218_NPH3_RPT3__Phototropic-responsive NPH3 family protein
				At1g13270	MAP1BMAP1C	MAP1B_MAP1C__methionine aminopeptidase 1B
				At3g20680		Domain of unknown function (DUF1995)
				At3g25770	AOC2	AOC2__allene oxide cyclase 2
				At5g43450		2-oxoglutarate (2OG) and Fe(II)-dependent oxygenase superfamily protein
				At3g22660	EBP2	EBP2__rRNA processing protein-related
				At3g17410	CARK1	CARK1__Protein kinase superfamily protein
				At4g17230	SCL13	SCL13__SCARECROW-like 13
				At1g10070	ATBCAT-2BCAT2	ATBCAT-2_BCAT-2_BCAT2__branched-chain amino acid transaminase 2
				At4g02770	PSAD-1	PSAD-1__photosystem I subunit D-1
				At3g47070
				At3g01440	PnsL3PQL1PQL2	PnsL3_PQL1_PQL2__PsbQ-like 1
				At2g13440		glucose-inhibited division family A protein
				At3g10060		FKBP-like peptidyl-prolyl cis-trans isomerase family protein
				At4g10500	DLO1	DLO1__2-oxoglutarate (2OG) and Fe(II)-dependent oxygenase superfamily protein
