# Supplementary material for: Label-Free Quantitative Proteomic Analysis of Nitrogen Starvation in Arabidopsis Root Reveals New Aspects of H2S Signaling by Protein Persulfidation
Source: Antioxidants (Basel). 2021 Mar 24;10(4):508. doi: 10.3390/antiox10040508 (PMC8064375; doi:10.3390/antiox10040508)
Supplement: Supplementary file 1 [file antioxidants-10-00508-s001.zip › Dataset S5.xlsx]

## Sheet: Hoja1
Dataset 5. Persulfidated proteins were only present or more persulfidated in N-starved condition
AGI	Log2 Fold change (MN / PN)	Gene alias	Gene annotation
At3g23450	10
At3g07010	10		Pectin lyase-like superfamily protein
At3g25690	10	AtCHUP1	AtCHUP1_CHUP1__Hydroxyproline-rich glycoprotein family protein
At4g33810	10		Glycosyl hydrolase superfamily protein
At4g28030	10		Acyl-CoA N-acyltransferases (NAT) superfamily protein
At1g08820	10	VAP27-2	VAP27-2__vamp/synaptobrevin-associated protein 27-2
At1g33610	10		Leucine-rich repeat (LRR) family protein
At1g16820	10		vacuolar ATP synthase catalytic subunit-related / V-ATPase-related / vacuolar proton pump-related
At3g09250	10		Nuclear transport factor 2 (NTF2) family protein
At3g52720	10	ACA1ATACA1CAH1	ACA1_ATACA1_CAH1__alpha carbonic anhydrase 1
At2g44920	10		Tetratricopeptide repeat (TPR)-like superfamily protein
At3g27925	10	DEG1DEGP1	DEG1_DEGP1__DegP protease 1
At4g15510	10	PPD1	PPD1__Photosystem II reaction center PsbP family protein
At2g34510	10		Protein of unknown function, DUF642
At4g21560	10	VPS28VPS28-1	VPS28_VPS28-1__vacuolar protein sorting-associated protein 28 homolog 1
At2g24060	10	AtIF3-2AtINFC-2SVR9	AtIF3-2_AtINFC-2_SVR9__Translation initiation factor 3 protein
At5g64040	10	PSAN	PSAN__photosystem I reaction center subunit PSI-N, chloroplast, putative / PSI-N, putative (PSAN)
AtCg01060	10	PSAC	PSAC__iron-sulfur cluster binding;electron carriers;4 iron, 4 sulfur cluster binding
At4g14210	10	PDE226PDSPDS3	PDE226_PDS_PDS3__phytoene desaturase 3
At4g37925	10	NDH-MNdhM	NDH-M_NdhM__subunit NDH-M of NAD(P)H:plastoquinone dehydrogenase complex
At4g24510	10	CER2VC-2VC2	CER2_VC-2_VC2__HXXXD-type acyl-transferase family protein
At1g08550	10	AVDE1NPQ1	AVDE1_NPQ1__non-photochemical quenching 1
At5g58770	10	AtcPT4AtCPT7	AtcPT4_AtCPT7_cPT4_CPT7__Undecaprenyl pyrophosphate synthetase family protein
At3g49620	10	DIN11	DIN11__2-oxoglutarate (2OG) and Fe(II)-dependent oxygenase superfamily protein
At3g23760	10
At4g38225	10
At5g65730	10	XTH6	XTH6__xyloglucan endotransglucosylase/hydrolase 6
At1g03400	10		2-oxoglutarate (2OG) and Fe(II)-dependent oxygenase superfamily protein
At1g36390	10		Co-chaperone GrpE family protein
At5g57960	10	Hflx	Hflx__GTP-binding protein, HflX
At5g64330	10	JK218NPH3RPT3	JK218_NPH3_RPT3__Phototropic-responsive NPH3 family protein
At1g13270	10	MAP1BMAP1C	MAP1B_MAP1C__methionine aminopeptidase 1B
At3g20680	10		Domain of unknown function (DUF1995)
At3g25770	10	AOC2	AOC2__allene oxide cyclase 2
At5g43450	10		2-oxoglutarate (2OG) and Fe(II)-dependent oxygenase superfamily protein
At3g22660	10	EBP2	EBP2__rRNA processing protein-related
At3g17410	10	CARK1	CARK1__Protein kinase superfamily protein
At4g17230	10	SCL13	SCL13__SCARECROW-like 13
At1g10070	10	ATBCAT-2BCAT2	ATBCAT-2_BCAT-2_BCAT2__branched-chain amino acid transaminase 2
At4g02770	10	PSAD-1	PSAD-1__photosystem I subunit D-1
At3g47070	10
At3g01440	10	PnsL3PQL1PQL2	PnsL3_PQL1_PQL2__PsbQ-like 1
At2g13440	10		glucose-inhibited division family A protein
At3g10060	10		FKBP-like peptidyl-prolyl cis-trans isomerase family protein
At4g10500	10	DLO1	DLO1__2-oxoglutarate (2OG) and Fe(II)-dependent oxygenase superfamily protein
At4g12290	6.41283		Copper amine oxidase family protein
At2g02010	5.16754	GAD4	GAD4__glutamate decarboxylase 4
At3g03910	4.99903	GDH3	GDH3__glutamate dehydrogenase 3
At5g57610	4.9577		Protein kinase superfamily protein with octicosapeptide/Phox/Bem1p domain
At4g20070	4.66699	AAHATAAH	AAH_ATAAH__allantoate amidohydrolase
At4g35250	4.6202	HCF244	HCF244__NAD(P)-binding Rossmann-fold superfamily protein
At4g08770	4.29744	Prx37	Prx37__Peroxidase superfamily protein
At5g22300	4.16365	AtNIT4	AtNIT4_NIT4__nitrilase 4
At4g16950	3.93223	RPP5SIKIC2	RPP5_SIKIC2__Disease resistance protein (TIR-NBS-LRR class) family
At3g02190	3.3882		Ribosomal protein L39 family protein
At5g42830	3.14646		HXXXD-type acyl-transferase family protein
At5g22140	3.04175		FAD/NAD(P)-binding oxidoreductase family protein
At3g47780	2.98571	ABCA7ATATH6	ABCA7_ATATH6_ATH6__ABC2 homolog 6
At1g08090	2.94797	ACH1ATNRT2.1ATNRT2:1LIN1NRT2;1AT	ACH1_ATNRT2.1_ATNRT2:1_LIN1_NRT2_NRT2.1_NRT2:1_NRT2;1AT__nitrate transporter 2:1
At1g64660	2.94675	ATMGL	ATMGL_MGL__methionine gamma-lyase
At5g16570	2.94656	GLN1;4	GLN1;4__glutamine synthetase 1;4
At5g03690	2.85246	AtFBA4	AtFBA4_FBA4__Aldolase superfamily protein
At4g13510	2.84037	AMT1;1ATAMT1ATAMT1;1	AMT1;1_ATAMT1_ATAMT1;1__ammonium transporter 1;1
At3g11210	2.8224		SGNH hydrolase-type esterase superfamily protein
At1g47900	2.69672		Plant protein of unknown function (DUF869)
At4g27440	2.62089	PORB	PORB__protochlorophyllide oxidoreductase B
At4g33070	2.61615	AtPDC1	AtPDC1_PDC1__Thiamine pyrophosphate dependent pyruvate decarboxylase family protein
At3g28760	2.55148
At3g54150	2.54545	EFD	EFD__S-adenosyl-L-methionine-dependent methyltransferases superfamily protein
At3g21230	2.40881	4CL5	4CL5__4-coumarate:CoA ligase 5
At3g09580	2.40854		FAD/NAD(P)-binding oxidoreductase family protein
At2g35880	2.39405		TPX2 (targeting protein for Xklp2) protein family
At1g08050	2.37548		Zinc finger (C3HC4-type RING finger) family protein
At1g77120	2.34417	ADHADH1ATADHATADH1	ADH_ADH1_ATADH_ATADH1__alcohol dehydrogenase 1
At1g26390	2.30929	AtBBE4	AtBBE4__FAD-binding Berberine family protein
At1g73980	2.28942	AtTTM1	AtTTM1_TTM1__Phosphoribulokinase / Uridine kinase family
At1g71840	2.27678		transducin family protein / WD-40 repeat family protein
At4g09750	2.27062		NAD(P)-binding Rossmann-fold superfamily protein
At1g05680	2.25519	UGT74E2	UGT74E2__Uridine diphosphate glycosyltransferase 74E2
At1g69920	2.25382	ATGSTU12	ATGSTU12_GSTU12__glutathione S-transferase TAU 12
At1g43710	2.22058	ATSDC1EMB1075	ATSDC1_EMB1075_SDC1__Pyridoxal phosphate (PLP)-dependent transferases superfamily protein
At3g47890	2.21752		Ubiquitin carboxyl-terminal hydrolase-related protein
At3g29670	2.1802	PMAT2	PMAT2__HXXXD-type acyl-transferase family protein
At5g43910	2.07349		pfkB-like carbohydrate kinase family protein
At4g31460	2.06552		Ribosomal L28 family
At5g40990	2.05711	GLIP1	GLIP1__GDSL lipase 1
At3g12145	1.97779	FLR1FTM4	FLR1_FTM4__Leucine-rich repeat (LRR) family protein
At4g25080	1.9756	CHLM	CHLM__magnesium-protoporphyrin IX methyltransferase
At5g66690	1.96449	UGT72E2	UGT72E2__UDP-Glycosyltransferase superfamily protein
At2g14835	1.94985		RING/U-box superfamily protein
At4g19810	1.94412	ChiC	ChiC__Glycosyl hydrolase family protein with chitinase insertion domain
At1g11330	1.90592	RDA2	RDA2__S-locus lectin protein kinase family protein
At1g21130	1.90134	IGMT4	IGMT4__O-methyltransferase family protein
At4g33720	1.82614	AtCAPE3	AtCAPE3__CAP (Cysteine-rich secretory proteins, Antigen 5, and Pathogenesis-related 1 protein) superfamily protein
At1g76990	1.81434	ACR3	ACR3__ACT domain repeat 3
At3g44190	1.80001		FAD/NAD(P)-binding oxidoreductase family protein
At3g44720	1.79892	ADT4	ADT4__arogenate dehydratase 4
At4g36150	1.78769		Disease resistance protein (TIR-NBS-LRR class) family
At1g75170	1.73396		Sec14p-like phosphatidylinositol transfer family protein
At3g49740	1.71963		Tetratricopeptide repeat (TPR)-like superfamily protein
At1g20560	1.67776	AAE1	AAE1__acyl activating enzyme 1
At3g09770	1.66981	AIRP3AtAIRP3LOG2	AIRP3_AtAIRP3_LOG2__RING/U-box superfamily protein
At5g52310	1.66699	COR78LTI140LTI78RD29A	COR78_LTI140_LTI78_RD29A__low-temperature-responsive protein 78 (LTI78) / desiccation-responsive protein 29A (RD29A)
At5g63990	1.65853		Inositol monophosphatase family protein
At5g53490	1.655	TL17	TL17__Tetratricopeptide repeat (TPR)-like superfamily protein
At4g02280	1.64854	ATSUS3	ATSUS3_SUS3__sucrose synthase 3
At2g38280	1.64694	ATAMPDFAC1	ATAMPD_FAC1__AMP deaminase, putative / myoadenylate deaminase, putative
At4g32940	1.62505	AEP3AtLEG gammaGAMMA-VPEGAMMAVPE	AEP3_AtLEG gamma_GAMMA-VPE_GAMMAVPE_LEG gamma__gamma vacuolar processing enzyme
At4g31910	1.60307	BAT1PIZ	BAT1_PIZ__HXXXD-type acyl-transferase family protein
At1g26380	1.59241	AtBBE3FOXFOX1	AtBBE3_FOX_FOX1__FAD-binding Berberine family protein
At1g17170	1.54334	ATGSTU24	ATGSTU24_GST_GSTU24__glutathione S-transferase TAU 24
At1g23430	1.53244
At1g62830	1.52938	ATLSD1ATSWP1LDL1	ATLSD1_ATSWP1_LDL1_LSD1_SWP1__LSD1-like 1
At4g39800	1.51289	ATIPS1ATMIPS1MI-1-P SYNTHASE	ATIPS1_ATMIPS1_MI-1-P SYNTHASE_MIPS1_MIPS1__myo-inositol-1-phosphate synthase 1
At2g29350	1.50937	SAG13	SAG13__senescence-associated gene 13
At2g18360	1.50255		alpha/beta-Hydrolases superfamily protein
At1g55290	1.50121	F6'H2	F6'H2__2-oxoglutarate (2OG) and Fe(II)-dependent oxygenase superfamily protein
At5g60530	1.49897		late embryogenesis abundant protein-related / LEA protein-related
At4g20260	1.48841	ATPCAP1MDP25	ATPCAP1_MDP25_PCAP1__plasma-membrane associated cation-binding protein 1
At2g35980	1.48784	ATNHL10YLS9	ATNHL10_NHL10_YLS9__Late embryogenesis abundant (LEA) hydroxyproline-rich glycoprotein family
At4g04800	1.47289	ATMSRB3	ATMSRB3_MSRB3__methionine sulfoxide reductase B3
At1g51680	1.45013	4CL.14CL1AT4CL1	4CL.1_4CL1_AT4CL1__4-coumarate:CoA ligase 1
At2g35500	1.44627	SKL2	SKL2__shikimate kinase like 2
At2g27500	1.44026		Glycosyl hydrolase superfamily protein
At1g76450	1.43475		Photosystem II reaction center PsbP family protein
At1g55450	1.42916		S-adenosyl-L-methionine-dependent methyltransferases superfamily protein
At3g01650	1.42782	RGLG1	RGLG1__RING domain ligase1
At5g19140	1.41319	AILP1ATAILP1	AILP1_ATAILP1__Aluminium induced protein with YGL and LRDR motifs
At3g03530	1.41059	AtNPC4	AtNPC4_NPC4__non-specific phospholipase C4
At4g15390	1.38825		HXXXD-type acyl-transferase family protein
At2g42890	1.38667	AML2	AML2_ML2__MEI2-like 2
At1g65840	1.37494	ATPAO4	ATPAO4_PAO4__polyamine oxidase 4
At1g67800	1.36607	RGLG5	RGLG5__Copine (Calcium-dependent phospholipid-binding protein) family
At1g28570	1.34915		SGNH hydrolase-type esterase superfamily protein
At4g35790	1.34703	ATPLDDELTA	ATPLDDELTA_PLDDELTA__phospholipase D delta
At1g02930	1.34084	ATGST1ATGSTF3ATGSTF6ERD11	ATGST1_ATGSTF3_ATGSTF6_ERD11_GST1_GSTF6__glutathione S-transferase 6
At2g47000	1.33971	ABCB4AtABCB4ATPGP4MDR4	ABCB4_AtABCB4_ATPGP4_MDR4_PGP4__ATP binding cassette subfamily B4
At4g27830	1.33607	AtBGLU10	AtBGLU10_BGLU10__beta glucosidase 10
At1g71230	1.33511	AJH2CSN5CSN5B	AJH2_CSN5_CSN5B__COP9-signalosome 5B
At3g47730	1.32719	ABCA2ATATH1	ABCA2_ATATH1_ATH1__ATP-binding cassette A2
At5g44110	1.31725	ABCI21ATNAP2ATPOP1	ABCI21_ATNAP2_ATPOP1_POP1__P-loop containing nucleoside triphosphate hydrolases superfamily protein
At5g61170	1.31519		Ribosomal protein S19e family protein
At5g51440	1.31354		HSP20-like chaperones superfamily protein
At2g03760	1.30713	AtSOT1AtSOT12ATST1AtSULT202A1RAR047	AtSOT1_AtSOT12_ATST1_AtSULT202A1_RAR047_SOT12_ST_ST1_SULT202A1__sulphotransferase 12
At1g25570	1.29883		Di-glucose binding protein with Leucine-rich repeat domain
At2g37770	1.29875	AKR4C9ChlAKR	AKR4C9_ChlAKR__NAD(P)-linked oxidoreductase superfamily protein
At5g39050	1.29007	PMAT1	PMAT1__HXXXD-type acyl-transferase family protein
At4g22666	1.28877		Bifunctional inhibitor/lipid-transfer protein/seed storage 2S albumin superfamily protein
At2g23010	1.27957	SCPL9	SCPL9__serine carboxypeptidase-like 9
At3g62750	1.27907	BGLU8	BGLU8__beta glucosidase 8
At3g19670	1.27462	ATPRP40B	ATPRP40B_PRP40B__pre-mRNA-processing protein 40B
At2g34810	1.25967	AtBBE16	AtBBE16__FAD-binding Berberine family protein
At5g62480	1.25894	ATGSTU9GST14GST14B	ATGSTU9_GST14_GST14B_GSTU9__glutathione S-transferase tau 9
At4g37000	1.2489	ACD2ATRCCR	ACD2_ATRCCR__accelerated cell death 2 (ACD2)
At5g08170	1.2471	ATAIHEMB1873	ATAIH_EMB1873__porphyromonas-type peptidyl-arginine deiminase family protein
At2g38180	1.24339		SGNH hydrolase-type esterase superfamily protein
At3g21240	1.23981	4CL2AT4CL2	4CL2_AT4CL2__4-coumarate:CoA ligase 2
At1g74590	1.23311	ATGSTU10	ATGSTU10_GSTU10__glutathione S-transferase TAU 10
At5g37600	1.22863	ATGLN1;1ATGSR1GSR 1	ATGLN1;1_ATGSR1_GLN1;1_GSR 1__glutamine synthase clone R1
At1g56410	1.22533	ERD2HSP70T-1	ERD2_HSP70T-1__heat shock protein 70 (Hsp 70) family protein
At5g06300	1.22457	LOG7	LOG7__Putative lysine decarboxylase family protein
At5g02880	1.21294	UPL4	UPL4__ubiquitin-protein ligase 4
At2g35440	1.20802
At5g16970	1.20434	AERAT-AER	AER_AT-AER__alkenal reductase
At3g03380	1.195	DEG7DegP7	DEG7_DegP7__DegP protease 7
At5g19250	1.1926		Glycoprotein membrane precursor GPI-anchored
At1g15340	1.19089	MBD10	MBD10__methyl-CPG-binding domain 10
At5g40650	1.18693	SDH2-2	SDH2-2__succinate dehydrogenase 2-2
At2g41100	1.18367	ATCAL4CML12TCH3	ATCAL4_CML12_TCH3__Calcium-binding EF hand family protein
At1g51420	1.17707	ATSPP1	ATSPP1_SPP1__sucrose-phosphatase 1
At3g53260	1.1623	ATPAL2	ATPAL2_PAL2__phenylalanine ammonia-lyase 2
At1g71697	1.158	ATCK1CEK1	ATCK1_CEK1_CK_CK1__choline kinase 1
At1g62540	1.14411	FMO GS-OX2	FMO GS-OX2__flavin-monooxygenase glucosinolate S-oxygenase 2
At4g12070	1.12979
At2g47710	1.12375		Adenine nucleotide alpha hydrolases-like superfamily protein
At5g59530	1.11778		2-oxoglutarate (2OG) and Fe(II)-dependent oxygenase superfamily protein
At1g15000	1.11561	scpl50	scpl50__serine carboxypeptidase-like 50
At5g10625	1.11188
At5g27600	1.10427	ATLACS7	ATLACS7_LACS7__long-chain acyl-CoA synthetase 7
At5g24410	1.09592	PGL4	PGL4__6-phosphogluconolactonase 4
At5g23890	1.09089
At5g03490	1.08937	UGT89A2	UGT89A2__UDP-Glycosyltransferase superfamily protein
At3g53390	1.08529		Transducin/WD40 repeat-like superfamily protein
At2g37040	1.08375	ATPAL1	ATPAL1_PAL1__PHE ammonia lyase 1
At2g02850	1.07931	ARPN	ARPN__plantacyanin
At5g59490	1.07451		Haloacid dehalogenase-like hydrolase (HAD) superfamily protein
At4g17480	1.06773		alpha/beta-Hydrolases superfamily protein
At2g41540	1.0677	GPDHC1	GPDHC1__6-phosphogluconate dehydrogenase family protein
At2g26480	1.06746	UGT76D1	UGT76D1__UDP-glucosyl transferase 76D1
At1g33030	1.06138		O-methyltransferase family protein
At1g17180	1.05894	ATGSTU25	ATGSTU25_GSTU25__glutathione S-transferase TAU 25
At5g27030	1.05664	TPR3	TPR3__TOPLESS-related 3
At3g10340	1.05052	PAL4	PAL4__phenylalanine ammonia-lyase 4
At4g32150	1.0474	ATVAMP711	ATVAMP711_VAMP711__vesicle-associated membrane protein 711
At5g63560	1.04736	FACT	FACT__HXXXD-type acyl-transferase family protein
At3g01420	1.04634	ALPHA-DOX1DIOX1PADOX-1	ALPHA-DOX1_DIOX1_DOX1_PADOX-1__Peroxidase superfamily protein
At2g27150	1.03852	AAO3AOdeltaAt-AO3AtAAO3	AAO3_AOdelta_At-AO3_AtAAO3__abscisic aldehyde oxidase 3
At5g48930	1.03195	HCT	HCT__hydroxycinnamoyl-CoA shikimate/quinate hydroxycinnamoyl transferase
At1g47128	1.01653	RD21RD21A	RD21_RD21A__Granulin repeat cysteine protease family protein
At5g10360	1.00814	EMB3010RPS6B	EMB3010_RPS6B__Ribosomal protein S6e
At2g19860	1.00536	ATHXK2	ATHXK2_HXK2__hexokinase 2
At3g03270	1.0012	HRU1	HRU1__Adenine nucleotide alpha hydrolases-like superfamily protein
At5g01600	0.995644	ATFER1	ATFER1_FER1__ferretin 1
At3g10520	0.990355	AHB2ARATH GLB2ATGLB2NSHB2PGB2	AHB2_ARATH GLB2_ATGLB2_GLB2_HB2_NSHB2_PGB2__haemoglobin 2
At3g11700	0.986304	FLA18	FLA18__FASCICLIN-like arabinogalactan protein 18 precursor
At3g29680	0.966697		HXXXD-type acyl-transferase family protein
At5g51830	0.964234	FRK1FRK7	FRK1_FRK7__pfkB-like carbohydrate kinase family protein
At2g26780	0.96298		ARM repeat superfamily protein
At5g46250	0.95945	AtLARP6a	AtLARP6a_LARP6a__RNA-binding protein
At1g32940	0.957831	AtSBT3.5	AtSBT3.5_SBT3.5__Subtilase family protein
At1g48480	0.956856	RKL1	RKL1__receptor-like kinase 1
At5g61500	0.950865	ATATG3	ATATG3_ATG3__autophagy 3 (APG3)
At1g06570	0.949128	HPDHPPDPDS1	HPD_HPPD_PDS1__phytoene desaturation 1
At2g03200	0.947	ASPR1	ASPR1__Eukaryotic aspartyl protease family protein
At2g27920	0.944357	SCPL51	SCPL51__serine carboxypeptidase-like 51
At5g59540	0.942819		2-oxoglutarate (2OG) and Fe(II)-dependent oxygenase superfamily protein
At1g05890	0.940447	ARI5ATARI5	ARI5_ATARI5__RING/U-box superfamily protein
At4g34135	0.930295	UGT73B2	UGT73B2__UDP-glucosyltransferase 73B2
At5g35690	0.923103	WSS1B	WSS1B
At3g27570	0.915799		Sucrase/ferredoxin-like family protein
At1g72330	0.913567	ALAAT2	ALAAT2__alanine aminotransferase 2
At3g02910	0.911552		AIG2-like (avirulence induced gene) family protein
At3g51350	0.910941		Eukaryotic aspartyl protease family protein
At4g20860	0.910223	AtBBE22CELLOX	AtBBE22_BBE22_CELLOX__FAD-binding Berberine family protein
At3g54420	0.907697	ATCHITIVATEP3CHIV	ATCHITIV_ATEP3_CHIV_EP3__homolog of carrot EP3-3 chitinase
At1g37130	0.907241	ATNR2B29CHL3NIA2NIA2-1	ATNR2_B29_CHL3_NIA2_NIA2-1_NR_NR2__nitrate reductase 2
At5g10170	0.899029	ATMIPS3	ATMIPS3_MIPS3__myo-inositol-1-phosphate synthase 3
At1g27595	0.898735	TANG1	TANG1
At3g09540	0.891983		Pectin lyase-like superfamily protein
At3g58550	0.887049		Bifunctional inhibitor/lipid-transfer protein/seed storage 2S albumin superfamily protein
At1g17745	0.885259	PGDHPGDH2	PGDH_PGDH2__D-3-phosphoglycerate dehydrogenase
At3g14920	0.882016		Peptide-N4-(N-acetyl-beta-glucosaminyl)asparagine amidase A protein
At2g04880	0.880249	ATWRKY1ZAP1	ATWRKY1_WRKY1_ZAP1__zinc-dependent activator protein-1
At4g21650	0.876353	SBT3.13	SBT3.13__Subtilase family protein
At2g17930	0.875264	TRA1a	TRA1a__Phosphatidylinositol 3- and 4-kinase family protein with FAT domain
At5g43780	0.870158	APS4ATPS4	APS4_ATPS4__Pseudouridine synthase/archaeosine transglycosylase-like family protein
At3g14067	0.866714	SASP	SASP__Subtilase family protein
At3g04680	0.863437	CLPS3	CLPS3__CLP-similar protein 3
At3g61600	0.861234	AHT1ATPOB1LRB2	AHT1_ATPOB1_LRB2_POB1__POZ/BTB containin G-protein 1
At5g50200	0.860596	ATNRT3.1WR3	ATNRT3.1_NRT3.1_WR3__nitrate transmembrane transporters
At1g62780	0.860195
At2g22240	0.846142	ATIPS2ATMIPS2	ATIPS2_ATMIPS2_MIPS2__myo-inositol-1-phosphate synthase 2
At1g28680	0.844324		HXXXD-type acyl-transferase family protein
At4g01480	0.843509	AtPPa5	AtPPa5_PPa5__pyrophosphorylase 5
At1g60730	0.84207		NAD(P)-linked oxidoreductase superfamily protein
At3g06010	0.841575	ATCHR12	ATCHR12_CHR12__Homeotic gene regulator
At3g04480	0.835021		endoribonucleases
At4g37530	0.834095		Peroxidase superfamily protein
At4g21410	0.831198	CRK29	CRK29__cysteine-rich RLK (RECEPTOR-like protein kinase) 29
At2g26060	0.830832	CIA1emb1345	CIA1_emb1345__Transducin/WD40 repeat-like superfamily protein
At3g52430	0.830515	ATPAD4	ATPAD4_PAD4__alpha/beta-Hydrolases superfamily protein
At4g12230	0.830052		alpha/beta-Hydrolases superfamily protein
At1g11580	0.829769	ATPMEPCRA	ATPMEPCRA_PMEPCRA__methylesterase PCR A
At3g04520	0.824757	THA2	THA2__threonine aldolase 2
At5g07860	0.820004		HXXXD-type acyl-transferase family protein
At4g22110	0.809892		GroES-like zinc-binding dehydrogenase family protein
At1g19580	0.803656	GAMMA CA1	GAMMA CA1__gamma carbonic anhydrase 1
At5g10830	0.795492		S-adenosyl-L-methionine-dependent methyltransferases superfamily protein
At5g49760	0.79373		Leucine-rich repeat protein kinase family protein
At4g34480	0.792604		O-Glycosyl hydrolases family 17 protein
At1g04620	0.792473	HCAR	HCAR__coenzyme F420 hydrogenase family / dehydrogenase, beta subunit family
At2g29750	0.791527	UGT71C1	UGT71C1__UDP-glucosyl transferase 71C1
At1g78380	0.789631	ATGSTU19GST8	ATGSTU19_GST8_GSTU19__glutathione S-transferase TAU 19
At5g19740	0.787781	LAMP1	LAMP1__Peptidase M28 family protein
At4g30210	0.782527	AR2ATR2	AR2_ATR2__P450 reductase 2
At5g10160	0.775935		Thioesterase superfamily protein
At3g47810	0.775158	ATVPS29MAG1	ATVPS29_MAG1_VPS29__Calcineurin-like metallo-phosphoesterase superfamily protein
At2g37340	0.774092	AT-RS2Z33ATRSZ33	AT-RS2Z33_ATRSZ33_RS2Z33_RSZ33__arginine/serine-rich zinc knuckle-containing protein 33
At2g30140	0.773819	UGT87A2	UGT87A2__UDP-Glycosyltransferase superfamily protein
At1g09570	0.770401	FHY2FRE1HY8PHYA	FHY2_FRE1_HY8_PHYA__phytochrome A
At2g03720	0.768832	MRH6	MRH6__Adenine nucleotide alpha hydrolases-like superfamily protein
At1g01220	0.759063	AtFKGP	AtFKGP_FKGP__L-fucokinase/GDP-L-fucose pyrophosphorylase
At4g29210	0.758803	GGT3GGT4	GGT3_GGT4__gamma-glutamyl transpeptidase 4
At2g15490	0.749428	UGT73B4	UGT73B4__UDP-glycosyltransferase 73B4
At4g24160	0.744387		alpha/beta-Hydrolases superfamily protein
At1g22530	0.742884	PATL2	PATL2__PATELLIN 2
At1g51580	0.731707		RNA-binding KH domain-containing protein
At5g42500	0.726309		Disease resistance-responsive (dirigent-like protein) family protein
At1g30000	0.72607	MNS3	MNS3__alpha-mannosidase 3
At1g77330	0.722326	ACO5	ACO5__2-oxoglutarate (2OG) and Fe(II)-dependent oxygenase superfamily protein
At5g61820	0.72142
At2g34470	0.717118	PSKF109UREG	PSKF109_UREG__urease accessory protein G
At3g16390	0.715814	NSP3	NSP3__nitrile specifier protein 3
At1g67550	0.715434	URE	URE__urease
At3g11270	0.712163	MEE34	MEE34__Mov34/MPN/PAD-1 family protein
At3g21560	0.711414	BRT1UGT84A2	BRT1_UGT84A2__UDP-Glycosyltransferase superfamily protein
At4g13180	0.705976		NAD(P)-binding Rossmann-fold superfamily protein
At2g22230	0.702662		Thioesterase superfamily protein
At5g23530	0.702247	AtCXE18	AtCXE18_CXE18__carboxyesterase 18
At2g32700	0.699651	LUHMUM1	LUH_MUM1__LEUNIG_homolog
At5g62560	0.698885	PUB41	PUB41__RING/U-box superfamily protein with ARM repeat domain
At2g37760	0.698057	AKR4C8	AKR4C8__NAD(P)-linked oxidoreductase superfamily protein
At4g15490	0.695851	UGT84A3	UGT84A3__UDP-Glycosyltransferase superfamily protein
At3g54010	0.69425	DEI1PAS1	DEI1_PAS1__FKBP-type peptidyl-prolyl cis-trans isomerase family protein
At2g03800	0.694055	GEK1	GEK1__D-aminoacyl-tRNA deacylases
At4g24520	0.691541	AR1AtCPR1ATR1	AR1_AtCPR1_ATR1__P450 reductase 1
At4g34230	0.690516	ATCAD5CAD-5	ATCAD5_CAD-5_CAD5__cinnamyl alcohol dehydrogenase 5
At1g29690	0.68751	CAD1NSL2	CAD1_NSL2__MAC/Perforin domain-containing protein
At5g06730	0.687011		Peroxidase superfamily protein
At4g26270	0.684432	PFK3	PFK3__phosphofructokinase 3
At2g30870	0.681503	ATGSTF10ATGSTF4ERD13	ATGSTF10_ATGSTF4_ERD13_GSTF10__glutathione S-transferase PHI 10
At1g55020	0.679846	ATLOX1	ATLOX1_LOX1__lipoxygenase 1
At1g52060	0.678625		Mannose-binding lectin superfamily protein
At4g08160	0.677341		glycosyl hydrolase family 10 protein / carbohydrate-binding domain-containing protein
At2g15220	0.67668		Plant basic secretory protein (BSP) family protein
At4g01610	0.671678	AtcathB3	AtcathB3__Cysteine proteinases superfamily protein
At1g65560	0.670804		Zinc-binding dehydrogenase family protein
At1g76680	0.670391	ATOPR1	ATOPR1_OPR1__12-oxophytodienoate reductase 1
At5g13370	0.66673	GH3.15	GH3.15__Auxin-responsive GH3 family protein
At2g25240	0.666054	AtCCP3SERP5	AtCCP3_CCP3_SERP5__Serine protease inhibitor (SERPIN) family protein
At4g23920	0.666008	ATUGE2	ATUGE2_UGE2__UDP-D-glucose/UDP-D-galactose 4-epimerase 2
At5g38910	0.665355		RmlC-like cupins superfamily protein
At3g54670	0.662602	ATSMC1TTN8	ATSMC1_SMC1_TTN8__Structural maintenance of chromosomes (SMC) family protein
At2g23810	0.661965	TET8	TET8__tetraspanin8
At1g49480	0.66045	RTV1	RTV1__related to vernalization1 1
At1g14340	0.659513		RNA-binding (RRM/RBD/RNP motifs) family protein
At5g49940	0.657258	ATCNFU2	ATCNFU2_NFU2__NIFU-like protein 2
At1g12140	0.655818	FMO GS-OX5	FMO GS-OX5__flavin-monooxygenase glucosinolate S-oxygenase 5
At5g10770	0.65503		Eukaryotic aspartyl protease family protein
At5g64250	0.649287		Aldolase-type TIM barrel family protein
At1g52050	0.648504		Mannose-binding lectin superfamily protein
At1g08830	0.648316	AtSOD1CSD1	AtSOD1_CSD1_SOD1__copper/zinc superoxide dismutase 1
At1g31180	0.646056	ATIMD3IPMDH1	ATIMD3_IMD3_IPMDH1__isopropylmalate dehydrogenase 3
At4g20830	0.644672	AtBBE19AtBBE20OGOX1	AtBBE19_AtBBE20_OGOX1__FAD-binding Berberine family protein
At3g44300	0.644554	AtNIT2	AtNIT2_NIT2__nitrilase 2
At5g20000	0.642457		AAA-type ATPase family protein
At1g27030	0.637733
At5g17380	0.635716		Thiamine pyrophosphate dependent pyruvate decarboxylase family protein
At1g02920	0.63084	ATGST11ATGSTF7ATGSTF8	ATGST11_ATGSTF7_ATGSTF8_GST11_GSTF7__glutathione S-transferase 7
At4g24580	0.630398	REN1	REN1__Rho GTPase activation protein (RhoGAP) with PH domain
At4g23650	0.626349	AtCDPK6CPK3	AtCDPK6_CDPK6_CPK3__calcium-dependent protein kinase 6
At4g34890	0.624992	ATXDH1	ATXDH1_XDH1__xanthine dehydrogenase 1
At1g73880	0.622082	UGT89B1	UGT89B1__UDP-glucosyl transferase 89B1
At1g12520	0.621522	ATCCS	ATCCS_CCS__copper chaperone for SOD1
At5g16990	0.615486		Zinc-binding dehydrogenase family protein
At4g33150	0.611408	LKRLKR/SDH	LKR_LKR/SDH_SDH__lysine-ketoglutarate reductase/saccharopine dehydrogenase bifunctional enzyme
At5g38900	0.609907	PDI	PDI__Thioredoxin superfamily protein
At1g72150	0.607617	PATL1	PATL1__PATELLIN 1
At5g26780	0.603954	SHM2	SHM2__serine hydroxymethyltransferase 2
At3g44860	0.603355	FAMT	FAMT__farnesoic acid carboxyl-O-methyltransferase
At5g17000	0.602158		Zinc-binding dehydrogenase family protein
At3g12580	0.597791	ATHSP70HSC70-4	ATHSP70_HSC70-4_HSP70__heat shock protein 70
At5g54960	0.597538	PDC2	PDC2__pyruvate decarboxylase-2
At4g01070	0.594888	GT72B1UGT72B1	GT72B1_UGT72B1__UDP-Glycosyltransferase superfamily protein
At2g26890	0.594796	GRV2KAM2SGR8	GRV2_KAM2_SGR8__DNAJ heat shock N-terminal domain-containing protein
At2g35840	0.592687		Sucrose-6F-phosphate phosphohydrolase family protein
At1g28670	0.586854	ARAB-1	ARAB-1__GDSL-like Lipase/Acylhydrolase superfamily protein
At4g20910	0.580603	CRM2HEN1	CRM2_HEN1__double-stranded RNA binding protein-related / DsRBD protein-related
At3g24420	0.580089	DLK2	DLK2__alpha/beta-Hydrolases superfamily protein
At5g62390	0.57931	ATBAG7	ATBAG7_BAG7__BCL-2-associated athanogene 7
At1g67280	0.578722	AtGLYI6	AtGLYI6__Glyoxalase/Bleomycin resistance protein/Dioxygenase superfamily protein
At5g62440	0.574539		Protein of unknown function (DUF3223)
At4g17770	0.572618	ATTPS5	ATTPS5_TPS5_TPS5__trehalose phosphatase/synthase 5
At2g36460	0.570656	FBA6	FBA6__Aldolase superfamily protein
At1g24360	0.570307		NAD(P)-binding Rossmann-fold superfamily protein
At5g19550	0.569739	AAT2ASP2	AAT2_ASP2__aspartate aminotransferase 2
At4g37930	0.569138	SHM1SHMT1STM	SHM1_SHMT1_STM__serine transhydroxymethyltransferase 1
At1g57660	0.566833		Translation protein SH3-like family protein
At4g13940	0.566276	ATSAHH1EMB1395HOG1MEE58SAH1	ATSAHH1_EMB1395_HOG1_MEE58_SAH1_SAHH1__S-adenosyl-L-homocysteine hydrolase
At5g52640	0.565378	ATHS83AtHsp90-1ATHSP90.1HSP81-1HSP83	ATHS83_AtHsp90-1_ATHSP90.1_HSP81-1_HSP81.1_HSP83_HSP90.1__heat shock protein 90.1
At2g36380	0.564825	ABCG34AtABCG34ATPDR6	ABCG34_AtABCG34_ATPDR6_PDR6__pleiotropic drug resistance 6
At5g20280	0.56101	ATSPS1FSPSA1	ATSPS1F_SPS1F_SPSA1__sucrose phosphate synthase 1F
At4g14570	0.559421	AAREAtAARE	AARE_AtAARE__acylaminoacyl-peptidase-related
At1g78850	0.559252	GAL1MBL1	GAL1_MBL1__D-mannose binding lectin protein with Apple-like carbohydrate-binding domain
At1g55120	0.558835	AtcwINV3ATFRUCT5	AtcwINV3_ATFRUCT5_FRUCT5__beta-fructofuranosidase 5
At2g47730	0.556685	ATGSTF5ATGSTF8GST6	ATGSTF5_ATGSTF8_GST6_GSTF8__glutathione S-transferase phi 8
At3g27610	0.553737		Nucleotidylyl transferase superfamily protein
At2g27200	0.553422	LSG1-1	LSG1-1__P-loop containing nucleoside triphosphate hydrolases superfamily protein
At4g30810	0.552629	scpl29	scpl29__serine carboxypeptidase-like 29
At4g13930	0.552443	SHM4	SHM4__serine hydroxymethyltransferase 4
At4g25900	0.552374		Galactose mutarotase-like superfamily protein
At1g69680	0.551873		Mog1/PsbP/DUF1795-like photosystem II reaction center PsbP family protein
At4g34260	0.551733	AXY8FUC95A	AXY8_FUC95A__1,2-alpha-L-fucosidases
At3g46280	0.551586		protein kinase-related
At3g19450	0.551001	ATCAD4CAD-C	ATCAD4_CAD_CAD-C_CAD4__GroES-like zinc-binding alcohol dehydrogenase family protein
At3g21160	0.550877	MANIAMNS2	MANIA_MNS2__alpha-mannosidase 2
At4g26620	0.550381		Sucrase/ferredoxin-like family protein
At3g17820	0.54919	ATGSKB6GLN1.3GLN1;3	ATGSKB6_GLN1.3_GLN1;3__glutamine synthetase 1.3
At3g54250	0.547966	AtMDD2	AtMDD2_MDD2__GHMP kinase family protein
At3g05500	0.547825	LDAP3SRP3	LDAP3_SRP3__Rubber elongation factor protein (REF)
At3g50210	0.546476		2-oxoglutarate (2OG) and Fe(II)-dependent oxygenase superfamily protein
At3g19990	0.544304
At5g13200	0.540509	GER5	GER5__GRAM domain family protein
At5g12040	0.537713		Nitrilase/cyanide hydratase and apolipoprotein N-acyltransferase family protein
At3g06770	0.536348		Pectin lyase-like superfamily protein
At3g47010	0.533705		Glycosyl hydrolase family protein
At4g21580	0.532143		oxidoreductase, zinc-binding dehydrogenase family protein
At4g28400	0.531999		Protein phosphatase 2C family protein
At4g36760	0.531282	APP1ATAPP1	APP1_ATAPP1__aminopeptidase P1
At1g28660	0.527831		GDSL-like Lipase/Acylhydrolase superfamily protein
At5g58070	0.526627	ATTIL	ATTIL_TIL__temperature-induced lipocalin
At3g56310	0.526391	AGAL3	AGAL3__Melibiase family protein
At5g11950	0.526273	LOG8MOBP2	LOG8_MOBP2__Putative lysine decarboxylase family protein
At3g24170	0.524388	ATGR1	ATGR1_GR1__glutathione-disulfide reductase
At1g21110	0.524185	IGMT3	IGMT3__O-methyltransferase family protein
At1g10170	0.523515	ATNFXL1	ATNFXL1_NFXL1__NF-X-like 1
At4g39230	0.52281	AtPCBER1	AtPCBER1_PCBER1__NmrA-like negative transcriptional regulator family protein
At2g43120	0.522424	PRN2	PRN2__RmlC-like cupins superfamily protein
At4g39990	0.521592	ATGB3ATRAB11GATRABA4B	ATGB3_ATRAB11G_ATRABA4B_RABA4B__RAB GTPase homolog A4B
At5g38530	0.520234	TSBtype2	TSBtype2__tryptophan synthase beta type 2
At1g12240	0.513788	ATBETAFRUCT4AtFRUCT4AtVI2VAC-INV	ATBETAFRUCT4_AtFRUCT4_AtVI2_FRUCT4_VAC-INV_VI2__Glycosyl hydrolases family 32 protein
At3g16850	0.51368		Pectin lyase-like superfamily protein
At3g14420	0.513639	GOX1	GOX1__Aldolase-type TIM barrel family protein
At1g02880	0.512945	TPK1	TPK1__thiamin pyrophosphokinase1
At4g29680	0.508253		Alkaline-phosphatase-like family protein
At5g61510	0.507593		GroES-like zinc-binding alcohol dehydrogenase family protein
At2g03820	0.50682	AtNMD3	AtNMD3_NMD3__nonsense-mediated mRNA decay NMD3 family protein
At4g34050	0.506789	CCoAOMT1	CCoAOMT1__S-adenosyl-L-methionine-dependent methyltransferases superfamily protein
At3g19170	0.506451	ATPREP1ATZNMP	ATPREP1_ATZNMP_PREP1__presequence protease 1
At5g54370	0.505178		Late embryogenesis abundant (LEA) protein-related
At4g02520	0.502472	ATGSTF2ATPM24ATPM24.1GST2	ATGSTF2_ATPM24_ATPM24.1_GST2_GSTF2__glutathione S-transferase PHI 2
At5g36160	0.498485	AtTAT2	AtTAT2_TAT2__Tyrosine transaminase family protein
At5g61640	0.498193	ATMSRA1PMSR1	ATMSRA1_PMSR1__peptidemethionine sulfoxide reductase 1
At4g22930	0.495693	DHOASEPYR4	DHOASE_PYR4__pyrimidin 4
At5g04710	0.491459	DAP2	DAP2__Zn-dependent exopeptidases superfamily protein
At3g12800	0.491146	DECRSDRB	DECR_SDRB__short-chain dehydrogenase-reductase B
At1g70580	0.489217	AOAT2GGT2	AOAT2_GGT2__alanine-2-oxoglutarate aminotransferase 2
At5g34850	0.488083	ATPAP26	ATPAP26_PAP26__purple acid phosphatase 26
At4g37520	0.487442		Peroxidase superfamily protein
At2g44160	0.483893	MTHFR2	MTHFR2__methylenetetrahydrofolate reductase 2
At2g22920	0.483089	FPT1SCPL12	FPT1_SCPL12__serine carboxypeptidase-like 12
At5g11520	0.481107	ASP3YLS4	ASP3_YLS4__aspartate aminotransferase 3
At3g23810	0.480614	ATSAHH2	ATSAHH2_SAHH2__S-adenosyl-l-homocysteine (SAH) hydrolase 2
At1g71410	0.479725	SCYL2B	SCYL2B__ARM repeat superfamily protein
At5g56150	0.478464	UBC30	UBC30__ubiquitin-conjugating enzyme 30
At5g40450	0.476795	RBB1	RBB1
At1g55860	0.475272	UPL1	UPL1__ubiquitin-protein ligase 1
At4g17270	0.475266		Mo25 family protein
At4g08390	0.473566	SAPX	SAPX__stromal ascorbate peroxidase
At2g26540	0.472874	ATDUF3ATUROSHEMD	ATDUF3_ATUROS_DUF3_HEMD_UROS__uroporphyrinogen-III synthase family protein
At5g56630	0.470829	PFK7	PFK7__phosphofructokinase 7
At5g14710	0.468457
At1g12050	0.467962	AtFAHSSCD1	AtFAH_FAH_SSCD1__fumarylacetoacetase, putative
At5g53120	0.466032	ATSPDS3SPMS	ATSPDS3_SPDS3_SPMS__spermidine synthase 3
At4g29130	0.465639	ATHXK1GIN2	ATHXK1_GIN2_HXK1__hexokinase 1
At1g60680	0.462767		NAD(P)-linked oxidoreductase superfamily protein
At1g09760	0.461377	U2A'	U2A'__U2 small nuclear ribonucleoprotein A
At5g03040	0.460788	iqd2	iqd2__IQ-domain 2
At3g19390	0.45671		Granulin repeat cysteine protease family protein
At1g51410	0.456162		NAD(P)-binding Rossmann-fold superfamily protein
At5g19150	0.453779		pfkB-like carbohydrate kinase family protein
At5g48180	0.453544	AtNSP5	AtNSP5_NSP5__nitrile specifier protein 5
At1g21680	0.450755		DPP6 N-terminal domain-like protein
At4g10960	0.446477	UGE5	UGE5__UDP-D-glucose/UDP-D-galactose 4-epimerase 5
At2g17840	0.445739	ERD7	ERD7__Senescence/dehydration-associated protein-related
At4g25580	0.444243		CAP160 protein
At5g54080	0.442921	AtHGO	AtHGO_HGO__homogentisate 1,2-dioxygenase
At2g40840	0.440837	DPE2	DPE2__disproportionating enzyme 2
At3g18000	0.440145	AtPMT1NMT1PEAMTXPL1	AtPMT1_NMT1_PEAMT_XPL1__S-adenosyl-L-methionine-dependent methyltransferases superfamily protein
At5g26310	0.437187	UGT72E3	UGT72E3__UDP-Glycosyltransferase superfamily protein
At2g15230	0.437078	ATLIP1	ATLIP1_LIP1__lipase 1
At2g47500	0.435981		P-loop nucleoside triphosphate hydrolases superfamily protein with CH (Calponin Homology) domain
At3g02880	0.433474	KIN7	KIN7__Leucine-rich repeat protein kinase family protein
At5g06460	0.430514	ATUBA2UBA 2	ATUBA2_UBA 2__ubiquitin activating enzyme 2
At1g02305	0.428496	AtcathB2	AtcathB2__Cysteine proteinases superfamily protein
At1g30690	0.425831	PATL4	PATL4__Sec14p-like phosphatidylinositol transfer family protein
At3g26450	0.42576		Polyketide cyclase/dehydrase and lipid transport superfamily protein
At3g27890	0.424553	NQR	NQR__NADPH:quinone oxidoreductase
At4g17830	0.424287	AtNAOD	AtNAOD__Peptidase M20/M25/M40 family protein
At5g07360	0.421224		Amidase family protein
At1g50110	0.419898	BCAT6	BCAT6__D-aminoacid aminotransferase-like PLP-dependent enzymes superfamily protein
At5g50210	0.419653	OLD5QSSUFE3	OLD5_QS_SUFE3__quinolinate synthase
At1g72680	0.419377	ATCAD1	ATCAD1_CAD1__cinnamyl-alcohol dehydrogenase
At4g26430	0.416991	CSN6B	CSN6B__COP9 signalosome subunit 6B
At3g15880	0.413877	TPR4WSIP2	TPR4_WSIP2__WUS-interacting protein 2
At1g60710	0.412352	ATB2	ATB2__NAD(P)-linked oxidoreductase superfamily protein
At3g09440	0.408996		Heat shock protein 70 (Hsp 70) family protein
At5g22630	0.404351	ADT5	ADT5__arogenate dehydratase 5
At1g54100	0.401847	ALDH7B4	ALDH7B4__aldehyde dehydrogenase 7B4
At3g49120	0.40144	ATPCBATPERX34PRX34PRXCB	ATPCB_ATPERX34_PERX34_PRX34_PRXCB__peroxidase CB
At4g25500	0.398188	At-RS40AT-SRP40ATRSP35ATRSP40	At-RS40_AT-SRP40_ATRSP35_ATRSP40_RS40_RSP35__arginine/serine-rich splicing factor 35
At1g20580	0.397577		Small nuclear ribonucleoprotein family protein
At5g48370	0.39704		Thioesterase/thiol ester dehydrase-isomerase superfamily protein
At3g62120	0.395504	AtProRS-Cyt	AtProRS-Cyt_ProRS-Cyt__Class II aaRS and biotin synthetases superfamily protein
At3g54360	0.392457	NCA1	NCA1__zinc ion binding
At5g65760	0.392303		Serine carboxypeptidase S28 family protein
At1g04850	0.390176		ubiquitin-associated (UBA)/TS-N domain-containing protein
At4g13010	0.389321	CeQORH	CeQORH__Oxidoreductase, zinc-binding dehydrogenase family protein
At2g41220	0.389226	GLU2	GLU2__glutamate synthase 2
At1g13900	0.388677	PAP2	PAP2__Purple acid phosphatases superfamily protein
At1g06650	0.387222		2-oxoglutarate (2OG) and Fe(II)-dependent oxygenase superfamily protein
At5g54830	0.386085		DOMON domain-containing protein / dopamine beta-monooxygenase N-terminal domain-containing protein
At5g57700	0.385128		BNR/Asp-box repeat family protein
At4g26690	0.384405	GDPDL3GPDL2MRH5SHV3	GDPDL3_GPDL2_MRH5_SHV3__PLC-like phosphodiesterase family protein
At5g37850	0.381495	ATSOS4	ATSOS4_SOS4__pfkB-like carbohydrate kinase family protein
At2g18230	0.380196	AtPPa2	AtPPa2_PPa2__pyrophosphorylase 2
At1g80490	0.378055	TPR1	TPR1__TOPLESS-related 1
At3g48000	0.37661	ALDH2ALDH2AALDH2B4	ALDH2_ALDH2A_ALDH2B4__aldehyde dehydrogenase 2B4
At4g16760	0.376294	ACX1ATACX1	ACX1_ATACX1__acyl-CoA oxidase 1
At1g74460	0.373921		GDSL-like Lipase/Acylhydrolase superfamily protein
At2g45290	0.373817	TKL2	TKL2__Transketolase
At3g45010	0.371841	scpl48	scpl48__serine carboxypeptidase-like 48
At4g35090	0.369119	CAT2	CAT2__catalase 2
At2g22970	0.363716	SCPL11	SCPL11__serine carboxypeptidase-like 11
At1g07240	0.359451	UGT71C5	UGT71C5__UDP-glucosyl transferase 71C5
At3g09840	0.359428	ATCDC48AtCDC48A	ATCDC48_AtCDC48A_CDC48_CDC48A__cell division cycle 48
At5g15870	0.359227		glycosyl hydrolase family 81 protein
At1g15470	0.357107		Transducin/WD40 repeat-like superfamily protein
At3g18780	0.356923	ACT2DER1ENL2FIZ2LSR2	ACT2_DER1_ENL2_FIZ2_LSR2__actin 2
At5g02490	0.35594	AtHsp70-2	AtHsp70-2_Hsp70-2__Heat shock protein 70 (Hsp 70) family protein
At3g11780	0.354982		MD-2-related lipid recognition domain-containing protein / ML domain-containing protein
At2g21470	0.354961	ATSAE2EMB2764	ATSAE2_EMB2764_SAE2__SUMO-activating enzyme 2
At5g09810	0.352441	ACT7AtACT7	ACT7_AtACT7__actin 7
At5g19440	0.352304		NAD(P)-binding Rossmann-fold superfamily protein
At3g20630	0.352183	ATUBP14DA3PER1TTN6	ATUBP14_DA3_PER1_TTN6_UBP14__ubiquitin-specific protease 14
At4g34860	0.352065	A/N-InvB	A/N-InvB__Plant neutral invertase family protein
At4g12730	0.351697	FLA2	FLA2__FASCICLIN-like arabinogalactan 2
At5g57330	0.350447		Galactose mutarotase-like superfamily protein
At1g01750	0.340811	ADF11	ADF11__actin depolymerizing factor 11
At1g02500	0.34004	AtSAM1MAT1METK1SAM-1	AtSAM1_MAT1_METK1_SAM-1_SAM1__S-adenosylmethionine synthetase 1
At5g59290	0.338417	ATUXS3	ATUXS3_UXS3__UDP-glucuronic acid decarboxylase 3
At3g55260	0.334241	ATHEX2HEXO1	ATHEX2_HEXO1__beta-hexosaminidase 1
At3g10410	0.334	CPYSCPL49	CPY_SCPL49__SERINE CARBOXYPEPTIDASE-LIKE 49
At2g05840	0.333584	PAA2	PAA2__20S proteasome subunit PAA2
At5g47880	0.332367	AteRF1-1ERF1-1	AteRF1-1_ERF1-1__eukaryotic release factor 1-1
At5g60160	0.33207	DAP1	DAP1__Zn-dependent exopeptidases superfamily protein
At4g17870	0.332028	PYR1RCAR11	PYR1_RCAR11__Polyketide cyclase/dehydrase and lipid transport superfamily protein
At3g19400	0.331583		Cysteine proteinases superfamily protein
At4g38800	0.330542	ATMTAN1ATMTN1	ATMTAN1_ATMTN1_MTAN1_MTN1__methylthioadenosine nucleosidase 1
At3g60450	0.324631		Phosphoglycerate mutase family protein
At4g20850	0.324258	TPP2	TPP2__tripeptidyl peptidase ii
At5g40760	0.324183	G6PD6	G6PD6__glucose-6-phosphate dehydrogenase 6
At1g31340	0.324141	ATRUB1NEDD8	ATRUB1_NEDD8_RUB1__related to ubiquitin 1
At1g62660	0.322604	VI1	VI1__Glycosyl hydrolases family 32 protein
At4g24220	0.322364	5[beta]-StRAWI31VEP1	5[beta]-StR_AWI31_VEP1__NAD(P)-binding Rossmann-fold superfamily protein
At4g35050	0.321275	MSI3NFC3	MSI3_NFC3__Transducin family protein / WD-40 repeat family protein
At5g43600	0.320836	ATAAH-2UAH	ATAAH-2_UAH__ureidoglycolate amidohydrolase
At3g03780	0.319184	ATMS2	ATMS2_MS2__methionine synthase 2
At1g04690	0.318361	KAB1KV-BETA1	KAB1_KV-BETA1__potassium channel beta subunit 1
At4g01370	0.318239	ATMPK4MAPK4	ATMPK4_MAPK4_MPK4__MAP kinase 4
At1g74790	0.314072		catalytics
At4g37910	0.309093	mtHsc70-1	mtHsc70-1__mitochondrial heat shock protein 70-1
At5g02500	0.308656	AT-HSC70-1AtHsp70-1HSP70-1	AT-HSC70-1_AtHsp70-1_HSC70_HSC70-1_HSP70-1__heat shock cognate protein 70-1
At2g17980	0.307953	ATSLY1	ATSLY1__Sec1/munc18-like (SM) proteins superfamily
At5g16590	0.306681	LRR1	LRR1__Leucine-rich repeat protein kinase family protein
At4g25130	0.304982	MSRA4PMSR4	MSRA4_PMSR4__peptide met sulfoxide reductase 4
At3g04120	0.301476	GAPCGAPC-1GAPC1	GAPC_GAPC-1_GAPC1__glyceraldehyde-3-phosphate dehydrogenase C subunit 1
At1g48600	0.30015	AtPMEAMTAtPMT2	AtPMEAMT_AtPMT2_PMEAMT__S-adenosyl-L-methionine-dependent methyltransferases superfamily protein
At2g43820	0.298871	ATSAGT1SGT1UGT74F2	ATSAGT1_GT_SAGT1_SGT1_UGT74F2__UDP-glucosyltransferase 74F2
At3g45640	0.29868	ATMAPK3ATMPK3	ATMAPK3_ATMPK3_MPK3__mitogen-activated protein kinase 3
At1g58270	0.298357	ZW9	ZW9__TRAF-like family protein
At3g24503	0.297713	ALDH1AALDH2C4REF1	ALDH1A_ALDH2C4_REF1__aldehyde dehydrogenase 2C4
At3g10920	0.294621	ATMSD1AtSOD1MEE33	ATMSD1_AtSOD1_MEE33_MSD1__manganese superoxide dismutase 1
At3g29360	0.291699	UGD2	UGD2__UDP-glucose 6-dehydrogenase family protein
At2g27450	0.288946	ATNLP1CPA	ATNLP1_CPA_NLP1__nitrilase-like protein 1
At4g36195	0.288328		Serine carboxypeptidase S28 family protein
At5g54160	0.286634	AtCOMTATOMT1COMT1OMT3	AtCOMT_ATOMT1_COMT1_OMT1_OMT3__O-methyltransferase 1
At4g35630	0.28554	PSAT1	PSAT1__phosphoserine aminotransferase
At1g76150	0.284955	ATECH2	ATECH2_ECH2__enoyl-CoA hydratase 2
At2g36880	0.28152	MAT3	MAT3__methionine adenosyltransferase 3
At5g10560	0.279408		Glycosyl hydrolase family protein
At5g03630	0.278831	MDAR2	MDAR2__Pyridine nucleotide-disulphide oxidoreductase family protein
At2g42490	0.278445	CuAOζ-zeta	CuAOζ-zeta__Copper amine oxidase family protein
At5g52560	0.276551	ATUSP	ATUSP_USP__UDP-sugar pyrophosphorylase
At1g20010	0.274925	TUB5	TUB5__tubulin beta-5 chain
At3g06860	0.269513	ATMFP2	ATMFP2_MFP2__multifunctional protein 2
At3g61440	0.267537	ARATH;BSAS3;1ATCYSC1CAS-C1	ARATH;BSAS3;1_ATCYSC1_CAS-C1_CYSC1__cysteine synthase C1
At3g51160	0.266365	GMD2MUR1MUR_1	GMD2_MUR1_MUR_1__NAD(P)-binding Rossmann-fold superfamily protein
At1g48850	0.266303	EMB1144	EMB1144__chorismate synthase, putative / 5-enolpyruvylshikimate-3-phosphate phospholyase, putative
At1g23190	0.261487	PGM3	PGM3__Phosphoglucomutase/phosphomannomutase family protein
At5g44340	0.257762	TUB4	TUB4__tubulin beta chain 4
At2g26080	0.25718	AtGLDP2	AtGLDP2_GLDP2__glycine decarboxylase P-protein 2
At1g50010	0.247334	TUA2	TUA2__tubulin alpha-2 chain
At1g74210	0.234095	AtGDPD5	AtGDPD5_GDPD5__PLC-like phosphodiesterases superfamily protein
At2g05710	0.213147	ACO3	ACO3__aconitase 3
