# Supplementary material for: Label-Free Quantitative Proteomic Analysis of Nitrogen Starvation in Arabidopsis Root Reveals New Aspects of H2S Signaling by Protein Persulfidation
Source: Antioxidants (Basel). 2021 Mar 24;10(4):508. doi: 10.3390/antiox10040508 (PMC8064375; doi:10.3390/antiox10040508)
Supplement: Supplementary file 1 [file antioxidants-10-00508-s001.zip › Dataset S2.xlsx]

## Sheet: MN_EN_2_REPLICAS
Dataset 2. Persulfidated protein identified in root tissue grown in N-starved nutrient media
LFQ intensity MN1	LFQ intensity MN2	LFQ intensity MN3	LFQ intensity MN4	Gene ontology (biological process)	Gene ontology (cellular component)	Gene ontology (molecular function)	Peptides	Q-value	Score	Intensity	MS/MS count	Sequence coverage MN1 [%]	Sequence coverage MN2 [%]	Sequence coverage MN3 [%]	Sequence coverage MN4 [%]	Protein IDs	Majority protein IDs	AGI Gene	id	Gene name	Protein name
NaN	270710182189941	253986206054688	NaN	photosynthesis [GO:0015979]	extrinsic component of membrane [GO:0019898];photosystem II oxygen evolving complex [GO:0009654]	calcium ion binding [GO:0005509]	17	0	66.223	9319100000	100	0	4.4	3.5	0	A0A178U9N5	A0A178U9N5	At5g11450	1	PPD5	PsbP domain protein (Mog1/PsbP/DUF1795-like photosystem II reaction center PsbP family protein)
27875020980835	276491756439209	274196491241455	275775146484375	cell wall modification [GO:0042545];pectin catabolic process [GO:0045490]		aspartyl esterase activity [GO:0045330];enzyme inhibitor activity [GO:0004857];pectinesterase activity [GO:0030599]	9	0	106.78	3628000000	60	24.3	21.5	21	17.9	A0A178UA07	A0A178UA07	At5g09760	2	At5g09760	Plant invertase/pectin methylesterase inhibitor superfamily
272892971038818	270283355712891	275766506195068	272292194366455				9	0	31.697	2579000000	50	59	54.6	48.6	51.4	A0A178UE66	A0A178UE66	At5g51700	3	PBS2	Cysteine and histidine-rich domain-containing protein RAR1
239426174163818	240090675354004	244396171569824	241434383392334		integral component of membrane [GO:0016021]		3	0	3.21	169750000	3	5	7.8	5	5	A0A178VC85	A0A178VC85	At3g02420	4	At3g02420	Dihydroflavonol 4-reductase/flavanone protein
299932098388672	296650581359863	291965503692627	30105619430542		cytosol [GO:0005829]	5-diphosphoinositol pentakisphosphate 3-kinase activity [GO:0102092];ATP binding [GO:0005524];diphosphoinositol-pentakisphosphate kinase activity [GO:0033857];inositol heptakisphosphate kinase activity [GO:0000829];inositol hexakisphosphate 1-kinase activity [GO:0052723];inositol hexakisphosphate 3-kinase activity [GO:0052724];inositol hexakisphosphate 5-kinase activity [GO:0000832]	38	0	74.976	8110800000	143	35.5	32.7	31.6	33.6	A0A178VEL3	A0A178VEL3	At3g01310	5	AtVIP1	Inositol hexakisphosphate and diphosphoinositol-pentakisphosphate kinase
261515693664551	244501667022705	NaN	242144527435303			FMN binding [GO:0010181];oxidoreductase activity [GO:0016491]	4	0.0086572	1.5291	375120000	6	3.2	3.2	0	6.9	A0A178VMD8	A0A178VMD8	At3g14150	6	HAOX2	Aldolase-type TIM barrel family protein
245540313720703	248330631256104	243041725158691	245894947052002			hydrolase activity [GO:0016787]	3	0	5.4916	157990000	6	16.8	8.6	13.8	13.8	A0A178VQ59	A0A178VQ59	At2g03720	7	MRH6	Adenine nucleotide alpha hydrolases-like superfamily protein
247179565429688	245321960449219	24684103012085	242413997650146	protein initiator methionine removal [GO:0070084]	cytoplasm [GO:0005737]	metal ion binding [GO:0046872];metalloaminopeptidase activity [GO:0070006]	9	0	4.8987	790170000	9	14.3	24.3	14.3	14.3	A0A178VUM7	A0A178VUM7	At2g44180	9	MAP2A	Methionine aminopeptidase 2
265122413635254	269592533111572	265296058654785	268282032012939	RNA metabolic process [GO:0016070]		RNA binding [GO:0003723];sequence-specific DNA binding [GO:0043565];single-stranded DNA binding [GO:0003697]	9	0	14.904	2149800000	60	21	17.8	21	22.3	A0A178W0K0	A0A178W0K0	At2g37020	13	At2g37020	Translin family protein
260784893035889	249087562561035	275388240814209	257169361114502		small-subunit processome [GO:0032040]		5	0.0013038	2.3067	1641800000	4	1.9	4.1	1.9	2.4	A0A178W3G2	A0A178W3G2	At1g69070	14	At1g69070	Nucleolar-like protein
273952560424805	267574806213379	273095607757568	272704391479492			ATP binding [GO:0005524];kinase activity [GO:0016301]	7	0	6.9473	3502300000	15	4.7	4.7	6.2	5	A0A178W6Y3	A0A178W6Y3	At1g01220	15	FKGP	L-fucokinase/GDP-L-fucose pyrophosphorylase
240555648803711	24811372756958	247700672149658	24583080291748			carbohydrate binding [GO:0030246]	3	0	3.8258	210190000	8	9.9	9.9	9.9	9.9	A0A1I9LLA7	A0A1I9LLA7	At3g16440	16	MLP-300B	Myrosinase-binding protein-like protein-300B
279885864257813	281197624206543	272440891265869	279981956481934				14	0	60.791	3058100000	61	24.4	24.2	20.4	26.5	A0A1I9LLC0	A0A1I9LLC0	At3g14010	17	CID4	CTC-interacting domain 4
223533172607422	220943908691406	224593391418457	NaN				3	0.0014881	2.2907	27473000	3	1.5	1.5	1.5	0.5	A0A1I9LLC5	A0A1I9LLC5	At3g58050	18	At3g58050	Uncharacterized protein
245435676574707	248206520080566	249955883026123	241128311157227	microtubule nucleation [GO:0007020]	cytoplasm [GO:0005737];microtubule [GO:0005874];microtubule organizing center [GO:0005815];spindle pole [GO:0000922]	gamma-tubulin binding [GO:0043015]	3	0.0033021	2.0431	448050000	12	1.4	1.4	1.4	1.4	A0A1I9LLT8	A0A1I9LLT8	At3g53760	20	GCP4	Gamma-tubulin complex component
243342914581299	246066513061523	249261035919189	242634162902832	cell division [GO:0051301];mitotic chromosome condensation [GO:0007076]	nucleus [GO:0005634]		5	0	6.7664	277920000	14	2.2	3.3	2.6	2.2	A0A1I9LM04	A0A1I9LM04	At3g57060	21	At3g57060	Condensin complex subunit 1
265645351409912	26192554473877	259582576751709	266027202606201			aspartic-type endopeptidase activity [GO:0004190]	7	0	26.925	2923500000	74	10.4	8.1	2.2	5.1	A0A1I9LM46	A0A1I9LM46	At3g51330	22	At3g51330	Eukaryotic aspartyl protease family protein
240860214233398	24339262008667	259840068817139	24307373046875	carbohydrate metabolic process [GO:0005975]	integral component of membrane [GO:0016021]	beta-galactosidase activity [GO:0004565]	39	0	279.18	19124000000	242	4	3.8	4.9	5	A0A1I9LM56	A0A1I9LM56	At3g52840	23	BGAL2	Beta-galactosidase
298737163543701	300607223510742	2992209815979	301066188812256			RNA binding [GO:0003723]	21	0	120.53	15150000000	294	27.5	28	27.3	28.2	A0A1I9LM90	A0A1I9LM90	At3g04610	25	FLK	RNA-binding KH domain-containing protein
258395404815674	259626770019531	260577774047852	258254642486572	transcription, DNA-templated [GO:0006351]	host cell nucleus [GO:0042025]	DNA binding [GO:0003677];DNA-directed 5'-3' RNA polymerase activity [GO:0003899];zinc ion binding [GO:0008270]	14	0	65.473	857410000	19	4.5	5.1	5.8	5.3	A0A1I9LME9	A0A1I9LME9	At3g57660	26	NRPA1	DNA-directed RNA polymerase subunit
23384822845459	243474617004395	244314785003662	245355796813965	phloem development [GO:0010088]			6	0	11.152	511900000	14	3	2.7	2.7	4.5	A0A1I9LMF2	A0A1I9LMF2	At3g01670	27	SEOa	Sieve element occlusion protein
235793437957764	240226764678955	233480033874512	235680198669434			metal ion binding [GO:0046872];RNA binding [GO:0003723]	4	0	2.9848	181900000	7	1.5	1.5	1.5	1.2	A0A1I9LMI4	A0A1I9LMI4	At3g54230	28	SUA	Suppressor of abi3-5
NaN	236610126495361	242644920349121	NaN		integral component of membrane [GO:0016021]		1	0.00094429	2.5477	222190000	2	0	20.8	20.8	0	A0A1I9LMI8	A0A1I9LMI8	At3g23450	29	At3g23450	Transmembrane protein
268048896789551	268704433441162	266183490753174	267466316223145	autophagy [GO:0006914];protein transport [GO:0015031]	cytoplasm [GO:0005737]	cysteine-type peptidase activity [GO:0008234]	10	0	60.132	1595700000	50	27.4	23.3	31.5	23.8	A0A1I9LMQ9	A0A1I9LMQ9	At3g59950	32	At3g59950	Cysteine protease (ATG4b) autophagy related
243985214233398	246889114379883	NaN	248931922912598	de-etiolation [GO:0009704];response to far red light [GO:0010218];seed germination [GO:0009845]	integral component of membrane [GO:0016021];perinuclear region of cytoplasm [GO:0048471]	hydrolase activity, acting on carbon-nitrogen (but not peptide) bonds [GO:0016810]	3	0.0054093	1.7957	724430000	5	2.4	5.1	0	2.4	A0A1I9LN01	A0A1I9LN01	At3g55850	33	LAF3	Protein LONG AFTER FAR-RED 3
290089721679688	291029453277588	294745616912842	291159725189209			RNA binding [GO:0003723]	11	0	34.628	14083000000	54	33.7	25.9	24.2	25.2	A0A1I9LN63	A0A1I9LN63	At3g16230	34	At3g16230	Putative eukaryotic LigT
291534214019775	291097602844238	29087423324585	289624557495117	nucleotide-sugar metabolic process [GO:0009225]		dTDP-glucose 4,6-dehydratase activity [GO:0008460]	52	0	102.06	5798900000	64	58.6	56.7	57	54.6	A0A1I9LN83	A0A1I9LN83	At3g14790	36	RHM3	Rhamnose biosynthesis 3
232081546783447	235795745849609	235014247894287	24485237121582	metal ion transport [GO:0030001]		metal ion binding [GO:0046872]	28	0	3.8927	183870000	12	100	100	99.1	99.1	A0A1I9LNC0	A0A1I9LNC0	At3g56240	37	CCH	Copper chaperone
283469715118408	278707942962646	278478660583496	279536590576172				15	0	80.458	9624400000	134	11	16.1	11	11	A0A1I9LNQ7	A0A1I9LNQ7	At3g02510	38	At3g02510	Regulator of chromosome condensation (RCC1) family protein
287680606842041	286671581268311	288399314880371	28868824005127				20	0	131.46	14615000000	240	48.3	40.4	42.5	40.4	A0A1I9LNT2	A0A1I9LNT2	At3g61220	39	SDR1	NAD(P)-binding Rossmann-fold superfamily protein
278278408050537	281566791534424	278531112670898	277417545318604				8	0	62.724	14111000000	165	34.4	34.4	34.4	34.4	A0A1I9LNZ1	A0A1I9LNZ1	At3g07470	40	At3g07470	Uncharacterized protein
270762271881104	269625663757324	271261291503906	271007919311523	calcium-mediated signaling [GO:0019722]		calcium ion binding [GO:0005509]	8	0	76.319	4104800000	90	30.4	30.4	20.6	33.6	A0A1I9LPJ2	A0A1I9LPJ2	At3g43810	42	CAM7	Calmodulin
268926124572754	258073978424072	27346549987793	270885105133057				10	0	12.992	1410800000	13	8.5	9.8	10.7	8.7	A0A1I9LPW3	A0A1I9LPW3	At3g04490	44	At3g04490	Exportin-4 protein
265579643249512	278787078857422	266658725738525	268997745513916				27	0	159.12	3915100000	85	9.9	12.6	10.7	11.4	A0A1I9LPZ1	A0A1I9LPZ1	At3g50370	45	At3g50370	Uncharacterized protein
257411632537842	253797760009766	251117553710938	252955455780029			hydrolase activity, acting on ester bonds [GO:0016788]	5	0.00076002	2.6284	404280000	8	11.2	11.5	2.4	4.8	A0A1I9LPZ5	A0A1I9LPZ5	At3g03520	46	NPC3	Non-specific phospholipase C3
317819499969482	316594886779785	301876583099365	315566387176514			serine-type endopeptidase activity [GO:0004252]	45	0	291.84	17539000000	257	49	47.4	48.8	40.6	A0A1I9LPZ9	A0A1I9LPZ9	At3g03380	47	DEG7	DegP protease 7
254085655212402	257463760375977	259105644226074	258754196166992		integral component of membrane [GO:0016021]	phosphoric ester hydrolase activity [GO:0042578]	8	0	5.9213	422100000	20	6.4	7.4	5.2	5.8	A0A1I9LQ31	A0A1I9LQ31	At3g43220	48	SAC3	Phosphoinositide phosphatase family protein
316895008087158	NaN	283760452270508	NaN	cellular response to DNA damage stimulus [GO:0006974]		ATP binding [GO:0005524];protein serine/threonine kinase activity [GO:0004674]	6	0	3.4473	72258000000	5	1.1	0.7	1.6	0.7	A0A1I9LQ79	A0A1I9LQ79	At3g48190	49	ATM	Serine/Threonine-kinase ATM-like protein
258485946655273	268134784698486	266900577545166	269966888427734	carbon utilization [GO:0015976]		carbonate dehydratase activity [GO:0004089];zinc ion binding [GO:0008270]	58	0	323.31	2094100000000	2321	41.3	34.4	30.1	46.7	A0A1I9LQB3	A0A1I9LQB3	At3g01500	50	CA1	Carbonic anhydrase
246185169219971	251109600067139	250570964813232	24830696105957	intracellular protein transport [GO:0006886];retrograde transport, endosome to Golgi [GO:0042147]	cytosol [GO:0005829];Golgi membrane [GO:0000139];RIC1-RGP1 guanyl-nucleotide exchange factor complex [GO:0034066]	Rab GTPase binding [GO:0017137];Rab guanyl-nucleotide exchange factor activity [GO:0017112]	5	0.00094554	2.5747	439250000	7	2.6	2.6	2.6	1.3	A0A1I9LQF4	A0A1I9LQF4	At3g61480	51	At3g61480	Quinoprotein amine dehydrogenase, beta chain-like RIC1-like guanyl-nucleotide exchange factor
259422359466553	256863231658936	254167060852051	25533561706543				5	0	4.1228	1020800000	19	16.7	21.7	15.8	15.8	A0A1I9LQU5	A0A1I9LQU5	At3g23400	56	FIB4	Plastid-lipid associated protein PAP / fibrillin family protein
328320960998535	316499309539795	32641040802002	334239234924316				26	0	323.31	45794000000	208	58.5	53.8	52.9	53.8	A0A1I9LRA3	A0A1I9LRA3	At3g20370	59	At3g20370	TRAF-like family protein
240620880126953	245141849517822	24296070098877	244764862060547	cellular protein modification process [GO:0006464];protein transport [GO:0015031]			2	0	5.0997	252810000	8	3	3	8.1	3	A0A1I9LRG2	A0A1I9LRG2	At3g12400	60	ELC	Ubiquitin-conjugating enzyme/RWD-like protein
259385623931885	259607334136963	259873504638672	NaN	cell wall modification [GO:0042545];pectin catabolic process [GO:0045490]	integral component of membrane [GO:0016021]	aspartyl esterase activity [GO:0045330];enzyme inhibitor activity [GO:0004857];pectinesterase activity [GO:0030599]	3	0	5.0873	1739700000	13	1.6	1.6	1.6	0	A0A1I9LRM8	A0A1I9LRM8	At3g49220	62	At3g49220	Pectinesterase
274949550628662	267261142730713	255159301757813	257188186645508	nuclear export [GO:0051168]	nucleus [GO:0005634]		14	0	18.154	1678900000	62	13.1	10.1	8.6	10.1	A0A1I9LRW7	A0A1I9LRW7	At3g05040	63	HST	ARM repeat superfamily protein
276349868774414	271007919311523	267941436767578	268235950469971	NAD metabolic process [GO:0019674];NADP biosynthetic process [GO:0006741]	integral component of membrane [GO:0016021]	NAD+ kinase activity [GO:0003951]	12	0	18.96	1829700000	34	18.6	11.1	12.3	10.6	A0A1I9LRY1	A0A1I9LRY1	At3g21070	64	NADK1	NAD kinase 1
NaN	236084003448486	2341969871521	240681705474854		AP-5 adaptor complex [GO:0044599]		1	0.0077904	1.5515	74220000	1	0	3.3	3.3	3.3	A0A1I9LS84	A0A1I9LS84	At3g15160	65	At3g15160	AP-5 complex subunit zeta-1
274109439849854	282124328613281	282648582458496	276365795135498			nucleic acid binding [GO:0003676]	11	0	38.539	2634200000	49	20.9	24.9	20.9	20.9	A0A1I9LSC2	A0A1I9LSC2	At3g07030	66	At3g07030	Alba DNA/RNA-binding protein
318492755889893	318623428344727	315997886657715	319296646118164			zinc ion binding [GO:0008270]	143	0	323.31	29759000000	593	24.9	25.4	24.5	22.8	A0A1I9LSK3	A0A1I9LSK3	At3g02260	67	BIG	Auxin transport protein (BIG)
243513774871826	NaN	249826354980469	NaN	pectin catabolic process [GO:0045490]		metal ion binding [GO:0046872];pectate lyase activity [GO:0030570]	3	0	6.5644	422880000	6	2.6	0	2.6	0	A0A1I9LSL6	A0A1I9LSL6	At3g07010	68	At3g07010	Pectate lyase
26742654800415	277058944702148	272634716033936	275760746002197		extracellular region [GO:0005576]		21	0	172.86	15715000000	191	19.7	28.6	26.1	18.1	A0A1I9LT21	A0A1I9LT21	At3g45970	70	EXLA1	Expansin-like A1
245755405426025	259532032012939	245919494628906	267103023529053			hydrolase activity [GO:0016787]	6	0	22.168	863830000	20	4.1	7.2	5.4	6.9	A0A1I9LT44	A0A1I9LT44	At3g23540	71	At3g23540	Alpha/beta-Hydrolases superfamily protein
259598941802979	259223194122314	NaN	257556991577148				10	0	7.6887	1573300000	44	0.6	0.6	0	0.6	A0A1I9LT48	A0A1I9LT48	At3g25690	72	CHUP1	Hydroxyproline-rich glycoprotein family protein
245651741027832	249037094116211	243596439361572	241772918701172			ligase activity [GO:0016874]	2	0	3.5848	547170000	7	7.1	7.1	7.1	3.4	A0A1I9LTH3	A0A1I9LTH3	At3g10250	75	At3g10250	Histidine-tRNA ligase
248812427520752	246444396972656	248423004150391	249009494781494			selenium binding [GO:0008430]	4	0	22.67	290820000	8	11.4	5.4	5.4	14.3	A0A1I9LTQ7	A0A1I9LTQ7	At3g23800	76	SBP3	Selenium-binding protein 3
240724296569824	243946018218994	NaN	241623859405518	methylation [GO:0032259]		methyltransferase activity [GO:0008168]	5	0.0032949	2.0234	199910000	5	17.5	6.1	0	11.8	A0A1P8AM51	A0A1P8AM51	At1g35780	77	At1g35780	N-lysine methyltransferase
271965732574463	272390880584717	271549911499023	27237720489502	metabolic process [GO:0008152]	membrane [GO:0016020]	calcium ion binding [GO:0005509];mannosyl-oligosaccharide 1,2-alpha-mannosidase activity [GO:0004571]	12	0	40.694	3616200000	93	10.9	16.3	16.3	16.3	A0A1P8AM79	A0A1P8AM79	At1g30000	78	MNS3	alpha-1,2-Mannosidase
298897151947021	305240249633789	304520893096924	305435161590576	protein retention in Golgi apparatus [GO:0045053];protein targeting to vacuole [GO:0006623]	extrinsic component of membrane [GO:0019898]		6	0	4.3005	14083000000	33	1.1	1.5	1.5	1.5	A0A1P8AMQ1	A0A1P8AMQ1	At1g48090	79	At1g48090	Calcium-dependent lipid-binding family protein
215959606170654	216953620910645	NaN	216395797729492		integral component of membrane [GO:0016021]	oxidoreductase activity, acting on the aldehyde or oxo group of donors, disulfide as acceptor [GO:0016624]	20	0	194.94	3441100000	58	1.5	1.5	0	1.5	A0A1P8AMS1	A0A1P8AMS1	At1g21400	80	At1g21400	Thiamin diphosphate-binding fold (THDP-binding) superfamily protein
268222579956055	271444301605225	268386993408203	269465923309326	branched-chain amino acid biosynthetic process [GO:0009082]		L-isoleucine transaminase activity [GO:0052656];L-leucine transaminase activity [GO:0052654];L-valine transaminase activity [GO:0052655]	4	0	22.57	940820000	11	8.4	13.1	13.1	13.1	A0A1P8AMV4	A0A1P8AMV4	At1g50110	81	At1g50110	Branched-chain-amino-acid aminotransferase
247247886657715	243430633544922	243055648803711	247957057952881	protein transport [GO:0015031]			2	0.00019257	2.8778	493840000	2	11.1	11.1	11.1	11.1	A0A1P8ANA1	A0A1P8ANA1	At1g25420	83	At1g25420	Regulator of Vps4 activity in the MVB pathway protein
275684833526611	27539342880249	271531562805176	27527982711792				8	0	5.5928	3777900000	39	10.9	13.8	5.9	11.2	A0A1P8ANB4	A0A1P8ANB4	At1g06110	84	SKIP16	SKP1/ASK-interacting protein 16
258106117248535	257905445098877	255916080474854	255247135162354		integral component of membrane [GO:0016021]	ATP binding [GO:0005524];protein kinase activity [GO:0004672]	3	0	4.0417	526670000	18	2.3	2.3	2.3	2.3	A0A1P8ANE5	A0A1P8ANE5	At1g56145	85	At1g56145	Leucine-rich repeat transmembrane protein kinase
26056827545166	259192523956299	265967617034912	261206607818604		proton-transporting two-sector ATPase complex, catalytic domain [GO:0033178]	proton-transporting ATPase activity, rotational mechanism [GO:0046961]	17	0	6.7583	720010000	15	47.3	51.1	41.8	46.4	A0A1P8ANX8	A0A1P8ANX8	At1g64200	86	VHA-E3	Vacuolar H+-ATPase subunit E isoform 3
312057723999023	311765270233154	312549610137939	311425437927246		extracellular space [GO:0005615]		36	0	323.31	45969000000	524	63.6	66.5	61.7	66.5	A0A1P8API2	A0A1P8API2	At1g47710	89	SERPIN1	Serine protease inhibitor (SERPIN) family protein
243061218261719	239876327514648	241408653259277	2413938331604				5	0	6.4111	281920000	5	5.6	5.6	5.6	3	A0A1P8APQ0	A0A1P8APQ0	At1g59520	90	CW7	CW7
270087051391602	269373054504395	269247894287109	272614994049072			RNA binding [GO:0003723]	8	0	16.978	1499100000	20	9.4	11.5	12.1	9.4	A0A1P8APW3	A0A1P8APW3	At1g16610	93	SR45	Arginine/serine-rich 45
266145629882813	261944160461426	263244018554688	263043117523193			acyl-CoA hydrolase activity [GO:0047617]	5	0	4.3916	1072700000	38	19.7	19.7	19.7	19.7	A0A1P8APX5	A0A1P8APX5	At1g04290	96	At1g04290	Thioesterase superfamily protein
250165691375732	2562424659729	252815704345703	257707462310791	regulation of transcription, DNA-templated [GO:0006355]		transcription coregulator activity [GO:0003712]	4	0.0032919	2.0073	662010000	15	1.9	2.4	2.4	2.4	A0A1P8AQ03;REV__Q7XJE6	A0A1P8AQ03	At1g15780	98	NRB4	Mediator of RNA polymerase II transcription subunit 15a-like protein
306336555480957	307824592590332	301461296081543	289334831237793			calcium ion binding [GO:0005509]	35	0	211.45	10796000000	151	31.4	28.8	25.4	27.8	A0A1P8AQ08	A0A1P8AQ08	At1g21630	99	At1g21630	Calcium-binding EF hand family protein
239075660705566	242981700897217	NaN	NaN				3	0	38.687	482880000	23	3.6	3.6	0	0	A0A1P8AQ22	A0A1P8AQ22	At1g02120	100	VAD1	GRAM domain family protein
262993240356445	263095073699951	264295330047607	264381904602051	NAD metabolic process [GO:0019674];NADP biosynthetic process [GO:0006741]		NAD+ kinase activity [GO:0003951]	9	0	22.982	2674900000	105	17.3	21.1	20.5	22.2	A0A1P8AQ52	A0A1P8AQ52	At1g78590	101	NADK3	NAD(H) kinase 3
24887996673584	246765365600586	248503837585449	247807178497314			ATP binding [GO:0005524];helicase activity [GO:0004386];nucleic acid binding [GO:0003676]	4	0.00019135	2.7826	331090000	10	5.6	7.1	7.1	5.8	A0A1P8AQ84	A0A1P8AQ84	At1g59990	102	EMB3108	DEA(D/H)-box RNA helicase family protein
279478759765625	283790645599365	2857546043396	285597953796387	mRNA processing [GO:0006397]	nucleus [GO:0005634]	5'-3' exoribonuclease activity [GO:0004534];nucleic acid binding [GO:0003676];zinc ion binding [GO:0008270]	17	0	59.782	3515500000	78	14.8	17.2	15.1	17.5	A0A1P8AQR8	A0A1P8AQR8	At1g54490	103	XRN4	5'-3' exoribonuclease
273174304962158	276196098327637	283588390350342	279321327209473			ADP binding [GO:0043531]	3	0.0060987	1.7106	7479200000	45	2.1	2.1	2.1	2.1	A0A1P8AQY6	A0A1P8AQY6	At1g12210	104	RFL1	RPS5-like 1
272041511535645	270255928039551	27356071472168	26670877456665				20	0	51.871	3477000000	57	17.3	15.7	12.5	17.1	A0A1P8AQY7	A0A1P8AQY7	At1g79830	105	GC5	Golgin Putative 5
252585735321045	239550895690918	251488761901855	254540004730225			metal ion binding [GO:0046872]	1	0	4.2289	253050000	3	4.5	4.5	4.5	4.5	A0A1P8AQZ1	A0A1P8AQZ1	At1g30460	106	CPSF30	Cleavage and polyadenylation specificity factor 30
299362106323242	299774646759033	298276443481445	298565139770508			carbohydrate binding [GO:0030246]	23	0	211.09	8266400000	115	64	61.4	56.1	62	A0A1P8AR36	A0A1P8AR36	At1g52070	108	At1g52070	Mannose-binding lectin superfamily protein
NaN	239450302124023	234832077026367	239452991485596		nucleus [GO:0005634]	DNA-binding transcription factor activity [GO:0003700];sequence-specific DNA binding [GO:0043565]	2	0.0052356	1.813	126470000	7	0	6	3.9	2.1	A0A1P8AR93	A0A1P8AR93	At1g69310	109	WRKY57	WRKY DNA-binding protein 57
252911243438721	269677429199219	256405277252197	265577449798584	mRNA processing [GO:0006397]		RNA binding [GO:0003723]	12	0	116.34	1006400000	39	14.1	7.9	10.7	10.8	A0A1P8ARN1	A0A1P8ARN1	At1g60200	112	At1g60200	Splicing factor PWI domain-containing protein / RNA recognition motif (RRM)-containing protein
231006927490234	234225234985352	230403938293457	233626575469971			metal ion binding [GO:0046872]	2	0.0052337	1.8084	216130000	2	6	11.7	6	5.7	A0A1P8ARX2	A0A1P8ARX2	At1g50300	113	TAF15	TBP-associated factor 15
263371524810791	267150249481201	260401763916016	26232551574707			RNA binding [GO:0003723]	10	0	18.762	982750000	19	14.2	18.4	12	14.7	A0A1P8AS28	A0A1P8AS28	At1g55500	114	ECT4	Evolutionarily conserved C-terminal region 4
261992721557617	265439796447754	272275676727295	264063930511475	DNA recombination [GO:0006310];double-strand break repair via nonhomologous end joining [GO:0006303];telomere maintenance [GO:0000723]	Ku70:Ku80 complex [GO:0043564]	ATP binding [GO:0005524];damaged DNA binding [GO:0003684];DNA helicase activity [GO:0003678];telomeric DNA binding [GO:0042162]	9	0	38.351	1260500000	37	15.1	13.7	13.7	12.5	A0A1P8ASX4	A0A1P8ASX4	At1g48050	116	KU80	ATP-dependent DNA helicase 2 subunit KU80
2754811668396	277719058990479	274602184295654	275236511230469				16	0	12.797	2740500000	38	3.2	3.3	3	3.6	A0A1P8AT16	A0A1P8AT16	At1g03060	117	SPI	BEACH-DOMAIN HOMOLOG A1
305958385467529	321298599243164	313561553955078	300477828979492	positive regulation of kinase activity [GO:0033674];regulation of translation [GO:0006417]		protein kinase binding [GO:0019901];protein kinase regulator activity [GO:0019887];ribosome binding [GO:0043022]	105	0	323.31	28884000000	475	34.4	35.3	33.6	33	A0A1P8AT97	A0A1P8AT97	At1g64790	119	ILA	ILITYHIA
28623067855835	288223190307617	NaN	286686477661133	microtubule-based movement [GO:0007018]		ATP binding [GO:0005524];microtubule binding [GO:0008017];microtubule motor activity [GO:0003777]	6	0	6.1011	6502300000	19	3	5.7	0	4	A0A1P8ATA6	A0A1P8ATA6	At1g63640	120	At1g63640	p-loop nucleoside triphosphate hydrolases superfamily protein with CH (Calponin Homology) domain-containing protein
286169471740723	264148197174072	247821674346924	226882286071777	rRNA processing [GO:0006364]	cytosol [GO:0005829]	catalytic activity [GO:0003824];RNA binding [GO:0003723]	65	0	323.31	481470000000	1574	12.9	7.4	6.9	10.6	A0A1P8ATL2	A0A1P8ATL2	At1g09340	123	CRB	Chloroplast RNA binding protein
306263618469238	305638370513916	305755157470703	306655158996582		cytosol [GO:0005829]	serine-type endopeptidase activity [GO:0004252];serine-type exopeptidase activity [GO:0070008]	55	0	323.31	40724000000	695	55.5	54.8	52.8	51.4	A0A1P8ATN7	A0A1P8ATN7	At1g50380	124	At1g50380	Prolyl oligopeptidase family protein
291174602508545	289904270172119	290675849914551	288997173309326	retrograde transport, endosome to Golgi [GO:0042147]	cytosol [GO:0005829];GARP complex [GO:0000938]		30	0	127.39	9600200000	108	34.6	30	26.5	32.6	A0A1P8ATX5	A0A1P8ATX5	At1g50500	126	HIT1	Membrane trafficking VPS53 family protein
285421867370605	284856967926025	286208324432373	286308288574219			thiosulfate sulfurtransferase activity [GO:0004792]	18	0	118.19	11542000000	195	46.2	40.2	58.6	35	A0A1P8AU99	A0A1P8AU99	At1g16460	128	RDH2	Rhodanese homologue 2
234374599456787	234040565490723	NaN	23791934967041	methylation [GO:0032259]		O-methyltransferase activity [GO:0008171];protein dimerization activity [GO:0046983]	1	0.00094751	2.5916	61184000	4	4.6	4.6	0	4.6	A0A1P8AUD1	A0A1P8AUD1	At1g33030	130	At1g33030	O-methyltransferase family protein
285639820098877	286557064056396	286711807250977	285199089050293				6	0	11.346	8144600000	35	6.8	7.8	4.1	3	A0A1P8AUF8	A0A1P8AUF8	At1g23180	131	At1g23180	ARM repeat superfamily protein
252046375274658	252320575714111	259323348999023	253191375732422				7	0.00019238	2.8596	508600000	12	4.4	3.9	3.8	2.8	A0A1P8AUG4	A0A1P8AUG4	At1g23230	132	At1g23230	Mediator of RNA polymerase II transcription subunit
274198913574219	276421680450439	275077133178711	275501747131348	leucine biosynthetic process [GO:0009098]		3-isopropylmalate dehydrogenase activity [GO:0003862];magnesium ion binding [GO:0000287];NAD binding [GO:0051287]	31	0	145.97	5977900000	106	51.6	39.1	31.3	34.8	A0A1P8AUM8	A0A1P8AUM8	At1g31180	135	IMD3	3-isopropylmalate dehydrogenase
271438465118408	263434352874756	256939697265625	258592281341553				12	0	37.023	4771800000	23	8.1	6.5	5.6	6.1	A0A1P8AUP4	A0A1P8AUP4	At1g27430	136	At1g27430	GYF domain-containing protein
258592281341553	259205703735352	261764373779297	257690334320068	exocytosis [GO:0006887];Golgi to plasma membrane transport [GO:0006893];protein transport [GO:0015031]	exocyst [GO:0000145]		15	0	7.2218	581600000	18	11.4	13.6	12.8	14.6	A0A1P8AUR0	A0A1P8AUR0	At1g21170	137	SEC5B	Exocyst complex component SEC5
243467178344727	238024272918701	239733371734619	236204204559326	protein folding [GO:0006457]		ATP binding [GO:0005524]	2	0.003647	1.9513	357120000	6	19.5	19.5	8.5	19.5	A0A1P8AUX7	A0A1P8AUX7	At1g14980	138	CPN10	Chaperonin 10
277224063873291	282956600189209	284948787689209	278047657012939	abscisic acid-activated signaling pathway [GO:0009738];embryo sac development [GO:0009553];regulation of developmental growth [GO:0048638];ribosomal large subunit assembly [GO:0000027];ribosomal large subunit export from nucleus [GO:0000055];rRNA processing [GO:0006364]	chloroplast envelope [GO:0009941];cytoplasm [GO:0005737];nucleolus [GO:0005730];nucleoplasm [GO:0005654];nucleus [GO:0005634];plasmodesma [GO:0009506];preribosome, large subunit precursor [GO:0030687]	ATP binding [GO:0005524];ATPase activity [GO:0016887]	33	0	36.963	3358600000	69	4.9	3.9	4.8	4.8	A0A1P8AUY4	A0A1P8AUY4	At1g67120	139	MDN1	Midasin
332987098693848	331901779174805	331136512756348	332608032226563	lipid metabolic process [GO:0006629]		aspartic-type endopeptidase activity [GO:0004190]	31	0	323.31	92566000000	428	60.7	59.6	57.1	63.8	A0A1P8AV08	A0A1P8AV08	At1g11910	141	APA1	Aspartic proteinase A1
322869186401367	32754955291748	316558265686035	325142974853516	intracellular protein transport [GO:0006886];vesicle-mediated transport [GO:0016192]	COPI-coated vesicle membrane [GO:0030663];Golgi membrane [GO:0000139];membrane coat [GO:0030117]	structural molecule activity [GO:0005198]	58	0	323.31	43411000000	343	44.5	52.4	48.2	41.4	A0A1P8AV73	A0A1P8AV73	At1g52360	143	At1g52360	Coatomer subunit beta'
257176952362061	261962547302246	255690631866455	252776737213135				6	0	7.7154	683890000	18	17.5	27	21.8	16.1	A0A1P8AV86	A0A1P8AV86	At1g06060	144	At1g06060	LisH and RanBPM domains containing protein
293875732421875	287937107086182	296372184753418	291925582885742	endonucleolytic cleavage of tricistronic rRNA transcript (SSU-rRNA, 5.8S rRNA, LSU-rRNA) [GO:0000479];maturation of SSU-rRNA from tricistronic rRNA transcript (SSU-rRNA, 5.8S rRNA, LSU-rRNA) [GO:0000462]	90S preribosome [GO:0030686];nucleus [GO:0005634]	GTP binding [GO:0005525];GTPase activity [GO:0003924];U3 snoRNA binding [GO:0034511]	7	0	4.122	12404000000	34	1.4	2.3	2.2	2.9	A0A1P8AVE9	A0A1P8AVE9	At1g06720	145	At1g06720	p-loop containing nucleoside triphosphate hydrolases superfamily protein
239849414825439	24646692276001	2416530418396	239907512664795			ATP binding [GO:0005524];protein serine/threonine kinase activity [GO:0004674]	6	0.0040087	1.9259	441560000	2	4.2	2.1	3.4	1.5	A0A1P8AVQ0	A0A1P8AVQ0	At1g48490	146	At1g48490	Protein kinase superfamily protein
276921215057373	273184661865234	272703495025635	270354862213135		integral component of membrane [GO:0016021]	ATP binding [GO:0005524];protein kinase activity [GO:0004672]	14	0	54.865	2751900000	45	10.4	12.2	12.3	6.2	A0A1P8AVQ6	A0A1P8AVQ6	At1g51850	147	At1g51850	Leucine-rich repeat protein kinase family protein
25009880065918	251467037200928	249451656341553	247420120239258		nucleus [GO:0005634]	DNA-binding transcription factor activity [GO:0003700];zinc ion binding [GO:0008270]	4	0.0052375	1.8162	223330000	4	1.9	1.8	2.8	2.8	A0A1P8AVZ2	A0A1P8AVZ2	At1g10170	148	NFXL1	NF-X-like 1
254132556915283	253898525238037	253619213104248	252868309020996		integral component of membrane [GO:0016021]		3	0	5.7693	569060000	10	18.8	18.8	18.8	18.8	Q4PL95	Q4PL95	At2g40313	2326	At2g40313	Autophagy-like protein
262817649841309	263408908843994	261248874664307	263268032073975	ribosomal large subunit biogenesis [GO:0042273]	nucleolus [GO:0005730];preribosome, large subunit precursor [GO:0030687]		9	0	11.382	1114700000	23	14.5	11.5	12.8	14.7	A0A1P8AW47	A0A1P8AW47	At1g29320	150	At1g29320	Transducin/WD40 repeat-like superfamily protein
239545574188232	244142227172852	243405513763428	242187461853027	microtubule severing [GO:0051013]	cytoplasm [GO:0005737];katanin complex [GO:0008352];microtubule [GO:0005874]	microtubule binding [GO:0008017]	2	0.0022157	2.1462	380800000	6	2.7	1	2.7	2.7	A0A1P8AW69	A0A1P8AW69	At1g11160	151	At1g11160	Katanin p80 WD40 repeat-containing subunit B1 homolog
286101341247559	285526313781738	297057304382324	294834880828857				17	0	52.025	4359200000	64	30.8	30	27.6	25.7	A0A1P8AW83;Q9LDL7	A0A1P8AW83	At1g50600	152	SCL5	Scarecrow-like 5
282017230987549	279338207244873	279868507385254	269731178283691	phosphatidylinositol phosphorylation [GO:0046854];phosphatidylinositol-mediated signaling [GO:0048015]		kinase activity [GO:0016301]	25	0	61.416	3243900000	88	10.5	11	9.5	10.7	A0A1P8AWA3	A0A1P8AWA3	At1g49340	153	ATPI4K ALPHA	Phosphatidylinositol 3-and 4-kinase family protein
256787147521973	2555739402771	257352352142334	2582834815979				5	0	6.6625	520880000	11	7.8	10.3	5.9	5.9	A0A1P8AWK4	A0A1P8AWK4	At1g14380	154	IQD28	IQ-domain 28
270059242248535	269143333435059	27001314163208	27144624710083	CTP salvage [GO:0044211];nucleoside metabolic process [GO:0009116];UMP salvage [GO:0044206]		ATP binding [GO:0005524];uridine kinase activity [GO:0004849]	23	0	116.72	1743800000	51	28.3	34	29.3	40.8	A0A1P8AWM1	A0A1P8AWM1	At1g55810	155	UKL3	Uridine kinase
244632625579834	NaN	243668632507324	NaN				7	0	4.8432	644190000	8	12.5	0	8	0	A0A1P8AWP9	A0A1P8AWP9	At1g31500	158	At1g31500	DNAse I-like superfamily protein
261692848205566	259859390258789	259524040222168	260424327850342			serine-type carboxypeptidase activity [GO:0004185]	8	0	6.8855	1705600000	19	24.8	16.6	22.3	22.3	A0A1P8AWR8	A0A1P8AWR8	At1g73280	159	scpl3	Serine carboxypeptidase-like 3
255959091186523	257708225250244	249641990661621	258538131713867				5	0	8.1764	940570000	27	15.6	26.1	15	22.8	A0A1P8AWV1	A0A1P8AWV1	At1g79260	162	YUP8H12R.14	Nitrobindin heme-binding domain protein
243804035186768	253443832397461	252572422027588	257267646789551				48	0	323.31	154160000000	964	12.8	12.3	9.7	14.4	A0A1P8AWX3;O48705	A0A1P8AWX3	At1g33590	163	At1g33590	Leucine-rich repeat (LRR) family protein
232898235321045	238845539093018	NaN	252047863006592	DNA repair [GO:0006281]		class I DNA-(apurinic or apyrimidinic site) endonuclease activity [GO:0140078];DNA binding [GO:0003677];endonuclease activity [GO:0004519];metal ion binding [GO:0046872]	5	0	8.3443	1593000000	33	2.5	2.5	0	1.3	A0A1P8AX84	A0A1P8AX84	At2g41460	167	ARP	DNA-(apurinic or apyrimidinic site) lyase
306573600769043	310451145172119	306198196411133	308913536071777	proteasome assembly [GO:0043248]		molecular adaptor activity [GO:0060090]	62	0	289.7	11901000000	243	31.2	28.9	24.9	26.5	A0A1P8AX98	A0A1P8AX98	At2g26780	168	At2g26780	ARM repeat superfamily protein
25490234375	259228401184082	257268161773682	257154178619385			ATP binding [GO:0005524];helicase activity [GO:0004386];nucleic acid binding [GO:0003676]	9	0	24.185	1394800000	57	5.7	4.1	6.5	5	A0A1P8AXM2	A0A1P8AXM2	At2g35920	170	At2g35920	RNA helicase family protein
294349575042725	293170852661133	29465482711792	293032360076904	NAD biosynthetic process [GO:0009435]		nicotinate phosphoribosyltransferase activity [GO:0004516];nicotinate-nucleotide diphosphorylase (carboxylating) activity [GO:0004514]	29	0	133.78	15659000000	285	42.3	39.5	37.1	37.1	A0A1P8AXW4	A0A1P8AXW4	At2g23420	172	NAPRT2	Nicotinate phosphoribosyltransferase
324322853088379	326387138366699	325789375305176	325851974487305	translation [GO:0006412]	ribosome [GO:0005840]	structural constituent of ribosome [GO:0003735]	38	0	263.13	62532000000	301	73.7	73.7	73.7	74.7	A0A1P8AY36	A0A1P8AY36	At2g34480	174	At2g34480	Ribosomal protein L18ae/LX family protein
231296234130859	238912467956543	240761051177979	236946620941162				3	0	3.2767	336010000	17	3.1	3.1	3.1	3.1	A0A1P8AY74	A0A1P8AY74	At2g40070	175	Basic Proline-rich Protein 1	Flocculation FLO11-like protein
256329517364502	255369739532471	252749767303467	255386619567871		integral component of membrane [GO:0016021]	channel activity [GO:0015267]	4	0	12.171	451810000	11	17.1	22.6	22.6	22.6	A0A1P8AYA1	A0A1P8AYA1	At2g37170	176	PIP2B	Plasma membrane intrinsic protein 2
241085300445557	NaN	241339855194092	242901763916016			catalytic activity [GO:0003824]	5	0	5.1785	181410000	9	9.8	15	9.8	9.8	A0A1P8AYJ1	A0A1P8AYJ1	At2g45400	177	BEN1	NAD(P)-binding Rossmann-fold superfamily protein
255236072540283	253004417419434	NaN	245412044525146	regulation of transcription, DNA-templated [GO:0006355]		histone binding [GO:0042393]	3	0	4.3345	389560000	9	11.4	7.8	3.9	7.8	A0A1P8AYM4	A0A1P8AYM4	At2g02470	178	AL6	Alfin-like 6
272175254821777	268578052520752	270043182373047	274391250610352	intracellular protein transport [GO:0006886];vesicle-mediated transport [GO:0016192]	clathrin adaptor complex [GO:0030131]		8	0	33.699	1890600000	32	19.6	16.8	12.7	16.8	A0A1P8AYQ6	A0A1P8AYQ6	At2g20790	180	At2g20790	Clathrin adaptor complexes medium subunit family protein
269491558074951	268589916229248	266037101745605	265944862365723				9	0	41.378	935580000	32	30	22.6	26.3	19.7	A0A1P8AZ34	A0A1P8AZ34	At2g04170	182	At2g04170	TRAF-like family protein
276882591247559	271572093963623	280364284515381	262856864929199	glutamate metabolic process [GO:0006536]		glutamate decarboxylase activity [GO:0004351];pyridoxal phosphate binding [GO:0030170]	17	0	7.7682	739440000	17	29.5	25.5	26.8	22.9	A0A1P8AZ64	A0A1P8AZ64	At2g02010	183	GAD4	Glutamate decarboxylase
314026336669922	310968532562256	313074226379395	316422023773193	protoporphyrinogen IX biosynthetic process [GO:0006782];uroporphyrinogen III biosynthetic process [GO:0006780]		uroporphyrinogen-III synthase activity [GO:0004852]	24	0	233.65	55491000000	251	2	2	4.7	2	A0A1P8AZK1	A0A1P8AZK1	At2g26540	185	HEMD	Uroporphyrinogen-III synthase
270409297943115	269316806793213	273291149139404	26557014465332		nucleus [GO:0005634]	ATP binding [GO:0005524]	11	0	13.459	1194400000	40	5	3.5	4.5	3.5	A0A1P8AZP6	A0A1P8AZP6	At2g25170	187	PKL	Chromatin remodeling factor CHD3 (PICKLE)
272122459411621	272277507781982	26797981262207	272324237823486		nucleus [GO:0005634]	DNA-binding transcription factor activity [GO:0003700];sequence-specific DNA binding [GO:0043565]	1	0.00038256	2.7661	4958500000	6	6	6	6	6	A0A1P8AZP8	A0A1P8AZP8	At2g40740	188	WRKY55	WRKY DNA-binding protein 55
24045934677124	247137680053711	241160869598389	243688621520996			hydrolase activity [GO:0016787]	4	0	19.434	374890000	10	5.7	5.7	2.3	5.7	A0A1P8AZZ0	A0A1P8AZZ0	At2g44970	190	At2g44970	Alpha/beta-Hydrolases superfamily protein
254851741790771	252225818634033	254696407318115	252495231628418	methylation [GO:0032259]		methyltransferase activity [GO:0008168]	3	0.0011261	2.4162	681620000	10	5.4	2.3	2.3	2.3	A0A1P8B0Q8	A0A1P8B0Q8	At2g26200	191	At2g26200	Methyltransferase-like protein
252318382263184	251364135742188	254387283325195	252895431518555			catalytic activity [GO:0003824]	4	0	7.4238	403140000	9	6.5	4	5.2	6.5	A0A1P8B0W4	A0A1P8B0W4	At2g42010	192	PLDBETA1	Phospholipase D beta 1
254221057891846	255118045806885	250021724700928	254222354888916			calcium ion binding [GO:0005509]	3	0	9.0477	509290000	8	22.8	6.9	6.9	6.9	A0A1P8B183	A0A1P8B183	At2g41100	194	TCH3	Calcium-binding EF hand family protein
254684925079346	26211597442627	262817115783691	26388391494751			DNA binding [GO:0003677];metal ion binding [GO:0046872]	9	0	7.7672	1090700000	32	4.1	3.2	3.1	3	A0A1P8B1D0	A0A1P8B1D0	At2g16485	195	NERD	GW repeat-and PHD finger-containing protein NERD
31481689453125	292568283081055	290743656158447	293693199157715				15	0	7.3051	6450900000	34	7.1	4.7	3.6	4.4	A0A1P8B1I9	A0A1P8B1I9	At2g25730	197	At2g25730	Zinc finger FYVE domain protein
229538307189941	230262107849121	231632919311523	233364715576172				3	0	6.5205	87632000	9	4.9	4.9	4.9	4.9	A0A1P8B209	A0A1P8B209	At2g22795	199	At2g22795	Uncharacterized protein
264025287628174	NaN	230614624023438	269421253204346			peptidyl-prolyl cis-trans isomerase activity [GO:0003755]	16	0	215.21	19865000000	217	9	0	9	9	A0A1P8B252	A0A1P8B252	At2g43560	201	At2g43560	Peptidylprolyl isomerase
245615653991699	240565586090088	2424365234375	247888031005859			metal ion binding [GO:0046872];oxidoreductase activity [GO:0016491]	2	0	7.6656	204700000	12	4.2	9	9	9	A0A1P8B2L7	A0A1P8B2L7	At2g30840	205	At2g30840	2-oxoglutarate (2OG) and Fe(II)-dependent oxygenase superfamily protein
265367660522461	264484825134277	264821147918701	266642456054688			DNA binding [GO:0003677]	9	0	18.301	696720000	26	12.6	9.7	7.9	11.1	A0A1P8B2L8	A0A1P8B2L8	At2g22660	206	At2g22660	DNA-binding protein, putative (Duplicated DUF1399)
24818265914917	260273876190186	252158241271973	244079494476318			hydrolase activity [GO:0016787]	16	0	82.805	3198000000	48	16.9	18.2	8	8	A0A1P8B2T3	A0A1P8B2T3	At2g32150	207	At2g32150	Haloacid dehalogenase-like hydrolase (HAD) superfamily protein
258322906494141	243095951080322	254920692443848	25618236541748				29	0	16.624	1578200000	16	52.9	39.6	51.1	47.3	A0A1P8B345	A0A1P8B345	At2g28760	209	UXS6	UDP-XYL synthase 6
28363525390625	281810607910156	285414123535156	283826560974121	intracellular protein transport [GO:0006886];vesicle-mediated transport [GO:0016192]	clathrin adaptor complex [GO:0030131]		40	0	27.726	3628600000	54	44.8	43.7	44.1	42.4	A0A1P8B3B6	A0A1P8B3B6	At4g23460	210	At4g23460	Beta-adaptin-like protein
267570991516113	263724384307861	251062145233154	270734710693359	signal transduction [GO:0007165]		ADP binding [GO:0043531]	23	0	19.189	1783000000	61	0.8	2.3	0.9	0.8	A0A1P8B3F3	A0A1P8B3F3	At4g16950	212	RPP5	Disease resistance protein (TIR-NBS-LRR class) family
258303565979004	258384838104248	258205318450928	257854137420654	response to abscisic acid [GO:0009737]			4	0	3.9966	1436500000	8	3.1	3.1	3.1	3.1	A0A1P8B3K6	A0A1P8B3K6	At4g25580	213	At4g25580	CAP160 protein
259794998168945	25492712020874	260319156646729	262295665740967				4	0.0059246	1.7272	492440000	14	1.7	1.4	1	1.7	A0A1P8B3P8	A0A1P8B3P8	At4g39420	214	At4g39420	Spatacsin carboxy-terminus protein
271223812103271	274810829162598	271523818969727	279494895935059		endoplasmic reticulum membrane [GO:0005789];integral component of membrane [GO:0016021]	flavin adenine dinucleotide binding [GO:0050660];FMN binding [GO:0010181];NADP binding [GO:0050661];NADPH-hemoprotein reductase activity [GO:0003958]	18	0	24.915	2730500000	74	14.1	15.1	12.4	16.8	A0A1P8B3S1	A0A1P8B3S1	At4g30210	215	ATR2	NADPH--cytochrome P450 reductase
328845825195313	327237091064453	32808277130127	328527412414551	carbohydrate metabolic process [GO:0005975]		hydrolase activity, hydrolyzing O-glycosyl compounds [GO:0004553]	21	0	323.31	107200000000	588	62.9	65.4	63.5	68.3	A0A1P8B3U2	A0A1P8B3U2	At4g16260	216	At4g16260	Glycosyl hydrolase superfamily protein
266425132751465	262117462158203	261917629241943	26274923324585				5	0	5.8976	1140100000	26	22.6	24.6	17.1	18.1	A0A1P8B3Z7	A0A1P8B3Z7	At4g27490	217	RRP41L	3'-5'-exoribonuclease family protein
23595027923584	252586460113525	245780200958252	258310108184814	protein import [GO:0017038];protein targeting [GO:0006605]	membrane [GO:0016020]	ATP binding [GO:0005524]	88	0	323.31	52439000000	867	10	3.8	3.4	5.7	A0A1P8B485	A0A1P8B485	At4g01800	222	AGY1	Protein translocase subunit SecA
256418514251709	250650901794434	257586250305176	252864437103271	transcription, DNA-templated [GO:0006351]		chromatin binding [GO:0003682]	6	0.0052365	1.8158	701760000	21	4.9	7.4	8.8	8.8	A0A1P8B497	A0A1P8B497	At4g11560	223	At4g11560	Bromo-adjacent homology (BAH) domain-containing protein
252628078460693	253150997161865	251791915893555	24972110748291		90S preribosome [GO:0030686];nucleolus [GO:0005730];small-subunit processome [GO:0032040]		7	0.0057627	1.7656	944090000	14	0.4	0.4	0.4	0.7	A0A1P8B4E4	A0A1P8B4E4	At4g30990	224	At4g30990	ARM repeat superfamily protein
272917575836182	281802082061768	275715961456299	276200981140137	mRNA splicing, via spliceosome [GO:0000398]	catalytic step 2 spliceosome [GO:0071013];integral component of membrane [GO:0016021];precatalytic spliceosome [GO:0071011];U12-type spliceosomal complex [GO:0005689];U2 snRNP [GO:0005686];U2-type spliceosomal complex [GO:0005684]		13	0	68.048	2451500000	52	21.4	23.2	14.6	15.9	A0A1P8B4Y6	A0A1P8B4Y6	At4g21660	226	At4g21660	Proline-rich spliceosome-associated (PSP) family protein
NaN	256892318725586	25255838394165	246662788391113				7	0	15.88	642190000	10	0	9.4	10.6	4.6	A0A1P8B527	A0A1P8B527	At4g15640	227	At4g15640	Adenylyl cyclase
252364444732666	255040035247803	257893009185791	253877830505371			ATP binding [GO:0005524];hydrolase activity [GO:0016787];protein kinase activity [GO:0004672]	3	0.0043628	1.8973	733510000	5	1.8	1.8	1.8	3	A0A1P8B5B9	A0A1P8B5B9	At4g31230	229	At4g31230	Kinase with adenine nucleotide alpha hydrolases-like domain-containing protein
271952610015869	249662246704102	258083553314209	2627294921875			palmitoyl hydrolase activity [GO:0098599]	2	0.0067712	1.6213	578220000	5	7.2	7.2	7.2	4	A0A1P8B5G7	A0A1P8B5G7	At4g17480	230	At4g17480	Alpha/beta-Hydrolases superfamily protein
256203079223633	254883651733398	261536769866943	256472969055176			hydrolase activity [GO:0016787]	3	0	23.399	1188700000	22	10.7	16.7	16.7	16.7	A0A1P8B5J8	A0A1P8B5J8	At4g03610	231	At4g03610	Metallo-hydrolase/oxidoreductase superfamily protein
320541687011719	320892639160156	320020599365234	321081771850586		cytoplasm [GO:0005737]	metal ion binding [GO:0046872];metalloaminopeptidase activity [GO:0070006]	49	0	323.31	81299000000	746	60	65.6	61.7	67.6	A0A1P8B667	A0A1P8B667	At4g36760	236	APP1	Aminopeptidase P1
272240734100342	273868141174316	275770835876465	295259494781494	dTMP biosynthetic process [GO:0006231];methylation [GO:0032259];one-carbon metabolic process [GO:0006730];tetrahydrofolate biosynthetic process [GO:0046654]		dihydrofolate reductase activity [GO:0004146];thymidylate synthase activity [GO:0004799]	11	0	24.872	2644000000	25	23.2	18.1	21.8	20.1	A0A1P8B676	A0A1P8B676	At4g34570	237	THY-2	Bifunctional dihydrofolate reductase-thymidylate synthase
25043851852417	NaN	24876708984375	250786304473877			ATP binding [GO:0005524];protein kinase activity [GO:0004672]	7	0.0036463	1.9459	613610000	4	6.4	5.8	6.7	6.7	A0A1P8B6A6	A0A1P8B6A6	At4g10730	239	At4g10730	Protein kinase superfamily protein
28261812210083	279546566009521	286839828491211	289654312133789	CTP biosynthetic process [GO:0006241];'de novo' CTP biosynthetic process [GO:0044210];glutamine metabolic process [GO:0006541];pyrimidine nucleobase biosynthetic process [GO:0019856]		ATP binding [GO:0005524];CTP synthase activity [GO:0003883];identical protein binding [GO:0042802]	15	0	29.353	3130600000	68	25.1	25.1	27.2	27	A0A1P8B6F9	A0A1P8B6F9	At4g02120	240	At4g02120	CTP synthase
271635570526123	273404502868652	277115497589111	270278091430664		proteasome complex [GO:0000502]		13	0	12.322	1609100000	20	26	28.2	25.3	25.3	A0A1P8B6G3	A0A1P8B6G3	At4g19006	241	At4g19006	Proteasome component (PCI) domain protein
265585479736328	277504711151123	253702278137207	253230266571045	regulation of transcription, DNA-templated [GO:0006355]	mediator complex [GO:0016592]		7	0	5.7835	593010000	20	4.3	6	4.1	4.5	A0A1P8B6J9	A0A1P8B6J9	At4g04920	242	SFR6	Sensitive to freezing 6
257628879547119	263706760406494	263377990722656	257311744689941				12	0	24.613	1622000000	48	3.8	5.1	4.2	4.2	A0A1P8B770	A0A1P8B770	At4g17330	246	G2484-1	G2484-1 protein
248814296722412	242746200561523	243709926605225	243018016815186	rRNA processing [GO:0006364]	small-subunit processome [GO:0032040]	catalytic activity [GO:0003824]	6	0	14.146	352690000	10	3	3	3	2.8	A0A1P8B7C1	A0A1P8B7C1	At4g04940	247	At4g04940	Transducin family protein / WD-40 repeat family protein
281631736755371	273109474182129	269863090515137	265951976776123	ER-associated misfolded protein catabolic process [GO:0071712];ubiquitin-dependent ERAD pathway [GO:0030433]	VCP-NPL4-UFD1 AAA ATPase complex [GO:0034098]	polyubiquitin modification-dependent protein binding [GO:0031593]	11	0	51.34	1702500000	35	13.3	16.7	15.1	13.3	A0A1P8B7F5	A0A1P8B7F5	At4g15420	249	At4g15420	Ubiquitin fusion degradation UFD1 family protein
229193801879883	221683368682861	214989185333252	224251899719238				15	0	59.973	7010200000	111	5	2.5	2.8	2.5	A0A1P8B7H4	A0A1P8B7H4	At4g20750	252	At4g20750	NAD(P)-binding Rossmann-fold superfamily protein
259565525054932	258323879241943	25993257522583	259974422454834		integral component of membrane [GO:0016021]	ATP binding [GO:0005524];protein kinase activity [GO:0004672]	5	0	4.8857	747670000	13	1.4	2.6	3.9	2.5	A0A1P8B7N7	A0A1P8B7N7	At4g05200	255	CRK25	Cysteine-rich RLK (RECEPTOR-like protein kinase) 25
25546630859375	251152935028076	253879814147949	253535327911377			metal ion binding [GO:0046872];oxidoreductase activity [GO:0016491]	3	0	3.8097	1211000000	27	8.5	8.5	13.6	13.6	A0A1P8B7P9	A0A1P8B7P9	At4g16765	256	At4g16765	2-oxoglutarate (2OG) and Fe(II)-dependent oxygenase superfamily protein
255713214874268	260194549560547	262959842681885	254823455810547		integral component of membrane [GO:0016021];proton-transporting V-type ATPase, V0 domain [GO:0033179];vacuolar membrane [GO:0005774]	proton transmembrane transporter activity [GO:0015078]	1	0	6.1892	657880000	5	12.7	12.7	12.7	12.7	A0A1P8B7X4	A0A1P8B7X4	At4g34720	257	AVA-P1	V-type proton ATPase proteolipid subunit
281332511901855	280833969116211	280175457000732	279651012420654	RNA processing [GO:0006396]		RNA binding [GO:0003723];RNA methyltransferase activity [GO:0008173]	12	0	8.1502	6202200000	39	5.4	4.3	3.3	4.5	A0A1P8B7Z4	A0A1P8B7Z4	At4g17610	259	At4g17610	tRNA/rRNA methyltransferase (SpoU) family protein
255960521697998	253229579925537	NaN	252042255401611	xylan catabolic process [GO:0045493]	cell wall [GO:0005618]	endo-1,4-beta-xylanase activity [GO:0031176]	8	0	12.76	1400000000	30	3.2	3.2	0	3.2	A0A1P8B8F8	A0A1P8B8F8	At4g33810	261	XYN5	Endo-1,4-beta-xylanase 5
315742511749268	315862503051758	316914157867432	315748844146729				82	0	323.31	64097000000	798	50.6	53.8	51.9	53.9	A0A1P8B8R9	A0A1P8B8R9	At4g16660	265	At4g16660	Heat shock protein 70 (Hsp 70) family protein
258289775848389	252623062133789	256335048675537	248142108917236				11	0	66.625	5463300000	104	5.3	3.9	3.2	4	A0A1P8B9A7	A0A1P8B9A7	At5g13690	267	CYL1	Alpha-N-acetylglucosaminidase family / NAGLU family
268313484191895	271129684448242	26583911895752	264345035552979			transferase activity [GO:0016740]	7	0	5.7353	788730000	15	29.1	28.2	28.2	28.2	A0A1P8B9C1	A0A1P8B9C1	At5g62480	268	GSTU9	Glutathione S-transferase tau 9
257518749237061	250136318206787	252602252960205	250709972381592				12	0	3.8657	1101500000	26	3.7	4.4	2.7	5.1	A0A1P8B9J5	A0A1P8B9J5	At5g45500	270	MFC19.17	RNI-like superfamily protein
278956203460693	282747097015381	279171257019043	2853786277771	carboxylic acid metabolic process [GO:0019752]		transferase activity, transferring acyl groups, acyl groups converted into alkyl on transfer [GO:0046912]	49	0	323.31	36346000000	374	45.9	40.6	23.8	24.3	A0A1P8B9L6	A0A1P8B9L6	At5g23010	271	MAM1	Methylthioalkylmalate synthase 1
236576366424561	238286151885986	227222366333008	248743171691895			peptidyl-prolyl cis-trans isomerase activity [GO:0003755]	16	0	253.23	17410000000	152	7.9	7.9	4.5	8.3	A0A1P8B9P2	A0A1P8B9P2	At5g35100	272	At5g35100	Cyclophilin-like peptidyl-prolyl cis-trans isomerase family protein
27603853225708	272675838470459	261346130371094	259943809509277	negative regulation of translation [GO:0017148];nuclear-transcribed mRNA poly(A) tail shortening [GO:0000289];regulation of transcription, DNA-templated [GO:0006355]	CCR4-NOT core complex [GO:0030015];host cell nucleus [GO:0042025];nucleus [GO:0005634];P-body [GO:0000932]	poly(A)-specific ribonuclease activity [GO:0004535]	13	0	81.647	2137300000	57	11.8	17.3	18.8	12.1	A0A1P8B9R0	A0A1P8B9R0	At5g18230	273	MRG7.19	Transcription regulator NOT2/NOT3/NOT5 family protein
275046100616455	271449165344238	271154518127441	272759532928467	glucan catabolic process [GO:0009251]		beta-glucosidase activity [GO:0008422]	27	0	240.32	17552000000	273	15.4	15.1	9.5	12.8	A0A1P8B9U3	A0A1P8B9U3	At5g04885	274	At5g04885	Glycosyl hydrolase family protein
246512451171875	249261474609375	25073860168457	248852996826172	COPII vesicle coating [GO:0048208];protein transport [GO:0015031]	endoplasmic reticulum [GO:0005783];Golgi membrane [GO:0000139]		9	0.00075988	2.6255	570020000	14	7.4	7.4	6.7	5.3	A0A1P8B9X0	A0A1P8B9X0	At5g47490	275	MNJ7.8	Protein transport protein sec16
257440929412842	260890769958496	258580894470215	261600608825684	proteasome regulatory particle assembly [GO:0070682]	cytoplasm [GO:0005737];nucleus [GO:0005634];proteasome complex [GO:0000502]		7	0	70.19	1215800000	37	35.5	35.5	16.4	18.8	A0A1P8BA81	A0A1P8BA81	At5g57950	277	MTI20.21	26S proteasome regulatory subunit
256636753082275	251391887664795	233528594970703	256034278869629				17	0	176	15097000000	142	6.2	15.4	10.8	2.7	A0A1P8BAQ0	A0A1P8BAQ0	At5g53490	279	MNC6.3	Tetratricopeptide repeat (TPR)-like superfamily protein
24880823135376	253202056884766	255047607421875	NaN			heme binding [GO:0020037];metal ion binding [GO:0046872]	8	0	8.2796	1938400000	39	17.9	23	3.9	0	A0A1P8BAR6	A0A1P8BAR6	At5g09680	280	RLF	Reduced lateral root formation
260985240936279	254419612884521	250915603637695	251713485717773		integral component of membrane [GO:0016021]		4	0	3.487	364820000	9	4.3	10.8	2.4	2.4	A0A1P8BAT6	A0A1P8BAT6	At5g40510	281	MNF13.5	Sucrase/ferredoxin-like family protein
3227294921875	322425498962402	322356910705566	323565216064453	carbohydrate metabolic process [GO:0005975]		carbohydrate binding [GO:0030246];hydrolase activity, hydrolyzing O-glycosyl compounds [GO:0004553]	61	0	301.97	65011000000	588	45.9	48.1	44.8	44.6	A0A1P8BAU5	A0A1P8BAU5	At5g63840	282	RSW3	Glycosyl hydrolases family 31 protein
242596874237061	NaN	24259973526001	2461279296875				1	0	3.9268	308850000	12	3.6	0	3.6	3.6	A0A1P8BAY4	A0A1P8BAY4	At5g60870	283	RUG3	Regulator of chromosome condensation (RCC1) family protein
302944984436035	302454719543457	302483024597168	300658664703369	L-methionine salvage from methylthioadenosine [GO:0019509];L-methionine salvage from S-adenosylmethionine [GO:0019284]	cytoplasm [GO:0005737]	2,3-diketo-5-methylthiopentyl-1-phosphate enolase activity [GO:0043715];2-hydroxy-3-keto-5-methylthiopentenyl-1-phosphate phosphatase activity [GO:0043716];acireductone synthase activity [GO:0043874];magnesium ion binding [GO:0000287];methylthioribulose 1-phosphate dehydratase activity [GO:0046570];zinc ion binding [GO:0008270]	39	0	323.31	36082000000	552	45.9	46.8	55.1	54.7	A0A1P8BAY5	A0A1P8BAY5	At5g53850	284	DEP1	Probable bifunctional methylthioribulose-1-phosphate dehydratase/enolase-phosphatase E1
232260856628418	232236728668213	234151916503906	236372146606445			catalytic activity [GO:0003824]	28	0	296.3	24455000000	293	11.2	6.3	10.1	11.2	A0A1P8BB43	A0A1P8BB43	At5g22620	285	MDJ22.4	Phosphoglycerate/bisphosphoglycerate mutase family protein
234472045898438	236956176757813	NaN	242732696533203				3	0.00057099	2.6562	118740000	4	2.8	2.8	0	2.8	A0A1P8BB75	A0A1P8BB75	At5g35560	286	MOK9.21	DENN (AEX-3) domain-containing protein
254189262390137	246920547485352	252927398681641	246626968383789				4	0	5.449	398790000	7	3	4.4	1.8	2.9	A0A1P8BBV1	A0A1P8BBV1	At5g19400	291	SMG7	Telomerase activating protein Est1
283009471893311	27980655670166	283777008056641	281673908233643			RNA binding [GO:0003723]	13	0	26.302	4015400000	53	30.8	26.3	23.6	21	A0A1P8BBW1	A0A1P8BBW1	At5g15270	292	At5g15270	RNA-binding KH domain-containing protein
233172760009766	232415161132813	231386489868164	232466564178467				2	0.0013069	2.3294	96068000	6	3	3	3	3	A0A1P8BC04	A0A1P8BC04	At5g66290	293	At5g66290	Uncharacterized protein
271341819763184	270454139709473	285555953979492	279384269714355	intracellular protein transport [GO:0006886]	nucleus [GO:0005634]	Ran GTPase binding [GO:0008536]	21	0	49.863	3611300000	89	20.1	19.7	16.5	16.7	A0A1P8BC62	A0A1P8BC62	At5g06120	294	At5g06120	ARM repeat superfamily protein
256000843048096	258005771636963	258827838897705	256499309539795			FAD binding [GO:0071949];oxidoreductase activity [GO:0016491]	12	0	11.105	1141600000	26	11.2	10.5	5.2	5	A0A1P8BCJ3	A0A1P8BCJ3	At5g44380	295	At5g44380	FAD-binding Berberine family protein
27876953125	275261917114258	276932525634766	276730346679688	chloroplast accumulation movement [GO:0009904];microtubule-based movement [GO:0007018]		ATP binding [GO:0005524];microtubule binding [GO:0008017];microtubule motor activity [GO:0003777]	35	0	42.543	3550000000	87	15.4	16.6	15.4	15	A0A1P8BDP7	A0A1P8BDP7	At5g65460	300	KAC2	Kinesin like protein for actin based chloroplast movement 2
269760723114014	270825347900391	270179710388184	266693897247314	galactose metabolic process [GO:0006012]	integral component of membrane [GO:0016021]	UDP-glucose 4-epimerase activity [GO:0003978]	5	0.00075945	2.6097	2046300000	8	8	4.6	2.4	4.9	A0A1P8BDS3	A0A1P8BDS3	At5g44480	301	DUR	NAD(P)-binding Rossmann-fold superfamily protein
NaN	232418651580811	235275497436523	233452987670898			hydrolase activity [GO:0016787]	2	0.0071035	1.5815	41002000	2	0	8.4	4.2	4.2	A0A1P8BDS7	A0A1P8BDS7	At5g59490	302	At5g59490	Haloacid dehalogenase-like hydrolase (HAD) superfamily protein
269303283691406	269049510955811	265236511230469	271523818969727		anaphase-promoting complex [GO:0005680];integral component of membrane [GO:0016021]	ligase activity [GO:0016874]	8	0	5.7995	4852900000	33	3.6	3.6	3.6	3.2	A0A1P8BDT7	A0A1P8BDT7	At5g05560	303	EMB2771	E3 ubiquitin ligase
275065021514893	271705455780029	272436351776123	273091259002686				23	0	34.147	3347300000	69	11.3	14	9.4	12.9	A0A1P8BDV1	A0A1P8BDV1	At5g58450	304	MQJ2.5	Tetratricopeptide repeat (TPR)-like superfamily protein
293813362121582	285536937713623	293461685180664	293109474182129		integral component of membrane [GO:0016021]		12	0	20.156	8107600000	39	13.5	12.5	14.7	10.2	A0A1P8BE11	A0A1P8BE11	At5g52580	306	At5g52580	RabGAP/TBC domain-containing protein
241085300445557	NaN	NaN	234005432128906			nucleic acid binding [GO:0003676]	4	0	4.3746	522040000	5	1.9	0	2.5	1.2	A0A1P8BE91	A0A1P8BE91	At5g67240	307	SDN3	Small RNA degrading nuclease 3
28383150100708	287007446289063	287618618011475	295976333618164	ribosome-associated ubiquitin-dependent protein catabolic process [GO:1990116]	RQC complex [GO:1990112]	ubiquitin protein ligase activity [GO:0061630];zinc ion binding [GO:0008270]	32	0	178.77	3963700000	103	12.3	14.5	13.5	12.7	A0A1P8BEG9	A0A1P8BEG9	At5g58410	309	MCK7.28	HEAT/U-box domain-containing protein
290297317504883	288642559051514	287157135009766	288669986724854			serine-type carboxypeptidase activity [GO:0004185]	20	0	68.173	4133000000	52	60.8	50.1	41	41.9	A0A1P8BEP6	A0A1P8BEP6	At5g36180	310	scpl1	Serine carboxypeptidase-like 1
261406116485596	262099628448486	258029937744141	259985618591309			transferase activity [GO:0016740]	9	0	7.5419	1495400000	13	15.3	9.5	7.1	11	A0A1P8BER5	A0A1P8BER5	At5g17270	311	MKP11.12	Protein prenylyltransferase superfamily protein
25005859375	248680648803711	252283554077148	251141815185547	tyrosine biosynthetic process [GO:0006571]		prephenate dehydrogenase (NAD+) activity [GO:0008977];prephenate dehydrogenase (NADP+) activity [GO:0004665]	6	0	6.2364	303940000	11	10.3	4.8	8.5	10.3	A0A1P8BET3	A0A1P8BET3	At5g34930	312	At5g34930	Arogenate dehydrogenase
247420635223389	2613938331604	NaN	NaN		chloroplast [GO:0009507]	isomerase activity [GO:0016853]	13	0	23.986	5369400000	82	3.3	5.9	0	0	A0A1P8BEU1	A0A1P8BEU1	At5g27390	313	At5g27390	Tagatose-6-phosphate ketose/aldose isomerase, putative (Mog1/PsbP/DUF1795-like photosystem II reaction center PsbP family protein)
270093460083008	268832035064697	267514915466309	269211616516113			peptide-methionine (S)-S-oxide reductase activity [GO:0008113]	8	0	45.428	1659900000	21	36.7	36.7	38	36.7	A0A1P8BF28	A0A1P8BF28	At5g61640	314	PMSR1	Peptidemethionine sulfoxide reductase 1
303443508148193	303476276397705	302596817016602	304169960021973			ATP binding [GO:0005524]	102	0	323.31	26584000000	289	80.1	80.7	74.3	79.9	A0A1P8BF32	A0A1P8BF32	At5g42020	315	BIP2	Heat shock protein 70 (Hsp 70) family protein
283562393188477	281578845977783	277792530059814	276711463928223				15	0	26.442	2962200000	50	13.6	10.7	10.1	11.8	A0A1P8BF80	A0A1P8BF80	At5g40340	316	MPO12.6	Tudor/PWWP/MBT superfamily protein
255981540679932	258066120147705	257132167816162	256163024902344			ATP binding [GO:0005524];helicase activity [GO:0004386];nucleic acid binding [GO:0003676]	11	0	5.212	577930000	22	16.4	13.1	14.7	12.9	A0A1P8BFB3	A0A1P8BFB3	At5g63120	317	MDC12.8	P-loop containing nucleoside triphosphate hydrolases superfamily protein
290895214080811	298422718048096	300228710174561	297028427124023			GTP binding [GO:0005525];GTPase activity [GO:0003924];metal ion binding [GO:0046872];translation elongation factor activity [GO:0003746];translation initiation factor activity [GO:0003743]	5	0	5.2597	17040000000	15	8.9	7.6	5.7	6.1	A0A1P8BFE6	A0A1P8BFE6	At5g10630	318	At5g10630	Translation elongation factor EF1A/initiation factor IF2gamma family protein
267341499328613	268882064819336	273800563812256	274506549835205	mannose metabolic process [GO:0006013]		alpha-mannosidase activity [GO:0004559];carbohydrate binding [GO:0030246];metal ion binding [GO:0046872]	2	0	7.6747	2386000000	42	2.5	2.5	2.5	2.5	A0A1P8BFL6	A0A1P8BFL6	At5g66150	320	At5g66150	Alpha-mannosidase
252872905731201	255153579711914	255396099090576	256202812194824				6	0	36.038	489280000	12	3.9	3.7	3.1	3.7	A0A1P8BFZ5	A0A1P8BFZ5	At5g58040	321	FIP1[V]	FIP1[V]-like protein
232128658294678	226960201263428	238352813720703	230324459075928				42	0	323.31	214960000000	765	6.8	9.6	14.3	11.3	A0A1P8BG37	A0A1P8BG37	At5g23120	324	HCF136	Photosystem II stability/assembly factor, chloroplast (HCF136)
246583995819092	245633716583252	243542728424072	243966293334961			ATP binding [GO:0005524];protein serine/threonine kinase activity [GO:0004674]	3	0	7.1105	191200000	13	5.5	5.5	5.5	5.5	A0A1P8BGC3	A0A1P8BGC3	At5g40440	326	MKK3	Mitogen-activated protein kinase kinase 3
307285823822021	30915132522583	308632659912109	308644485473633	carbohydrate metabolic process [GO:0005975]		intramolecular transferase activity, phosphotransferases [GO:0016868]	44	0	323.31	58738000000	605	66.8	69.9	60.7	64.4	A0A1P8BGJ0	A0A1P8BGJ0	At5g17530	327	At5g17530	Phosphoglucosamine mutase family protein
256277294158936	259652118682861	257526149749756	255160808563232	signal transduction [GO:0007165]		ADP binding [GO:0043531]	12	0	10.69	1254100000	32	11	10.6	8.8	8.1	A0A1P8BGN6	A0A1P8BGN6	At5g45210	328	At5g45210	Disease resistance protein (TIR-NBS-LRR class) family
24957483291626	250174598693848	252945995330811	250611400604248	microtubule-based movement [GO:0007018]	microtubule [GO:0005874]	ATP binding [GO:0005524];microtubule binding [GO:0008017];microtubule motor activity [GO:0003777]	4	0.006758	1.6032	506420000	6	2.8	3.9	5.3	1.5	A0A1P8BGR0	A0A1P8BGR0	At5g06670	329	At5g06670	Kinesin-like protein
248733329772949	24817289352417	NaN	NaN				3	0	3.2153	1034300000	8	13.8	10.2	0	0	A0A1P8BGX1	A0A1P8BGX1	At5g27710	330	At5g27710	T-box protein
283166542053223	266674976348877	266797618865967	267715282440186		nuclear pore [GO:0005643]		20	0	36.305	2120200000	67	7.2	9	8.1	9.8	A0A1P8BGZ1	A0A1P8BGZ1	At5g51200	331	EMB3142	Nuclear pore complex protein (DUF3414)
246948204040527	243085536956787	23989538192749	243573627471924			hydrolase activity, acting on ester bonds [GO:0016788]	2	0.0054083	1.7904	154600000	7	3.2	3.2	3.2	3.2	A0A1P8BH21	A0A1P8BH21	At5g37690	333	At5g37690	SGNH hydrolase-type esterase superfamily protein
270227394104004	270141429901123	272833919525146	268812198638916				10	0	38.396	1209900000	37	5.5	4.1	2.4	3.6	A0A1P8BHE6	A0A1P8BHE6	At5g27970	335	At5g27970	ARM repeat superfamily protein
NaN	24427583694458	246253890991211	247978839874268			serine-type endopeptidase activity [GO:0004252]	3	0	5.9862	407570000	12	0	5.3	4.3	3.4	A0A1P8BHH8	A0A1P8BHH8	At5g44530	336	MFC16.21	Subtilase family protein
24821382522583	244366340637207	NaN	249213428497314				2	0	5.5088	1457300000	5	3.2	3.2	0	3.2	A0A1R7T377	A0A1R7T377	At5g27560	337	At5g27560	DUF1995 domain protein, putative (DUF1995)
273022556304932	274320526123047	275004367828369	27438570022583		mitochondrial matrix [GO:0005759]	electron transfer activity [GO:0009055]	13	0	88.754	4089100000	112	40.1	37.2	36.2	39	A0A1R7T3K7	A0A1R7T3K7	At5g43430	339	ETFBETA	Electron transfer flavoprotein subunit beta
244368877410889	243597774505615	244423408508301	24176607131958		apoplast [GO:0048046]		2	0	6.5675	345100000	14	8	8	4.4	4.4	A0A2H1ZE31	A0A2H1ZE31	At2g28670	340	ESB1	Dirigent protein
324134178161621	325415306091309	325527725219727	324947891235352	glycine catabolic process [GO:0006546]	mitochondrion [GO:0005739]	aminomethyltransferase activity [GO:0004047];transaminase activity [GO:0008483]	70	0	323.31	1615300000000	2772	83.2	79.2	65.5	68.6	A0A2H1ZEA9	A0A2H1ZEA9	At1g11860	341	At1g11860	Aminomethyltransferase
240656242370605	24376501083374	245710906982422	240591201782227	lipid catabolic process [GO:0016042]		hydrolase activity [GO:0016787]	2	0.0060976	1.7021	169230000	5	1.6	1.6	1	1	A0A2H1ZEE1	A0A2H1ZEE1	At1g61850	342	At1g61850	Phospholipase A I-like protein
256009063720703	252490539550781	252007141113281	253068161010742	mRNA cis splicing, via spliceosome [GO:0045292];regulation of alternative mRNA splicing, via spliceosome [GO:0000381]	cytoplasm [GO:0005737];nuclear speck [GO:0016607];nucleus [GO:0005634]	RNA binding [GO:0003723]	7	0	8.0965	385080000	13	19.1	19.1	19.1	11.7	A0A2H1ZEE9	A0A2H1ZEE9	At1g55310	343	SCL33	SC35-like splicing factor 33
268791179656982	266716861724854	265332050323486	272272911071777			cysteine-type endopeptidase inhibitor activity [GO:0004869]	14	0	62.094	1126100000	17	85.4	86.1	75.9	74.1	A0A2H1ZEH9	A0A2H1ZEH9	At3g12490	344	CYSB	Cysteine proteinase inhibitor
254912128448486	257535839080811	259999389648438	258491916656494	translation [GO:0006412]	mitochondrion [GO:0005739];ribosome [GO:0005840]	rRNA binding [GO:0019843];structural constituent of ribosome [GO:0003735]	2	0	5.6093	605250000	8	8.4	8.4	8.4	8.4	A0A2P2CLF1	A0A2P2CLF1		346	rpl16	Ribosomal protein L16
270768375396729	277985382080078	281632213592529	279977645874023	translation [GO:0006412]	mitochondrion [GO:0005739];ribosome [GO:0005840]	RNA binding [GO:0003723];structural constituent of ribosome [GO:0003735]	16	0	92.14	3705900000	66	23.6	27.3	22.1	19.6	A0A2P2CLF3	A0A2P2CLF3		347	rps3	Ribosomal protein S3
27233247756958	273384971618652	27552375793457	266551265716553		mitochondrion [GO:0005739]	NADH dehydrogenase (ubiquinone) activity [GO:0008137]	8	0	15.422	1610500000	34	34.2	32.1	26.3	34.7	A0A2P2CLF6	A0A2P2CLF6		348	nad9	NADH dehydrogenase subunit 9
259659385681152	254547538757324	259125995635986	256360263824463	translation [GO:0006412]	mitochondrion [GO:0005739];ribosome [GO:0005840]	structural constituent of ribosome [GO:0003735]	4	0	11.34	523160000	7	14.1	14.1	4.3	9.7	A0A2P2CLF8	A0A2P2CLF8		349	rpl5	Ribosomal protein L5
32544921875	32561767578125	326397247314453	326051635742188	ATP synthesis coupled proton transport [GO:0015986]	mitochondrion [GO:0005739];proton-transporting ATP synthase complex, catalytic core F(1) [GO:0045261]	ATP binding [GO:0005524];proton-transporting ATP synthase activity, rotational mechanism [GO:0046933]	45	0	323.31	138220000000	790	58.6	56.4	57.2	59	A0A2P2CLF9	A0A2P2CLF9		350	atp1	ATP synthase subunit alpha
280982837677002	280345420837402	281362380981445	280442695617676	translation [GO:0006412]	mitochondrion [GO:0005739];ribosome [GO:0005840]	structural constituent of ribosome [GO:0003735]	13	0	48.234	2584800000	54	35.5	39	31.5	28.1	A0A2P2CLG6	A0A2P2CLG6		351	rpl2	Ribosomal protein L2
272221412658691	274196491241455	269803276062012	272468090057373	translation [GO:0006412]	mitochondrion [GO:0005739];small ribosomal subunit [GO:0015935]	structural constituent of ribosome [GO:0003735]	7	0	14.386	1449000000	23	44	41.6	41.6	52	A0A2P2CLH1	A0A2P2CLH1		352	rps12	Ribosomal protein S12
255133724212646	255934886932373	261496334075928	25781192779541	regulation of RNA splicing [GO:0043484]	nucleoplasm [GO:0005654];ribonucleoprotein complex [GO:1990904];ribosome [GO:0005840]	RNA binding [GO:0003723]	5	0	11.084	858200000	17	5.3	19.3	5.3	5.3	A0JQ00	A0JQ00	At5g02740	353	At5g02740	At5g02740
254557266235352	242954406738281	256372146606445	256038799285889		cell wall [GO:0005618];vacuole [GO:0005773]		6	0	276.22	8110300000	135	9.3	9.3	9.3	26.7	A0JQ12	A0JQ12	At1g76020	354	At1g76020	At1g76020
29128023147583	292164859771729	293527717590332	291964340209961	D-ribose catabolic process [GO:0019303];nucleoside metabolic process [GO:0009116]	chloroplast [GO:0009507];chloroplast nucleoid [GO:0042644];chloroplast stroma [GO:0009570];nucleus [GO:0005634];plastid nucleoid [GO:0042646]	ATP binding [GO:0005524];metal ion binding [GO:0046872];ribokinase activity [GO:0004747]	23	0	308	27640000000	304	44.6	41.4	35.1	33	A1A6H3	A1A6H3	At1g17160	355	RBSK	Ribokinase
246224880218506	246000843048096	245086345672607	251086483001709		chloroplast stroma [GO:0009570]	ATP binding [GO:0005524];ATPase activity [GO:0016887]	5	0	5.257	494400000	19	5.4	6.8	7.1	6.8	A1L4Y1	A1L4Y1	At3g10350	357	GET3B	ATPase GET3B
31272087097168	31317268371582	31133264541626	312171440124512	cellular response to oxidative stress [GO:0034599];response to high light intensity [GO:0009644]	cytoplasm [GO:0005737];cytosol [GO:0005829];plastid [GO:0009536]	AU-rich element binding [GO:0017091];NADPH:quinone reductase activity [GO:0003960]	32	0	318.16	56926000000	453	50	50	51.2	53.9	A1L4Y4	A1L4Y4	At5g61510	358	At5g61510	At5g61510
277001495361328	279201965332031	280143566131592	277637615203857	heat acclimation [GO:0010286];negative regulation of gene silencing [GO:0060969];regulation of cellular response to heat [GO:1900034];regulation of mitotic chromosome decondensation [GO:1901651];response to heat [GO:0009408]	chromocenter [GO:0010369];nucleolus [GO:0005730]		22	0	96.737	6368100000	151	27.2	24.9	29.3	26	A2RVJ8	A2RVJ8	At5g10010	359	HIT4	Protein HEAT INTOLERANT 4
286983623504639	286980972290039	278618335723877	279182071685791	protein transport [GO:0015031]	chloroplast [GO:0009507];chloroplast envelope [GO:0009941];chloroplast inner membrane [GO:0009706];cytosol [GO:0005829];plasma membrane [GO:0005886]	oxidoreductase activity [GO:0016491]	13	0	78.11	3837200000	55	42.2	47.2	38.2	34.2	A2RVM0	A2RVM0	At4g23430	360	TIC32	Short-chain dehydrogenase TIC 32, chloroplastic
306827774047852	306467590332031	307116985321045	307160396575928	mRNA cis splicing, via spliceosome [GO:0045292];regulation of alternative mRNA splicing, via spliceosome [GO:0000381];RNA splicing [GO:0008380]	cytosol [GO:0005829];nuclear speck [GO:0016607];nucleolus [GO:0005730];nucleus [GO:0005634];spliceosomal complex [GO:0005681]	mRNA binding [GO:0003729];RNA binding [GO:0003723]	21	0	323.31	17368000000	118	47	55	43.7	54.7	A2RVS6	A2RVS6	At3g49430	361	SR34A	Serine/arginine-rich splicing factor SR34A
253287887573242	259103126525879	248124980926514	NaN	RNA processing [GO:0006396]	cytoplasm [GO:0005737];nuclear exosome (RNase complex) [GO:0000176];plastid [GO:0009536]	RNA binding [GO:0003723]	6	0	7.9096	943710000	22	21.5	26.2	20.4	0	A2RVT9	A2RVT9	At5g38890	362	At5g38890	AT5G38890 protein
28404016494751	283746776580811	282238903045654	28329029083252				16	0	102.01	8834900000	191	38.3	46.4	41.8	34.6	A2RVV4	A2RVV4	At5g57700	363	MRI1.6	At5g57700
263374080657959	261319465637207	266578540802002	266219863891602	one-carbon metabolic process [GO:0006730];photorespiration [GO:0009853];tetrahydrofolate interconversion [GO:0035999]	cytosol [GO:0005829];mitochondrion [GO:0005739]	methenyltetrahydrofolate cyclohydrolase activity [GO:0004477];methylenetetrahydrofolate dehydrogenase (NADP+) activity [GO:0004488]	9	0	11.112	2186200000	58	15.9	11.4	18.2	15.9	A2RVV7	A2RVV7	At2g38660	364	FOLD1	Bifunctional protein FolD 1, mitochondrial
291588706970215	293176689147949	291672477722168	293412132263184	histone H3-R17 methylation [GO:0034971];histone H3-R2 methylation [GO:0034970];histone H3-R26 methylation [GO:0034972];peptidyl-arginine methylation, to asymmetrical-dimethyl arginine [GO:0019919];regulation of flower development [GO:0009909];vegetative to reproductive phase transition of meristem [GO:0010228]	chloroplast [GO:0009507];cytoplasm [GO:0005737];nucleus [GO:0005634]	[myelin basic protein]-arginine N-methyltransferase activity [GO:0016277];histone-arginine N-methyltransferase activity [GO:0008469];protein heterodimerization activity [GO:0046982];protein homodimerization activity [GO:0042803];protein-arginine omega-N asymmetric methyltransferase activity [GO:0035242];protein-arginine omega-N monomethyltransferase activity [GO:0035241]	25	0	65.746	8538800000	153	46.8	43.8	41.1	38.4	A3KPF2	A3KPF2	At5g49020	366	PRMT14	Probable histone-arginine methyltransferase 1.4
259517154693604	250041885375977	247053546905518	248913383483887		spliceosomal complex [GO:0005681]		11	0	24.361	831980000	21	11.5	5.1	7.9	13.8	A3KPF3	A3KPF3	At3g02710	367	At3g02710	ARM repeat superfamily protein
228515567779541	229725131988525	236642723083496	236670913696289		chloroplast [GO:0009507]		1	0.010011	1.4614	2002600000	20	1.4	1.4	1.4	1.4	A3KPF8	A3KPF8	At1g79080	368	At1g79080	Pentatricopeptide repeat-containing protein At1g79080, chloroplastic
27588493347168	276643123626709	27939884185791	273718566894531	mRNA splicing, via spliceosome [GO:0000398]	catalytic step 2 spliceosome [GO:0071013];extracellular region [GO:0005576]		9	0	13.471	2320600000	49	11	11	12.4	9.8	A4FVN8	A4FVN8	At1g10580	369	At1g10580	At1g10580
287299423217773	303816452026367	294415607452393	289599170684814	mRNA export from nucleus [GO:0006406];negative regulation of flower development [GO:0009910];negative regulation of protein sumoylation [GO:0033234];poly(A)+ mRNA export from nucleus [GO:0016973];protein import into nucleus [GO:0006606];regulation of gene silencing [GO:0060968];stamen development [GO:0048443]	cytosol [GO:0005829];mitochondrion [GO:0005739];nuclear envelope [GO:0005635];nuclear membrane [GO:0031965];nuclear pore [GO:0005643];nucleolus [GO:0005730];plasmodesma [GO:0009506]	structural constituent of nuclear pore [GO:0017056]	44	0	108.09	6444200000	100	16.2	15	12.4	13.6	A4GSN8	A4GSN8	At1g79280	371	NUA	Nuclear-pore anchor
304818344116211	304548358917236	303350067138672	305535297393799	carbohydrate metabolic process [GO:0005975]	cytosol [GO:0005829];secretory vesicle [GO:0099503];vacuole [GO:0005773]	beta-N-acetylhexosaminidase activity [GO:0004563];hexosaminidase activity [GO:0015929];N-acetyl-beta-D-galactosaminidase activity [GO:0102148]	31	0	292.57	54172000000	386	40.7	32.9	30.9	33.6	A7WM73	A7WM73	At3g55260	373	HEXO1	Beta-hexosaminidase 1
218302803039551	220577163696289	226045360565186	217604026794434			RNA binding [GO:0003723]	2	0.0023972	2.1339	51621000	5	3.2	5.1	3.2	3.2	A8MPR6	A8MPR6	At3g17330	374	ECT6	Evolutionarily conserved C-terminal region 6
280364818572998	273933753967285	280784168243408	283950119018555			RNA binding [GO:0003723]	9	0	119.07	2906000000	41	40.7	36.8	28.9	32.1	A8MQ78	A8MQ78	At5g37720	375	ALY4	ALWAYS EARLY 4
244783401489258	242703495025635	242087345123291	247599468231201				4	0.010004	1.4584	211260000	8	5.1	2.5	3.5	1.7	A8MQA6	A8MQA6	At1g30240	376	At1g30240	Proline-, glutamic acid/leucine-rich protein
280772972106934	281409740447998	277297477722168	275822620391846			hydrolase activity [GO:0016787]	12	0	31.139	2594200000	79	23.3	22.1	21.9	25.7	A8MQE3	A8MQE3	At5g25770	377	At5g25770	Alpha/beta-Hydrolases superfamily protein
255135517120361	258566665649414	NaN	249835052490234		integral component of membrane [GO:0016021];nucleus [GO:0005634];plasma membrane [GO:0005886]	ATP binding [GO:0005524];protein kinase activity [GO:0004672]	8	0	8.4883	2023800000	39	4.2	4.2	1.2	2.8	A8MQH3	A8MQH3	At1g53730	378	SRF6	STRUBBELIG-receptor family 6
264237575531006	263433513641357	261887302398682	264626064300537				3	0	72.752	1260600000	37	8.4	16.3	20.9	20.9	A8MQJ8	A8MQJ8	At2g37680	380	At2g37680	Glucose-induced degradation-like protein
290532836914063	289116230010986	285849876403809	289065284729004		nascent polypeptide-associated complex [GO:0005854]		11	0	139.01	7359900000	81	32.2	37	38.4	38.4	A8MQP6	A8MQP6	At4g10480	381	At4g10480	Nascent polypeptide-associated complex (NAC), alpha subunit family protein
31363431930542	313660926818848	314243221282959	313913078308105			methylmalonate-semialdehyde dehydrogenase (acylating) activity [GO:0004491]	39	0	323.31	72820000000	602	59	52.8	56.6	58.6	A8MQR6	A8MQR6	At2g14170	382	ALDH6B2	Aldehyde dehydrogenase 6B2
NaN	230614280700684	231786003112793	231831970214844	RNA splicing [GO:0008380]	U2-type catalytic step 1 spliceosome [GO:0071006]		1	0	4.0188	63040000	1	0	4.4	4.4	4.4	A8MR03	A8MR03	At1g17130	384	At1g17130	Coiled-coil protein (DUF572)
289768371582031	29327766418457	292455406188965	292475776672363			RNA binding [GO:0003723]	15	0	113.17	7545100000	80	26.3	30	37	30.9	A8MR27	A8MR27	At1g43190	385	PTB3	Polypyrimidine tract-binding protein 3
247672901153564	265463085174561	251234855651855	251898994445801				6	0	48.615	1841500000	42	12	13.2	13.8	23.4	A8MR72	A8MR72	At2g26210	386	At2g26210	Ankyrin repeat family protein
291586799621582	292295627593994	291067428588867	291400718688965			translation initiation factor activity [GO:0003743]	39	0	244.99	9720700000	203	17.8	19.5	15.8	18.2	A8MR97	A8MR97	At3g60240	387	EIF4G	Eukaryotic translation initiation factor 4G
NaN	NaN	240281677246094	242822780609131		ribosome [GO:0005840]	rRNA binding [GO:0019843];structural constituent of ribosome [GO:0003735];translation elongation factor activity [GO:0003746]	2	0.0067676	1.6152	304690000	5	0	0	7.5	6.7	A8MRE5	A8MRE5	At3g18760	388	At3g18760	Translation elongation factor EF1B/ribosomal protein S6 family protein
312977809906006	311931934356689	309350872039795	315063991546631	nucleosome assembly [GO:0006334]	nucleus [GO:0005634]		37	0	323.31	23124000000	236	60.1	57.9	56.8	60.1	A8MRK6	A8MRK6	At2g19480	389	NAP1:2	Nucleosome assembly protein 12
278240814208984	284739437103271	292310276031494	287514915466309	carbon dioxide transport [GO:0015670];response to salt stress [GO:0009651];response to water deprivation [GO:0009414];water transport [GO:0006833]	anchored component of plasma membrane [GO:0046658];cytosol [GO:0005829];integral component of membrane [GO:0016021];plasma membrane [GO:0005886];vacuole [GO:0005773]	water channel activity [GO:0015250]	6	0	49.27	4103200000	36	18.9	18.9	30.6	30.6	A8MRW1	A8MRW1	At2g45960	390	PIP1B	Plasma membrane intrinsic protein 1B
234268798828125	233824501037598	NaN	237532787322998	cellular glucose homeostasis [GO:0001678];glycolytic process [GO:0006096]		ATP binding [GO:0005524];glucose binding [GO:0005536];hexokinase activity [GO:0004396]	6	0	4.0839	236860000	21	13.5	13.5	10.7	14.8	A8MRW9	A8MRW9	At2g19860	391	HXK2	Phosphotransferase
308550453186035	309704189300537	308147468566895	309276885986328	glucosinolate biosynthetic process [GO:0019761]		8-methylthiopropyl glucosinolate S-oxygenase activity [GO:0080107];flavin adenine dinucleotide binding [GO:0050660];N,N-dimethylaniline monooxygenase activity [GO:0004499];NADP binding [GO:0050661]	32	0	159.83	16242000000	223	60.1	60.1	50.5	53.8	A8MRX0	A8MRX0	At1g12140	392	FMOGS-OX5	Flavin-containing monooxygenase FMO GS-OX5
307700634002686	308856201171875	308550453186035	307830047607422	acetyl-CoA biosynthetic process from pyruvate [GO:0006086];cell redox homeostasis [GO:0045454];oxidation-reduction process [GO:0055114];response to arsenic-containing substance [GO:0046685]	chloroplast envelope [GO:0009941];chloroplast stroma [GO:0009570];cytosol [GO:0005829];nucleolus [GO:0005730]	dihydrolipoyl dehydrogenase activity [GO:0004148];flavin adenine dinucleotide binding [GO:0050660]	44	0	323.31	22833000000	272	57.3	56.2	56.2	51.4	A8MS68	A8MS68	At3g16950	396	LPD1	Dihydrolipoyl dehydrogenase 1, chloroplastic
294287414550781	301869506835938	297353610992432	300890426635742	chromatin maintenance [GO:0070827];embryo development ending in seed dormancy [GO:0009793];mRNA transcription by RNA polymerase II [GO:0042789];nucleosome organization [GO:0034728];positive regulation of transcription elongation from RNA polymerase II promoter [GO:0032968];regulation of mRNA processing [GO:0050684];transcription elongation from RNA polymerase II promoter [GO:0006368]	cytosol [GO:0005829];plasmodesma [GO:0009506];transcription elongation factor complex [GO:0008023];transcriptionally active chromatin [GO:0035327]	histone binding [GO:0042393];nucleosome binding [GO:0031491];translation elongation factor activity [GO:0003746]	42	0	189.62	10332000000	199	26.5	25.9	22.5	21.4	A8MS85	A8MS85	At1g65440	397	SPT6	Transcription elongation factor SPT6 homolog
24449348449707	242593269348145	240520038604736	NaN	alanyl-tRNA aminoacylation [GO:0006419]		alanine-tRNA ligase activity [GO:0004813];ATP binding [GO:0005524];nucleic acid binding [GO:0003676]	3	0.0062645	1.6809	239710000	8	14.8	20.7	8.2	0	A8MSD3	A8MSD3	At3g16565	398	At3g16565	Threonyl and alanyl tRNA synthetase second additional domain-containing protein
253698272705078	249111824035645	251616172790527	252547588348389	sexual reproduction [GO:0019953]	extracellular region [GO:0005576]		4	0	10.949	763850000	18	13.2	9.3	9.3	3.9	A8MSF9	A8MSF9	At4g28250	400	EXPB3	Expansin B3
231740188598633	23455005645752	240922470092773	24023099899292	cell surface pattern recognition receptor signaling pathway [GO:0002752];cellular response to chitin [GO:0071323];cellular response to molecule of bacterial origin [GO:0071219];defense response to bacterium [GO:0042742];defense response to fungus, incompatible interaction [GO:0009817];detection of molecule of fungal origin [GO:0032491];detection of peptidoglycan [GO:0032499];innate immune respons…	integral component of membrane [GO:0016021];plasma membrane [GO:0005886]	ATP binding [GO:0005524];chitin binding [GO:0008061];chitosan binding [GO:2001080];identical protein binding [GO:0042802];kinase activity [GO:0016301];protein homodimerization activity [GO:0042803];protein kinase activity [GO:0004672];protein self-association [GO:0043621];protein serine/threonine kinase activity [GO:0004674];transmembrane receptor protein kinase activity [GO:0019199]	1	0	3.5337	762750000	17	1.8	1.8	1.8	1.8	A8R7E6	A8R7E6	At3g21630	401	CERK1	Chitin elicitor receptor kinase 1
279620151519775	273889503479004	275045337677002	277057628631592	intracellular protein transport [GO:0006886];retrograde transport, endosome to Golgi [GO:0042147]	cytosol [GO:0005829];Golgi apparatus [GO:0005794];intracellular membrane-bounded organelle [GO:0043231];late endosome [GO:0005770];late endosome membrane [GO:0031902];membrane [GO:0016020];multivesicular body [GO:0005771];retromer complex [GO:0030904];retromer, cargo-selective complex [GO:0030906]		21	0	46.485	4546500000	69	15.6	20.4	15.6	15.4	A8R7K9	A8R7K9	At3g51310	402	VPS35C	Vacuolar protein sorting-associated protein 35C
289456729888916	282369003295898	274477405548096	275512752532959	exonucleolytic trimming to generate mature 3'-end of 5.8S rRNA from tricistronic rRNA transcript (SSU-rRNA, 5.8S rRNA, LSU-rRNA) [GO:0000467];gene silencing by RNA-directed DNA methylation [GO:0080188];histone mRNA catabolic process [GO:0071044];nuclear polyadenylation-dependent antisense transcript catabolic process [GO:0071040];nuclear polyadenylation-dependent CUT catabolic process [GO:0071039…	cytoplasm [GO:0005737];cytosol [GO:0005829];nuclear exosome (RNase complex) [GO:0000176];nucleolus [GO:0005730];nucleus [GO:0005634]	3'-5'-exoribonuclease activity [GO:0000175];nucleotide binding [GO:0000166];single-stranded RNA binding [GO:0003727]	11	0	24.471	3141500000	33	11	9.7	8	9.9	A9LLI7	A9LLI7	At5g35910	403	RRP6L2	Protein RRP6-like 2
288546276092529	290585823059082	286682071685791	290292320251465	endoplasmic reticulum to Golgi vesicle-mediated transport [GO:0006888];Golgi vesicle docking [GO:0048211];intracellular protein transport [GO:0006886];membrane fusion [GO:0061025];post-embryonic development [GO:0009791];protein exit from endoplasmic reticulum [GO:0032527];transcytosis [GO:0045056];vesicle fusion with Golgi apparatus [GO:0048280]	cytosol [GO:0005829];endoplasmic reticulum [GO:0005783];ER to Golgi transport vesicle membrane [GO:0012507];Golgi apparatus [GO:0005794];Golgi membrane [GO:0000139];Golgi stack [GO:0005795]		35	0	319.31	7052600000	166	35.6	32.6	29.4	37	B0F9L4	B0F9L4	At3g27530	404	GC6	Golgin candidate 6
315396842956543	316086711883545	316746768951416	315911636352539		ribosome [GO:0005840]		20	0	259.69	47053000000	203	80.4	82.2	82.2	82.2	B3H4B6	B3H4B6	At4g39200	406	At4g39200	40S ribosomal protein S25
254720306396484	250608520507813	250882892608643	253294734954834		protein kinase CK2 complex [GO:0005956]	kinase activity [GO:0016301];protein kinase regulator activity [GO:0019887]	3	0	25.2	358170000	5	6.9	13.5	9.5	10.5	B3H4P8	B3H4P8	At3g60250	409	CKB3	Casein kinase II subunit beta
248538608551025	244603271484375	242567386627197	NaN	cell plate assembly [GO:0000919];embryo sac development [GO:0009553];pollen development [GO:0009555];positive regulation of cytokinesis [GO:0032467];regulation of mitotic spindle organization [GO:0060236];regulation of phragmoplast microtubule organization [GO:2000694]	condensed chromosome kinetochore [GO:0000777];kinetochore microtubule [GO:0005828];nuclear envelope [GO:0005635];phragmoplast [GO:0009524]		3	0	3.0758	242080000	6	2.3	4.9	4.9	0	B3H5K9	B3H5K9	At5g05970	410	NEDD1	Protein NEDD1
293799743652344	292644786834717	294622287750244	293357734680176			translation initiation factor activity [GO:0003743]	26	0	150.49	17743000000	259	28.9	31.4	29.8	25.8	B3H5L3	B3H5L3	At1g73180	411	At1g73180	Eukaryotic translation initiation factor eIF2A family protein
235210914611816	232161560058594	228958377838135	23065673828125	rRNA processing [GO:0006364]			1	0	5.4768	169680000	6	4.2	4.2	4.2	4.2	B3H5R1	B3H5R1	At5g48240	412	MIF21.13	Rrp15p protein
254289245605469	254730529785156	257176418304443	254754047393799			lipid binding [GO:0008289]	8	0	7.9106	645140000	16	3.7	6.9	6.7	5.7	B3H5W6	B3H5W6	At5g35180	413	At5g35180	AT5G35180 protein
311897220611572	31069263458252	310802993774414	310048389434814	branched-chain amino acid biosynthetic process [GO:0009082]		L-isoleucine transaminase activity [GO:0052656];L-leucine transaminase activity [GO:0052654];L-valine transaminase activity [GO:0052655]	33	0	323.31	96054000000	550	47.4	50.4	55	50.6	B3H658	B3H658	At3g49680	414	BCAT3	Branched-chain-amino-acid aminotransferase
302489814758301	306241836547852	299865798950195	300433559417725	nucleosome assembly [GO:0006334]	nucleus [GO:0005634]		31	0	303.56	14098000000	176	58.2	57.4	58.2	58.2	B3H684	B3H684	At4g26110	415	NAP1:1	Nucleosome assembly protein11
269543800354004	278531723022461	270726547241211	271322212219238				10	0	18.907	1489800000	37	11.5	11.3	5.4	9.5	B3H6L4	B3H6L4	At1g27752	417	At1g27752	Ubiquitin system component Cue protein
258577098846436	255779895782471	257441444396973	259307346343994	regulation of actin filament polymerization [GO:0030833]		Rac GTPase binding [GO:0048365]	4	0	55.233	550380000	16	5.4	5.4	5.4	5.4	B3H6L9	B3H6L9	At5g18410	418	PIR121	Transcription activator
253389205932617	247878570556641	253496913909912	254199237823486		integral component of membrane [GO:0016021]		7	0	4.5756	683220000	13	7.1	4.2	4.6	8.9	B3H797	B3H797	At4g36210	419	At4g36210	Transmembrane/coiled-coil protein (DUF726)
234261131286621	246411895751953	244077548980713	245112323760986	developmental process [GO:0032502];regulation of circadian rhythm [GO:0042752];response to abscisic acid [GO:0009737];response to oxidative stress [GO:0006979];response to water deprivation [GO:0009414];starch metabolic process [GO:0005982]	nucleus [GO:0005634]		2	0	3.0579	291520000	9	1.4	1.4	2	1.4	B3H7F6	B3H7F6	At3g22380	420	TIC	Time for coffee
265711917877197	265124530792236	267435531616211	268448162078857	regulation of translational initiation [GO:0006446];translational initiation [GO:0006413]	eukaryotic translation initiation factor 2B complex [GO:0005851]	transferase activity [GO:0016740];translation initiation factor activity [GO:0003743]	9	0	7.5555	1022800000	31	20.3	17.1	17.1	15.2	B3H7H1	B3H7H1	At3g07300	421	At3g07300	AT3G07300 protein
267340202331543	263342227935791	263644275665283	260626850128174	negative regulation of gene expression [GO:0010629];positive regulation of gene expression [GO:0010628];reproductive shoot system development [GO:0090567];response to abscisic acid [GO:0009737]		DNA-binding transcription factor activity [GO:0003700]	6	0	10.577	803440000	17	3.8	9.5	9.9	11.6	B3H7M2	B3H7M2	At2g21230	422	basic leucine-zipper 30	Basic-leucine zipper (BZIP) transcription factor family protein
240534133911133	247142925262451	246071014404297	240679244995117		cytosol [GO:0005829];plasmodesma [GO:0009506];plastid [GO:0009536]	acylglycerol lipase activity [GO:0047372]	5	0	11.948	402050000	12	6.2	6	13	6.2	B3H7N1	B3H7N1	At5g16120	423	At5g16120	Alpha/beta-Hydrolases superfamily protein
2670530128479	26789176940918	267941436767578	268501930236816	pectin catabolic process [GO:0045490]		metal ion binding [GO:0046872];pectate lyase activity [GO:0030570]	11	0	25.571	3185700000	63	19.6	13.6	22.1	10.9	B3LF89	B3LF89	At3g55140	424	At3g55140	Pectate lyase
309451007843018	309847469329834	310614948272705	30976167678833	cysteinyl-tRNA aminoacylation [GO:0006423];response to cadmium ion [GO:0046686]	cytoplasm [GO:0005737];cytosol [GO:0005829]	ATP binding [GO:0005524];cysteine-tRNA ligase activity [GO:0004817];metal ion binding [GO:0046872]	39	0	310.29	34156000000	407	56	57.9	50.3	57.9	B3LFA4	B3LFA4	At5g38830	425	At5g38830	Cysteine--tRNA ligase 2, cytoplasmic
249481983184814	250657081604004	246256122589111	246205883026123	positive regulation of shoot apical meristem development [GO:1902185]	nucleus [GO:0005634]	ATP binding [GO:0005524];DNA binding [GO:0003677];DNA-dependent ATPase activity [GO:0008094];helicase activity [GO:0004386]	4	0	6.5487	458390000	13	1.2	1.2	1.9	0.6	B5BT18	B5BT18	At3g54280	426	BTAF1	TATA-binding protein-associated factor BTAF1
264253768920898	268555488586426	266317310333252	263373737335205		mitochondrion [GO:0005739];ribosome [GO:0005840]	RNA binding [GO:0003723]	10	0	9.78	1198200000	32	18.8	13.3	20.2	16.3	B5TM97	B5TM97	At2g07734	427	rps4	Ribosomal protein S4
273263740539551	271794013977051	27453405380249	272568283081055	flower development [GO:0009908];histone methylation [GO:0016571];negative regulation of flower development [GO:0009910];positive regulation of transcription, DNA-templated [GO:0045893];regulation of histone H3-K4 methylation [GO:0051569];regulation of transcription, DNA-templated [GO:0006355]	Cdc73/Paf1 complex [GO:0016593];nucleus [GO:0005634]	RNA polymerase II complex binding [GO:0000993]	15	0	21.364	1659700000	39	9.7	10.7	12.1	10	B5X0I6	B5X0I6	At2g06210	428	VIP6	Protein CTR9 homolog
247989711761475	2460964012146	247692604064941	245977573394775	rRNA processing [GO:0006364]	nucleolus [GO:0005730];nucleus [GO:0005634]		4	0	6.4168	282570000	12	2	2	2	2	B5X503	B5X503	At5g11240	429	At5g11240	At5g11240
NaN	22269079208374	222750625610352	NaN	embryo development ending in seed dormancy [GO:0009793];plastid transcription [GO:0042793]	chloroplast [GO:0009507];cytosol [GO:0005829]	GTP binding [GO:0005525]	17	0	32.714	4728200000	102	0	1.2	1.7	0	B5X565	B5X565	At3g12080	430	emb2738	At3g12080
265607643127441	255587673187256	256594619750977	26144079208374	gluconeogenesis [GO:0006094]		ATP binding [GO:0005524];kinase activity [GO:0016301];phosphoenolpyruvate carboxykinase (ATP) activity [GO:0004612]	24	0	69.167	2215000000	46	30.4	18.1	20.7	26.6	B5X574	B5X574	At5g65690	431	PCK2	At5g65690
271169395446777	274097309112549	274996013641357	272013492584229	mRNA cis splicing, via spliceosome [GO:0045292];mRNA splicing, via spliceosome [GO:0000398]	cytosol [GO:0005829];mediator complex [GO:0016592];U1 snRNP [GO:0005685];U2-type prespliceosome [GO:0071004]	RNA binding [GO:0003723]	11	0	29.998	1868600000	53	10.2	10	12.6	9.2	B6EUA9	B6EUA9	At1g44910	433	PRP40A	Pre-mRNA-processing protein 40A
2341969871521	249789752960205	24868724822998	250725116729736		cytosol [GO:0005829];plasma membrane [GO:0005886];vacuole [GO:0005773]	hydrolase activity, acting on carbon-nitrogen (but not peptide) bonds, in linear amides [GO:0016811]	31	0	323.31	28088000000	405	6.4	9.5	9.7	7.1	B9DFI3	B9DFI3	At4g37550	435	At4g37550	AT4G37550 protein
266907253265381	265337543487549	265047454833984	26707540512085	methylation [GO:0032259]	cytoplasm [GO:0005737];endosome [GO:0005768];Golgi apparatus [GO:0005794];Golgi medial cisterna [GO:0005797];Golgi membrane [GO:0000139];integral component of membrane [GO:0016021];nucleus [GO:0005634];trans-Golgi network [GO:0005802]	methyltransferase activity [GO:0008168]	10	0	20.056	1027300000	30	13.6	13.6	10.6	13.6	B9DFI7	B9DFI7	At1g26850	436	At1g26850	Probable methyltransferase PMT2
301313629150391	297958793640137	296818561553955	29481969833374	ATP synthesis coupled electron transport [GO:0042773]	membrane [GO:0016020]	electron transfer activity [GO:0009055];iron-sulfur cluster binding [GO:0051536];NADH dehydrogenase (ubiquinone) activity [GO:0008137]	29	0	213.99	7864100000	88	29	34	29.9	28.3	B9DFQ9	B9DFQ9	At5g37510	437	EMB1467	AT5G37510 protein
306301860809326	307157936096191	306604251861572	306345195770264	cysteine biosynthetic process [GO:0019344];cysteine biosynthetic process from serine [GO:0006535];double fertilization forming a zygote and endosperm [GO:0009567];pollen tube development [GO:0048868];pollen tube growth [GO:0009860]	chloroplast [GO:0009507];chloroplast stroma [GO:0009570];cytosol [GO:0005829];mitochondrion [GO:0005739]	ATP binding [GO:0005524];cysteine synthase activity [GO:0004124];lyase activity [GO:0016829];zinc ion binding [GO:0008270]	41	0	323.31	35397000000	496	68.8	64.9	66.3	59.1	B9DFR6	B9DFR6	At3g59760	439	OASC	Cysteine synthase
265329093933105	267961254119873	264084529876709	258727931976318	developmental process [GO:0032502];late endosome to vacuole transport [GO:0045324];protein maturation [GO:0051604];protein transport [GO:0015031];seedling development [GO:0090351];vesicle-mediated transport [GO:0016192]	cytosol [GO:0005829];Golgi apparatus [GO:0005794];membrane [GO:0016020];multivesicular body membrane [GO:0032585];retromer complex [GO:0030904]	phosphatidylinositol binding [GO:0035091];phospholipid binding [GO:0005543];protein heterodimerization activity [GO:0046982]	9	0	16.378	1352100000	25	17.8	16.1	14.7	16.1	B9DFS6	B9DFS6	At5g07120	440	SNX2B	Sorting nexin 2B
265023345947266	NaN	256790370941162	22980920791626			GTP binding [GO:0005525];hydrolase activity [GO:0016787]	2	0.0098522	1.4802	1299600000	16	4.1	0	4.1	1.7	B9DFZ2	B9DFZ2	At5g58370	441	MCK7.24	AT5G58370 protein
340058784484863	33817741394043	338038597106934	337575225830078	ribosomal small subunit assembly [GO:0000028];translation [GO:0006412]	cytosolic small ribosomal subunit [GO:0022627]	structural constituent of ribosome [GO:0003735]	24	0	323.31	176320000000	791	60.9	60.9	60.9	60.9	B9DG17	B9DG17	At1g72370	442	P40	40S ribosomal protein SA
26540864944458	NaN	NaN	25005687713623			transferase activity, transferring acyl groups [GO:0016746]	9	0	22.653	2913600000	43	7.6	0	0	3	B9DG63	B9DG63	At4g28030	443	At4g28030	AT4G28030 protein
330352821350098	330434722900391	330289421081543	330367889404297	acetate metabolic process [GO:0006083];acetyl-CoA biosynthetic process from acetate [GO:0019427];fatty acid metabolic process [GO:0006631]	chloroplast [GO:0009507];chloroplast stroma [GO:0009570];cytosol [GO:0005829];glyoxysome [GO:0009514]	acetate-CoA ligase activity [GO:0003987];AMP binding [GO:0016208];ATP binding [GO:0005524]	59	0	323.31	150960000000	890	64.2	58.1	63.9	62.4	B9DGD6	B9DGD6	At5g36880	444	ACS	Acetyl-coenzyme A synthetase, chloroplastic/glyoxysomal
357734756469727	356670722961426	356359596252441	356660919189453	microtubule-based process [GO:0007017]	cytoplasm [GO:0005737];microtubule [GO:0005874]	GTP binding [GO:0005525];GTPase activity [GO:0003924];structural constituent of cytoskeleton [GO:0005200]	53	0	323.31	544360000000	1476	98.2	98	95.1	97.8	B9DGT7	B9DGT7	At1g50010	446	TUBA2	Tubulin alpha-2 chain
279798374176025	27715353012085	278093738555908	278698539733887	thiamine diphosphate biosynthetic process [GO:0009229];thiamine metabolic process [GO:0006772]	cytosol [GO:0005829]	ATP binding [GO:0005524];kinase activity [GO:0016301];thiamine binding [GO:0030975];thiamine diphosphokinase activity [GO:0004788]	10	0	83.605	3864700000	78	34.1	34.5	28.8	34.5	B9DGU7	B9DGU7	At1g02880	447	TPK1	Thiamine pyrophosphokinase 1
303504753112793	303284950256348	302610282897949	301058692932129	methylglyoxal catabolic process to D-lactate via S-lactoyl-glutathione [GO:0019243];response to cadmium ion [GO:0046686]	chloroplast [GO:0009507];cytosol [GO:0005829];extracellular region [GO:0005576]	lactoylglutathione lyase activity [GO:0004462];metal ion binding [GO:0046872]	24	0	323.31	48558000000	417	60	65.5	65.5	65.5	B9DH52	B9DH52	At1g08110	448	At1g08110	Lactoylglutathione lyase
227993659973145	229161758422852	NaN	229898853302002	modification-dependent protein catabolic process [GO:0019941];protein ubiquitination [GO:0016567];translation [GO:0006412]	cytoplasm [GO:0005737];cytosolic large ribosomal subunit [GO:0022625];endoplasmic reticulum [GO:0005783];nucleolus [GO:0005730];nucleus [GO:0005634]	protein tag [GO:0031386];structural constituent of ribosome [GO:0003735];ubiquitin protein ligase binding [GO:0031625]	20	0.0043581	1.8854	146860000	3	64.8	64.8	57.8	64.8	B9DHA6	B9DHA6	At2g36170	450	RPL40A	Ubiquitin-60S ribosomal protein L40-1
233980655670166	NaN	NaN	234128665924072	endoplasmic reticulum membrane organization [GO:0090158];endoplasmic reticulum-plasma membrane tethering [GO:0061817];intracellular transport [GO:0046907];viral process [GO:0016032]	endoplasmic reticulum membrane [GO:0005789];extracellular region [GO:0005576];integral component of membrane [GO:0016021];plasma membrane [GO:0005886]		2	0.0048886	1.8544	278240000	16	2.3	0	0	2.3	B9DHD7	B9DHD7	At1g08820	451	PVA22	Vesicle-associated protein 2-2
26156457901001	257031116485596	260591201782227	259119815826416		cytosol [GO:0005829]		10	0	27.121	702970000	18	6	14.4	15.5	10.4	B9DHK3	B9DHK3	At5g14540	452	At5g14540	AT5G14540 protein
329132080078125	329055519104004	328177795410156	329779090881348	microtubule-based process [GO:0007017]	cytoplasm [GO:0005737];microtubule [GO:0005874]	GTP binding [GO:0005525];GTPase activity [GO:0003924];structural constituent of cytoskeleton [GO:0005200]	45	0	323.31	98789000000	551	73.6	73.1	74.9	73.1	B9DHQ0	B9DHQ0	At5g19780	453	TUBA5	Tubulin alpha-5 chain
272486190795898	270160579681396	267100391387939	271863136291504		integral component of membrane [GO:0016021];plasma membrane [GO:0005886]	ATP binding [GO:0005524];protein serine/threonine kinase activity [GO:0004674]	9	0	15.894	2226900000	49	4.2	4.5	5.1	5.5	C0LGD7	C0LGD7	At1g06840	454	At1g06840	Probable LRR receptor-like serine/threonine-protein kinase At1g06840
258691005706787	25894603729248	249420356750488	258352088928223	protein autophosphorylation [GO:0046777]	integral component of membrane [GO:0016021];plasma membrane [GO:0005886]	ATP binding [GO:0005524];protein serine/threonine kinase activity [GO:0004674]	8	0	8.9923	1306100000	25	2.2	1.2	2.2	1.2	C0LGG8	C0LGG8	At1g53430	456	At1g53430	Probable LRR receptor-like serine/threonine-protein kinase At1g53430
262336139678955	263254318237305	262138977050781	260368061065674	protein autophosphorylation [GO:0046777]	integral component of membrane [GO:0016021];plasma membrane [GO:0005886]	ATP binding [GO:0005524];protein serine/threonine kinase activity [GO:0004674]	6	0	14.433	1580900000	32	4.8	6.9	6.9	5.3	C0LGH3	C0LGH3	At1g56140	457	At1g56140	Probable LRR receptor-like serine/threonine-protein kinase At1g56140
267634449005127	263801727294922	257641296386719	257779865264893		integral component of membrane [GO:0016021]	ATP binding [GO:0005524];protein serine/threonine kinase activity [GO:0004674]	13	0	49.751	1162100000	26	7.6	6.2	3.5	2.6	C0LGL4	C0LGL4	At2g28960	458	At2g28960	Probable LRR receptor-like serine/threonine-protein kinase At2g28960
262143421173096	263794784545898	26326545715332	261451110839844	jasmonic acid and ethylene-dependent systemic resistance [GO:0009861];protein autophosphorylation [GO:0046777];regulation of innate immune response [GO:0045088]	cytosol [GO:0005829];integral component of membrane [GO:0016021];plasma membrane [GO:0005886];plasmodesma [GO:0009506]	ATP binding [GO:0005524];protein serine/threonine kinase activity [GO:0004674]	16	0	35.216	2664700000	70	4	4	4.8	1.5	C0LGN2	C0LGN2	At3g14840	459	LRR-RLK	Probable leucine-rich repeat receptor-like serine/threonine-protein kinase At3g14840
239165229797363	243124370574951	23813232421875	239581031799316	regulation of salicylic acid biosynthetic process [GO:0080142]	nucleus [GO:0005634]	calmodulin binding [GO:0005516];DNA-binding transcription factor activity [GO:0003700];sequence-specific DNA binding [GO:0043565]	5	0.00038241	2.765	166590000	5	6.1	6.1	6.1	4.2	C0SV51	C0SV51	At2g18750	460	CBP60C	Calmodulin-binding protein 60 C
240020446777344	269571514129639	29089319229126	266113300323486	actin filament bundle assembly [GO:0051017]		actin filament binding [GO:0051015]	10	0	8.5699	3978000000	56	8.6	6.9	8.5	6.9	C0Z268	C0Z268	At4g26700	461	FIM1	AT4G26700 protein
228303775787354	NaN	228535575866699	230682201385498				1	0.0059278	1.7285	44806000	1	4.5	0	4.5	4.5	C0Z295	C0Z295	At3g12350	463	At3g12350	AT3G12350 protein
271348667144775	272286682128906	273250885009766	271276054382324		cytosol [GO:0005829];extracellular region [GO:0005576];plasma membrane [GO:0005886]	hydrolase activity [GO:0016787]	10	0	38.334	5358500000	85	22.3	35.5	13.6	35.5	C0Z2J1	C0Z2J1	At1g11360	465	At1g11360	AT1G11360 protein
253216171264648	253782215118408	252819957733154	253150653839111		nucleus [GO:0005634]	DNA binding [GO:0003677]	3	0.0048913	1.8599	655090000	17	16.3	16.3	16.3	16.3	C0Z2P1	C0Z2P1	At1g74840	466	At1g74840	AT1G74840 protein
31423921585083	314678153991699	315622005462646	313440322875977	chaperone cofactor-dependent protein refolding [GO:0051085];protein folding [GO:0006457];protein refolding [GO:0042026]	chloroplast [GO:0009507];chloroplast stroma [GO:0009570];cytosol [GO:0005829];cytosolic ribosome [GO:0022626];mitochondrion [GO:0005739];plastid [GO:0009536]	ATP binding [GO:0005524]	79	0	323.31	28068000000	343	87.1	83.8	79.6	82.4	C0Z361	C0Z361	At5g56500	468	CPN60B3	Chaperonin 60 subunit beta 3, chloroplastic
251477508544922	249492683410645	246710395812988	NaN		nucleus [GO:0005634]	DNA binding [GO:0003677];metal ion binding [GO:0046872];transferase activity [GO:0016740]	3	0	7.132	275980000	9	8.3	4	6.9	0	E0X9N4	E0X9N4	At3g63550	517	At3g63550	Putative RING-type E3 ubiquitin transferase C3H69
250598201751709	256999645233154	253619213104248	250591602325439	regulation of seed germination [GO:0010029]	ubiquitin ligase complex [GO:0000151]	hydrolase activity [GO:0016787];protein heterodimerization activity [GO:0046982];ubiquitin-protein transferase activity [GO:0004842];zinc ion binding [GO:0008270]	3	0	3.2951	341120000	4	10.2	10.2	7.2	10.2	E5KGE0	E5KGE0	At2g42160	518	BRIZ1	BRAP2 RING ZnF UBP domain-containing protein 1
298659381866455	296057262420654	295657806396484	288292922973633		cytosol [GO:0005829]	metal ion binding [GO:0046872];metalloendopeptidase activity [GO:0004222]	39	0	226.35	7476100000	149	29.4	31.9	31.4	31.8	F4HNU6	F4HNU6	At1g06900	519	At1g06900	Nardilysin-like
255474853515625	254928340911865	25892728805542	259694557189941	protein import into nucleus [GO:0006606]	cytoplasm [GO:0005737];nucleus [GO:0005634]		4	0	10.349	436330000	21	5.3	5.3	5.3	5.3	F4HNZ9	F4HNZ9	At1g12930	520	At1g12930	ARM repeat superfamily protein
26424768447876	271581726074219	262459926605225	265334281921387			ATP binding [GO:0005524];protein kinase activity [GO:0004672]	10	0	30.593	1278400000	36	11.8	13.5	11.8	7.2	F4HPS0	F4HPS0	At1g53165	522	ATMAP4K ALPHA1	Protein kinase superfamily protein
275595397949219	267139778137207	268024272918701	269924812316895			alcohol dehydrogenase (NAD+) activity [GO:0004022];oxidoreductase activity [GO:0016491];oxidoreductase activity, acting on the CH-OH group of donors, NAD or NADP as acceptor [GO:0016616]	10	0	35.441	2508300000	36	29.2	26.3	22.6	23.5	F4HQ07	F4HQ07	At1g66800	523	At1g66800	NAD(P)-binding Rossmann-fold superfamily protein
278582210540771	276873912811279	277904205322266	276758651733398	Golgi organization [GO:0007030];Golgi vesicle transport [GO:0048193];intracellular protein transport [GO:0006886];intra-Golgi vesicle-mediated transport [GO:0006891];pollen tube growth [GO:0009860]	cis-Golgi network [GO:0005801];cytosol [GO:0005829];Golgi membrane [GO:0000139];Golgi transport complex [GO:0017119]	protein homodimerization activity [GO:0042803]	17	0	33.037	6432100000	37	16.1	20.2	17.1	11	F4HQ84	F4HQ84	At1g73430	524	COG3	Conserved oligomeric Golgi complex subunit 3
26425952911377	268179969787598	269137630462646	270243263244629	peptidyl-serine phosphorylation [GO:0018105];peptidyl-threonine phosphorylation [GO:0018107]	cytoplasm [GO:0005737];cytosol [GO:0005829];plasma membrane [GO:0005886]	ATP binding [GO:0005524];protein serine/threonine kinase activity [GO:0004674]	14	0	49.915	2990900000	36	7.7	9	9.5	7.7	F4HQ88	F4HQ88	At1g73460	525	At1g73460	Protein kinase superfamily protein
257835426330566	257447338104248	258075199127197	25943265914917	flower development [GO:0009908];histone methylation [GO:0016571];negative regulation of flower development [GO:0009910];transcription elongation from RNA polymerase II promoter [GO:0006368]	Cdc73/Paf1 complex [GO:0016593];nucleus [GO:0005634];transcriptionally active chromatin [GO:0035327]	chromatin binding [GO:0003682];RNA polymerase II complex binding [GO:0000993]	7	0	6.3469	1390600000	20	8.5	10.2	10.2	5.8	F4HQA1	F4HQA1	At1g79730	526	VIP2	Protein PAF1 homolog
31519063949585	315192985534668	31512580871582	315810489654541		cell wall [GO:0005618];cytosol [GO:0005829];mitochondrion [GO:0005739];nucleus [GO:0005634];plasma membrane [GO:0005886];plasmodesma [GO:0009506]	ATP binding [GO:0005524]	116	0	323.31	54686000000	732	91.6	90.4	91.3	91.2	F4HQD4	F4HQD4	At1g79920	528	HSP70-15	Heat shock 70 kDa protein 15
302857074737549	299837284088135	297030410766602	293855590820313	intracellular protein transport [GO:0006886];vesicle-mediated transport [GO:0016192]	COPI-coated vesicle membrane [GO:0030663];Golgi membrane [GO:0000139];membrane coat [GO:0030117]	structural molecule activity [GO:0005198]	41	0	243.76	8682300000	126	35	41.6	39.7	36.5	F4HQE7	F4HQE7	At1g79990	529	At1g79990	Coatomer subunit beta'
224737033843994	227507457733154	NaN	239968814849854	chloroplast rRNA processing [GO:1901259];regulation of RNA metabolic process [GO:0051252]	chloroplast [GO:0009507];chloroplast envelope [GO:0009941];chloroplast stroma [GO:0009570];chloroplast thylakoid membrane [GO:0009535];nucleus [GO:0005634];plastid [GO:0009536];ribonucleoprotein complex [GO:1990904]	mRNA binding [GO:0003729];RNA binding [GO:0003723]	25	0	150.77	24124000000	293	3.7	4.8	0	4.8	F4HQH8	F4HQH8	At1g01080	530	At1g01080	RNA-binding (RRM/RBD/RNP motifs) family protein
343628692626953	342558212280273	342405471801758	342457962036133			nucleotide binding [GO:0000166];oxidoreductase activity, acting on the aldehyde or oxo group of donors, NAD or NADP as acceptor [GO:0016620]	70	0	323.31	428630000000	1302	88.4	88.4	88.4	88.4	F4HQT1	F4HQT1	At1g13440	531	GAPC2	Glyceraldehyde-3-phosphate dehydrogenase C2
271528663635254	268781833648682	283823261260986	268172645568848				12	0	25.408	3019100000	62	20.8	21.2	17.1	13.2	F4HQZ1	F4HQZ1	At1g19880	532	At1g19880	Regulator of chromosome condensation (RCC1) family protein
238379783630371	NaN	NaN	262812347412109				23	0	160.2	10718000000	179	2.5	0	0	1.7	F4HR91	F4HR91	At1g33610	533	At1g33610	Leucine-rich repeat (LRR) family protein
249591655731201	250992870330811	250243263244629	253101501464844				3	0	9.5236	391950000	16	9.8	9.8	9.8	9.8	F4HRG2	F4HRG2	At1g53345	535	At1g53345	DHHA1 domain protein
253494205474854	253288230895996	2512766456604	254115104675293				5	0	6.886	433230000	17	6.8	5.6	3	5.6	F4HRR0	F4HRR0	At1g61100	536	CSL1	CSL1
274517555236816	283147106170654	283036937713623	27815616607666	carbohydrate metabolic process [GO:0005975];ethylene biosynthetic process [GO:0009693];regulation of ethylene biosynthetic process [GO:0010364];regulation of leaf senescence [GO:1900055];starch metabolic process [GO:0005982];trehalose metabolic process [GO:0005991]	cytosol [GO:0005829]		24	0	65.442	3877900000	66	9.9	7.1	9.7	9.5	F4HRS2	F4HRS2	At1g67140	537	SWEETIE	Protein SWEETIE
302439975738525	304486465454102	280068340301514	292618350982666	nucleus organization [GO:0006997];regulation of nucleus size [GO:0097298]	cytoplasmic chromatin [GO:0000789];cytosol [GO:0005829];mitochondrion [GO:0005739];nuclear envelope [GO:0005635];nuclear lamina [GO:0005652];nuclear membrane [GO:0031965];nuclear periphery [GO:0034399];nucleoplasm [GO:0005654];nucleus [GO:0005634]		30	0	110.28	10317000000	97	19.3	19.2	14.9	16.4	F4HRT5	F4HRT5	At1g67230	538	CRWN1	Protein CROWDED NUCLEI 1
316089363098145	315956153869629	315187835693359	315608348846436	carbohydrate metabolic process [GO:0005975];glycerol-3-phosphate metabolic process [GO:0006072]		glycerol kinase activity [GO:0004370]	47	0	323.31	54295000000	625	74.9	72	71	69.3	F4HS76	F4HS76	At1g80460	539	NHO1	Actin-like ATPase superfamily protein
230273571014404	232361373901367	236208686828613	231151027679443		mitochondrion [GO:0005739]	GTP binding [GO:0005525]	2	0	3.839	133900000	2	4.5	4.5	2	4.5	F4HSD4	F4HSD4	At1g07615	541	ATOBGM	Probable GTP-binding protein OBGM, mitochondrial
26701473236084	270567245483398	271206016540527	270163764953613	tRNA pseudouridine synthesis [GO:0031119]		pseudouridine synthase activity [GO:0009982];RNA binding [GO:0003723]	8	0	17.903	1074500000	30	11.9	15.1	9.3	10.3	F4HSS8	F4HSS8	At1g20410	543	At1g20410	Pseudouridine synthase family protein
252384510040283	249234752655029	246237716674805	250795669555664				4	0	4.2068	255060000	10	1.4	3.2	2.3	3.8	F4HSZ1	F4HSZ1	At1g27595	544	At1g27595	Symplekin
252315464019775	253258075714111	2501881980896	253287887573242	negative regulation of defense response to bacterium, incompatible interaction [GO:1902478]		GTP binding [GO:0005525]	5	0	14.688	899850000	24	3.5	3.5	7	3.5	F4HT21	F4HT21	At1g33970	545	IAN9	Immune-associated nucleotide-binding protein 9
276549911499023	281217384338379	267364730834961	268365345001221	DNA replication initiation [GO:0006270]	alpha DNA polymerase:primase complex [GO:0005658];mitochondrion [GO:0005739]	DNA binding [GO:0003677]	14	0	30.691	1733100000	36	20.8	24.4	18.2	18.7	F4HTP2	F4HTP2	At1g67630	546	POLA2	DNA polymerase alpha subunit B
264960689544678	259534034729004	263059120178223	263784046173096				3	0	5.6952	694800000	16	7.9	7.9	4.4	7.9	F4HTR6	F4HTR6	At1g67800	548	At1g67800	Copine (Calcium-dependent phospholipid-binding protein) family
NaN	NaN	239229774475098	239351711273193		chloroplast [GO:0009507];chloroplast thylakoid [GO:0009534];mitochondrion [GO:0005739]	peptidyl-prolyl cis-trans isomerase activity [GO:0003755]	19	0	261.34	18339000000	180	0	0	3.8	3.8	F4HTT6	F4HTT6	At1g74070	549	CYP26-2	Peptidyl-prolyl cis-trans isomerase CYP26-2, chloroplastic
250862255096436	249902305603027	255076370239258	252826309204102	endoplasmic reticulum to Golgi vesicle-mediated transport [GO:0006888]	cytoplasm [GO:0005737];mitochondrion [GO:0005739];nucleus [GO:0005634];TRAPP complex [GO:0030008]		4	0	5.8748	680040000	12	28.1	28.1	20	11.1	F4HTY0	F4HTY0	At1g80500	550	At1g80500	SNARE-like superfamily protein
27870325088501	279332580566406	277319507598877	280370578765869	acyl-CoA metabolic process [GO:0006637];fatty acid catabolic process [GO:0009062]	peroxisome [GO:0005777]	acyl-CoA hydrolase activity [GO:0047617]	20	0	64.273	8787900000	207	23	31.9	29.5	34.9	F4HU51	F4HU51	At1g01710	551	At1g01710	Acyl-CoA thioesterase II
271821517944336	270721435546875	26720645904541	273133716583252	peptidyl-lysine monomethylation [GO:0018026]		protein-lysine N-methyltransferase activity [GO:0016279]	7	0	12.231	5444300000	36	7.2	11	8.9	9.1	F4HU79	F4HU79	At1g01920	552	At1g01920	SET domain-containing protein
248995666503906	24880823135376	244230365753174	250763092041016	microtubule-based movement [GO:0007018];regulation of microtubule-based process [GO:0032886];root development [GO:0048364]	microtubule [GO:0005874]	ATP binding [GO:0005524];microtubule binding [GO:0008017];microtubule motor activity [GO:0003777]	4	0	3.572	248220000	12	4.1	4.1	4.1	2.9	F4HU85	F4HU85	At1g01950	553	ARK2	Kinesin-like protein
282850246429443	283681144714355	28208948135376	28178071975708	RNA catabolic process [GO:0006401]	extracellular region [GO:0005576];secretory vesicle [GO:0099503]	endoribonuclease activity [GO:0004521];ribonuclease T2 activity [GO:0033897];RNA binding [GO:0003723]	12	0	59.881	5341600000	120	37.2	32.8	30	32	F4HUG9	F4HUG9	At1g14210	554	At1g14210	Ribonuclease T2 family protein
276105556488037	268321933746338	278757820129395	278663806915283	fatty acid metabolic process [GO:0006631]	peroxisome [GO:0005777]	ligase activity [GO:0016874]	8	0	7.277	1417500000	32	14.7	7.9	16.2	16.5	F4HUK6	F4HUK6	At1g20560	555	AAE1	Probable acyl-activating enzyme 1, peroxisomal
260789566040039	297490158081055	267418823242188	30381233215332				10	0	6.5554	23931000000	19	3.8	3	4.7	3.9	F4HV50;REV__F4HV50	F4HV50	At1g47900	557	At1g47900	Filament-like protein (DUF869)
263540878295898	263951091766357	259935398101807	263368797302246		plasma membrane [GO:0005886]	mRNA binding [GO:0003729]	14	0	36.352	1005500000	15	26.7	16.3	18.1	20.5	F4HV67	F4HV67	At1g54080	558	UBP1A	Oligouridylate-binding protein 1A
312195701599121	311591243743896	309098491668701	313584632873535			ATP binding [GO:0005524];helicase activity [GO:0004386];nucleic acid binding [GO:0003676]	50	0	243.24	25946000000	100	82.3	81.6	80.3	81.6	F4HV96	F4HV96	At1g54270	559	EIF4A-2	Eif4a-2
302869205474854	315533924102783	314524822235107	31.5	regulation of translation [GO:0006417]	CCR4-NOT core complex [GO:0030015]		73	0	323.31	18384000000	340	31.2	31.5	29.8	31.2	F4HVV7;REV__F4JCM5	F4HVV7	At1g02080	561	At1g02080	Transcription regulator
247699146270752	25451488494873	24893238067627	249040775299072	chromatin organization [GO:0006325];DNA repair [GO:0006281];maintenance of rDNA [GO:0043007];pollen development [GO:0009555];regulation of histone exchange [GO:1900049]	chromosome, telomeric region [GO:0000781];nucleus [GO:0005634]	ATP binding [GO:0005524];DNA binding [GO:0003677];helicase activity [GO:0004386];histone binding [GO:0042393];metal ion binding [GO:0046872]	3	0	3.6145	451120000	8	1.7	2.4	1.5	1.7	F4HW51	F4HW51	At1g08600	562	ATRX	Protein CHROMATIN REMODELING 20
264115428924561	267619247436523	267987232208252	268415813446045		cytosol [GO:0005829]	mRNA binding [GO:0003729]	11	0	21.479	2117400000	30	13.8	9.3	10.3	5.8	F4HWB0	F4HWB0	At1g14710	563	At1g14710	Hydroxyproline-rich glycoprotein family protein
281310939788818	283788585662842	282690563201904	282988529205322		integral component of membrane [GO:0016021];plasma membrane [GO:0005886];vacuole [GO:0005773]	mRNA binding [GO:0003729]	17	0	26.125	7847400000	118	4.8	6.6	6.3	8	F4HWC3	F4HWC3	At1g20970	564	At1g20970	Calponin-like domain protein
222268218994141	216494808197021	226840171813965	NaN		endosome [GO:0005768];Golgi apparatus [GO:0005794];integral component of membrane [GO:0016021];membrane [GO:0016020];plasma membrane [GO:0005886];trans-Golgi network [GO:0005802]		1	0.0043652	1.8994	35941000	7	1.9	1.9	1.9	0	F4HWL3	F4HWL3	At1g28340	565	RLP4	Receptor-like protein 4
298384284973145	297926559448242	299310054779053	299955024719238	tRNA aminoacylation for protein translation [GO:0006418]	cytosol [GO:0005829]	ATP binding [GO:0005524];tyrosine-tRNA ligase activity [GO:0004831]	39	0	113.02	22573000000	286	41.6	41.6	33.7	29.5	F4HWL4	F4HWL4	At1g28350	566	At1g28350	Tyrosine--tRNA ligase 2, cytoplasmic
250711193084717	250557308197021	25374942779541	252581787109375			mRNA binding [GO:0003729]	7	0	15.692	923000000	17	9.9	8.8	11.4	8.8	F4HWS5	F4HWS5	At1g48110	567	ECT7	Evolutionarily conserved C-terminal region 7
271409244537354	270981826782227	274365062713623	273283443450928	mRNA transport [GO:0051028];nucleocytoplasmic transport [GO:0006913];protein import into nucleus [GO:0006606];protein localization to nuclear inner membrane [GO:0036228];RNA export from nucleus [GO:0006405];transcription-dependent tethering of RNA polymerase II gene DNA at nuclear periphery [GO:0000972]	nuclear pore [GO:0005643];nuclear pore inner ring [GO:0044611];nucleolus [GO:0005730];plasma membrane [GO:0005886];plasmodesma [GO:0009506]	structural constituent of nuclear pore [GO:0017056]	17	0	36.349	1317900000	33	10.1	8.9	6	7.3	F4HXV6	F4HXV6	At1g14850	568	NUP155	Nuclear pore complex protein NUP155
306393585205078	305557250976563	305188770294189	304951457977295	endosome to plasma membrane protein transport [GO:0099638];multivesicular body organization [GO:0036257];protein transport to vacuole involved in ubiquitin-dependent protein catabolic process via the multivesicular body sorting pathway [GO:0043328];vacuole organization [GO:0007033]	cytoplasm [GO:0005737];cytosol [GO:0005829];late endosome [GO:0005770];multivesicular body [GO:0005771];plasmodesma [GO:0009506]	protein self-association [GO:0043621];ubiquitin binding [GO:0043130]	46	0	280.6	24013000000	370	45.4	39.8	34.5	42.3	F4HXZ1	F4HXZ1	At1g15130	569	BRO1	Vacuolar-sorting protein BRO1
253768978118896	268543605804443	262269611358643	263812122344971	embryo development ending in seed dormancy [GO:0009793];protein import [GO:0017038];protein targeting [GO:0006605]	chloroplast envelope [GO:0009941];membrane [GO:0016020];plastid [GO:0009536]	ATP binding [GO:0005524];metal ion binding [GO:0046872]	6	0.0013079	2.3436	1448600000	21	1.3	0.7	1.3	1.3	F4HY36	F4HY36	At1g21650	570	SECA2	Protein translocase subunit SecA
2850559425354	289026527404785	302255001068115	272344360351563				15	0	77.768	9915800000	50	12.1	12	7.1	8.6	F4HYA7	F4HYA7	At1g35220	571	At1g35220	FAM91 carboxy-terminus protein
274973945617676	257401847839355	268203125	272499752044678		cytoplasm [GO:0005737];nucleus [GO:0005634];perinuclear region of cytoplasm [GO:0048471]		8	0	21.227	1245700000	26	21.2	11.8	7.9	10.7	F4HYD7	F4HYD7	At1g35470	572	RANBPM	Ran-binding protein M homolog
28958423614502	290869426727295	290528163909912	291791877746582	D-cysteine catabolic process [GO:0019447];ethylene biosynthetic process [GO:0009693];response to cadmium ion [GO:0046686]	chloroplast [GO:0009507];cytosol [GO:0005829];mitochondrion [GO:0005739];nucleus [GO:0005634]	cobalt ion binding [GO:0050897];D-cysteine desulfhydrase activity [GO:0019148];hydrolase activity [GO:0016787]	30	0	323.31	42139000000	444	44.1	42.9	25.9	38.9	F4HYF3	F4HYF3	At1g48420	573	DCD	Bifunctional D-cysteine desulfhydrase/1-aminocyclopropane-1-carboxylate deaminase, mitochondrial
256840496063232	275330429077148	274832382202148	25828857421875			ATP binding [GO:0005524]	20	0	8.4414	3833700000	32	15	14.4	13.7	14.5	F4HZ82	F4HZ82	At1g02890	575	At1g02890	AAA-type ATPase family protein
261056957244873	268608856201172	254658489227295	26977710723877		chloroplast [GO:0009507];chloroplast envelope [GO:0009941];chloroplast stroma [GO:0009570];extracellular region [GO:0005576];mitochondrion [GO:0005739];plastid stroma [GO:0009532];thylakoid [GO:0009579]	serine-type endopeptidase activity [GO:0004252]	18	0	298.47	16867000000	187	12.4	18.6	4.3	8.9	F4HZE0	F4HZE0	At1g09130	577	At1g09130	ATP-dependent Clp protease proteolytic subunit
268593463897705	267103023529053	262614631652832	263961544036865	protein stabilization [GO:0050821];proteolysis [GO:0006508]	mitochondrion [GO:0005739];nucleus [GO:0005634]	aminopeptidase activity [GO:0004177];manganese ion binding [GO:0030145];metallopeptidase activity [GO:0008237];peptidase activity [GO:0008233]	6	0	15.601	1226600000	39	16.2	11.2	9.1	11.2	F4HZG9	F4HZG9	At1g09300	578	ICP55	Intermediate cleaving peptidase 55, mitochondrial
236759452819824	240054740905762	239125995635986	237247352600098	cell adhesion [GO:0007155]	catalytic step 2 spliceosome [GO:0071013];cell-cell junction [GO:0005911]		2	0.0001926	2.8782	228630000	7	6.8	6.8	6.8	6.8	F4HZI8	F4HZI8	At1g15200	579	At1g15200	Protein-protein interaction regulator family protein
269266014099121	268935394287109	265787391662598	267124042510986		vacuole [GO:0005773]		13	0	22.572	1126300000	45	8.1	4.8	4	4.7	F4HZS8	F4HZS8	At1g22060	580	At1g22060	Sporulation-specific protein
24148567199707	245434494018555	241083698272705	243192749023438	positive regulation of transcription, DNA-templated [GO:0045893]	plasma membrane [GO:0005886]		3	0.0032925	2.0132	1031300000	11	2.1	2.1	2.1	2.1	F4HZZ6	F4HZZ6	At1g35660	581	At1g35660	Erythroid differentiation factor-like protein
243476657867432	248654251098633	242815704345703	245991764068604		host cell nucleus [GO:0042025];nucleus [GO:0005634]	zinc ion binding [GO:0008270]	6	0	13.975	888720000	48	4.4	4.4	7.4	4.4	F4I045	F4I045	At1g48950	582	At1g48950	C3HC zinc finger-like protein
293933753967285	29659200668335	295102233886719	293199729919434	2-oxoglutarate metabolic process [GO:0006103];aspartate metabolic process [GO:0006531];biosynthetic process [GO:0009058];cellular amino acid metabolic process [GO:0006520];glutamate metabolic process [GO:0006536]	cytoplasm [GO:0005737];cytosol [GO:0005829];nucleus [GO:0005634]	L-aspartate:2-oxoglutarate aminotransferase activity [GO:0004069];pyridoxal phosphate binding [GO:0030170]	19	0	101.64	8160200000	88	48.4	45.9	42.2	40.5	F4I0D4;P46646	F4I0D4	At1g62800	583	ASP4	Aspartate aminotransferase;Aspartate aminotransferase, cytoplasmic isozyme 2
272106685638428	272139148712158	27543773651123	273084316253662				9	0	5.2429	4276900000	39	9.1	18.3	11.4	13.9	F4I0I6	F4I0I6	At1g69030	584	At1g69030	BSD domain-containing protein
226849594116211	227789039611816	232625579833984	231311779022217	chloroplast organization [GO:0009658];etioplast organization [GO:0009662];plastid transcription [GO:0042793];regulation of transcription, DNA-templated [GO:0006355]	chloroplast nucleoid [GO:0042644];cytoplasm [GO:0005737];plastid-encoded plastid RNA polymerase complex [GO:0000427]	carbohydrate kinase activity [GO:0019200]	3	0	3.3802	540700000	13	1.5	1.5	1.5	1.5	F4I0K2	F4I0K2	At1g69200	585	FLN2	Fructokinase-like 2, chloroplastic
243757057189941	241544494628906	247168579101563	NaN				3	0	10.351	2109900000	22	11.3	11.3	10.3	0	F4I0N7	F4I0N7	At1g75750	586	GASA1	GAST1 protein homolog 1
242938289642334	228899478912354	NaN	23086669921875	intracellular protein transport [GO:0006886];retrograde transport, endosome to Golgi [GO:0042147]	cytosol [GO:0005829];Golgi apparatus [GO:0005794];late endosome [GO:0005770];late endosome membrane [GO:0031902];retromer complex [GO:0030904];retromer, cargo-selective complex [GO:0030906]		4	0.0084866	1.536	94167000	2	2.8	2.8	0.9	1.9	F4I0P8	F4I0P8	At1g75850	587	VPS35B	Vacuolar protein sorting-associated protein 35B
327684288024902	327548751831055	327329750061035	327815399169922	leucyl-tRNA aminoacylation [GO:0006429]	chloroplast [GO:0009507];cytosol [GO:0005829];plasmodesma [GO:0009506]	aminoacyl-tRNA editing activity [GO:0002161];ATP binding [GO:0005524];leucine-tRNA ligase activity [GO:0004823]	109	0	323.31	72801000000	845	69.8	73.2	63.7	68.4	F4I116	F4I116	At1g09620	588	At1g09620	Leucine--tRNA ligase, cytoplasmic
29327917098999	288221073150635	285596485137939	287451572418213		nucleus [GO:0005634]	mRNA binding [GO:0003729]	18	0	237.15	7065600000	142	25.2	29.2	23.5	24.2	F4I1G1	F4I1G1	At1g29350	589	At1g29350	RNA polymerase II degradation factor-like protein (DUF1296)
281197624206543	278444576263428	273714408874512	277452850341797	histone acetylation [GO:0016573];regulation of DNA demethylation [GO:1901535];regulation of DNA methylation [GO:0044030]			16	0	41.514	3025900000	64	16.4	17.4	19.8	19.4	F4I1S8	F4I1S8	At1g49540	591	ELP2	Elongator protein 2
252968406677246	255953121185303	256474895477295	252610511779785	embryo development ending in seed dormancy [GO:0009793];mRNA transport [GO:0051028];protein import into nucleus [GO:0006606];RNA export from nucleus [GO:0006405];zygote asymmetric cell division [GO:0010070]	mitochondrion [GO:0005739];nuclear pore central transport channel [GO:0044613];nuclear pore nuclear basket [GO:0044615]	nuclear localization sequence binding [GO:0008139];structural constituent of nuclear pore [GO:0017056]	2	0	3.6518	527970000	7	1.8	1.8	1.8	1.8	F4I1T7	F4I1T7	At1g55540	592	NUP214	Nuclear pore complex protein NUP214
315503673553467	31627405166626	31609992980957	316322689056396		chloroplast [GO:0009507];cytoplasm [GO:0005737];cytosol [GO:0005829];mitochondrion [GO:0005739]	endopeptidase activity [GO:0004175];oligopeptidase activity [GO:0070012];serine-type endopeptidase activity [GO:0004252];serine-type exopeptidase activity [GO:0070008]	53	0	323.31	70260000000	848	54.3	55.5	44.8	49.4	F4I2A0	F4I2A0	At1g76140	593	At1g76140	Prolyl oligopeptidase family protein
241381340026855	236173973083496	246278400421143	242324237823486			mRNA binding [GO:0003729]	3	0.00019194	2.8181	153800000	4	7	7.7	7	7	F4I2E4	F4I2E4	At1g76460	594	At1g76460	RNA-binding (RRM/RBD/RNP motifs) family protein
241432037353516	245686569213867	249037551879883	25146354675293	embryo development ending in seed dormancy [GO:0009793];mRNA cis splicing, via spliceosome [GO:0045292];regulation of gene expression [GO:0010468]	cytoplasm [GO:0005737];nuclear speck [GO:0016607];nucleus [GO:0005634];spliceosomal complex [GO:0005681]		9	0	8.7913	624100000	16	2.9	5.9	6.3	2.2	F4I2J8	F4I2J8	At1g03910	595	CTN	Cactin
247765560150146	248468017578125	258561668395996	247850646972656	pseudouridine synthesis [GO:0001522];tRNA processing [GO:0008033]		pseudouridine synthase activity [GO:0009982];RNA binding [GO:0003723];tRNA pseudouridine synthase activity [GO:0106029]	4	0	3.1533	585820000	10	10.5	10.5	7	8.6	F4I2L0	F4I2L0	At1g09800	596	At1g09800	tRNA pseudouridine synthase
256975002288818	253456707000732	256277294158936	256597347259521	vesicle-mediated transport [GO:0016192]	intracellular membrane-bounded organelle [GO:0043231];Mon1-Ccz1 complex [GO:0035658]	guanyl-nucleotide exchange factor activity [GO:0005085]	2	0.010005	1.4586	442960000	9	1.4	4.3	1.4	1.4	F4I2S4	F4I2S4	At1g16020	597	CCZ1A	Vacuolar fusion protein CCZ1 homolog A
260325679779053	262607288360596	265998859405518	269759635925293	intracellular protein transport [GO:0006886];root morphogenesis [GO:0010015];vesicle-mediated transport [GO:0016192]	CORVET complex [GO:0033263];cytoplasm [GO:0005737];cytosol [GO:0005829];endosome membrane [GO:0010008]		6	0	6.5583	823560000	23	8.1	7.4	5	3.6	F4I312	F4I312	At1g22860	598	VPS3	Vacuolar sorting protein 3
NaN	237732391357422	2316796875	242700634002686	mRNA processing [GO:0006397];regulation of RNA metabolic process [GO:0051252]	nucleus [GO:0005634];ribonucleoprotein complex [GO:1990904]	mRNA binding [GO:0003729];RNA binding [GO:0003723]	4	0.00057088	2.6541	127450000	7	2.3	6.3	5.8	5.8	F4I321	F4I321	At1g22910	599	At1g22910	RNA-binding (RRM/RBD/RNP motifs) family protein
262357330322266	254042510986328	259707736968994	259250392913818		cytosol [GO:0005829]	hydrolase activity [GO:0016787]	9	0	6.0555	1311100000	20	8.3	18.9	28.8	25	F4I353	F4I353	At1g29840	600	At1g29840	Alpha/beta-Hydrolases superfamily protein
256224327087402	258708648681641	25556079864502	256053237915039	megagametogenesis [GO:0009561];ribosome biogenesis [GO:0042254];transcription, DNA-templated [GO:0006351]	cytosol [GO:0005829];RNA polymerase I complex [GO:0005736]	DNA binding [GO:0003677];DNA-directed 5'-3' RNA polymerase activity [GO:0003899];metal ion binding [GO:0046872];ribonucleoside binding [GO:0032549]	10	0	10.095	889510000	22	10	6.4	7.8	6.5	F4I366	F4I366	At1g29940	601	NRPA2	DNA-directed RNA polymerase I subunit 2
297910575866699	288047981262207	28740306854248	297330017089844	cellular response to heat [GO:0034605];mRNA processing [GO:0006397]	cytoplasmic stress granule [GO:0010494];cytosol [GO:0005829];nucleus [GO:0005634]	mRNA binding [GO:0003729];poly(A) binding [GO:0008143]	14	0	323.31	7062000000	88	31.2	29.2	31.9	31	F4I3B3	F4I3B3	At1g49600	603	RBP47A	Polyadenylate-binding protein RBP47A
285991764068604	285400829315186	283884983062744	283690700531006	response to oxidative stress [GO:0006979]	mitochondrion [GO:0005739];nucleus [GO:0005634];peroxisome [GO:0005777]	oxidoreductase activity [GO:0016491];zinc ion binding [GO:0008270]	31	0	107.99	14196000000	265	24.7	28.8	25.5	21.5	F4I3C3	F4I3C3	At1g49670	604	NQR	ARP protein (REF)
274548950195313	274779224395752	272066688537598	274239826202393		chloroplast [GO:0009507];chloroplast stroma [GO:0009570];cytoplasm [GO:0005737];nucleus [GO:0005634]	ATP binding [GO:0005524];ATPase activity [GO:0016887];GTP binding [GO:0005525];ribosomal large subunit binding [GO:0043023];ribosome binding [GO:0043022]	30	0	323.31	48319000000	480	23.3	26.8	17.8	25.9	F4I3J0	F4I3J0	At1g56050	605	At1g56050	Obg-like ATPase 1
334622192382813	333858680725098	333677597045898	335008316040039	response to cadmium ion [GO:0046686]	apoplast [GO:0048046];chloroplast [GO:0009507];chloroplast envelope [GO:0009941];chloroplast stroma [GO:0009570];cytosol [GO:0005829];nucleus [GO:0005634];plasma membrane [GO:0005886];vacuole [GO:0005773]	metallopeptidase activity [GO:0008237];zinc ion binding [GO:0008270]	119	0	323.31	465150000000	2778	74.3	74.1	72.8	72.1	F4I3R1	F4I3R1	At1g63770	608	At1g63770	Peptidase M1 family protein
324598503112793	323437423706055	323946342468262	32389820098877		mitochondrion [GO:0005739];plasma membrane [GO:0005886]	GTP binding [GO:0005525];GTPase activity [GO:0003924];translation initiation factor activity [GO:0003743]	44	0	323.31	73332000000	285	24	20.1	25	23.5	F4I420	F4I420	At1g76810	609	At1g76810	Eukaryotic translation initiation factor 2 (eIF-2) family protein
263053913116455	266913909912109	26665599822998	262036666870117			Hsp90 protein binding [GO:0051879]	8	0	11.221	1880200000	30	17.2	17.2	16.1	17.2	F4I456	F4I456	At1g04130	610	TPR2	Tetratricopeptide repeat (TPR)-like superfamily protein
236159381866455	241638450622559	239136047363281	217531566619873		plasma membrane [GO:0005886]	S100 protein binding [GO:0044548];tubulin binding [GO:0015631];ubiquitin protein ligase binding [GO:0031625]	2	0	3.8032	241380000	9	10.5	10.5	6.1	4.4	F4I4Q9	F4I4Q9	At1g30070	612	At1g30070	SGS domain-containing protein
260897235870361	261568813323975	262260055541992	257769832611084			ATP binding [GO:0005524];protein serine/threonine kinase activity [GO:0004674];protein-containing complex binding [GO:0044877]	14	0	28.246	1640200000	33	4	3.4	3.5	2.4	F4I4X6	F4I4X6	At1g50030	613	TOR	Serine/threonine-protein kinase TOR
259176158905029	254240627288818	263623561859131	260934963226318			ATP binding [GO:0005524];hydrolase activity [GO:0016787]	18	0	15.415	557170000	22	15.7	16.4	14.8	15.6	F4I4Y5	F4I4Y5	At1g50140	614	At1g50140	p-loop containing nucleoside triphosphate hydrolases superfamily protein
266350574493408	265338897705078	262942142486572	264406623840332	endocytosis [GO:0006897];gravitropism [GO:0009630];intracellular protein transport [GO:0006886];vesicle-mediated transport [GO:0016192]	clathrin adaptor complex [GO:0030131];cytoplasmic vesicle [GO:0031410];cytoplasmic vesicle membrane [GO:0030659];Golgi apparatus [GO:0005794];intracellular membrane-bounded organelle [GO:0043231]		7	0	11.804	764690000	26	12.8	15.4	13	8	F4I562	F4I562	At1g56590	615	AP3M	AP-3 complex subunit mu
266414108276367	269277305603027	269980888366699	270465602874756	ubiquitin-dependent protein catabolic process [GO:0006511]	cytosol [GO:0005829];plasma membrane [GO:0005886]	ATP binding [GO:0005524];ubiquitin-protein transferase activity [GO:0004842]	8	0	26.836	2763400000	28	40.5	40.5	40.5	26.3	F4I5B8	F4I5B8	At1g64230	616	UBC28	Ubiquitin-conjugating enzyme 28
290105457305908	289074745178223	288053512573242	289364070892334	DNA repair [GO:0006281];mRNA splicing, via spliceosome [GO:0000398]	Prp19 complex [GO:0000974]	ubiquitin protein ligase activity [GO:0061630]	28	0	91.359	8810000000	175	35.2	46.8	36.9	32.5	F4I5P3	F4I5P3	At1g04510	617	MAC3A	MOS4-associated complex 3A
NaN	282335681915283	NaN	279880981445313		nucleus [GO:0005634];vacuolar membrane [GO:0005774];vacuole [GO:0005773]		3	0	42.027	1558400000	8	6.5	22.6	6.5	22.6	F4I600	F4I600	At1g16820	618	At1g16820	Vacuolar ATP synthase catalytic subunit-related / V-ATPase-related / vacuolar proton pump-like protein
299949645996094	30615177154541	302849349975586	298446369171143	regulation of phosphoprotein phosphatase activity [GO:0043666]	vacuolar membrane [GO:0005774]	protein phosphatase binding [GO:0019903];protein phosphatase regulator activity [GO:0019888]	35	0	205.66	12298000000	167	39	44.6	41.1	37.2	F4I6B2	F4I6B2	At1g30470	619	At1g30470	SIT4 phosphatase-associated family protein
283000316619873	281314373016357	284792728424072	265990352630615	CTP biosynthetic process [GO:0006241];'de novo' CTP biosynthetic process [GO:0044210];glutamine metabolic process [GO:0006541];pyrimidine nucleobase biosynthetic process [GO:0019856]	cytosol [GO:0005829]	ATP binding [GO:0005524];CTP synthase activity [GO:0003883];identical protein binding [GO:0042802]	24	0	78.977	4102300000	91	35.3	27.5	25.7	25.3	F4I6G9	F4I6G9	At1g30820	620	At1g30820	CTP synthase
32547061920166	325120849609375	324682540893555	325900268554688	biosynthetic process [GO:0009058];cellular response to hypoxia [GO:0071456];L-alanine catabolic process, by transamination [GO:0019481];response to cadmium ion [GO:0046686];response to hypoxia [GO:0001666]	mitochondrion [GO:0005739];nucleus [GO:0005634]	ATP binding [GO:0005524];L-alanine:2-oxoglutarate aminotransferase activity [GO:0004021];pyridoxal phosphate binding [GO:0030170]	48	0	323.31	203960000000	1108	58.7	55.2	56.2	55.8	F4I7I0	F4I7I0	At1g17290	623	ALAAT1	Alanine aminotransferase 1, mitochondrial
260039958953857	266097812652588	265780200958252	25947774887085	iron ion homeostasis [GO:0055072];iron ion transport [GO:0006826]	apoplast [GO:0048046];cell wall [GO:0005618];plasma membrane [GO:0005886];plasmodesma [GO:0009506];secretory vesicle [GO:0099503]	copper ion binding [GO:0005507];ferroxidase activity [GO:0004322]	20	0	222.07	24369000000	272	12.9	13.3	12.9	9.8	F4I7X1	F4I7X1	At1g41830	624	SKS6	SKU5-similar 6
28994478225708	291095104217529	292912750244141	289570121765137	reciprocal meiotic recombination [GO:0007131]	chloroplast [GO:0009507];microtubule associated complex [GO:0005875]		30	0	67.882	6231100000	95	13.9	15.7	18.1	16.7	F4I8B9	F4I8B9	At1g65010	626	At1g65010	Putative WEB family protein At1g65010, chloroplastic
248780651092529	260669803619385	26192798614502	259985618591309	glycolytic process [GO:0006096];response to nitrate [GO:0010167]	plastid [GO:0009536]	phosphoglycerate mutase activity [GO:0004619]	10	0	12.465	708300000	16	9.3	21.1	21.1	15.7	F4I8M8	F4I8M8	At1g78050	627	PGM	Phosphoglycerate/bisphosphoglycerate mutase
247328815460205	232081546783447	243194828033447	235793437957764		chloroplast [GO:0009507];chloroplast stroma [GO:0009570]	glyoxylate reductase (NADP) activity [GO:0030267];NAD binding [GO:0051287];NADP binding [GO:0050661];oxidoreductase activity, acting on the CH-OH group of donors, NAD or NADP as acceptor [GO:0016616]	31	0	323.31	40163000000	396	11.2	3.4	3.4	3.4	F4I907	F4I907	At1g17650	628	GLYR2	Glyoxylate/succinic semialdehyde reductase 2, chloroplastic
269356212615967	267810668945313	265093288421631	267100391387939	regulation of transcription, DNA-templated [GO:0006355]	nucleus [GO:0005634]	transcription corepressor activity [GO:0003714]	7	0	6.5559	2094300000	8	4.5	4.5	5.4	6.6	F4I962	F4I962	At1g24190	629	SNL3	SIN3-like 3
273146686553955	269070148468018	275785236358643	272702598571777				21	0	150.97	3765700000	72	13.5	13.4	11.4	12.1	F4I983	F4I983	At1g24300	630	At1g24300	GYF domain-containing protein
24971321105957	260140151977539	247994651794434	249498023986816				5	0	5.4639	387450000	3	3.1	3.9	1.5	2.3	F4I9A2	F4I9A2	At1g24460	631	TNO1	TGN-related, localized SYP41 interacting protein
290214958190918	292401351928711	290385494232178	291996192932129	mRNA processing [GO:0006397];mRNA transport [GO:0051028];nuclear-transcribed mRNA catabolic process, nonsense-mediated decay [GO:0000184];positive regulation of gene expression [GO:0010628];regulation of alternative mRNA splicing, via spliceosome [GO:0000381];regulation of translation [GO:0006417];RNA splicing [GO:0008380]	cytoplasm [GO:0005737];cytosol [GO:0005829];exon-exon junction complex [GO:0035145];nuclear body [GO:0016604];nuclear speck [GO:0016607];nucleolus [GO:0005730];nucleoplasm [GO:0005654];nucleus [GO:0005634]	mRNA binding [GO:0003729]	6	0	34.505	8308700000	86	28.7	28.7	23.8	28.7	F4I9J7	F4I9J7	At1g51510	632	Y14	RNA-binding protein Y14
26876895904541	258662033081055	259453220367432	259159526824951		mitochondrion [GO:0005739]		5	0	3.7604	844430000	11	1.2	1.2	0.9	0.9	F4I9T0	F4I9T0	At1g58230	634	BCHB	BEACH domain-containing protein B
211243934631348	239522476196289	NaN	239011325836182	modification-dependent protein catabolic process [GO:0019941];protein ubiquitination [GO:0016567];ubiquitin-dependent protein catabolic process [GO:0006511]	cytoplasm [GO:0005737];nucleus [GO:0005634]	protein tag [GO:0031386];ubiquitin protein ligase binding [GO:0031625]	19	0.007789	1.5515	155760000	2	77.4	77.4	75.5	77.4	F4I9X6	F4I9X6	At1g65350	635	UBQ13	Ubiquitin 13
245050640106201	264775066375732	NaN	264333419799805	phosphatidylinositol dephosphorylation [GO:0046856]		hydrolase activity [GO:0016787]	3	0.0020325	2.1656	761240000	7	1.5	1.7	0	3.2	F4IA20	F4IA20	At1g71710	636	At1g71710	DNAse I-like superfamily protein
238415336608887	240852928161621	246717948913574	236836757659912	adenine salvage [GO:0006168];GMP salvage [GO:0032263];guanine metabolic process [GO:0046098];guanine salvage [GO:0006178];hypoxanthine metabolic process [GO:0046100];IMP salvage [GO:0032264];purine ribonucleoside salvage [GO:0006166];seed germination [GO:0009845]	cytosol [GO:0005829]	guanine phosphoribosyltransferase activity [GO:0052657];hypoxanthine phosphoribosyltransferase activity [GO:0004422];magnesium ion binding [GO:0000287];nucleotide binding [GO:0000166]	3	0	11.851	535710000	18	13.1	19.2	5.6	7.6	F4IA25	F4IA25	At1g71750	637	HGPT	Hypoxanthine phosphoribosyltransferase
262531356811523	249473075866699	250124397277832	261462574005127	methylation [GO:0032259]		methyltransferase activity [GO:0008168]	6	0	50.453	1055500000	10	13.9	23.4	16.2	9.9	F4IA48	F4IA48	At1g78150	638	At1g78150	N-lysine methyltransferase
253018379211426	252048225402832	250123538970947	254213047027588	DNA demethylation [GO:0080111];negative regulation of chromatin silencing [GO:0031936];positive regulation of transcription by RNA polymerase II [GO:0045944]	nucleus [GO:0005634]	ATP binding [GO:0005524];ATPase activity [GO:0016887];chromatin binding [GO:0003682];histone binding [GO:0042393]	6	0	5.2277	369110000	13	3.2	3.9	4.5	4.1	F4IAE9	F4IAE9	At1g05910	640	At1g05910	ATPase family AAA domain-containing protein At1g05910
2693190574646	268011932373047	269446964263916	2696653175354	mRNA export from nucleus [GO:0006406];mRNA processing [GO:0006397]	THO complex [GO:0000347]		15	0	47.645	1138400000	42	5.4	5.3	4.7	4.8	F4IAT3	F4IAT3	At1g24706	643	THO2	THO2
287436504364014	264579982757568	28757194519043	269557113647461		integral component of membrane [GO:0016021];nucleus [GO:0005634]	ATP binding [GO:0005524];protein kinase activity [GO:0004672]	16	0	53.876	8996200000	115	0.9	2.3	0.9	3.2	F4IB63	F4IB63	At1g51805	646	At1g51805	Leucine-rich repeat protein kinase family protein
291543636322021	279390449523926	276182098388672	278883228302002			kinase activity [GO:0016301]	10	0	43.209	4795900000	39	33.8	25.6	25.6	29	F4IB68	F4IB68	At1g51840	647	At1g51840	Kinase-like protein
276275615692139	273191547393799	280885620117188	276210765838623			carbohydrate binding [GO:0030246]	11	0	43.169	1441100000	38	34.5	33.9	31.6	31.6	F4IB94	F4IB94	At1g52050	648	JAL8	Jacalin-related lectin 8
263353309631348	261960487365723	260549240112305	265665969848633			carbohydrate binding [GO:0030246]	8	0	7.2915	568610000	19	18.2	19.7	10.2	13.1	F4IB95	F4IB95	At1g52060	649	JAL9	Jacalin-related lectin 9
276402378082275	277193412780762	278266296386719	278795261383057		chloroplast [GO:0009507];cytoplasm [GO:0005737]	intramolecular transferase activity, phosphotransferases [GO:0016868]	16	0	32.761	5183000000	121	32.9	30.3	30	27.4	F4IBB2	F4IBB2	At1g58280	650	At1g58280	Phosphoglycerate mutase-like protein 2
273003368377686	274284629821777	273783206939697	27298677444458	oxidation-reduction process [GO:0055114]	nucleus [GO:0005634]		8	0	5.7288	2865500000	25	25.1	15.1	16.3	18.6	F4IBH8	F4IBH8	At1g65560	651	At1g65560	Zinc-binding dehydrogenase family protein
304697570800781	304090232849121	304851970672607	30388744354248			gamma-glutamyl-peptidase activity [GO:0034722]	25	0	323.31	69322000000	471	55.9	58.9	57.1	61.6	F4IBT7	F4IBT7	At1g78680	652	GGH2	Folate gamma-glutamyl hydrolase
298298969268799	297737140655518	296850185394287	299691162109375	carbohydrate metabolic process [GO:0005975];pentose-phosphate shunt, non-oxidative branch [GO:0009052]	chloroplast [GO:0009507];chloroplast envelope [GO:0009941];chloroplast stroma [GO:0009570];extracellular region [GO:0005576]	sedoheptulose-7-phosphate:D-glyceraldehyde-3-phosphate glyceronetransferase activity [GO:0004801];zinc ion binding [GO:0008270]	22	0	240.92	27220000000	257	34.4	32.6	34	34.7	F4IC59	F4IC59	At1g12230	653	At1g12230	Aldolase superfamily protein
247364482879639	247182693481445	248580417633057	2391579246521	microtubule-based movement [GO:0007018];regulation of microtubule-based process [GO:0032886];root development [GO:0048364]	microtubule [GO:0005874];preprophase band [GO:0009574]	ATP binding [GO:0005524];microtubule binding [GO:0008017];microtubule motor activity [GO:0003777]	5	0	8.442	451000000	10	4.1	3.2	1.4	3.2	F4IC87	F4IC87	At1g12430	654	ARK3	Kinesin-like protein
262993240356445	258214550018311	251793823242188	265319423675537		endosome [GO:0005768];Golgi apparatus [GO:0005794];integral component of membrane [GO:0016021];membrane [GO:0016020];plasma membrane [GO:0005886];trans-Golgi network [GO:0005802];vacuole [GO:0005773]		9	0	24.981	4548900000	103	10.4	10.4	7	5.6	F4ICJ5	F4ICJ5	At1g25570	655	At1g25570	Di-glucose binding protein with Leucine-rich repeat domain-containing protein
225603656768799	226429309844971	220004119873047	207041301727295	defense response to fungus [GO:0050832];photomorphogenesis [GO:0009640]	chloroplast thylakoid membrane [GO:0009535];endoplasmic reticulum lumen [GO:0005788];nuclear envelope [GO:0005635];peroxisome [GO:0005777];secretory vesicle [GO:0099503];vacuole [GO:0005773]	calcium ion binding [GO:0005509]	21	0	118.8	1898400000	56	18.6	18.3	15.4	5.4	F4ICX9	F4ICX9	At1g52410	656	TSA1	TSK-associating protein 1
253873882293701	257548084259033	253893604278564	254903869628906	embryo sac development [GO:0009553];polar nucleus fusion [GO:0010197];ribosome biogenesis [GO:0042254]	nucleolus [GO:0005730];nucleus [GO:0005634]		7	0	10.428	555110000	25	7.3	4.8	7.3	5.9	F4IDC2	F4IDC2	At1g72440	657	EDA25	CCAAT-binding factor
26756591796875	263566589355469	273900165557861	273254318237305			transferase activity, transferring acyl groups other than amino-acyl groups [GO:0016747]	4	0	24.133	2717000000	7	10.5	6.6	11.4	9	F4IDH0	F4IDH0	At1g78990	658	YUP8H12R.39	HXXXD-type acyl-transferase family protein
273194999694824	280964260101318	276957111358643	279902095794678		nucleus [GO:0005634]	chromatin binding [GO:0003682]	13	0	21.155	2964700000	39	10.8	8.9	7.7	6.9	F4IDJ0	F4IDJ0	At1g79150	659	YUP8H12R.24	Binding protein
248638191223145	243594436645508	238291969299316	246020698547363	DNA metabolic process [GO:0006259]	nucleus [GO:0005634]	ATP binding [GO:0005524];DNA binding [GO:0003677];DNA helicase activity [GO:0003678];RNA binding [GO:0003723];RNA helicase activity [GO:0003724]	4	0	6.3188	200410000	7	1.3	1	1.9	0.6	F4IDQ6	F4IDQ6	At1g06670	660	NIH	DExH-box ATP-dependent RNA helicase DExH2
28140193939209	286177883148193	279833755493164	278368358612061	endosome organization [GO:0007032];intracellular protein transport [GO:0006886];regulation of SNARE complex assembly [GO:0035542];root morphogenesis [GO:0010015];vacuole organization [GO:0007033];vesicle docking involved in exocytosis [GO:0006904]	CORVET complex [GO:0033263];cytoplasm [GO:0005737];endosome [GO:0005768];endosome membrane [GO:0010008];extracellular region [GO:0005576];HOPS complex [GO:0030897];plant-type vacuole membrane [GO:0009705]	metal ion binding [GO:0046872];protein-macromolecule adaptor activity [GO:0030674]	23	0	80.686	2677600000	60	14.9	14.5	14	15.3	F4IDS7	F4IDS7	At1g12470	661	VPS18	Vacuolar sorting protein 18
246865634918213	235137634277344	249247455596924	231432971954346	biosynthetic process [GO:0009058]		isochorismate synthase activity [GO:0008909]	13	0	30.742	1680700000	28	17	8.6	4.3	4.9	F4IDX8;Q9S7H8	F4IDX8	At1g18870	662	ICS2	Isochorismate synthase 2
250500106811523	252620906829834	2498828125	249379119873047	ubiquinone biosynthetic process [GO:0006744]	mitochondrial inner membrane [GO:0005743];mitochondrion [GO:0005739];nucleus [GO:0005634]	lipid binding [GO:0008289]	4	0	4.4961	362320000	18	10.6	7.4	2.9	5.1	F4IE14	F4IE14	At1g19140	663	At1g19140	Ubiquinone biosynthesis protein
267527694702148	265391807556152	269290866851807	264602184295654	protein import into nucleus [GO:0006606]	cytosol [GO:0005829];nuclear envelope [GO:0005635]	Ran GTPase binding [GO:0008536]	7	0	25.356	908330000	18	7.5	8.8	6.8	8.8	F4IE40	F4IE40	At1g26170	664	At1g26170	ARM repeat superfamily protein
264536247253418	263265628814697	257747230529785	259589653015137		endosome [GO:0005768];Golgi apparatus [GO:0005794];integral component of membrane [GO:0016021];intracellular membrane-bounded organelle [GO:0043231];nucleus [GO:0005634];trans-Golgi network [GO:0005802]	nucleotidyltransferase activity [GO:0016779]	7	0	10.39	869410000	15	5.9	7.5	7.3	8.8	F4IEK8	F4IEK8	At1g52780	665	At1g52780	PII, uridylyltransferase (DUF2921)
287294254302979	287317237854004	284052333831787	287840042114258	biosynthetic process [GO:0009058];regulation of L-ascorbic acid biosynthetic process [GO:2000082]		nucleotidyltransferase activity [GO:0016779]	18	0	56.238	4097300000	76	41.1	48.8	43.6	40.6	F4IFA4	F4IFA4	At2g04650	667	At2g04650	ADP-glucose pyrophosphorylase family protein
278564395904541	269485988616943	NaN	266138610839844				7	0	46.751	11823000000	63	21.2	16.7	0	9.4	F4IFA9	F4IFA9	At2g04690	668	At2g04690	Pyridoxamine 5'-phosphate oxidase family protein
24739387512207	NaN	NaN	246222095489502	embryo development ending in seed dormancy [GO:0009793];threonyl-tRNA aminoacylation [GO:0006435];tRNA aminoacylation for protein translation [GO:0006418]	chloroplast [GO:0009507];chloroplast stroma [GO:0009570];mitochondrion [GO:0005739]	aminoacyl-tRNA ligase activity [GO:0004812];ATP binding [GO:0005524];metal ion binding [GO:0046872];threonine-tRNA ligase activity [GO:0004829]	18	0	35.493	3281600000	81	1.4	0	0	3.7	F4IFC5	F4IFC5	At2g04842	669	EMB2761	Threonine--tRNA ligase, chloroplastic/mitochondrial 2
246240520477295	243054943084717	249809379577637	258158740997314		nucleus [GO:0005634]	transaminase activity [GO:0008483]	5	0	9.7231	987460000	23	2.7	2.7	6.4	4.2	F4IFD0	F4IFD0	At2g04865	670	At2g04865	Protein MAIN-LIKE 2
315761909484863	312949371337891	312237758636475	313884372711182			GTP binding [GO:0005525];GTPase activity [GO:0003924]	60	0	270.04	21949000000	311	61.3	68.5	58.5	66.9	F4IFG1	F4IFG1	At2g14120	671	DRP3B	Dynamin related protein
260908946990967	260655841827393	255506286621094	259006500244141		cytoplasm [GO:0005737]	aminopeptidase activity [GO:0004177]	29	0	34.355	2196500000	28	41.9	36.2	33.1	33.4	F4IFH2	F4IFH2	At2g14260	672	PIP	Proline iminopeptidase
240847244262695	237028198242188	241808624267578	238746452331543	endocytic recycling [GO:0032456];endocytosis [GO:0006897];endoplasmic reticulum organization [GO:0007029];endoplasmic reticulum-plasma membrane tethering [GO:0061817];plasma membrane repair [GO:0001778];protein targeting to membrane [GO:0006612];response to cold [GO:0009409];response to mechanical stimulus [GO:0009612];transport of virus in host, cell to cell [GO:0046740]	cortical endoplasmic reticulum [GO:0032541];cytoplasmic side of plasma membrane [GO:0009898];endoplasmic reticulum [GO:0005783];endoplasmic reticulum-plasma membrane contact site [GO:0140268];endosome [GO:0005768];plasma membrane [GO:0005886];plasmodesma [GO:0009506];vacuole [GO:0005773]	phosphatidylinositol phosphate binding [GO:1901981]	4	0	3.2295	440820000	9	1.4	3.8	1.4	5.5	F4IFM6	F4IFM6	At2g20990	673	SYTA	Synaptotagmin A
286754608154297	286231384277344	286693229675293	286152992248535		extracellular region [GO:0005576]	serine-type endopeptidase activity [GO:0004252]	40	0	227.41	27705000000	294	1	1	1	1	F4IG09	F4IG09	At2g39850	674	SBT4.1	Subtilisin-like protease SBT4.1
314243221282959	313280124664307	314525318145752	305328750610352				77	0	323.31	19677000000	381	31.4	29.6	28.2	27	F4IG73	F4IG73	At2g45540	675	BCHC2	BEACH domain-containing protein C2
288019638061523	28640962600708	289641933441162	290429916381836	mRNA transport [GO:0051028];nuclear pore distribution [GO:0031081];protein import into nucleus [GO:0006606];regulation of transcription, DNA-templated [GO:0006355];RNA export from nucleus [GO:0006405];transcription-dependent tethering of RNA polymerase II gene DNA at nuclear periphery [GO:0000972]	membrane [GO:0016020];nuclear pore outer ring [GO:0031080]	structural constituent of nuclear pore [GO:0017056]	16	0	16.196	8746700000	31	5.4	12.8	8.6	10.5	F4IGA5	F4IGA5	At2g05120	676	NUP133	Nuclear pore complex protein NUP133
269018478393555	267154178619385	265345859527588	268239593505859	gamete generation [GO:0007276];maturation of 5.8S rRNA from tricistronic rRNA transcript (SSU-rRNA, 5.8S rRNA, LSU-rRNA) [GO:0000466];maturation of LSU-rRNA from tricistronic rRNA transcript (SSU-rRNA, 5.8S rRNA, LSU-rRNA) [GO:0000463];regulation of cell division [GO:0051302]	nucleolus [GO:0005730];nucleoplasm [GO:0005654];PeBoW complex [GO:0070545];preribosome, large subunit precursor [GO:0030687]	ribonucleoprotein complex binding [GO:0043021]	18	0	31.531	1515100000	32	14.6	13.1	12.2	13.4	F4IH25	F4IH25	At2g40360	677	BOP1	Ribosome biogenesis protein BOP1 homolog
305376968383789	303453025817871	297875118255615	297211666107178		ribosome [GO:0005840]		19	0	200.18	11449000000	61	82.2	82.2	80.4	80.4	F4IHJ8	F4IHJ8	At2g21580	679	At2g21580	40S ribosomal protein S25
258447685241699	261885223388672	258750915527344	260744724273682	ATP-dependent chromatin remodeling [GO:0043044];defense response [GO:0006952];ethylene-activated signaling pathway [GO:0009873];flower development [GO:0009908];organ boundary specification between lateral organs and the meristem [GO:0010199];positive regulation of transcription by RNA polymerase II [GO:0045944];regulation of defense response to fungus [GO:1900150];regulation of ethylene-activated…	cytosol [GO:0005829];nucleus [GO:0005634]	ATP binding [GO:0005524];ATPase activity [GO:0016887];DNA binding [GO:0003677];DNA-dependent ATPase activity [GO:0008094];helicase activity [GO:0004386];histone binding [GO:0042393]	13	0	23.756	859920000	31	3.3	3.3	2.2	2	F4IHS2	F4IHS2	At2g28290	680	SYD	Chromatin structure-remodeling complex protein SYD
26256217956543	261029148101807	259544239044189	264171733856201	rRNA processing [GO:0006364]	nucleolus [GO:0005730]		8	0	5.5013	1236800000	26	3.7	2.3	1.4	3.6	F4IHU8	F4IHU8	At2g34357	681	At2g34357	ARM repeat superfamily protein
301702117919922	301217632293701	29881950378418	3013258934021			ATP binding [GO:0005524];protein kinase activity [GO:0004672]	41	0	209.26	16050000000	297	45	44.5	41.9	42	F4II29	F4II29	At2g40730	682	CTEXP	Kinase family with ARM repeat domain-containing protein
273618545532227	274785404205322	281711673736572	281940860748291			UDP-glycosyltransferase activity [GO:0008194]	38	0	29.378	2154200000	54	51.4	51.6	51.2	50.2	F4IIG3	F4IIG3	At2g15480	685	UGT73B5	Glycosyltransferase
31852144241333	301583423614502	313048686981201	312385425567627	anisotropic cell growth [GO:0051211];anther dehiscence [GO:0009901];cellulose biosynthetic process [GO:0030244];cellulose microfibril organization [GO:0010215];cortical microtubule organization [GO:0043622];gynoecium development [GO:0048467];plant-type primary cell wall biogenesis [GO:0009833];pollen tube development [GO:0048868];pollen wall assembly [GO:0010208];protein localization to cortical …	cellulose synthase complex [GO:0010330];cortical microtubule [GO:0055028];cytoplasm [GO:0005737];cytoplasmic side of plasma membrane [GO:0009898];cytosol [GO:0005829];Golgi apparatus [GO:0005794];microtubule minus-end [GO:0036449];plasma membrane [GO:0005886];plasmodesma [GO:0009506]	microtubule binding [GO:0008017]	73	0	323.31	21008000000	363	31.7	29.7	28.5	29.1	F4IIM1	F4IIM1	At2g22125	686	CSI1	Protein CELLULOSE SYNTHASE INTERACTIVE 1
273331298828125	273280029296875	283735160827637	286456432342529	regulation of phosphoprotein phosphatase activity [GO:0043666]		protein phosphatase binding [GO:0019903];protein phosphatase regulator activity [GO:0019888]	14	0	55.077	2769500000	41	22.2	20.1	16.4	20.1	F4IIN7	F4IIN7	At2g28360	687	At2g28360	SIT4 phosphatase-associated family protein
278855323791504	276198883056641	270216808319092	273828620910645	carbohydrate metabolic process [GO:0005975]		beta-galactosidase activity [GO:0004565];carbohydrate binding [GO:0030246]	43	0	323.31	22938000000	354	19.4	17.6	8	13.6	F4IIQ3	F4IIQ3	At2g28470	688	BGAL8	Beta-galactosidase
266224040985107	270979824066162	271186237335205	272961406707764	cell cycle [GO:0007049];cell division [GO:0051301];lateral root morphogenesis [GO:0010102];response to auxin [GO:0009733]	cortical microtubule [GO:0055028];phragmoplast [GO:0009524];plasma membrane [GO:0005886];plasmodesma [GO:0009506];preprophase band [GO:0009574]		23	0	33.241	3403400000	92	9.2	11.1	9.8	10	F4IIU4	F4IIU4	At2g34680	689	AIR9	187-kDa microtubule-associated protein AIR9
240995693206787	243524551391602	25413028717041	242912311553955			serine-type carboxypeptidase activity [GO:0004185]	21	0	323.31	58545000000	462	6.6	14.7	6.6	6.6	F4IKK4	F4IKK4	At2g22990	691	SNG1	Sinapoylglucose 1
226884632110596	244714088439941	218317890167236	233355178833008		cytosol [GO:0005829];peroxisome [GO:0005777]	oxidoreductase activity [GO:0016491]	18	0	323.31	22817000000	194	12.7	8.8	3.9	12.7	F4IKM1	F4IKM1	At2g29340	693	At2g29340	Tropinone reductase homolog At2g29340
272883281707764	272528648376465	273835220336914	272416362762451	microtubule-based movement [GO:0007018]	kinesin complex [GO:0005871];microtubule [GO:0005874]	ATP binding [GO:0005524];ATPase activity [GO:0016887];microtubule binding [GO:0008017];microtubule motor activity [GO:0003777]	3	0.0066024	1.6434	1837200000	2	1.6	1.6	1.6	1.6	F4IL57	F4IL57	At2g47500	694	KIN14I	Kinesin-like protein KIN-14I
311568355560303	291159477233887	286573429107666	281124725341797		cytosol [GO:0005829];mitochondrion [GO:0005739];nucleus [GO:0005634];plasma membrane [GO:0005886]		33	0	277.68	10997000000	160	31.6	32.2	25.4	29.4	F4IL68	F4IL68	At2g07360	695	At2g07360	SH3 domain-containing protein
NaN	236519565582275	NaN	235787677764893	protein maturation by iron-sulfur cluster transfer [GO:0097428]		iron-sulfur cluster binding [GO:0051536];structural molecule activity [GO:0005198]	2	0	8.4005	199160000	4	0	9.1	0	9.1	F4ILA9	F4ILA9	At2g16710	696	At2g16710	Iron-sulfur cluster biosynthesis family protein
28413932800293	277638893127441	28561653137207	281770267486572	mRNA processing [GO:0006397]	nucleus [GO:0005634]	RNA binding [GO:0003723]	13	0	83.393	3075600000	63	20	24	16.7	18	F4ILE0	F4ILE0	At2g16940	697	At2g16940	Splicing factor, CC1-like protein
271068935394287	264614200592041	263899173736572	258686065673828	anther wall tapetum development [GO:0048658];cellular response to reactive oxygen species [GO:0034614];chloroplast disassembly [GO:1904821];protein ubiquitination [GO:0016567];root development [GO:0048364]	cytoplasm [GO:0005737]	ubiquitin protein ligase activity [GO:0061630]	14	0	52.761	1247100000	37	11.5	10.4	8.2	11.5	F4ILG6	F4ILG6	At2g23140	698	PUB4	RING-type E3 ubiquitin transferase
260334491729736	261968746185303	265027904510498	280433826446533	microtubule-based movement [GO:0007018]		ATP binding [GO:0005524];microtubule binding [GO:0008017];microtubule motor activity [GO:0003777]	7	0	5.0343	6628800000	41	2.8	2.8	2.2	2.2	F4ILV6	F4ILV6	At2g36200	699	At2g36200	P-loop containing nucleoside triphosphate hydrolases superfamily protein
261289825439453	258948574066162	259565525054932	26084623336792	biosynthetic process [GO:0009058]		transferase activity [GO:0016740]	9	0	18.388	1893900000	83	12.7	12.9	16	12.9	F4IM97	F4IM97	At2g01220	700	At2g01220	Nucleotidylyl transferase superfamily protein
240053882598877	237637500762939	242657794952393	239330101013184	embryo development ending in seed dormancy [GO:0009793];rRNA processing [GO:0006364]	integral component of membrane [GO:0016021];Noc4p-Nop14p complex [GO:0030692];nuclear membrane [GO:0031965];nucleolus [GO:0005730];nucleoplasm [GO:0005654];small-subunit processome [GO:0032040]		4	0	11.109	344650000	12	4	4	4.3	4	F4IMH3	F4IMH3	At2g17250	701	NOC4	Protein NUCLEOLAR COMPLEX ASSOCIATED 4
231826515197754	230514717102051	NaN	2296555519104				4	0	5.3473	194080000	9	1.1	1.1	1.1	1.1	F4IMY0	F4IMY0	At2g36480	702	At2g36480	Pre-mRNA cleavage complex 2 Pcf11-like protein
260473518371582	261637687683105	261473636627197	262046737670898	DNA replication initiation [GO:0006270]	MCM complex [GO:0042555];nucleus [GO:0005634]	ATP binding [GO:0005524];DNA helicase activity [GO:0003678];DNA replication origin binding [GO:0003688]	8	0	16.108	901020000	25	10.2	8.6	12	6.6	F4INF9	F4INF9	At2g07690	704	MCM5	DNA helicase
269178657531738	276725635528564	272225093841553	279065570831299			ribonuclease activity [GO:0004540];RNA binding [GO:0003723]	10	0	32.112	1979000000	47	11	9.8	9.8	10.7	F4INI6	F4INI6	At2g17510	705	EMB2763	Ribonuclease II family protein
283039112091064	283896465301514	284550132751465	285383434295654	post-embryonic root development [GO:0048528]	cytoplasm [GO:0005737];cytosol [GO:0005829];nucleus [GO:0005634];plasma membrane [GO:0005886]	calcium ion binding [GO:0005509]	22	0	279.58	16548000000	238	51.1	53.3	41.3	48.2	F4IP55	F4IP55	At2g42590	706	GRF9	General regulatory factor 9
253304996490479	254272003173828	253965625762939	263496074676514	endoplasmic reticulum to Golgi vesicle-mediated transport [GO:0006888];protein exit from endoplasmic reticulum [GO:0032527];protein maturation [GO:0051604];vesicle docking involved in exocytosis [GO:0006904]	cytoplasm [GO:0005737]		5	0	21.874	843930000	6	6.3	4.6	4.6	4.6	F4IP68	F4IP68	At2g42700	707	MAG2-interacting protein 3	Vesicle docking protein
277116813659668	274933528900146	275747756958008	276867904663086			RNA binding [GO:0003723]	8	0	10.657	1448500000	46	12	10.2	12	12	F4IP94	F4IP94	At2g42890	708	ML2	MEI2-like 2
288485832214355	291420211791992	29524829864502	292697486877441	phosphatidylinositol biosynthetic process [GO:0006661];pollen development [GO:0009555];vacuole organization [GO:0007033]	mitochondrion [GO:0005739];PAS complex [GO:0070772];vacuolar membrane [GO:0005774]		18	0	91.864	7677400000	116	26.3	22.3	24.2	18.8	F4IPA6	F4IPA6	At2g01690	709	At2g01690	ARM repeat superfamily protein
275402297973633	27453405380249	274603748321533	27509147644043	DNA repair [GO:0006281];regulation of transcription, DNA-templated [GO:0006355]	NuA4 histone acetyltransferase complex [GO:0035267];nucleus [GO:0005634];plasmodesma [GO:0009506];SAGA complex [GO:0000124];SAGA-type complex [GO:0070461]	ATP binding [GO:0005524];protein serine/threonine kinase activity [GO:0004674];transcription coregulator activity [GO:0003712]	20	0	27.563	1329000000	54	3.4	4.1	3	4	F4IPJ1	F4IPJ1	At2g17930	710	At2g17930	Phosphatidylinositol 3-and 4-kinase family protein with FAT domain-containing protein
300210189819336	305002841949463	303872032165527	294488639831543			GTP binding [GO:0005525];GTPase activity [GO:0003924];translation elongation factor activity [GO:0003746]	27	0	166.26	9863900000	146	31.8	36.1	30.7	35.4	F4IPW4	F4IPW4	At2g31060	711	EMB2785	Elongation factor family protein
212847232818604	219879779815674	2337477684021	NaN	cristae formation [GO:0042407];cysteinyl-tRNA aminoacylation [GO:0006423];polar nucleus fusion [GO:0010197];regulation of programmed cell death [GO:0043067]	chloroplast [GO:0009507];chloroplast stroma [GO:0009570];cytoplasm [GO:0005737];cytosol [GO:0005829];mitochondrion [GO:0005739]	ATP binding [GO:0005524];cysteine-tRNA ligase activity [GO:0004817];metal ion binding [GO:0046872]	31	0	188.02	13954000000	270	3.9	2.8	4.4	0	F4IPY2	F4IPY2	At2g31170	712	SYCO	Cysteine--tRNA ligase, chloroplastic/mitochondrial
282507438659668	280273342132568	2808420753479	282109928131104	hydrogen peroxide catabolic process [GO:0042744];response to oxidative stress [GO:0006979]	extracellular region [GO:0005576]	heme binding [GO:0020037];metal ion binding [GO:0046872];peroxidase activity [GO:0004601]	20	0	139.72	9781200000	133	32.4	30.1	30.4	29.1	F4IQ05	F4IQ05	At2g37130	713	At2g37130	Peroxidase
257588539123535	258407173156738	254819145202637	253713569641113			DNA-binding transcription factor activity [GO:0003700]	4	0	10.583	548770000	15	12.2	12.2	12.2	12.2	F4IQT9	F4IQT9	At2g31370	715	PosF21	Basic-leucine zipper (BZIP) transcription factor family protein
277583084106445	23698694229126	250721015930176	238043975830078	N-terminal peptidyl-methionine acetylation [GO:0017196]	NatC complex [GO:0031417]		2	0	6.7189	458920000	6	1.5	3.4	1.9	1.9	F4IRD3	F4IRD3	At2g11000	716	MAK10	MAK10 homologue
251464710235596	246470775604248	246186847686768	250785903930664				4	0	7.8865	407340000	11	3.2	4.2	1.6	1.6	F4IRI1	F4IRI1	At2g18900	717	At2g18900	Transducin/WD40 repeat-like superfamily protein
304592418670654	309164142608643	310127201080322	307511081695557	miRNA loading onto RISC involved in gene silencing by miRNA [GO:0035280];protein import into nucleus [GO:0006606]	cytoplasm [GO:0005737];cytosol [GO:0005829];nuclear envelope [GO:0005635];nucleus [GO:0005634]	Ran GTPase binding [GO:0008536]	39	0	164.32	18806000000	261	27.8	30.4	29.1	27.7	F4IRR2	F4IRR2	At2g31660	718	SAD2	Importin beta-like SAD2
280280208587646	285954818725586	269521598815918	270244312286377	red or far-red light signaling pathway [GO:0010017]	endoplasmic reticulum [GO:0005783];Golgi apparatus [GO:0005794];plasma membrane [GO:0005886];vacuole [GO:0005773]	heme binding [GO:0020037]	9	0	13.385	1825400000	28	33.7	34.1	28.5	29.7	F4IRX7	F4IRX7	At2g37970	719	SOUL-1	SOUL heme-binding family protein
276736431121826	276291618347168	25854528427124	276198883056641	regulation of transcription, DNA-templated [GO:0006355];response to salt stress [GO:0009651];sodium ion homeostasis [GO:0055078]	cytosol [GO:0005829];nucleus [GO:0005634]	calcium ion binding [GO:0005509];nuclear receptor transcription coactivator activity [GO:0030374]	15	0	10.856	2917900000	31	8.3	4.4	2.7	3.9	F4IS91	F4IS91	At2g03150	720	RSA1	Protein SHORT ROOT IN SALT MEDIUM 1
NaN	253450946807861	250572605133057	253623218536377	methylation [GO:0032259]		methyltransferase activity [GO:0008168]	10	0	21.374	2288400000	47	0	2.2	2.2	5.1	F4IST0	F4IST0	At2g32160	722	At2g32160	S-adenosyl-L-methionine-dependent methyltransferases superfamily protein
268913383483887	266286754608154	263865184783936	27467155456543	methylation [GO:0032259]		S-adenosylmethionine-dependent methyltransferase activity [GO:0008757]	9	0	33.734	2214200000	33	10	13.8	13.8	11.9	F4IST2	F4IST2	At2g32170	723	At2g32170	S-adenosyl-L-methionine-dependent methyltransferases superfamily protein
311032466888428	311868324279785	311347332000732	311458873748779	defense response to fungus, incompatible interaction [GO:0009817];response to abscisic acid [GO:0009737];response to cadmium ion [GO:0046686]	endoplasmic reticulum [GO:0005783];membrane [GO:0016020];plasma membrane [GO:0005886]		119	0	323.31	37550000000	759	61.7	60.1	56.6	58.1	F4ISU2	F4ISU2	At2g32240	724	At2g32240	Early endosome antigen
258543376922607	260091953277588	258825492858887	261467227935791			pyridoxal phosphate binding [GO:0030170];transaminase activity [GO:0008483]	11	0	15.858	1286200000	27	5.9	16	6.1	5.9	F4ISY3	F4ISY3	At2g38400	725	AGT3	Alanine:glyoxylate aminotransferase 3
249757442474365	251753520965576	246603050231934	248760051727295		chloroplast [GO:0009507];chloroplast stroma [GO:0009570];cytosol [GO:0005829]		17	0	289.55	19469000000	228	15.6	15.2	9.7	9.7	F4IT21	F4IT21	At2g43945	726	At2g43945	Uncharacterized protein
240068435668945	243483409881592	242047863006592	239523372650146			ubiquitin-like modifier activating enzyme activity [GO:0008641]	6	0	4.333	290360000	6	8.9	8.9	10.8	8.9	F4ITQ5	F4ITQ5	At2g32410	728	AXL	AXR1-like protein
230599613189697	232370433807373	237664813995361	NaN	stem vascular tissue pattern formation [GO:0010222]	Golgi apparatus [GO:0005794];integral component of membrane [GO:0016021]		2	0.0014862	2.2739	102240000	3	6	6	3.4	0	F4IUE7	F4IUE7	At2g20120	730	COV1	Protein CONTINUOUS VASCULAR RING 1
280413475036621	282218170166016	270742874145508	258149948120117	defense response to bacterium [GO:0042742];jasmonic acid mediated signaling pathway [GO:0009867];long-day photoperiodism [GO:0048571];nuclear-transcribed mRNA catabolic process, nonsense-mediated decay [GO:0000184];response to wounding [GO:0009611];salicylic acid mediated signaling pathway [GO:0009863]	cytoplasm [GO:0005737];exon-exon junction complex [GO:0035145];nucleolus [GO:0005730];perinuclear region of cytoplasm [GO:0048471];polysome [GO:0005844]	mRNA binding [GO:0003729]	22	0	45.534	2515700000	66	14.3	17.2	14.8	15.8	F4IUX6	F4IUX6	At2g39260	732	UPF2	Regulator of nonsense transcripts UPF2
229785480499268	224742469787598	230088977813721	225128707885742				21	0	127.47	12172000000	168	6.6	6.6	4	10	F4IV18	F4IV18	At2g44760	733	At2g44760	Dihydroorotate dehydrogenase (DUF3598)
242781009674072	245926342010498	NaN	236654644012451	chromatin organization [GO:0006325]	nucleus [GO:0005634];plasmodesma [GO:0009506]	ATP binding [GO:0005524];DNA binding [GO:0003677];helicase activity [GO:0004386]	3	0.0011265	2.42	210220000	8	1.3	0.7	0	1.3	F4IV99	F4IV99	At2g13370	734	CHR5	Protein CHROMATIN REMODELING 5
273611011505127	271706428527832	271946964263916	263767166137695	amyloplast organization [GO:0009660];cell division [GO:0051301];embryo development ending in seed dormancy [GO:0009793];embryonic axis specification [GO:0000578];endocytosis [GO:0006897];endosome organization [GO:0007032];late endosome to vacuole transport [GO:0045324];negative gravitropism [GO:0009959];phototropism [GO:0009638];protein targeting to vacuole [GO:0006623];receptor-mediated endocyto…	endoplasmic reticulum [GO:0005783];endosome membrane [GO:0010008];Golgi apparatus [GO:0005794];intracellular membrane-bounded organelle [GO:0043231];late endosome [GO:0005770];late endosome membrane [GO:0031902];peroxisome [GO:0005777];trans-Golgi network [GO:0005802];vacuolar membrane [GO:0005774];vacuole [GO:0005773]		12	0	18.097	1413300000	58	4.7	4.7	4.1	4	F4IVL6	F4IVL6	At2g26890	735	GRV2	DnaJ homolog subfamily C GRV2
232152080535889	235692939758301	232641334533691	232399730682373		commitment complex [GO:0000243];nuclear speck [GO:0016607];U2AF [GO:0089701];U2-type prespliceosome [GO:0071004]	poly-pyrimidine tract binding [GO:0008187];pre-mRNA 3'-splice site binding [GO:0030628]	1	0	3.296	176620000	21	1.1	1.1	1.1	1.1	F4IVU7	F4IVU7	At2g33435	736	At2g33435	RNA-binding (RRM/RBD/RNP motifs) family protein
267461185455322	27107292175293	267804412841797	269902095794678	mitochondrial translational elongation [GO:0070125];response to cadmium ion [GO:0046686]	mitochondrion [GO:0005739]	GTP binding [GO:0005525];GTPase activity [GO:0003924];translation elongation factor activity [GO:0003746]	37	0	8.9997	969920000	9	47.2	47.2	39.1	40.3	F4IW10	F4IW10	At2g45030	738	MEFG2	Elongation factor G-2, mitochondrial
328413505554199	330450172424316	32918815612793	328709449768066	pentose-phosphate shunt [GO:0006098];reductive pentose-phosphate cycle [GO:0019253];response to cadmium ion [GO:0046686]	chloroplast [GO:0009507];chloroplast stroma [GO:0009570];chloroplast thylakoid membrane [GO:0009535];cytosol [GO:0005829];plastid [GO:0009536]	metal ion binding [GO:0046872];transketolase activity [GO:0004802]	63	0	323.31	70350000000	366	74.5	75.2	67.6	75.6	F4IW47	F4IW47	At2g45290	739	TKL-2	Transketolase-2, chloroplastic
247129287719727	249233856201172	250068016052246	245551433563232	tRNA processing [GO:0008033];tRNA splicing, via endonucleolytic cleavage and ligation [GO:0006388]		NAD+ ADP-ribosyltransferase activity [GO:0003950];tRNA 2'-phosphotransferase activity [GO:0000215]	7	0	26.85	676040000	20	15.9	18.3	7.3	16.6	F4IW51	F4IW51	At2g45330	740	emb1067	RNA 2'-phosphotransferase, Tpt1 / KptA family
258407649993896	256029472351074	259461250305176	255337696075439	ubiquitin-dependent protein catabolic process [GO:0006511]		ATP binding [GO:0005524];ubiquitin-protein transferase activity [GO:0004842]	6	0	9.2548	833080000	12	21.4	10.4	20.9	10.4	F4IWU7	F4IWU7	At3g55380	742	UBC14	Ubiquitin-conjugating enzyme 14
336907272338867	337189598083496	336785011291504	33734790802002	tricarboxylic acid cycle [GO:0006099]	cytosol [GO:0005829];mitochondrion [GO:0005739];oxoglutarate dehydrogenase complex [GO:0045252]	cobalt ion binding [GO:0050897];oxoglutarate dehydrogenase (succinyl-transferring) activity [GO:0004591];thiamine pyrophosphate binding [GO:0030976];zinc ion binding [GO:0008270]	110	0	323.31	251700000000	2173	64.9	66	65.4	66.1	F4IWV2	F4IWV2	At3g55410	743	At3g55410	2-oxoglutarate dehydrogenase, E1 component
258473281860352	261225395202637	27963228225708	271257343292236	Golgi to vacuole transport [GO:0006896];intracellular protein transport [GO:0006886];lytic vacuole organization [GO:0080171];regulation of intracellular pH [GO:0051453]	AP-3 adaptor complex [GO:0030123]		12	0	14.616	1338200000	43	9	13.4	13.4	14	F4IWW1	F4IWW1	At3g55480	744	PAT2	AP-3 complex subunit beta
283191547393799	288636360168457	285457630157471	28591100692749				32	0	60.29	7425300000	109	10.6	18.5	14.9	13.3	F4IX23	F4IX23	At3g62010	745	At3g62010	Metal ion-binding protein
273247451782227	273489151000977	275841979980469	27561071395874			hydrolase activity [GO:0016787]	10	0	13.767	1853600000	47	32.1	40.6	40.6	40.6	F4IX29	F4IX29	At3g62040	746	At3g62040	Haloacid dehalogenase-like hydrolase (HAD) superfamily protein
264230842590332	269679622650146	272379951477051	264866638183594	proteasome assembly [GO:0043248]	plasmodesma [GO:0009506];vacuolar membrane [GO:0005774]		9	0	15.686	1199500000	31	16.2	16.2	17.2	18.3	F4IXH9	F4IXH9	At3g15180	747	At3g15180	ARM repeat superfamily protein
327610130310059	328992614746094	332083168029785	325594215393066	defense response to bacterium [GO:0042742];endocytosis [GO:0006897];immune response [GO:0006955];innate immune response [GO:0045087];protein transport [GO:0015031];regulation of ARF protein signal transduction [GO:0032012];vesicle-mediated transport [GO:0016192];viral process [GO:0016032]	cytosol [GO:0005829];early endosome [GO:0005769];early endosome membrane [GO:0031901];trans-Golgi network [GO:0005802]	ARF guanyl-nucleotide exchange factor activity [GO:0005086]	122	0	323.31	67001000000	685	52.2	55.8	52.3	55.5	F4IXW2	F4IXW2	At3g43300	748	BIG5	Brefeldin A-inhibited guanine nucleotide-exchange protein 5
279024219512939	281283912658691	281065444946289	280852718353271				12	0	150.32	4603700000	80	50.5	42.7	50.5	35.8	F4IY75	F4IY75	At3g56130	749	At3g56130	Biotin/lipoyl attachment domain-containing protein
311582813262939	312162761688232	312243499755859	31216796875	histidyl-tRNA aminoacylation [GO:0006427];mitochondrial translation [GO:0032543]	cytoplasm [GO:0005737];cytosol [GO:0005829];mitochondrion [GO:0005739]	ATP binding [GO:0005524];histidine-tRNA ligase activity [GO:0004821]	73	0	323.31	38775000000	540	56.6	53.1	48.9	49.5	F4IYF8	F4IYF8	At3g02760	750	At3g02760	Histidine--tRNA ligase, cytoplasmic
320681114196777	321692276000977	321661148071289	320596580505371	protein import into nucleus [GO:0006606]	cytoplasm [GO:0005737];cytosol [GO:0005829];nucleus [GO:0005634]	nuclear import signal receptor activity [GO:0061608];nuclear localization sequence binding [GO:0008139];Ran GTPase binding [GO:0008536]	41	0	323.31	48354000000	311	43.7	47	37.7	39.5	F4IYK3	F4IYK3	At3g08943	752	At3g08943	ARM repeat superfamily protein
273108596801758	273517818450928	273067817687988	279910755157471	protein import into nucleus [GO:0006606]	cytosol [GO:0005829];nuclear envelope [GO:0005635]	Ran GTPase binding [GO:0008536]	13	0	70.244	3043800000	50	11.4	10.4	10.4	10.2	F4IYK6	F4IYK6	At3g08960	753	At3g08960	ARM repeat superfamily protein
252872200012207	26447961807251	2651731300354	266723613739014	7-methylguanosine mRNA capping [GO:0006370];DNA recombination [GO:0006310];DNA repair [GO:0006281]	host cell nucleus [GO:0042025];plasmodesma [GO:0009506]	ATP binding [GO:0005524];DNA ligase (ATP) activity [GO:0003910];GTP binding [GO:0005525];mRNA guanylyltransferase activity [GO:0004484];polynucleotide 5'-phosphatase activity [GO:0004651];protein tyrosine phosphatase activity [GO:0004725];protein tyrosine/serine/threonine phosphatase activity [GO:0008138]	6	0.0011253	2.4081	1891100000	22	8	8	9.2	4.3	F4IYM6	F4IYM6	At3g09100	754	At3g09100	mRNA capping enzyme family protein
28016429901123	28043851852417	280818748474121	28323112487793				22	0	48.169	5563300000	144	30.2	30.2	22.4	29.3	F4IYR7;Q9SRD0	F4IYR7	At3g15410	755	At3g15410	Leucine-rich repeat (LRR) family protein
23889575958252	NaN	242259693145752	243277282714844	cell cycle [GO:0007049];cell division [GO:0051301];chromosome segregation [GO:0007059];defense response to virus [GO:0051607]	late endosome membrane [GO:0031902];lysosomal membrane [GO:0005765];spindle [GO:0005819];vacuolar membrane [GO:0005774]	GTP binding [GO:0005525]	2	0.00094144	2.4894	155530000	5	8.5	0	9.7	8.5	F4IZ82	F4IZ82	At3g49860	756	ARL8D	ADP-ribosylation factor-like protein 8d
254250869750977	252293472290039	259734020233154	260143985748291				5	0	7.9091	934900000	27	5.1	9.1	10.1	14.6	F4IZI7	F4IZI7	At3g62770	757	AtATG18a	Transducin/WD40 repeat-like superfamily protein
262972793579102	262815170288086	262276229858398	266044178009033	embryo sac development [GO:0009553];mRNA transport [GO:0051028];pollen development [GO:0009555];pollen germination [GO:0009846];pollen tube growth [GO:0009860];regulation of protein export from nucleus [GO:0046825];ribosomal large subunit export from nucleus [GO:0000055];ribosomal small subunit export from nucleus [GO:0000056]	cytoplasm [GO:0005737];nuclear membrane [GO:0031965];nuclear pore [GO:0005643];nucleus [GO:0005634];plasmodesma [GO:0009506]	nuclear export signal receptor activity [GO:0005049];Ran GTPase binding [GO:0008536]	23	0	19.224	1307400000	30	13.2	14.3	16.9	14.4	F4IZR5	F4IZR5	At3g03110	758	XPO1B	Protein EXPORTIN 1B
279522705078125	272069473266602	2826123046875	245641269683838	double fertilization forming a zygote and endosperm [GO:0009567];mRNA splice site selection [GO:0006376]	cytosol [GO:0005829];U1 snRNP [GO:0005685]	mRNA binding [GO:0003729]	16	0	31.466	2115700000	57	22.1	23.6	19.2	22.4	F4IZU3	F4IZU3	At3g03340	759	UNE6	LUC7 related protein
NaN	NaN	263896389007568	264440803527832		chloroplast [GO:0009507]		6	0	72.807	1256900000	21	0	0	2.8	2.8	F4IZV9	F4IZV9	At3g09250	760	At3g09250	Nuclear transport factor 2 (NTF2) family protein
239556217193604	253217887878418	NaN	239641094207764	cell cycle [GO:0007049];cell division [GO:0051301];cytoplasmic mRNA processing body assembly [GO:0033962];deadenylation-dependent decapping of nuclear-transcribed mRNA [GO:0000290];mRNA processing [GO:0006397];stem cell population maintenance [GO:0019827]	endoplasmic reticulum [GO:0005783];nucleus [GO:0005634];P-body [GO:0000932]	RNA binding [GO:0003723]	5	0	4.1249	385890000	20	4	3.1	0	2.6	F4J077	F4J077	At3g22270	761	PAT1H1	Protein PAT1 homolog 1
286039581298828	297551422119141	287023315429688	280194034576416			transferase activity, transferring acyl groups other than amino-acyl groups [GO:0016747]	19	0	214.29	4986600000	121	43.5	54.2	48.4	42.6	F4J0K8	F4J0K8	At3g50300	762	At3g50300	HXXXD-type acyl-transferase family protein
306343479156494	306072616577148	300437469482422	299211044311523	autophagosome assembly [GO:0000045];pollen development [GO:0009555]	autophagosome membrane [GO:0000421];cytosol [GO:0005829];integral component of membrane [GO:0016021];plasma membrane [GO:0005886]		52	0	310.16	13305000000	225	33.8	28.1	27.7	28.3	F4J0P2	F4J0P2	At3g50590	763	At3g50590	Transducin/WD40 repeat-like superfamily protein
252212924957275	257852153778076	256422920227051	260699729919434	endoplasmic reticulum to Golgi vesicle-mediated transport [GO:0006888]	cytoplasm [GO:0005737]		66	0	8.9609	401300000	8	54.6	55.9	58.2	54.3	F4J109	F4J109	At3g63460	764	SEC31B	Transducin family protein / WD-40 repeat family protein
230480995178223	224202632904053	280905818939209	292880210876465	starch catabolic process [GO:0005983]	chloroplast [GO:0009507];chloroplast starch grain [GO:0009569];chloroplast stroma [GO:0009570];starch grain [GO:0043036]	carbohydrate phosphatase activity [GO:0019203];protein tyrosine/serine/threonine phosphatase activity [GO:0008138]	25	0	102.74	15298000000	199	3.9	4.2	2.7	2.7	F4J117	F4J117	At3g01510	765	LSF1	Phosphoglucan phosphatase LSF1, chloroplastic
227966766357422	229370937347412	NaN	231900424957275		cytosol [GO:0005829];plasma membrane [GO:0005886]		2	0.0059267	1.7283	1564300000	2	2.3	2.3	0	2.3	F4J152	F4J152	At3g03560	766	At3g03560	Uncharacterized protein
274830837249756	273701934814453	274069786071777	275105819702148	transcription, DNA-templated [GO:0006351]	cytosol [GO:0005829];nucleus [GO:0005634]	transcription corepressor activity [GO:0003714]	11	0	12.1	2742800000	55	13	16.5	13.5	14.7	F4J153	F4J153	At3g03570	767	At3g03570	Signal transducer, putative (DUF3550/UPF0682)
246395359039307	236331176757813	259404220581055	240462684631348	cell division [GO:0051301];chloroplast fission [GO:0010020];regulation of division septum assembly [GO:0032955]	chloroplast inner membrane [GO:0009706]		27	0	323.31	39598000000	356	8.8	10.9	8.6	9.1	F4J1U2	F4J1U2	At3g29185	768	At3g29185	Glutamate NMDA receptor subunit epsilon-1, putative (DUF3598)
240538272857666	24823522567749	247675933837891	242459754943848	folic acid-containing compound biosynthetic process [GO:0009396];one-carbon metabolic process [GO:0006730];photorespiration [GO:0009853];seedling development [GO:0090351];tetrahydrofolylpolyglutamate biosynthetic process [GO:0046901]	cytoplasm [GO:0005737];cytosol [GO:0005829];mitochondrial inner membrane [GO:0005743];mitochondrial matrix [GO:0005759];mitochondrion [GO:0005739]	ATP binding [GO:0005524];metal ion binding [GO:0046872];tetrahydrofolylpolyglutamate synthase activity [GO:0004326]	6	0	8.9907	1243600000	36	1.9	4	2.1	1.4	F4J2K2	F4J2K2	At3g10160	770	FPGS2	Folylpolyglutamate synthase
287485198974609	287283229827881	285006275177002	285220432281494	mature ribosome assembly [GO:0042256]	cytosol [GO:0005829];ribonucleoprotein complex [GO:1990904];ribosome [GO:0005840]	GTP binding [GO:0005525];GTPase activity [GO:0003924];ribosome binding [GO:0043022];translation elongation factor activity [GO:0003746]	26	0	87.747	6226700000	167	27.1	23.3	28.7	26	F4J2T9	F4J2T9	At3g22980	771	At3g22980	Ribosomal protein S5/Elongation factor G/III/V family protein
302788581848145	301176834106445	301317310333252	298448028564453			copper ion binding [GO:0005507];oxidoreductase activity [GO:0016491]	15	0	242.54	13783000000	82	48	50.3	48.7	46.3	F4J2Z7	F4J2Z7	At3g29250	772	SDR4	Short-chain dehydrogenase reductase 4
247715282440186	249155197143555	251544494628906	250255508422852	root development [GO:0048364];unidimensional cell growth [GO:0009826]	endoplasmic reticulum [GO:0005783];Golgi apparatus [GO:0005794];vacuolar membrane [GO:0005774]		3	0	6.2019	308550000	9	5.2	3.6	3.6	3.6	F4J381	F4J381	At3g51050	773	At3g51050	FG-GAP repeat-containing protein
242652778625488	239537582397461	236833534240723	242247180938721	protein catabolic process [GO:0030163];proteolysis [GO:0006508]	anchored component of membrane [GO:0031225]	aspartic-type endopeptidase activity [GO:0004190]	1	0.0071023	1.5808	108730000	6	2.1	2.1	2.1	2.1	F4J3C0	F4J3C0	At3g51350	774	At3g51350	Eukaryotic aspartyl protease family protein
2801025390625	276911239624023	26260404586792	282793674468994	nucleotide metabolic process [GO:0009117]		guanylate kinase activity [GO:0004385]	8	0	21.727	1662400000	36	18.2	20.5	18.2	16.9	F4J3E9	F4J3E9	At3g57550	775	AGK2	Guanylate kinase
2764381980896	276451950073242	278580417633057	278760757446289	carbohydrate metabolic process [GO:0005975]	vacuolar membrane [GO:0005774]	lyase activity [GO:0016829];polygalacturonase activity [GO:0004650]	10	0	60.305	5868800000	133	17.6	16.9	19.2	16.9	F4J3I0	F4J3I0	At3g57790	776	At3g57790	Pectin lyase-like superfamily protein
28667293548584	283790245056152	293022117614746	292503833770752			kinase activity [GO:0016301]	6	0	11.298	5091000000	8	9	10.8	8.8	5.7	F4J3J5	F4J3J5	At3g01560	777	At3g01560	Proline-rich receptor-like kinase, putative (DUF1421)
29455228805542	293235645294189	294152030944824	292946300506592	peptidyl-diphthamide biosynthetic process from peptidyl-histidine [GO:0017183]		diphthine-ammonia ligase activity [GO:0017178]	21	0	131.6	10585000000	170	29.2	28	29.2	25.8	F4J3Q1	F4J3Q1	At3g04480	778	At3g04480	Endoribonuclease
251590785980225	247487831115723	248020324707031	243713912963867			mRNA binding [GO:0003729]	5	0	3.8451	263660000	11	1.8	4.2	2.5	1	F4J4G2	F4J4G2	At3g51620	781	At3g51620	PAP/OAS1 substrate-binding domain superfamily
240579624176025	NaN	NaN	238342208862305	ribosomal small subunit biogenesis [GO:0042274];rRNA modification [GO:0000154];tRNA acetylation [GO:0051391]	nucleolus [GO:0005730]	ATP binding [GO:0005524];N-acetyltransferase activity [GO:0008080]	5	0.00057132	2.6719	108490000	1	3.9	4.2	3.3	3.9	F4J4L4	F4J4L4	At3g57940	782	At3g57940	RNA cytidine acetyltransferase
301723594665527	301731948852539	30208740234375	301813926696777	tryptophanyl-tRNA aminoacylation [GO:0006436]		ATP binding [GO:0005524];transferase activity [GO:0016740];tryptophan-tRNA ligase activity [GO:0004830]	23	0	65.668	19292000000	128	32.3	40	32.3	45	F4J4T3	F4J4T3	At3g04600	783	At3g04600	Nucleotidylyl transferase superfamily protein
257394905090332	274267845153809	26567569732666	269846801757813	intracellular protein transport [GO:0006886]		Ran GTPase binding [GO:0008536]	12	0	15.052	1593700000	30	9.1	9.3	7.3	5.4	F4J550	F4J550	At3g17340	784	At3g17340	ARM repeat superfamily protein
251707382202148	251388759613037	24922477722168	241116371154785			metal ion binding [GO:0046872];RNA binding [GO:0003723]	5	0	5.5136	744870000	16	2.5	3.6	1.1	1.9	F4J5A7	F4J5A7	At3g23900	786	At3g23900	RNA recognition motif (RRM)-containing protein
306091117858887	305586471557617	304875965118408	305576419830322	regulation of phosphoprotein phosphatase activity [GO:0043666]		protein phosphatase binding [GO:0019903];protein phosphatase regulator activity [GO:0019888]	30	0	248.97	12859000000	150	34	40.1	39.5	41.6	F4J5I0	F4J5I0	At3g45190	787	At3g45190	SIT4 phosphatase-associated family protein
250172901153564	247723846435547	248108825683594	248974456787109	clathrin coat assembly [GO:0048268];clathrin-dependent endocytosis [GO:0072583];intracellular protein transport [GO:0006886]	clathrin coat of coated pit [GO:0030132];clathrin coat of trans-Golgi network vesicle [GO:0030130];clathrin vesicle coat [GO:0030125];cytosol [GO:0005829];plasma membrane [GO:0005886]	clathrin heavy chain binding [GO:0032050];structural molecule activity [GO:0005198]	6	0	36.01	792710000	19	19.4	18.6	24.8	21.7	F4J5M9	F4J5M9	At3g51890	788	At3g51890	Clathrin light chain 3
318281288146973	31961856842041	31902681350708	318522930145264	intracellular distribution of mitochondria [GO:0048312];positive regulation of mitochondrial fusion [GO:0010636]	cytosol [GO:0005829];plasma membrane [GO:0005886]	RNA binding [GO:0003723]	79	0	323.31	46630000000	717	49.2	54	49.3	48.2	F4J5R9	F4J5R9	At3g52140	790	NOXY38	Clustered mitochondria protein homolog
315380668640137	316903743743896	315056419372559	31407808303833		cytosol [GO:0005829];mitochondrion [GO:0005739]	ATP binding [GO:0005524];transferase activity, transferring acyl groups [GO:0016746]	45	0	323.31	35376000000	439	45	47	42.5	45.6	F4J5T2	F4J5T2	At3g52200	791	LTA3	Dihydrolipoamide acetyltransferase component of pyruvate dehydrogenase complex
300131855010986	30119909286499	300408763885498	300109195709229	formation of cytoplasmic translation initiation complex [GO:0001732]	cytosol [GO:0005829];eukaryotic 43S preinitiation complex [GO:0016282];eukaryotic 48S preinitiation complex [GO:0033290];eukaryotic translation initiation factor 3 complex [GO:0005852];plasma membrane [GO:0005886]	mRNA binding [GO:0003729];translation initiation factor activity [GO:0003743]	23	0	198.61	18417000000	185	57.3	48.6	47	50.8	F4J6A1	F4J6A1	At3g11400	792	EIF3G1	Eukaryotic translation initiation factor 3 subunit G
284263439178467	284477024078369	285143127441406	283846740722656	chromatin silencing [GO:0006342];embryo development ending in seed dormancy [GO:0009793];leaf development [GO:0048366];regulation of flower development [GO:0009909];shoot apical meristem development [GO:1902182]	cytosol [GO:0005829]	DNA binding [GO:0003677]	35	0	76.659	12102000000	285	24.7	23.3	25.5	23.5	F4J6A8	F4J6A8	At3g11450	793	At3g11450	DnaJ and Myb-like DNA-binding domain-containing protein
284930858612061	285916366577148	277945785522461	279700489044189	intracellular signal transduction [GO:0035556];peptidyl-serine phosphorylation [GO:0018105];protein autophosphorylation [GO:0046777];regulation of growth [GO:0040008]	cytosol [GO:0005829];plasma membrane [GO:0005886];root hair [GO:0035618]	ATP binding [GO:0005524];kinase activity [GO:0016301];metal ion binding [GO:0046872];protein serine/threonine kinase activity [GO:0004674]	15	0	21.801	4692700000	40	10.8	10.3	8.1	5.4	F4J6F6	F4J6F6	At3g17850	794	IREH1	Probable serine/threonine protein kinase IREH1
263350925445557	264315414428711	268542423248291	264251194000244	ubiquinone biosynthetic process [GO:0006744]	extrinsic component of mitochondrial inner membrane [GO:0031314];mitochondrion [GO:0005739]	FAD binding [GO:0071949];oxidoreductase activity [GO:0016491];oxidoreductase activity, acting on paired donors, with incorporation or reduction of molecular oxygen, NAD(P)H as one donor, and incorporation of one atom of oxygen [GO:0016709];oxidoreductase activity, acting on paired donors, with incorporation or reduction of molecular oxygen, reduced flavin or flavoprotein as one donor, and incorpo…	9	0	34.26	1124700000	31	13.8	16.8	14.2	14.4	F4J6I6	F4J6I6	At3g24200	795	COQ6	Ubiquinone biosynthesis monooxygenase COQ6, mitochondrial
314365863800049	310901775360107	314564533233643	317383193969727	protein import into nucleus [GO:0006606]	cytosol [GO:0005829];nuclear envelope [GO:0005635]	Ran GTPase binding [GO:0008536]	44	0	323.31	25860000000	315	34.4	32.4	30.8	34.1	F4J738;REV__Q9M0M4	F4J738	At3g59020	796	At3g59020	Importin beta-like SAD2 homolog
266376838684082	264165115356445	265404510498047	267527694702148	actin cytoskeleton organization [GO:0030036];actin filament capping [GO:0051693];actin filament organization [GO:0007015];barbed-end actin filament capping [GO:0051016]	F-actin capping protein complex [GO:0008290];nucleus [GO:0005634]	actin filament binding [GO:0051015]	6	0	9.6136	3065900000	44	9.9	9.9	9.9	9.9	F4J7C4	F4J7C4	At3g05520	797	CPA	Subunits of heterodimeric actin filament capping protein Capz superfamily
310560131072998	309743232727051	310868301391602	309515075683594	protein deubiquitination [GO:0016579];ubiquitin-dependent protein catabolic process [GO:0006511]		thiol-dependent ubiquitinyl hydrolase activity [GO:0036459]	99	0	253.81	22534000000	310	65.3	66	65.1	61.9	F4J7I2	F4J7I2	At3g11910	798	UBP13	Ubiquitin-specific protease 13
254165115356445	256582355499268	250784282684326	265963363647461			ligase activity [GO:0016874]	4	0	5.6487	466960000	8	3.4	1.1	2.3	3.4	F4J7Z8	F4J7Z8	At3g46220	799	At3g46220	E3 UFM1-protein ligase-like protein
308145942687988	310572395324707	305436992645264	309612693786621	endocytosis [GO:0006897];pollen development [GO:0009555]	cell plate [GO:0009504];cytoplasm [GO:0005737];cytoskeleton [GO:0005856];cytosol [GO:0005829];nucleus [GO:0005634];phragmoplast [GO:0009524];plasma membrane [GO:0005886];plasmodesma [GO:0009506]	identical protein binding [GO:0042802]	52	0	323.31	15612000000	245	42	43.9	42.3	38.6	F4J8D3	F4J8D3	At3g01780	800	TPLATE	Protein TPLATE
272597045898438	272254543304443	266805667877197	274173183441162	embryo development ending in seed dormancy [GO:0009793];mRNA methylation [GO:0080009];mRNA processing [GO:0006397];RNA splicing [GO:0008380]	nuclear speck [GO:0016607];nucleoplasm [GO:0005654]		10	0	51.353	2974800000	24	3.9	3.3	2.5	4	F4J8G7	F4J8G7	At3g05680	801	VIR	Protein virilizer homolog
271174354553223	265518913269043	263306884765625	264485931396484			hydrolase activity [GO:0016787]	8	0	71.901	3521300000	64	19.6	13.6	13.6	13.6	F4J8J7	F4J8J7	At3g11930	802	At3g11930	Adenine nucleotide alpha hydrolases-like superfamily protein
271634616851807	272605133056641	27218542098999	268415813446045	embryo sac development [GO:0009553];mRNA processing [GO:0006397];rRNA processing [GO:0006364]	nucleolus [GO:0005730];plasma membrane [GO:0005886];small-subunit processome [GO:0032040]	RNA binding [GO:0003723]	21	0	52.757	3762700000	63	7.3	9.9	10.5	8.8	F4J8K6	F4J8K6	At3g11964	803	RRP5	rRNA biogenesis protein RRP5
269386520385742	26888786315918	267925319671631	267341499328613	regulation of autophagy [GO:0010506]	late endosome membrane [GO:0031902];Mon1-Ccz1 complex [GO:0035658]		8	0	11.307	1055900000	17	8.1	10.9	10.9	12.5	F4J8L1	F4J8L1	At3g12010	804	At3g12010	C18orf8
253645286560059	252253074645996	250327568054199	253658962249756	DNA mediated transformation [GO:0009294]		hydrolase activity [GO:0016787]	3	0	8.0743	334440000	16	4.4	4.4	4.4	4.4	F4J8S1	F4J8S1	At3g18520	805	HDA15	Histone deacetylase 15
240911979675293	241595401763916	236590538024902	243543395996094	intracellular signal transduction [GO:0035556];protein phosphorylation [GO:0006468];regulation of gene expression [GO:0010468];regulation of mRNA processing [GO:0050684];response to oxidative stress [GO:0006979];spliceosomal complex assembly [GO:0000245]	cytoplasm [GO:0005737];nucleus [GO:0005634]	ATP binding [GO:0005524];MAP kinase activity [GO:0004707];protein kinase activity [GO:0004672]	4	0	4.6183	2476600000	21	5.5	5.5	5.5	3.4	F4J982	F4J982	At3g53030	806	SRPK4	Ser/arg-rich protein kinase 4
312276248931885	311894874572754	311374225616455	312059459686279	glutamine biosynthetic process [GO:0006542];lateral root formation [GO:0010311];polyamine catabolic process [GO:0006598];response to abscisic acid [GO:0009737];response to bacterium [GO:0009617];root cap development [GO:0048829]	cytosol [GO:0005829]	gamma-tubulin binding [GO:0043015];hydrolase activity [GO:0016787];protein self-association [GO:0043621];transcription factor binding [GO:0008134]	53	0	323.31	32449000000	434	48.1	49.5	47.1	48	F4J9A0	F4J9A0	At3g53180	807	NodGS	Nodulin/glutamine synthase-like protein
244722785949707	247389240264893	249459686279297	248742237091064	mitochondrial translation [GO:0032543]	mitochondrial large ribosomal subunit [GO:0005762]	structural constituent of ribosome [GO:0003735]	1	0	8.833	257250000	4	8.2	8.2	8.2	8.2	F4J9E4	F4J9E4	At3g59650	808	At3g59650	Mitochondrial ribosomal protein L51/S25/CI-B8 family protein
30246265411377	304760494232178	303199081420898	300871467590332		cytosol [GO:0005829]		51	0	257.23	12909000000	195	59	65.4	62.4	62.7	F4J9K9	F4J9K9	At3g05900	809	At3g05900	Neurofilament protein-like protein
265430946350098	269784736633301	269073600769043	270601291656494	ATP-dependent chromatin remodeling [GO:0043044];maintenance of root meristem identity [GO:0010078];maintenance of seed dormancy [GO:0010231];maintenance of shoot apical meristem identity [GO:0010492];positive regulation of transcription by RNA polymerase II [GO:0045944];regulation of growth [GO:0040008];response to heat [GO:0009408];response to salt stress [GO:0009651];response to water deprivati…	nucleus [GO:0005634]	ATP binding [GO:0005524];DNA binding [GO:0003677];DNA helicase activity [GO:0003678];DNA-dependent ATPase activity [GO:0008094];histone binding [GO:0042393]	4	0.0048922	1.8615	1162800000	14	1.7	1.7	1.7	0.9	F4J9M5	F4J9M5	At3g06010	810	CHR12	Probable ATP-dependent DNA helicase CHR12
255705108642578	267087249755859	263900489807129	261352195739746			metal ion binding [GO:0046872];oxidoreductase activity [GO:0016491]	12	0	24.859	2348300000	52	11.5	22.7	16.5	21.2	F4J9Y8	F4J9Y8	At3g19000	811	At3g19000	2-oxoglutarate (2OG) and Fe(II)-dependent oxygenase superfamily protein
245760593414307	245435676574707	267068824768066	247766571044922			aspartic-type endopeptidase activity [GO:0004190]	2	0	5.9005	590380000	4	2	2	2	2	F4JA44	F4JA44	At3g25700	812	At3g25700	Eukaryotic aspartyl protease family protein
258637714385986	262933368682861	260026874542236	259847240447998	nuclear-transcribed mRNA catabolic process, 3'-5' exonucleolytic nonsense-mediated decay [GO:0070478];positive regulation of wax biosynthetic process [GO:1904278];posttranscriptional gene silencing [GO:0016441];potassium ion transport [GO:0006813];regulation of production of siRNA involved in RNA interference [GO:0090065];response to potassium ion [GO:0035864];RNA catabolic process [GO:0006401];R…	cytoplasm [GO:0005737];Ski complex [GO:0055087];vacuole [GO:0005773]	ATP binding [GO:0005524];RNA binding [GO:0003723];RNA helicase activity [GO:0003724]	10	0	6.5196	831250000	15	4.5	5.7	5.8	4.8	F4JAA5	F4JAA5	At3g46960	813	SKI2	DExH-box ATP-dependent RNA helicase DExH11
249726810455322	251291980743408	247572021484375	250270709991455	carbohydrate metabolic process [GO:0005975]		hydrolase activity, hydrolyzing O-glycosyl compounds [GO:0004553]	16	0	13.528	1012000000	32	19.4	14.1	14.1	16.3	F4JAB3	F4JAB3	At3g47010	814	At3g47010	Glycosyl hydrolase family protein
284554042816162	295884037017822	277661666870117	290890922546387				8	0	16.5	4923600000	24	17.4	15.8	10.2	15.8	F4JAE0	F4JAE0	At3g53390	815	At3g53390	Transducin/WD40 repeat-like superfamily protein
25205680847168	26326545715332	251506214141846	261567859649658	peptidyl-proline hydroxylation to 4-hydroxy-L-proline [GO:0018401];root hair cell development [GO:0080147]	endoplasmic reticulum [GO:0005783];endoplasmic reticulum membrane [GO:0005789];endosome [GO:0005768];Golgi apparatus [GO:0005794];Golgi cis cisterna [GO:0000137];Golgi membrane [GO:0000139];integral component of membrane [GO:0016021];trans-Golgi network [GO:0005802]	iron ion binding [GO:0005506];L-ascorbic acid binding [GO:0031418];procollagen-proline 4-dioxygenase activity [GO:0004656]	6	0	11.465	789410000	11	12.4	20.1	23.4	13	F4JAU3	F4JAU3	At3g06300	816	P4H2	Prolyl 4-hydroxylase 2
288866958618164	294478588104248	29819185256958	288881187438965	translational elongation [GO:0006414]	cytosol [GO:0005829];ribonucleoprotein complex [GO:1990904];ribosome [GO:0005840]	GTP binding [GO:0005525];GTPase activity [GO:0003924];ribosome binding [GO:0043022];translation elongation factor activity [GO:0003746]	45	0	28.492	9201900000	18	38	41.8	38.5	38.5	F4JB05	F4JB05	At3g12915	817	MGH6.2	Ribosomal protein S5/Elongation factor G/III/V family protein
266719570159912	256654109954834	257022399902344	258205547332764	signal transduction [GO:0007165]	cytosol [GO:0005829];nucleus [GO:0005634];protein phosphatase type 2A complex [GO:0000159]	protein phosphatase regulator activity [GO:0019888]	9	0	6.4985	1019000000	19	10.2	7.2	8.7	10.2	F4JBC4	F4JBC4	At3g26020	818	At3g26020	Serine/threonine protein phosphatase 2A regulatory subunit
288171424865723	285980758666992	283570365905762	286679363250732		chloroplast [GO:0009507]		12	0	134.06	14313000000	179	30.9	27.8	25.4	38.5	F4JBU0	F4JBU0	At3g60440	820	At3g60440	Phosphoglycerate mutase family protein
317012004852295	310393085479736	312611408233643	306002769470215	DNA repair [GO:0006281];proteasomal ubiquitin-independent protein catabolic process [GO:0010499]	cytosol [GO:0005829];nucleus [GO:0005634];proteasome complex [GO:0000502]	lysine-acetylated histone binding [GO:0070577];peptidase activator activity [GO:0016504];proteasome binding [GO:0070628]	59	0	199.89	17169000000	263	28.4	28.5	28.1	28.2	F4JC97	F4JC97	At3g13330	822	PA200	Proteasome activator subunit 4
283336849212646	28234619140625	278837852478027	283479022979736			ATP binding [GO:0005524];hydrolase activity [GO:0016787]	29	0	67.805	5287000000	86	25.2	22.7	17.4	21.3	F4JCC9	F4JCC9	At3g19740	823	At3g19740	P-loop containing nucleoside triphosphate hydrolases superfamily protein
264980945587158	27086893081665	271812038421631	272458114624023	endosomal transport [GO:0016197]			9	0	17.529	1098100000	30	6.1	8.4	8.8	8	F4JCE9	F4JCE9	At3g19870	824	At3g19870	AP-5 complex subunit beta-like protein
225512390136719	229603137969971	246149272918701	240883693695068	arabinogalactan protein metabolic process [GO:0010405];carbohydrate metabolic process [GO:0005975]	cell wall [GO:0005618]	hydrolase activity, hydrolyzing O-glycosyl compounds [GO:0004553];polysaccharide binding [GO:0030247];raffinose alpha-galactosidase activity [GO:0052692]	12	0	20.702	3382400000	98	1.5	1.5	4.8	3.4	F4JCI4	F4JCI4	At3g26380	825	At3g26380	Alpha-galactosidase
279249038696289	281561965942383	259196624755859	2799534034729				18	0	43.523	2507900000	64	11.4	8.3	6.5	8.8	F4JCM5	F4JCM5	At3g33530	826	At3g33530	Transducin family protein / WD-40 repeat family protein
259317722320557	261723594665527	NaN	259882164001465	protein deubiquitination [GO:0016579]		thiol-dependent ubiquitinyl hydrolase activity [GO:0036459]	3	0.0033009	2.0412	6928000000	3	1.1	1.1	1.4	2	F4JCR1	F4JCR1	At3g47890	827	At3g47890	Ubiquitin carboxyl-terminal hydrolase-related protein
261323795318604	254894065856934	NaN	263366756439209	protein deubiquitination [GO:0016579]		thiol-dependent ubiquitinyl hydrolase activity [GO:0036459]	5	0	5.2661	618670000	9	1.2	1.9	2	2.7	F4JCR2	F4JCR2	At3g47910	828	At3g47910	Ubiquitin carboxyl-terminal hydrolase-related protein
261880130767822	262525234222412	252257843017578	259542694091797	miRNA mediated inhibition of translation [GO:0035278]	nucleus [GO:0005634];P-body [GO:0000932]	chromatin binding [GO:0003682]	7	0	11.504	910140000	17	2.9	2.9	2	5.3	F4JCS8	F4JCS8	At3g48050	829	SUO	Protein SUO
281042957305908	285765781402588	281517524719238	278143329620361	isopentenyl diphosphate biosynthetic process, mevalonate pathway [GO:0019287];sterol biosynthetic process [GO:0016126]	cytosol [GO:0005829];peroxisome [GO:0005777]	ATP binding [GO:0005524];diphosphomevalonate decarboxylase activity [GO:0004163]	23	0	38.264	2623100000	52	51.1	52.7	40.8	36.8	F4JCU3	F4JCU3	At3g54250	830	MVD2	Diphosphomevalonate decarboxylase MVD2, peroxisomal
248432121276855	254717197418213	255681343078613	253181381225586				4	0	13.136	288560000	7	5.7	7.7	5.7	5.7	F4JDY2	F4JDY2	At3g48380	833	At3g48380	Peptidase C78, ubiquitin fold modifier-specific peptidase 1/ 2
270847663879395	268535289764404	274012908935547	2688623046875	vacuole organization [GO:0007033];vesicle docking involved in exocytosis [GO:0006904]	cytosol [GO:0005829];plant-type vacuole membrane [GO:0009705]		10	0	10.172	1274000000	29	9.4	14	16.1	16.1	F4JE40	F4JE40	At3g54860	834	ATVPS33	Sec1/munc18-like (SM) proteins superfamily
264955654144287	267659759521484	268154335021973	266018714904785			hydrolase activity [GO:0016787]	16	0	196.04	7928100000	158	19.7	33.3	32.6	13.6	F4JEJ3	F4JEJ3	At3g13800	836	At3g13800	Metallo-hydrolase/oxidoreductase superfamily protein
344591674804688	34385612487793	343248901367188	343372421264648			ATP binding [GO:0005524];helicase activity [GO:0004386];translation initiation factor activity [GO:0003743]	52	0	323.31	265300000000	1226	81.1	81.6	79.1	80.3	F4JEL5	F4JEL5	At3g13920	837	EIF4A1	Eukaryotic translation initiation factor 4A1
270299167633057	267786884307861	271863136291504	27237720489502				10	0	39.892	1873900000	51	24.6	27.9	24.6	31.4	F4JET6	F4JET6	At3g20810	838	JMJD5	2-oxoglutarate (2OG) and Fe(II)-dependent oxygenase superfamily protein
246051254272461	249154739379883	249456558227539	242283935546875	cellular response to DNA damage stimulus [GO:0006974];DNA repair [GO:0006281];DNA-dependent DNA replication [GO:0006261];mitotic cell cycle [GO:0000278];positive regulation of histone H3-K27 methylation [GO:0061087]	nuclear replication fork [GO:0043596];nucleus [GO:0005634];replication fork protection complex [GO:0031298]	chromatin binding [GO:0003682]	2	0	4.9502	209050000	7	2.7	1.4	1.4	1.4	F4JF14	F4JF14	At3g42660	839	At3g42660	Transducin family protein / WD-40 repeat family protein
286132640838623	288639907836914	292738208770752	279339332580566	activation of GTPase activity [GO:0090630];intracellular protein transport [GO:0006886]	cytosol [GO:0005829]	GTPase activator activity [GO:0005096];Rab GTPase binding [GO:0017137]	18	0	48.433	4197500000	52	24.4	23	21.4	21.6	F4JF82	F4JF82	At3g55020	840	At3g55020	Ypt/Rab-GAP domain of gyp1p superfamily protein
263975105285645	260331134796143	261461410522461	259362945556641	cold acclimation [GO:0009631];regulation of TOR signaling [GO:0032006];tRNA methylation [GO:0030488]	cytosol [GO:0005829]		10	0	5.4694	713290000	15	2.9	3.4	2.9	2.4	F4JFA0	F4JFA0	At3g55160	841	At3g55160	Thyroid adenoma-associated-like protein
23674976348877	233054943084717	NaN	235543823242188			mRNA binding [GO:0003729];nucleotidyltransferase activity [GO:0016779]	3	0.00057143	2.6843	119810000	4	1.7	1.7	0	0.9	F4JFF2	F4JFF2	At3g61690	843	At3g61690	Nucleotidyltransferase
324750099182129	325179405212402	324426307678223	325182456970215	protein folding [GO:0006457]	cell wall [GO:0005618];chloroplast stroma [GO:0009570];cytosol [GO:0005829];mitochondrion [GO:0005739]	ATP binding [GO:0005524];unfolded protein binding [GO:0051082]	76	0	323.31	52548000000	437	66.8	66.8	65.1	68.2	F4JFN3	F4JFN3	At3g07770	845	HSP90-6	Heat shock protein 90-6, mitochondrial
257508792877197	262910900115967	25862943649292	260744514465332	regulation of RNA metabolic process [GO:0051252]	nucleus [GO:0005634];ribonucleoprotein complex [GO:1990904]	mRNA binding [GO:0003729];RNA binding [GO:0003723]	7	0	20.697	1924000000	17	9.3	9.3	9.3	17	F4JFN7	F4JFN7	At3g07810	846	At3g07810	RNA-binding (RRM/RBD/RNP motifs) family protein
245751934051514	245879497528076	251861629486084	250977611541748				5	0	11.482	237870000	13	4.2	5.5	4.7	5.8	F4JFW6	F4JFW6	At4g08180	847	ORP1C	OSBP(Oxysterol binding protein)-related protein 1C
264331359863281	273504333496094	273625221252441	266243591308594	positive regulation of chaperone-mediated protein folding [GO:1903646];posttranslational protein targeting to endoplasmic reticulum membrane [GO:0006620];ubiquitin-dependent ERAD pathway [GO:0030433]	cytosol [GO:0005829];membrane [GO:0016020];TRC complex [GO:0072380]	molecular adaptor activity [GO:0060090]	11	0	28.833	1599300000	34	21.8	22.7	24.1	16.4	F4JG03	F4JG03	At4g08320	848	TPR8	Tetratricopeptide repeat (TPR)-like superfamily protein
262593269348145	262062587738037	262016677856445	267164649963379	xylan catabolic process [GO:0045493]		endo-1,4-beta-xylanase activity [GO:0031176]	5	0	3.2637	1933800000	27	3.5	3.5	3.5	3.3	F4JG10	F4JG10	At4g08160	849	XYN3	Endo-1,4-beta-xylanase 3
295410614013672	295805377960205	292772178649902	300093193054199	lipid metabolic process [GO:0006629]		aspartic-type endopeptidase activity [GO:0004190]	5	0	4.5883	9421700000	11	4.4	6.7	6.7	6.7	F4JGD2	F4JGD2	At4g04460	850	At4g04460	Saposin-like aspartyl protease family protein
275391941070557	275461311340332	27211597442627	277715282440186		extrinsic component of mitochondrial inner membrane [GO:0031314];mitochondrion [GO:0005739]	alternative oxidase activity [GO:0009916];calcium ion binding [GO:0005509];NADH dehydrogenase activity [GO:0003954]	14	0	61.015	1768300000	28	26	26.3	11.3	15.5	F4JGL5	F4JGL5	At4g05020	852	NDB2	NAD(P)H dehydrogenase B2
264791412353516	26461030960083	264763622283936	266863231658936	embryo development ending in seed dormancy [GO:0009793];fructose 6-phosphate metabolic process [GO:0006002];photosynthesis [GO:0015979];response to glucose [GO:0009749]	cytosol [GO:0005829]	6-phosphofructokinase activity [GO:0003872];ATP binding [GO:0005524];diphosphate-fructose-6-phosphate 1-phosphotransferase activity [GO:0047334];metal ion binding [GO:0046872];phosphofructokinase activity [GO:0008443]	30	0	46.116	4432200000	92	21.8	27.6	24.3	23.2	F4JGR5	F4JGR5	At4g04040	853	PFP-BETA2	Pyrophosphate--fructose 6-phosphate 1-phosphotransferase subunit beta 2
308074722290039	3093332862854	297266178131104	306670398712158		cytosol [GO:0005829]		33	0	46.216	12112000000	126	24.3	31.9	26.6	29.9	F4JH69	F4JH69	At4g02030	854	UNH	Vps51/Vps67 family (Components of vesicular transport) protein
248015880584717	25237720489502	247511348724365	247551651000977	acyl-CoA metabolic process [GO:0006637];fatty acid catabolic process [GO:0009062]		acyl-CoA hydrolase activity [GO:0047617]	6	0	11.131	1230100000	53	4.5	6.6	6.6	6.6	F4JHC9	F4JHC9	At4g00520	855	At4g00520	Acyl-CoA thioesterase family protein
247616214752197	250158023834229	246476268768311	247568969726563				4	0	4.121	959830000	18	3	6.9	15.4	3	F4JHD7	F4JHD7	At4g00560	856	At4g00560	NAD(P)-binding Rossmann-fold superfamily protein
292482566833496	284551696777344	283305263519287	285703659057617	acceptance of pollen [GO:0060321];exocytosis [GO:0006887];Golgi to plasma membrane transport [GO:0006893];pollen germination [GO:0009846];pollen tube growth [GO:0009860];vesicle docking involved in exocytosis [GO:0006904]	cell wall [GO:0005618];cytoskeleton [GO:0005856];cytosol [GO:0005829];exocyst [GO:0000145];extracellular exosome [GO:0070062];membrane [GO:0016020];phragmoplast [GO:0009524];plasma membrane [GO:0005886];plasmodesma [GO:0009506]		27	0	79.407	7110600000	94	30.5	30.2	21.5	28.2	F4JHH5	F4JHH5	At4g02350	857	SEC15B	Exocyst complex component SEC15B
320502815246582	320908737182617	319801921844482	320994873046875				28	0	323.31	75210000000	509	55.4	53.3	53.3	55.4	F4JHJ0	F4JHJ0	At4g02450	859	At4g02450	HSP20-like chaperones superfamily protein
266075248718262	268231086730957	248268222808838	255269222259521	intracellular protein transport [GO:0006886];pollen development [GO:0009555];vesicle-mediated transport [GO:0016192]			9	0	12.428	774490000	27	3.1	3.9	2.3	3.9	F4JHM9	F4JHM9	At4g00800	860	SETH5	Transducin family protein / WD-40 repeat family protein
286051597595215	283671131134033	284747943878174	285598316192627	biosynthetic process [GO:0009058]	cytosol [GO:0005829]	catalytic activity [GO:0003824]	12	0	48.673	6100600000	103	29.4	26.5	26.5	25.2	F4JHW1	F4JHW1	At4g02860	861	At4g02860	Phenazine biosynthesis PhzC/PhzF protein
243272476196289	243498935699463	2409450340271	244274559020996		cytoplasm [GO:0005737];nucleus [GO:0005634]		1	0.00019186	2.8124	161990000	7	3.7	3.7	3.7	3.7	F4JI18	F4JI18	At4g01390	863	At4g01390	TRAF-like family protein
289071006774902	288510284423828	287732276916504	289251575469971		chloroplast [GO:0009507]	catalytic activity [GO:0003824]	40	0	287.22	22738000000	360	32	38.9	29.5	26.4	F4JI63	F4JI63	At4g03200	864	At4g03200	Catalytics
251601943969727	257386913299561	257083034515381	NaN		endoplasmic reticulum [GO:0005783];integral component of membrane [GO:0016021]	protein disulfide isomerase activity [GO:0003756]	6	0.00094661	2.5813	496450000	9	1.9	10	4.1	0	F4JIR2	F4JIR2	At4g27080	865	PDIL5-4	PDI-like 5-4
240826148986816	24385612487793	NaN	246520652770996	peroxisome fission [GO:0016559];regulation of peroxisome size [GO:0044375]	chloroplast [GO:0009507];chloroplast envelope [GO:0009941];cytosol [GO:0005829];membrane [GO:0016020];mitochondrion [GO:0005739];peroxisome [GO:0005777];plasma membrane [GO:0005886]	GTP binding [GO:0005525];GTPase activity [GO:0003924];phosphatidylinositol binding [GO:0035091]	59	0.0013118	2.3907	177860000	6	61.2	69	61.9	65.5	F4JJ15	F4JJ15	At4g33650	866	DRP3A	Dynamin-related protein 3A
217376041412354	216154441833496	219985523223877	219684944152832	RNA methylation [GO:0001510]		methyltransferase activity [GO:0008168];RNA binding [GO:0003723];tRNA (cytosine-5-)-methyltransferase activity [GO:0016428]	13	0	4.1644	43700000	4	8.3	9.3	8.7	9.6	F4JJ52	F4JJ52	At4g40000	867	At4g40000	S-adenosyl-L-methionine-dependent methyltransferases superfamily protein
265850582122803	266941833496094	253561553955078	262484378814697			DNA binding [GO:0003677];protein dimerization activity [GO:0046983]	7	0	16.583	621760000	24	8.7	8.5	6.8	6.9	F4JJC1	F4JJC1	At4g15020	868	At4g15020	HAT transposon superfamily
248776912689209	246659526824951	249593868255615	2446706199646	DNA catabolic process [GO:0006308];RNA phosphodiester bond hydrolysis, endonucleolytic [GO:0090502]		endonuclease activity [GO:0004519];endoribonuclease activity [GO:0004521];metal ion binding [GO:0046872];nucleic acid binding [GO:0003676];single-stranded DNA endodeoxyribonuclease activity [GO:0000014]	5	0	4.6509	1022400000	19	15.4	9.4	9.4	9.4	F4JJL0	F4JJL0	At4g21585	869	ENDO4	Endonuclease 4
292442016601563	285244369506836	28467155456543	283384113311768	DNA catabolic process [GO:0006308];RNA phosphodiester bond hydrolysis, endonucleolytic [GO:0090502]		endonuclease activity [GO:0004519];endoribonuclease activity [GO:0004521];metal ion binding [GO:0046872];nucleic acid binding [GO:0003676];single-stranded DNA endodeoxyribonuclease activity [GO:0000014];T/G mismatch-specific endonuclease activity [GO:0043765]	12	0	52.349	5831700000	49	40.5	40.2	34.1	35.8	F4JJL3	F4JJL3	At4g21600	870	ENDO5	Endonuclease 5
288548374176025	290954704284668	294259033203125	288719711303711	intracellular protein transport [GO:0006886]			17	0	133.83	7381300000	94	48	38.5	46.5	37.5	F4JJR0	F4JJR0	At4g27690	873	VPS26B	Vacuolar protein sorting 26B
274742126464844	274271831512451	266350574493408	273630237579346	tRNA aminoacylation for protein translation [GO:0006418]	chloroplast [GO:0009507];cytosol [GO:0005829];mitochondrion [GO:0005739]	aspartate-tRNA ligase activity [GO:0004815];ATP binding [GO:0005524];DNA binding [GO:0003677];metal ion binding [GO:0046872]	28	0	84.518	13209000000	248	14.3	11.3	9.9	11.9	F4JJT9	F4JJT9	At4g33760	874	At4g33760	Aspartate--tRNA ligase, chloroplastic/mitochondrial
258059730529785	264055671691895	266184883117676	256271457672119		chloroplast [GO:0009507];chloroplast stroma [GO:0009570]		11	0	24.381	3521800000	51	6.9	8.2	4.4	4.4	F4JJY7	F4JJY7	At4g34090	875	At4g34090	Cyclin delta-3
284462432861328	283720226287842	285531444549561	286115417480469		cytosol [GO:0005829]	2,3-bisphosphoglycerate-independent phosphoglycerate mutase activity [GO:0046537];metal ion binding [GO:0046872]	18	0	102.27	4278800000	144	28.5	29.5	29.9	31.9	F4JK17	F4JK17	At4g09520	876	At4g09520	Cofactor-independent phosphoglycerate mutase
265870628356934	26491870880127	250762271881104	264628105163574	mRNA processing [GO:0006397];snoRNA processing [GO:0043144];tRNA 5'-leader removal [GO:0001682]	nucleus [GO:0005634]	metal ion binding [GO:0046872];ribonuclease P activity [GO:0004526]	6	0	48.032	589920000	23	8.5	10.6	8.5	9.4	F4JKB6	F4JKB6	At4g21900	877	PRORP3	Proteinaceous RNase P 3
24186767578125	245910358428955	239672813415527	246800842285156			ATP binding [GO:0005524]	1	0	5.1151	181330000	8	2.8	2.8	2.8	2.8	F4JKH5	F4JKH5	At4g28070	878	At4g28070	AFG1-like ATPase family protein
230393238067627	223247928619385	22969654083252	239556217193604	cell cycle [GO:0007049];multicellular organism development [GO:0007275];response to abscisic acid [GO:0009737]	cytoplasm [GO:0005737];plasma membrane [GO:0005886]		85	0	323.31	35992000000	559	3.2	2.6	2	3.7	F4JKH6	F4JKH6	At4g28080	879	TSS	Protein TSS
273879642486572	273493366241455	268901786804199	274347591400146		chloroplast [GO:0009507];chloroplast stroma [GO:0009570];cytosol [GO:0005829]		21	0	209.43	20562000000	234	32.2	27	25.3	25.6	F4JKZ9	F4JKZ9	At4g16060	880	At4g16060	Uncharacterized protein
308770847320557	308878002166748	308651847839355	309259929656982	NLS-bearing protein import into nucleus [GO:0006607]	cytosol [GO:0005829];host cell nucleus [GO:0042025];nuclear envelope [GO:0005635];nucleolus [GO:0005730];nucleus [GO:0005634];plasmodesma [GO:0009506]	nuclear import signal receptor activity [GO:0061608];nuclear localization sequence binding [GO:0008139]	41	0	323.31	32345000000	428	71.2	54.8	46.5	48.8	F4JL11	F4JL11	At4g16143	881	IMPA2	Importin subunit alpha-2
NaN	22892765045166	235361137390137	235020313262939	chromatin organization [GO:0006325];flower development [GO:0009908];negative regulation of histone acetylation [GO:0035067];negative regulation of long-day photoperiodism, flowering [GO:0048579];post-embryonic development [GO:0009791];regulation of photoperiodism, flowering [GO:2000028];regulation of transcription, DNA-templated [GO:0006355];seed germination [GO:0009845]	nucleus [GO:0005634]	chromatin binding [GO:0003682];metal ion binding [GO:0046872];methylated histone binding [GO:0035064];transcription regulatory region sequence-specific DNA binding [GO:0000976]	3	0	5.59	590450000	17	0	10.3	5.1	5.1	F4JL28	F4JL28	At4g22140	882	EBS	Chromatin remodeling protein EBS
2603151512146	25302360534668	254548168182373	258078651428223				6	0	5.7697	1135000000	42	10.5	5	5.9	1.8	F4JL78	F4JL78	At4g28300	883	At4g28300	Formin-like protein (DUF1421)
324938354492188	324366340637207	32448673248291	325228805541992	isoleucyl-tRNA aminoacylation [GO:0006428];response to cadmium ion [GO:0046686]	cytosol [GO:0005829]	aminoacyl-tRNA editing activity [GO:0002161];ATP binding [GO:0005524];isoleucine-tRNA ligase activity [GO:0004822];tRNA binding [GO:0000049]	109	0	323.31	90694000000	1054	66.2	59.9	66.3	64.6	F4JLM5	F4JLM5	At4g10320	885	At4g10320	Isoleucine--tRNA ligase, cytoplasmic
317927722930908	318238086700439	319231605529785	31800313949585	cell redox homeostasis [GO:0045454];oxidation-reduction process [GO:0055114];response to arsenic-containing substance [GO:0046685]	chloroplast [GO:0009507];chloroplast envelope [GO:0009941];chloroplast stroma [GO:0009570];cytosol [GO:0005829]	dihydrolipoyl dehydrogenase activity [GO:0004148];flavin adenine dinucleotide binding [GO:0050660]	50	0	323.31	88718000000	1028	65.8	65.4	70.2	66.7	F4JLP5	F4JLP5	At4g16155	886	LPD2	Dihydrolipoyl dehydrogenase 2, chloroplastic
256688499450684	277940826416016	269113655090332	266857872009277		cytosol [GO:0005829];endoplasmic reticulum [GO:0005783];integral component of membrane [GO:0016021];plasma membrane [GO:0005886]		3	0	7.2705	3027200000	13	4.1	4.1	4.1	4.1	F4JLQ2	F4JLQ2	At4g16180	887	At4g16180	Transmembrane protein
270956707000732	272999000549316	268837852478027	272714195251465		peroxisome [GO:0005777]	dioxygenase activity [GO:0051213];metal ion binding [GO:0046872]	7	0	46.529	2830100000	58	19.8	12.1	14.6	16.8	F4JLS2	F4JLS2	At4g16330	888	At4g16330	2-oxoglutarate (2OG) and Fe(II)-dependent oxygenase superfamily protein
251647663116455	245984382629395	254251842498779	249252433776855	actin filament organization [GO:0007015];actin filament-based movement [GO:0030048];vesicle transport along actin filament [GO:0030050]	actin cytoskeleton [GO:0015629];cytoplasm [GO:0005737];myosin complex [GO:0016459];vesicle [GO:0031982]	actin filament binding [GO:0051015];actin-dependent ATPase activity [GO:0030898];ATP binding [GO:0005524];calmodulin binding [GO:0005516];microfilament motor activity [GO:0000146];motor activity [GO:0003774]	10	0	8.1621	304310000	9	5.5	5.5	6.2	7.1	F4JM19	F4JM19	At4g28710	890	XI-H	Myosin-14
306006298065186	305845031738281	315673770904541	314366855621338	nucleoside metabolic process [GO:0009116]		catalytic activity [GO:0003824]	17	0	246.28	15908000000	130	43.4	43.4	40.2	42.2	F4JM51	F4JM51	At4g28940	891	At4g28940	Phosphorylase superfamily protein
264272804260254	262550106048584	265854892730713	265137023925781			dioxygenase activity [GO:0051213]	7	0	26.402	3273100000	79	14.3	14.3	12.4	14.3	F4JML2	F4JML2	At4g16770	892	At4g16770	2-oxoglutarate (2OG) and Fe(II)-dependent oxygenase superfamily protein
245065784454346	245115337371826	NaN	NaN	branched-chain amino acid catabolic process [GO:0009083];fatty acid beta-oxidation [GO:0006635]	cytosol [GO:0005829];mitochondrion [GO:0005739]	enoyl-CoA hydratase activity [GO:0004300];methylglutaconyl-CoA hydratase activity [GO:0004490];peptidase activity [GO:0008233]	4	0.00019231	2.8441	452640000	5	5.3	5.3	0	0	F4JML5	F4JML5	At4g16800	893	At4g16800	Probable enoyl-CoA hydratase 2, mitochondrial
244432258605957	235862331390381	241025352478027	239220695495605	protein transport [GO:0015031];regulation of ARF protein signal transduction [GO:0032012]	cytosol [GO:0005829];trans-Golgi network [GO:0005802];trans-Golgi network membrane [GO:0032588]	ARF guanyl-nucleotide exchange factor activity [GO:0005086]	8	0	3.0791	186030000	7	2.5	1.8	2.9	1.8	F4JN05	F4JN05	At4g35380	894	BIG4	Brefeldin A-inhibited guanine nucleotide-exchange protein 4
281922054290771	2843137550354	277690696716309	281042461395264	defense response to bacterium, incompatible interaction [GO:0009816];post-embryonic development [GO:0009791];protein folding [GO:0006457];protein targeting to chloroplast [GO:0045036];response to cadmium ion [GO:0046686];vegetative to reproductive phase transition of meristem [GO:0010228]	chloroplast [GO:0009507];cytoplasm [GO:0005737];integral component of chloroplast outer membrane [GO:0031359];nucleus [GO:0005634];plasma membrane [GO:0005886]		27	0	323.31	31905000000	394	19.4	34	25.4	24	F4JN13	F4JN13	At4g35450	895	AKR2	Ankyrin repeat-containing protein 2
303028011322021	302397937774658	300165100097656	303934574127197		cytosol [GO:0005829]	endoribonuclease activity [GO:0004521]	20	0	323.31	18600000000	257	55.1	64.3	61.8	62.7	F4JNE1	F4JNE1	At4g17100	898	At4g17100	Poly(U)-specific endoribonuclease-B protein
247078838348389	24570858001709	NaN	250228443145752	protein retention in Golgi apparatus [GO:0045053];protein targeting to vacuole [GO:0006623]	cytosol [GO:0005829];extrinsic component of membrane [GO:0019898];Golgi apparatus [GO:0005794];plasmodesma [GO:0009506];vacuole [GO:0005773]		5	0.0043613	1.8912	229620000	13	0.5	0.8	0.3	0.9	F4JNE2	F4JNE2	At4g17140	899	At4g17140	Pleckstrin homology (PH) domain-containing protein
26769889831543	264658946990967	270569305419922	262090320587158			RNA binding [GO:0003723]	8	0	9.7853	1432300000	20	24.4	12.4	14.4	10.4	F4JNU1	F4JNU1	At4g35785	901	At4g35785	RNA-binding (RRM/RBD/RNP motifs) family protein
302768630981445	290666885375977	29020435333252	29089319229126				5	0.0098418	1.4718	6071000000	8	10.2	13.3	7.8	13.3	F4JP95	F4JP95	At4g17650	903	At4g17650	Polyketide cyclase / dehydrase and lipid transport protein
NaN	242414722442627	243644618988037	NaN	DNA repair [GO:0006281];regulation of transcription, DNA-templated [GO:0006355]	cytosol [GO:0005829];NuA4 histone acetyltransferase complex [GO:0035267];nucleus [GO:0005634];SAGA complex [GO:0000124];SAGA-type complex [GO:0070461]	ATP binding [GO:0005524];protein serine/threonine kinase activity [GO:0004674];transcription coregulator activity [GO:0003712]	14	0	4.3833	107410000	4	2	3.4	2.1	2.6	F4JPL2	F4JPL2	At4g36080	905	At4g36080	Phosphotransferases/inositol or phosphatidylinositol kinase
262698497772217	269308929443359	265179576873779	266804313659668		integral component of membrane [GO:0016021]		8	0	61.781	1580200000	39	23.1	27.2	21.3	17.8	F4JPQ4	F4JPQ4	At4g36440	906	AP22.38	G-protein coupled receptor
267596416473389	265340957641602	264215450286865	265193977355957	vesicle-mediated transport [GO:0016192]	cytosol [GO:0005829];nucleus [GO:0005634]		8	0	25.238	1205000000	15	19.5	17.4	13.1	17.4	F4JPR7	F4JPR7	At4g11740	907	PUX8	Plant UBX domain-containing protein 8
288083610534668	293033447265625	281943683624268	292470569610596	RNA processing [GO:0006396]		RNA binding [GO:0003723]	24	0	74.176	4135200000	99	18.5	29.7	21.9	19.8	F4JQ75	F4JQ75	At4g24270	908	EMB140	EMBRYO DEFECTIVE 140
291747188568115	293879222869873	291716918945313	293046073913574	carbohydrate metabolic process [GO:0005975]	chloroplast [GO:0009507];cytosol [GO:0005829];plasma membrane [GO:0005886]	kinase activity [GO:0016301];phosphotransferase activity, alcohol group as acceptor [GO:0016773]	37	0	323.31	33735000000	487	43	47.3	36.4	33.2	F4JQ90	F4JQ90	At4g30310	909	At4g30310	FGGY family of carbohydrate kinase
269018478393555	268265075683594	265889225006104	269987335205078	lipid metabolic process [GO:0006629]	plasma membrane [GO:0005886]	phosphoric diester hydrolase activity [GO:0008081]	13	0	113.28	9523900000	158	8.3	12	8.3	12	F4JQJ7	F4JQJ7	At4g36945	911	At4g36945	PLC-like phosphodiesterases superfamily protein
258900871276855	25752513885498	258490715026855	258111019134521	activation of GTPase activity [GO:0090630];negative regulation of Rho protein signal transduction [GO:0035024];pollen germination [GO:0009846];pollen tube adhesion [GO:0009865];pollen tube development [GO:0048868];pollen tube growth [GO:0009860];positive regulation of GTPase activity [GO:0043547];regulation of growth [GO:0040008];signal transduction [GO:0007165]	apical part of cell [GO:0045177];apical plasma membrane [GO:0016324];cell cortex [GO:0005938];exocytic vesicle [GO:0070382];pollen tube [GO:0090406]	GTPase activator activity [GO:0005096];Rho GTPase binding [GO:0017048]	2	0.0095154	1.4989	1195200000	8	2.9	2.9	2.9	2.9	F4JQZ3	F4JQZ3	At4g24580	913	REN1	Rho GTPase-activating protein REN1
272720413208008	271279010772705	270097732543945	272440891265869	protein localization to membrane [GO:0072657]	endosome [GO:0005768];endosome membrane [GO:0010008];Golgi apparatus [GO:0005794];Golgi membrane [GO:0000139];integral component of membrane [GO:0016021];membrane [GO:0016020];plasmodesma [GO:0009506];trans-Golgi network [GO:0005802];vacuolar membrane [GO:0005774];vacuole [GO:0005773]		10	0	92.788	1669400000	36	8.7	8.7	8	11.5	F4JRE0	F4JRE0	At4g12650	914	TMN12	Transmembrane 9 superfamily member 12
236261138916016	244829616546631	237310695648193	224253444671631	mitochondrial respiratory chain complex I assembly [GO:0032981];NADH dehydrogenase complex assembly [GO:0010257]	chloroplast [GO:0009507];chloroplast stroma [GO:0009570];cytosol [GO:0005829];vacuole [GO:0005773]	unfolded protein binding [GO:0051082]	51	0	323.31	111410000000	662	6.5	1.1	3	2.9	F4JRN8	F4JRN8	At4g18810	915	At4g18810	NAD(P)-binding Rossmann-fold superfamily protein
270935573577881	284803905487061	270985851287842	283653202056885	Golgi organization [GO:0007030];intra-Golgi vesicle-mediated transport [GO:0006891];protein transport [GO:0015031];regulation of exocyst localization [GO:0060178]	cytoplasmic vesicle [GO:0031410];Golgi membrane [GO:0000139];Golgi transport complex [GO:0017119];vacuole [GO:0005773]	protein homodimerization activity [GO:0042803]	24	0	182.34	3016800000	88	27.1	23.1	22.4	23.1	F4JRR1	F4JRR1	At4g24840	916	COG2	Conserved oligomeric Golgi complex subunit 2
245147266387939	25198429107666	250750427246094	253140983581543		integral component of membrane [GO:0016021]		4	0	6.2619	466780000	19	7.4	7.4	1.9	4.8	F4JRY9	F4JRY9	At4g31340	917	At4g31340	Myosin heavy chain-like protein
260740642547607	253825492858887	251668357849121	253625564575195	defense response to bacterium [GO:0042742];defense response to bacterium, incompatible interaction [GO:0009816];negative regulation of defense response [GO:0031348];negative regulation of transcription, DNA-templated [GO:0045892]	cytoplasm [GO:0005737];endoplasmic reticulum [GO:0005783];integral component of membrane [GO:0016021];intracellular membrane-bounded organelle [GO:0043231];nucleus [GO:0005634];perinuclear region of cytoplasm [GO:0048471]		2	0	4.8339	308150000	1	2.2	2.2	2.2	2.2	F4JS25	F4JS25	At4g37460	918	SRFR1	Suppressor of RPS4-RLD 1
NaN	260052814483643	264574661254883	267363452911377		integral component of membrane [GO:0016021]	ATP binding [GO:0005524];ATPase activity [GO:0016887];ATPase-coupled transmembrane transporter activity [GO:0042626]	6	0	7.5798	1033800000	25	0	1.5	1.5	1.5	F4JSM3	F4JSM3	At4g25450	920	ABCB28	Non-intrinsic ABC protein 8
275227546691895	271848011016846	273201885223389	276852531433105	protein transport [GO:0015031];regulation of ARF protein signal transduction [GO:0032012]	chloroplast [GO:0009507];cytosol [GO:0005829];membrane [GO:0016020];trans-Golgi network [GO:0005802]	ARF guanyl-nucleotide exchange factor activity [GO:0005086]	25	0	37.132	2957400000	57	11.5	12.6	8.7	10.1	F4JSZ5	F4JSZ5	At4g38200	921	BIG1	Brefeldin A-inhibited guanine nucleotide-exchange protein 1
239510040283203	228115882873535	238867874145508	235733451843262			dioxygenase activity [GO:0051213]	1	0.0047127	1.8636	232410000	10	2.5	2.5	2.5	2.5	F4JT13	F4JT13	At4g13400	922	At4g13400	2-oxoglutarate (2OG) and Fe(II)-dependent oxygenase superfamily protein
291628608703613	292817344665527	291897811889648	292902851104736	Golgi to vacuole transport [GO:0006896];protein transport [GO:0015031];retrograde transport, endosome to Golgi [GO:0042147]	chloroplast [GO:0009507];cytosol [GO:0005829];GARP complex [GO:0000938];Golgi membrane [GO:0000139]	syntaxin binding [GO:0019905]	24	0	38.464	4993900000	95	25	19.8	18.7	19.3	F4JT76	F4JT76	At4g19490	923	VPS54	Vacuolar protein sorting-associated protein 54, chloroplastic
286516418457031	295591564178467	292659091949463	295153465270996	mRNA cis splicing, via spliceosome [GO:0045292];regulation of alternative mRNA splicing, via spliceosome [GO:0000381]	nuclear speck [GO:0016607];nucleolus [GO:0005730];nucleus [GO:0005634]	RNA binding [GO:0003723]	4	0	29.369	10437000000	22	1.6	1.6	1.6	1.6	F4JT92	F4JT92	At4g19610	924	At4g19610	Nucleotide/nucleic acid binding protein
270628089904785	271154518127441	272974529266357	269980888366699	enzyme-directed rRNA 2'-O-methylation [GO:0000453];maturation of 5.8S rRNA from tricistronic rRNA transcript (SSU-rRNA, 5.8S rRNA, LSU-rRNA) [GO:0000466];maturation of LSU-rRNA from tricistronic rRNA transcript (SSU-rRNA, 5.8S rRNA, LSU-rRNA) [GO:0000463];RNA methylation [GO:0001510];rRNA methylation [GO:0031167]	nucleolus [GO:0005730];preribosome, large subunit precursor [GO:0030687]	RNA methyltransferase activity [GO:0008173];rRNA (guanine) methyltransferase activity [GO:0016435];rRNA (uridine-2'-O-)-methyltransferase activity [GO:0008650]	10	0	24.767	1572400000	30	9.9	13.6	11.4	11.4	F4JTD2	F4JTD2	At4g25730	925	At4g25730	Putative rRNA methyltransferase
292313480377197	2947825050354	289601936340332	294262847900391	dephosphorylation [GO:0016311];glycerol biosynthetic process [GO:0006114];riboflavin biosynthetic process [GO:0009231]	mitochondrion [GO:0005739]	glycerol-1-phosphatase activity [GO:0000121];glycerol-3-phosphatase activity [GO:0043136];magnesium ion binding [GO:0000287];phosphatase activity [GO:0016791]	23	0	172.78	9421300000	128	49.7	58.7	48	56.4	F4JTE7	F4JTE7	At4g25840	926	GPP1	(DL)-glycerol-3-phosphatase 1, mitochondrial
286517791748047	289482650756836	277964363098145	280737266540527	mitotic sister chromatid cohesion [GO:0007064]			15	0	39.815	3396900000	56	12.6	15.8	11	16.1	F4JTF2	F4JTF2	At4g31880	927	At4g31880	Transcriptional regulator
290992622375488	296864051818848	296598625183105	293185081481934		vacuole [GO:0005773]		26	0	134.19	6197600000	121	29.9	27.7	32.6	31.1	F4JTI1	F4JTI1	At4g32070	928	PHOX4	Protein PHOX4
250494289398193	252655296325684	254108963012695	254453754425049	protein transport [GO:0015031]	cytoplasm [GO:0005737];cytosol [GO:0005829];endosome membrane [GO:0010008]	phosphatidylinositol binding [GO:0035091]	10	0	21.103	701350000	24	7.9	10.2	4.1	5.4	F4JTJ2	F4JTJ2	At4g32160	929	EREL1	PX domain-containing protein EREL1
247938709259033	249666652679443	246772899627686	251787738800049	synaptonemal complex assembly [GO:0007130]	chromosome [GO:0005694];nucleus [GO:0005634]		5	0	3.8705	596540000	10	3.9	3.4	4	4.9	F4JTJ9	F4JTJ9	At4g32200	930	ASY2	Meiosis-specific protein ASY2
317911815643311	317785091400146	318376331329346	318362407684326	cellular amino acid metabolic process [GO:0006520];response to zinc ion [GO:0010043]	endoplasmic reticulum [GO:0005783];Golgi apparatus [GO:0005794];plasma membrane [GO:0005886];secretory vesicle [GO:0099503];vacuole [GO:0005773]	aminoacylase activity [GO:0004046];metallopeptidase activity [GO:0008237]	43	0	323.31	102190000000	864	81.5	81.5	73	78.5	F4JTK8	F4JTK8	At4g38220	931	AQI	Peptidase M20/M25/M40 family protein
247832679748535	248323383331299	244483394622803	251881256103516				5	0	3.6033	466840000	25	2.9	10.2	10.2	21.5	F4JTM0	F4JTM0	At4g38260	932	At4g38260	Transport/golgi organization-like protein (DUF833)
NaN	241261291503906	NaN	24380931854248	pollen tube development [GO:0048868];regulation of sphingolipid biosynthetic process [GO:0090153]	integral component of membrane [GO:0016021];vacuolar membrane [GO:0005774];vacuole [GO:0005773]	lipid transporter activity [GO:0005319]	1	0.0048904	1.8589	155300000	5	0	1.2	0	1.2	F4JTN1	F4JTN1	At4g38350	933	At4g38350	Patched family protein
280817718505859	267758026123047	269310054779053	269948558807373	cellular response to hypoxia [GO:0071456];chloroplast organization [GO:0009658]	cytosol [GO:0005829]	ATP binding [GO:0005524];protein kinase activity [GO:0004672];protein serine/threonine kinase activity [GO:0004674];protein serine/threonine/tyrosine kinase activity [GO:0004712]	22	0	58.915	4821200000	73	13.7	15.8	16.7	16	F4JTP5	F4JTP5	At4g38470	934	STY46	Serine/threonine-protein kinase STY46
24420726776123	237539920806885	23824348449707	239961929321289				6	0	7.9797	315150000	9	7.6	5.1	7.6	7.6	F4JTS7	F4JTS7	At4g13730	935	At4g13730	Ypt/Rab-GAP domain of gyp1p superfamily protein
273598442077637	271240577697754	272062969207764	273141498565674	carbohydrate metabolic process [GO:0005975];chitin catabolic process [GO:0006032]	extracellular region [GO:0005576]	chitin binding [GO:0008061];chitinase activity [GO:0004568]	7	0	43.858	1276100000	27	13.8	13.8	13.8	17.4	F4JTY4	F4JTY4	At4g19720	936	At4g19720	Glycosyl hydrolase family protein with chitinase insertion domain-containing protein
249969253540039	250441017150879	251401634216309	249842014312744	flower development [GO:0009908];mucilage extrusion from seed coat [GO:0080001]	nucleus [GO:0005634]	protein heterodimerization activity [GO:0046982]	5	0	5.9541	1015700000	7	6.1	5.4	6.1	5.4	F4JUD2	F4JUD2	At4g32551	937	LUG	Transcriptional corepressor LEUNIG
31277250289917	311086139678955	311713466644287	312306041717529	COPII-coated vesicle cargo loading [GO:0090110];intracellular protein transport [GO:0006886]	COPII vesicle coat [GO:0030127];cytosol [GO:0005829];endoplasmic reticulum exit site [GO:0070971];endoplasmic reticulum membrane [GO:0005789];Golgi membrane [GO:0000139]	GTPase activator activity [GO:0005096];zinc ion binding [GO:0008270]	43	0	323.31	29854000000	358	46.6	45.5	41.3	45	F4JUM1	F4JUM1	At4g14160	938	At4g14160	Protein transport protein SEC23
263033542633057	260004119873047	264153366088867	261473045349121				7	0	10.189	1698100000	14	7.1	4.9	7	8.2	F4JVM4	F4JVM4	At4g20720	941	At4g20720	Dentin sialophosphoprotein-like protein
35152515411377	351204261779785	351441802978516	350992622375488	proteolysis [GO:0006508]	chloroplast [GO:0009507];cytoplasm [GO:0005737];cytosol [GO:0005829];cytosolic ribosome [GO:0022626];vacuolar membrane [GO:0005774];vacuole [GO:0005773]	aminopeptidase activity [GO:0004177];serine-type endopeptidase activity [GO:0004252];tripeptidyl-peptidase activity [GO:0008240]	158	0	323.31	347820000000	1794	86.7	84.9	79.1	78	F4JVN6	F4JVN6	At4g20850	942	TPP2	Tripeptidyl-peptidase 2
292629337310791	29558572769165	293193054199219	294493961334229	L-lysine catabolic process [GO:0019477];response to karrikin [GO:0080167]	cytoplasm [GO:0005737];cytosol [GO:0005829]	saccharopine dehydrogenase (NADP+, L-lysine-forming) activity [GO:0047130];saccharopine dehydrogenase activity [GO:0004753]	62	0	253.6	13610000000	288	32.3	39.3	33.5	33.3	F4JVY8	F4JVY8	At4g33150	943	LKR	Lysine-ketoglutarate reductase/saccharopine dehydrogenase bifunctional enzyme
282143783569336	279451427459717	NaN	24431734085083	cinnamic acid biosynthetic process [GO:0009800];L-phenylalanine catabolic process [GO:0006559]	cytoplasm [GO:0005737]	phenylalanine ammonia-lyase activity [GO:0045548]	22	0	42.237	3333700000	67	10.7	13.6	10.7	10.7	F4JW69	F4JW69	At5g04230	944	PAL3	Phenylalanine ammonia-lyase
295036430358887	294066333770752	285822257995605	284574413299561		CCR4-NOT complex [GO:0030014]		20	0	127.61	5142700000	99	44	43.5	38.5	45.6	F4JWN4	F4JWN4	At5g18420	945	At5g18420	CCR4-NOT transcription complex subunit
263283958435059	260716114044189	260752277374268	264895458221436	mRNA splicing, via spliceosome [GO:0000398]	nuclear speck [GO:0016607];nucleolus [GO:0005730];plasmodesma [GO:0009506];plastid [GO:0009536];ribonucleoprotein complex [GO:1990904];U2-type catalytic step 2 spliceosome [GO:0071007];U4/U6 x U5 tri-snRNP complex [GO:0046540]	GTP binding [GO:0005525];GTPase activity [GO:0003924];U5 snRNA binding [GO:0030623]	29	0.0088261	1.5243	651100000	7	29.3	25.8	23.4	27.4	F4JWP9	F4JWP9	At5g25230	946	GFL	109 kDa U5 small nuclear ribonucleoprotein component GFL
238086261749268	231833477020264	236520652770996	NaN	ubiquitin-dependent ERAD pathway [GO:0030433]	BAT3 complex [GO:0071818]	misfolded protein binding [GO:0051787];polyubiquitin modification-dependent protein binding [GO:0031593]	1	0	3.7922	119410000	7	2.5	2.5	2.5	0	F4JWQ4	F4JWQ4	At5g25270	947	At5g25270	Ubiquitin-like superfamily protein
NaN	243784866333008	NaN	238208465576172	lipid metabolic process [GO:0006629]		phosphoric diester hydrolase activity [GO:0008081]	9	0	23.288	1333100000	38	0	3.6	0	6.7	F4JWX3	F4JWX3	At5g41080	948	GDPD2	PLC-like phosphodiesterases superfamily protein
NaN	267020015716553	261083698272705	263688125610352		CCR4-NOT complex [GO:0030014]	RNA binding [GO:0003723];ubiquitin-protein transferase activity [GO:0004842]	3	0	7.3263	860960000	4	0	2.5	2.5	2.5	F4JXH8	F4JXH8	At5g60170	950	At5g60170	RNA binding (RRM/RBD/RNP motifs) family protein
264540481567383	262770366668701	266488342285156	266422367095947	microtubule-based movement [GO:0007018];trichome branching [GO:0010091]	cytoskeleton [GO:0005856];plasma membrane [GO:0005886]	ATP binding [GO:0005524];microtubule binding [GO:0008017];microtubule motor activity [GO:0003777];oxidoreductase activity [GO:0016491]	8	0	5.5901	1243000000	18	4.9	4.4	3.5	3.6	F4JXM5	F4JXM5	At5g65930	951	ZWI	Kinesin-like calmodulin-binding protein (ZWICHEL)
290090789794922	293867721557617	295218372344971	288954753875732	Golgi to endosome transport [GO:0006895]	cytosol [GO:0005829];plastid [GO:0009536]		26	0	89.259	4495300000	99	20.4	22.2	14.5	16.8	F4JXM9	F4JXM9	At5g65950	952	At5g65950	Trafficking protein particle complex subunit-like protein
295943794250488	292401809692383	293583583831787	293688220977783	intracellular protein transport [GO:0006886];vesicle-mediated transport [GO:0016192]	AP-4 adaptor complex [GO:0030124];clathrin adaptor complex [GO:0030131]	clathrin binding [GO:0030276]	30	0	164.79	6479500000	149	30.8	33.6	28.1	33.3	F4JXV9	F4JXV9	At5g11490	953	At5g11490	Beta-adaptin-like protein
23102294921875	228962631225586	NaN	NaN		endoplasmic reticulum [GO:0005783];ER membrane protein complex [GO:0072546];Golgi apparatus [GO:0005794];plasma membrane [GO:0005886];vacuolar membrane [GO:0005774];vacuole [GO:0005773]		3	0.0013084	2.3484	91384000	3	2.6	3.7	0	1	F4JXW9	F4JXW9	At5g11560	954	At5g11560	Catalytics
240560626983643	239011325836182	243336086273193	237476558685303		integral component of membrane [GO:0016021]		4	0	3.2632	274220000	9	1.7	1.8	1.8	1.1	F4JXY5	F4JXY5	At5g11700	955	At5g11700	Ephrin type-B receptor
241287269592285	238617382049561	237998600006104	240643100738525	ATP-dependent chromatin remodeling [GO:0043044];nucleosome positioning [GO:0016584];positive regulation of cellular response to heat [GO:1900036]	nucleus [GO:0005634]	ATP binding [GO:0005524];DNA binding [GO:0003677];DNA-dependent ATPase activity [GO:0008094];nucleosome binding [GO:0031491]	24	0	5.0104	151850000	4	15	15.9	13.8	13.5	F4JY24	F4JY24	At5g18620	956	CHR17	ISWI chromatin-remodeling complex ATPase CHR17
305603790283203	306613597869873	306296653747559	306227893829346	formation of cytoplasmic translation initiation complex [GO:0001732];translational initiation [GO:0006413]	cytosol [GO:0005829];eukaryotic 43S preinitiation complex [GO:0016282];eukaryotic 48S preinitiation complex [GO:0033290];eukaryotic translation initiation factor 3 complex [GO:0005852];plasma membrane [GO:0005886];plasmodesma [GO:0009506];plastid [GO:0009536]	mRNA binding [GO:0003729];translation initiation factor activity [GO:0003743]	30	0	178.69	15500000000	160	37.9	35	36.4	36.2	F4JY76	F4JY76	At5g25754	957	At5g25754	Eukaryotic translation initiation factor 3 subunit L
249875011444092	256412734985352	255653476715088	254707279205322		endosome membrane [GO:0010008];Golgi membrane [GO:0000139];integral component of membrane [GO:0016021]		5	0	5.1253	436520000	10	8.7	8.7	3.7	5.4	F4JYB8	F4JYB8	At5g35160	958	At5g35160	Transmembrane 9 superfamily member
251271514892578	252238349914551	25921070098877	259019393920898	embryo development ending in seed dormancy [GO:0009793];folic acid-containing compound biosynthetic process [GO:0009396];one-carbon metabolic process [GO:0006730];tetrahydrofolate biosynthetic process [GO:0046654]	cytoplasm [GO:0005737];cytosol [GO:0005829];mitochondrial matrix [GO:0005759];mitochondrion [GO:0005739]	ATP binding [GO:0005524];dihydrofolate synthase activity [GO:0008841];metal ion binding [GO:0046872];tetrahydrofolylpolyglutamate synthase activity [GO:0004326]	10	0	34.945	3433000000	59	4.9	9.1	1.9	1.9	F4JYE9	F4JYE9	At5g41480	959	DHFS	Dihydrofolate synthetase
299688415527344	298568420410156	290789012908936	299496288299561	mitotic sister chromatid cohesion [GO:0007064]			54	0	181.32	10157000000	229	29.5	27.5	28	23.6	F4JYL8	F4JYL8	At5g47690	960	At5g47690	Binding protein
280100936889648	276275615692139	274801597595215	278396015167236	N-glycan processing [GO:0006491];protein deglycosylation [GO:0006517]	cytoplasm [GO:0005737];cytosol [GO:0005829];vacuole [GO:0005773]	mannosyl-glycoprotein endo-beta-N-acetylglucosaminidase activity [GO:0033925]	12	0	15.384	2293000000	46	14.1	14	14.4	12.9	F4JZC2	F4JZC2	At5g05460	963	ENGASE1	Cytosolic endo-beta-N-acetylglucosaminidase 1
24884880065918	249146537780762	25337287902832	255411167144775	mRNA splicing, via spliceosome [GO:0000398];spliceosomal complex assembly [GO:0000245]	catalytic step 2 spliceosome [GO:0071013];plastid [GO:0009536];post-mRNA release spliceosomal complex [GO:0071014];Prp19 complex [GO:0000974];U2-type catalytic step 2 spliceosome [GO:0071007]		7	0	19.622	871370000	20	8.4	8.4	7.1	9.9	F4JZX8	F4JZX8	At5g41770	965	At5g41770	Crooked neck protein, putative / cell cycle protein
300652236938477	300567245483398	299845447540283	310600147247314	abscisic acid-activated signaling pathway [GO:0009738];cellular response to abscisic acid stimulus [GO:0071215];positive regulation of abscisic acid-activated signaling pathway [GO:0009789];regulation of protein import into nucleus [GO:0042306];response to abscisic acid [GO:0009737];response to osmotic stress [GO:0006970]	cytoskeleton [GO:0005856];cytosol [GO:0005829];plasma membrane [GO:0005886];plastid [GO:0009536];vacuolar membrane [GO:0005774];vacuole [GO:0005773]	actin binding [GO:0003779]	65	0	316.69	13433000000	214	30.7	31.2	26.3	27.6	F4JZY1	F4JZY1	At5g41790	966	CIP1	COP1-interactive protein 1
313047046661377	313619689941406	31273588180542	314329090118408		cytoplasm [GO:0005737];cytosol [GO:0005829];mitochondrion [GO:0005739];nucleus [GO:0005634];plastid [GO:0009536]	hydrolase activity [GO:0016787]	36	0	283.32	60849000000	581	70.5	68.9	71.3	71	F4K000	F4K000	At5g41970	968	MJC20.7	Metal-dependent protein hydrolase
268068580627441	249036178588867	251090488433838	243238182067871	carbohydrate metabolic process [GO:0005975]		hydrolase activity, hydrolyzing O-glycosyl compounds [GO:0004553]	10	0	72.001	7065500000	54	4	1.7	4.5	1.7	F4K020	F4K020	At5g42100	969	BG_PPAP	Beta-1,3-glucanase
304068965911865	302364902496338	301083660125732	30302583694458	cell plate assembly [GO:0000919];cytokinesis by cell plate formation [GO:0000911];early endosome to Golgi transport [GO:0034498];intra-Golgi vesicle-mediated transport [GO:0006891]	cytosol [GO:0005829];early endosome [GO:0005769];trans-Golgi network [GO:0005802];TRAPPII protein complex [GO:1990071]		39	0	176.52	14066000000	288	31.3	30.3	31.1	23.3	F4K0C4	F4K0C4	At5g54440	971	TRS130	Trafficking protein particle complex II-specific subunit 130 homolog
243709259033203	235381298065186	NaN	NaN	regulation of translational fidelity [GO:0006450]	cytoplasm [GO:0005737]	double-stranded RNA binding [GO:0003725];nucleotidyltransferase activity [GO:0016779];tRNA binding [GO:0000049]	3	0	7.388	533950000	9	4.2	4.2	0	0	F4K0E6	F4K0E6	At5g60590	972	MUP24.1	DHBP synthase RibB-like alpha/beta domain-containing protein
292654609680176	293407897949219	293638591766357	291879425048828	isopentenyl diphosphate biosynthetic process, methylerythritol 4-phosphate pathway [GO:0019288];response to bacterium [GO:0009617];systemic acquired resistance, salicylic acid mediated signaling pathway [GO:0009862];terpenoid biosynthetic process [GO:0016114]	chloroplast [GO:0009507];chloroplast envelope [GO:0009941];chloroplast stroma [GO:0009570];plastid [GO:0009536]	4 iron, 4 sulfur cluster binding [GO:0051539];4-hydroxy-3-methylbut-2-en-1-yl diphosphate synthase activity [GO:0046429];iron ion binding [GO:0005506]	48	0	323.31	26778000000	525	43.5	36.6	35.1	39	F4K0E8	F4K0E8	At5g60600	973	ISPG	4-hydroxy-3-methylbut-2-en-1-yl diphosphate synthase (ferredoxin), chloroplastic
237163867950439	242377586364746	NaN	241435928344727		chloroplast [GO:0009507]	nucleoside-triphosphate diphosphatase activity [GO:0047429]	10	0	49.93	4209400000	78	12.1	7.2	0	7.2	F4K0M7	F4K0M7	At5g66550	974	At5g66550	Maf-like protein
272446327209473	279955558776855	271592330932617	272855968475342	methylation [GO:0032259];vesicle-mediated transport [GO:0016192]	integral component of membrane [GO:0016021]	methyltransferase activity [GO:0008168];nucleic acid binding [GO:0003676]	11	0	45.82	2155600000	64	8.6	14.6	11.8	14.3	F4K0R0	F4K0R0	At5g05570	975	MOP10.11	Transducin family protein / WD-40 repeat family protein
233932285308838	22990161895752	232812175750732	231049842834473		cytosol [GO:0005829];plastid [GO:0009536]	transferase activity [GO:0016740]	1	0.00094411	2.5444	138550000	8	14.9	14.9	14.9	14.9	F4K0V9	F4K0V9	At5g12240	976	MXC9.20	Octanoyltransferase
276828441619873	271979808807373	274539546966553	275413379669189	cell differentiation [GO:0030154];dephosphorylation of RNA polymerase II C-terminal domain [GO:0070940]	cytoplasm [GO:0005737];cytosol [GO:0005829];nucleus [GO:0005634]	metal ion binding [GO:0046872];RNA polymerase core enzyme binding [GO:0043175];RNA polymerase II CTD heptapeptide repeat phosphatase activity [GO:0008420]	9	0	12.376	1386700000	32	6.3	7.6	8.6	6.9	F4K1B1	F4K1B1	At5g26760	978	At5g26760	Putative RNA polymerase II subunit B1 CTD phosphatase RPAP2 homolog
25141996383667	235630226135254	239865913391113	24634557723999		chloroplast [GO:0009507];chloroplast envelope [GO:0009941];chloroplast stroma [GO:0009570]	hydrolase activity [GO:0016787]	11	0	19.485	1661200000	61	0.9	2	1	0.9	F4K1G7	F4K1G7	At5g35970	979	MEE13.8	P-loop containing nucleoside triphosphate hydrolases superfamily protein
279232044219971	279988422393799	27862720489502	280473918914795			oxidoreductase activity [GO:0016491]	22	0	85.722	9072500000	223	32.7	28.5	19.5	25.4	F4K1P8	F4K1P8	At5g48440	980	MJE7.7	FAD-dependent oxidoreductase family protein
269581470489502	243866004943848	264840068817139	280887641906738	mRNA destabilization [GO:0061157]	cytoplasm [GO:0005737]	mRNA binding [GO:0003729]	14	0	72.297	1741300000	41	25.9	24.2	19.4	20.2	F4K1Z0	F4K1Z0	At5g61020	981	ECT3	YTH domain-containing protein ECT3
26013973236084	263243675231934	262945652008057	263076858520508	histone modification [GO:0016570];transcription elongation from RNA polymerase II promoter [GO:0006368]	Cdc73/Paf1 complex [GO:0016593]		5	0	23.954	1686000000	13	9.1	9.1	11.1	11.1	F4K204	F4K204	At5g61150	982	VIP4	Leo1-like family protein
256022109985352	250711612701416	257918357849121	240832653045654				9	0	14.649	2001600000	32	7.7	10.3	7.1	10.3	F4K250	F4K250	At5g66810	983	MUD21.5	Ran-binding protein in the microtubule-organising centre protein
306438369750977	306522407531738	304747943878174	306173686981201	folic acid-containing compound biosynthetic process [GO:0009396];lignin biosynthetic process [GO:0009809];one-carbon metabolic process [GO:0006730];quiescent center organization [GO:1904961];root development [GO:0048364];root hair elongation [GO:0048767];root meristem growth [GO:0010449];tetrahydrofolylpolyglutamate biosynthetic process [GO:0046901]	chloroplast [GO:0009507];cytoplasm [GO:0005737];cytosol [GO:0005829];mitochondrion [GO:0005739]	ATP binding [GO:0005524];metal ion binding [GO:0046872];tetrahydrofolylpolyglutamate synthase activity [GO:0004326]	34	0	305.1	26226000000	383	47.3	46.2	55.2	47.6	F4K2A1;REV__Q9MB58	F4K2A1	At5g05980	985	FPGS1	Folylpolyglutamate synthase
268548374176025	266515731811523	259132614135742	267870597839355	defense response to fungus, incompatible interaction [GO:0009817];embryo development ending in seed dormancy [GO:0009793];gene expression [GO:0010467];mRNA splicing, via spliceosome [GO:0000398];positive regulation of protein-containing complex assembly [GO:0031334];positive regulation of RNA splicing [GO:0033120];primary miRNA processing [GO:0031053];RNA interference [GO:0016246];RNA splicing [G…	nucleus [GO:0005634];spliceosomal complex [GO:0005681]	ATP binding [GO:0005524];RNA binding [GO:0003723];RNA helicase activity [GO:0003724]	13	0	10.954	1085000000	30	7	7.6	6.5	6.1	F4K2E9	F4K2E9	At5g13010	986	CUV	Pre-mRNA-splicing factor ATP-dependent RNA helicase DEAH7
312495460510254	31196949005127	312623176574707	312740325927734		chloroplast [GO:0009507];cytosol [GO:0005829];plastid [GO:0009536]	serine-type peptidase activity [GO:0008236]	62	0	323.31	79933000000	860	55.2	57.9	49.7	46.3	F4K2Y3	F4K2Y3	At5g36210	987	MAB16.20	Alpha/beta-Hydrolases superfamily protein
274950313568115	27519832611084	277435531616211	277698268890381			nucleoside-triphosphate diphosphatase activity [GO:0047429]	16	0	32.916	5322200000	97	57.8	55.8	48.5	56.3	F4K331	F4K331	At5g42770	988	MJB21.15	Maf-like protein
277776222229004	278438587188721	274412651062012	272010688781738		chloroplast [GO:0009507];chloroplast stroma [GO:0009570]	5'-nucleotidase activity [GO:0008253];metal ion binding [GO:0046872]	35	0	240.76	17312000000	320	22.4	24.3	17.4	15.3	F4K3A9	F4K3A9	At5g48960	989	At5g48960	HAD-superfamily hydrolase, subfamily IG, 5'-nucleotidase
249449863433838	24953182220459	250617580413818	251482944488525	translation [GO:0006412]	nucleolus [GO:0005730]		4	0.0069333	1.5995	407700000	10	10.1	6.4	10.1	3.2	F4K3M1	F4K3M1	At5g61770	990	PPAN	PETER PAN-like protein
282846279144287	29808177947998	290008029937744	294896640777588			ATP binding [GO:0005524];ligase activity [GO:0016874];protein kinase activity [GO:0004672]	36	0	84.788	6430900000	119	18.8	24.8	19.3	22	F4K3Z6	F4K3Z6	At5g13530	991	KEG	Protein kinasesubiquitin-protein ligase
251885032653809	254702625274658	248445053100586	247429370880127	protein stabilization [GO:0050821];response to cold [GO:0009409];rRNA processing [GO:0006364]	chloroplast [GO:0009507];ribonucleoprotein complex [GO:1990904]	GTP binding [GO:0005525];GTPase activity [GO:0003924];translation elongation factor activity [GO:0003746]	19	0	69.388	2739500000	57	14.1	9.9	8.9	6.1	F4K410	F4K410	At5g13650	992	SVR3	Putative elongation factor TypA-like SVR3, chloroplastic
238099994659424	24272274017334	241626930236816	240517539978027				2	0	4.056	475440000	46	10.3	10.3	10.3	10.3	F4K464	F4K464	At5g20190	994	At5g20190	Tetratricopeptide repeat (TPR)-like superfamily protein
244785251617432	242273654937744	245515098571777	246566543579102	nuclear membrane organization [GO:0071763]	nuclear envelope [GO:0005635]		5	0	4.9608	408080000	14	4.9	5.9	4.2	4.9	F4K465	F4K465	At5g20200	995	At5g20200	Nucleoporin-like protein
303587760925293	290679187774658	297016868591309	296056900024414	cellular response to hypoxia [GO:0071456];response to cold [GO:0009409];response to karrikin [GO:0080167];response to oxidative stress [GO:0006979]	chloroplast [GO:0009507];cytosol [GO:0005829];plasmodesma [GO:0009506]	catalytic activity [GO:0003824];mRNA binding [GO:0003729]	55	0	282.51	23233000000	314	32.8	33.3	30.6	26.1	F4K470	F4K470	At5g20250	996	DIN10	Raffinose synthase family protein
249689064025879	262613372802734	256828174591064	263959922790527				5	0	6.7584	526520000	5	6.9	6.9	4.3	4.1	F4K487	F4K487	At5g20360	997	PHOX3	Protein PHOX3
2418434715271	242927761077881	247275943756104	242060546875	mRNA export from nucleus [GO:0006406];mRNA processing [GO:0006397];positive regulation of DNA-templated transcription, elongation [GO:0032786];RNA splicing [GO:0008380]	THO complex [GO:0000347];THO complex part of transcription export complex [GO:0000445]	mRNA binding [GO:0003729]	4	0.010012	1.4632	194290000	10	2	1.8	1	1	F4K4J0	F4K4J0	At5g42920	999	THO5B	THO complex subunit 5B
25294002532959	252776031494141	252098140716553	247590827941895	protein catabolic process [GO:0030163];proteolysis [GO:0006508]	endosome [GO:0005768];Golgi apparatus [GO:0005794];integral component of membrane [GO:0016021];trans-Golgi network [GO:0005802]	aspartic-type endopeptidase activity [GO:0004190]	3	0	7.5469	457800000	9	7.3	7.3	4.6	4.6	F4K4L3	F4K4L3	At5g43100	1000	MMG4.12	Eukaryotic aspartyl protease family protein
NaN	232403221130371	238333530426025	235197734832764	DNA repair [GO:0006281]	plasmodesma [GO:0009506]	DNA polymerase binding [GO:0070182]	4	0	3.6628	4753000000	17	0	0.5	0.5	1	F4K4R1	F4K4R1	At5g49110	1001	At5g49110	Fanconi anemia group I-like protein
271704502105713	273986854553223	266973686218262	27448450088501	regulation of double-strand break repair [GO:2000779]	mitochondrion [GO:0005739];nucleus [GO:0005634];plastid [GO:0009536]	histone binding [GO:0042393]	14	0	27.127	2401300000	56	20.7	14.9	16.1	16.8	F4K4Y5	F4K4Y5	At5g55660	1002	MDF20.10	DEK domain-containing chromatin associated protein
299891548156738	298196411132813	297313041687012	297441787719727	protein catabolic process [GO:0030163];proteolysis [GO:0006508]	cell wall [GO:0005618]	aspartic-type endopeptidase activity [GO:0004190]	27	0	78.707	39559000000	304	36.5	35.2	37.1	36	F4K5B9	F4K5B9	At5g07030	1004	MOJ9.20	Eukaryotic aspartyl protease family protein
306959419250488	301389484405518	294263038635254	305748844146729	actin filament organization [GO:0007015];actin filament-based movement [GO:0030048];cell division [GO:0051301];fruit development [GO:0010154];Golgi localization [GO:0051645];gynoecium development [GO:0048467];leaf pavement cell development [GO:0090436];mitochondrion localization [GO:0051646];peroxisome localization [GO:0060151];post-embryonic development [GO:0009791];root hair cell tip growth [GO…	actin cytoskeleton [GO:0015629];cytoplasm [GO:0005737];myosin complex [GO:0016459];plasmodesma [GO:0009506];root hair tip [GO:0035619];transport vesicle [GO:0030133];vesicle [GO:0031982]	actin filament binding [GO:0051015];actin-dependent ATPase activity [GO:0030898];ATP binding [GO:0005524];calmodulin binding [GO:0005516];microfilament motor activity [GO:0000146];motor activity [GO:0003774]	65	0	205.6	15365000000	223	30.6	30.4	30.1	29.7	F4K5J1	F4K5J1	At5g20490	1005	XI-K	Myosin-17
2586745262146	257056694030762	257136096954346	251653423309326			zinc ion binding [GO:0008270]	2	0	30.195	498880000	10	12.5	12.5	12.5	12.5	F4K5K1	F4K5K1	At5g20570	1006	RBX1	RING-box 1
250568885803223	246027488708496	246361637115479	246821212768555	auxin-activated signaling pathway [GO:0009734];regulation of transcription, DNA-templated [GO:0006355]	nucleus [GO:0005634]	DNA binding [GO:0003677]	2	0.0048931	1.8617	232370000	1	3	3	1.5	1.5	F4K5M5	F4K5M5	At5g20730	1007	NPH4	Auxin response factor
254926204681396	254961605072021	NaN	254227161407471	defense response to bacterium [GO:0042742];regulation of transcription, DNA-templated [GO:0006355]	cytoplasm [GO:0005737];nucleus [GO:0005634]		7	0.0001919	2.8139	328840000	9	8.7	10.5	8.7	10.5	F4K5T4	F4K5T4	At5g28040	1009	At5g28040	Probable transcription factor At5g28040
245830230712891	247017097473145	247204627990723	2451731300354	defense response [GO:0006952];defense response to fungus [GO:0050832];defense response to insect [GO:0002213];response to wounding [GO:0009611]		serine-type endopeptidase inhibitor activity [GO:0004867]	7	0	40.128	1276400000	26	42.4	28.3	33.3	9.1	F4K627	F4K627	At5g43580	1011	UPI	Serine protease inhibitor, potato inhibitor I-type family protein
271527690887451	270634250640869	267322101593018	276661434173584		mitochondrion [GO:0005739];plastid [GO:0009536]	copper ion binding [GO:0005507];oxidoreductase activity [GO:0016491]	13	0	64.283	1900500000	51	18.5	17.1	15.8	23.7	F4K658	F4K658	At5g49555	1012	At5g49555	FAD/NAD(P)-binding oxidoreductase family protein
290064334869385	288974685668945	289895057678223	288669395446777			hydrolase activity [GO:0016787]	22	0	101.23	10597000000	163	22.8	29	24.9	24.7	F4K6N3	F4K6N3	At5g07360	1014	At5g07360	Amidase family protein
278073482513428	276510944366455	278020572662354	278909912109375		cell wall [GO:0005618];extracellular region [GO:0005576];plasmodesma [GO:0009506]	copper ion binding [GO:0005507];oxidoreductase activity [GO:0016491]	16	0	94.314	6057100000	126	27	27.4	23.1	20.4	F4K6Z5	F4K6Z5	At5g21105	1015	At5g21105	Plant L-ascorbate oxidase
264639320373535	264465579986572	267085933685303	258411254882813			RNA binding [GO:0003723]	12	0	33.021	1525700000	39	13.1	14.5	10	8.3	F4K703	F4K703	At5g21160	1016	LARP1a	LA RNA-binding protein
250205154418945	253891620635986	247648124694824	246717948913574	mitotic chromosome condensation [GO:0007076]	condensed chromosome [GO:0000793];condensin complex [GO:0000796];plasmodesma [GO:0009506]		4	0	8.3987	348590000	25	3.6	3.7	3.7	2.7	F4K790	F4K790	At5g37630	1017	EMB2656	ARM repeat superfamily protein
284432430267334	275282802581787	291003913879395	275964069366455	actin filament organization [GO:0007015];actin filament-based movement [GO:0030048];Golgi localization [GO:0051645];gynoecium development [GO:0048467];leaf pavement cell development [GO:0090436];mitochondrion localization [GO:0051646];peroxisome localization [GO:0060151];root hair elongation [GO:0048767];trichome morphogenesis [GO:0010090]	cytosol [GO:0005829];myosin complex [GO:0016459];peroxisome [GO:0005777]	actin binding [GO:0003779];ATP binding [GO:0005524];GTP-dependent protein binding [GO:0030742];motor activity [GO:0003774];Rab GTPase binding [GO:0017137]	31	0	101.76	4002300000	89	19.2	18.9	19.8	16.9	F4K7C5	F4K7C5	At5g43900	1018	MYA2	Myosin 2
259423484802246	25145809173584	251080112457275	250912780761719			kinase activity [GO:0016301];phosphotransferase activity, alcohol group as acceptor [GO:0016773]	3	0	6.9459	634690000	9	6.6	6.6	6.6	2.2	F4K7C7	F4K7C7	At5g43910	1019	At5g43910	PfkB-like carbohydrate kinase family protein
NaN	273483238220215	269027671813965	27343334197998			tRNA methyltransferase activity [GO:0008175]	2	0	3.0251	1482300000	11	0	37.7	37.7	37.7	F4K7Z6	F4K7Z6	At5g01230	1020	At5g01230	S-adenosyl-L-methionine-dependent methyltransferases superfamily protein
265399646759033	266094989776611	26290018081665	259283180236816	dephosphorylation of RNA polymerase II C-terminal domain [GO:0070940];developmental growth [GO:0048589];response to auxin [GO:0009733];response to osmotic stress [GO:0006970]		phosphatase activity [GO:0016791];RNA binding [GO:0003723];RNA polymerase II CTD heptapeptide repeat phosphatase activity [GO:0008420]	7	0	6.8518	1177900000	19	4.7	6.2	3.5	3.5	F4K802	F4K802	At5g01270	1021	CPL2	Carboxyl-terminal domain (Ctd) phosphatase-like 2
21777681350708	223296451568604	221114292144775	228858947753906	negative regulation of gene expression, epigenetic [GO:0045814]	nucleus [GO:0005634];PRC1 complex [GO:0035102]		1	0.00019268	2.882	53842000	6	4.2	4.2	4.2	4.2	F4K8U4	F4K8U4	At5g44280	1022	RING1A	RING 1A
286439933776855	288400211334229	287227973937988	296935691833496	exocytosis [GO:0006887];protein transport [GO:0015031]	cytosol [GO:0005829];exocyst [GO:0000145];plasma membrane [GO:0005886]		13	0	19.333	8724200000	39	14.5	16.7	10.1	15.4	F4K8Y6	F4K8Y6	At5g50380	1023	EXO70F1	Exocyst subunit Exo70 family protein
234657554626465	242440166473389	240666923522949	NaN	protein phosphorylation [GO:0006468]	integral component of membrane [GO:0016021];plasma membrane [GO:0005886]	ATP binding [GO:0005524];transmembrane receptor protein serine/threonine kinase activity [GO:0004675]	6	0	16.801	1154600000	29	1.2	1.2	1.2	0	F4K946	F4K946	At5g56890	1025	At5g56890	Protein kinase superfamily protein
232785263061523	237340717315674	236321201324463	233014545440674			metal ion binding [GO:0046872];mRNA binding [GO:0003729]	2	0.0081402	1.5467	114240000	1	6.9	4	4	4	F4K9A6	F4K9A6	At5g63260	1026	MDC12.23	Zinc finger C-x8-C-x5-C-x3-H type family protein
294821224212646	291683006286621	284999046325684	295433864593506		cytoplasm [GO:0005737];cytosol [GO:0005829];nucleus [GO:0005634]	zinc ion binding [GO:0008270]	17	0	130.29	4807300000	84	42.4	45	39.4	37.9	F4K9W6	F4K9W6	At5g22480	1027	MQJ16.2	ZPR1 zinc-finger domain protein
249017314910889	248765678405762	247261924743652	NaN				4	0	7.6881	223960000	15	17.6	13.6	9.9	0	F4KA19	F4KA19	At5g28830	1028	At5g28830	Calcium-binding EF hand family protein
24753942489624	240953884124756	25095832824707	252340698242188	glutamine metabolic process [GO:0006541]		hydrolase activity [GO:0016787];transferase activity [GO:0016740]	5	0	12.528	457250000	13	11.5	2.5	8.3	5.5	F4KA45	F4KA45	At5g38200	1029	MXA21.22	Class I glutamine amidotransferase-like superfamily protein
205721893310547	NaN	217203369140625	216356430053711	carbon fixation [GO:0015977];photorespiration [GO:0009853];photosynthesis [GO:0015979]	chloroplast [GO:0009507]	monooxygenase activity [GO:0004497];ribulose-bisphosphate carboxylase activity [GO:0016984]	26	0	323.31	247850000000	378	29.9	17.2	39.7	36.2	F4KA76	F4KA76	At5g38410	1031	RBCS3B	Ribulose bisphosphate carboxylase small chain
319884090423584	324139747619629	31842622756958	31842098236084	DNA replication initiation [GO:0006270];DNA unwinding involved in DNA replication [GO:0006268];double-strand break repair via break-induced replication [GO:0000727];mitotic DNA replication [GO:1902969];pre-replicative complex assembly involved in nuclear cell cycle DNA replication [GO:0006267]	MCM complex [GO:0042555];nucleus [GO:0005634];THO complex [GO:0000347]	ATP binding [GO:0005524];DNA helicase activity [GO:0003678];DNA replication origin binding [GO:0003688];metal ion binding [GO:0046872];single-stranded DNA binding [GO:0003697]	14	0	19.514	59833000000	48	15.3	16.5	15.3	11.3	F4KAB8	F4KAB8	At5g44635	1033	MCM6	DNA replication licensing factor MCM6
283221683502197	285119400024414	280231094360352	283384532928467	cell morphogenesis [GO:0000902]	cell cortex [GO:0005938];plasma membrane [GO:0005886];site of polarized growth [GO:0030427]		16	0	30.506	6393700000	57	5.2	5.4	3.8	4.9	F4KB73	F4KB73	At5g15680	1036	At5g15680	ARM repeat superfamily protein
283266735076904	282662887573242	282636051177979	282955722808838	fatty acid metabolic process [GO:0006631]	peroxisome [GO:0005777]	ligase activity [GO:0016874]	29	0	142.02	7547900000	157	19.1	26.5	22.6	23.4	F4KBF3	F4KBF3	At5g23050	1037	AAE17	Probable acyl-activating enzyme 17, peroxisomal
NaN	233102188110352	227918567657471	237547073364258	tetrahydrobiopterin biosynthetic process [GO:0006729]		4-alpha-hydroxytetrahydrobiopterin dehydratase activity [GO:0008124]	10	0	135.17	6769900000	103	0	18.7	18.7	7.8	F4KBV0	F4KBV0	At5g51110	1039	MWD22.5	Transcriptional coactivator/pterin dehydratase
242032928466797	241349258422852	241039752960205	243803367614746	DNA replication [GO:0006260]	nucleus [GO:0005634]	4 iron, 4 sulfur cluster binding [GO:0051539];DNA binding [GO:0003677];DNA-directed DNA polymerase activity [GO:0003887];metal ion binding [GO:0046872];nucleotide binding [GO:0000166]	5	0	6.1495	728280000	9	4	4	2.1	2.1	F4KC69	F4KC69	At5g63960	1040	EMBRYO DEFECTIVE 2780	DNA polymerase
278312282562256	276365795135498	277531509399414	28138484954834	defense response to fungus [GO:0050832];protein ubiquitination [GO:0016567];regulation of lipid catabolic process [GO:0050994];regulation of seed germination [GO:0010029];response to abscisic acid [GO:0009737];ubiquitin-dependent protein catabolic process [GO:0006511];ubiquitin-dependent protein catabolic process via the N-end rule pathway [GO:0071596]	cytoplasm [GO:0005737];ubiquitin ligase complex [GO:0000151]	ubiquitin protein ligase activity [GO:0061630];ubiquitin-protein transferase activity [GO:0004842];zinc ion binding [GO:0008270]	14	0	11.326	4419700000	41	4.4	4.2	3.6	3.6	F4KCC2	F4KCC2	At5g02310	1041	PRT6	E3 ubiquitin-protein ligase PRT6
251998901367188	252503185272217	248528137207031	25476734161377			oxidoreductase activity, acting on the aldehyde or oxo group of donors, disulfide as acceptor [GO:0016624]	4	0	10.125	306450000	9	11.7	11.7	9.7	11.7	F4KCJ8	F4KCJ8	At5g09300	1042	At5g09300	Thiamin diphosphate-binding fold (THDP-binding) superfamily protein
245739822387695	247142925262451	247374801635742	248166542053223		U5 snRNP [GO:0005682]		2	0	7.6761	416570000	11	3.7	3.7	3.7	7.4	F4KCL2	F4KCL2	At5g09390	1043	At5g09390	CD2-binding protein-like protein
287764320373535	289003219604492	296213226318359	289440250396729				34	0	84.316	4965900000	121	19	23.5	21.2	22.3	F4KCQ9	F4KCQ9	At5g16280	1044	At5g16280	Tetratricopeptide repeat (TPR)-like superfamily protein
229851665496826	227041511535645	230029373168945	NaN		plasma membrane [GO:0005886]		1	0.0071073	1.5844	242880000	10	2.9	2.9	2.9	0	F4KCX6	F4KCX6	At5g23510	1045	MQM1.23	Uncharacterized protein
24276538848877	253437747955322	245611591339111	244387283325195		apoplast [GO:0048046];cell wall [GO:0005618]	manganese ion binding [GO:0030145];nutrient reservoir activity [GO:0045735]	3	0	8.2068	1638800000	38	13	13	13	13	F4KD16	F4KD16	At5g39160	1046	At5g39160	Germin-like protein
258687019348145	257778854370117	26329610824585	252739810943604			hydrolase activity [GO:0016787]	11	0	44.196	2761100000	92	11.3	6.5	18.8	16.8	F4KDK1	F4KDK1	At5g58200	1047	MCK7.7	Calcineurin-like metallo-phosphoesterase superfamily protein
256856536865234	226422481536865	239382247924805	2416015625	embryo development ending in seed dormancy [GO:0009793];tRNA aminoacylation for protein translation [GO:0006418];valyl-tRNA aminoacylation [GO:0006438]	chloroplast [GO:0009507];chloroplast stroma [GO:0009570];cytosol [GO:0005829];mitochondrion [GO:0005739]	aminoacyl-tRNA editing activity [GO:0002161];ATP binding [GO:0005524];valine-tRNA ligase activity [GO:0004832]	59	0	179.82	21709000000	464	6	2.6	3.8	0.8	F4KE63	F4KE63	At5g16715	1048	EMB2247	Valine--tRNA ligase, chloroplastic/mitochondrial 2
257784385681152	263868961334229	259371032714844	258889255523682	cortical microtubule organization [GO:0043622];response to abscisic acid [GO:0009737]		kinase activity [GO:0016301];protein tyrosine phosphatase activity [GO:0004725];protein tyrosine/serine/threonine phosphatase activity [GO:0008138]	10	0	8.6876	721310000	26	7.6	5.8	3	7.6	F4KE96	F4KE96	At5g23720	1049	PHS1	Dual specificity protein phosphatase family protein
249541130065918	257712516784668	256080055236816	261904258728027	regulation of protein serine/threonine phosphatase activity [GO:0080163];regulation of signal transduction [GO:0009966]	nucleus [GO:0005634];plastid [GO:0009536]	protein phosphatase inhibitor activity [GO:0004864]	4	0	7.2208	1014100000	14	15	20.3	20.3	15	F4KEU1	F4KEU1	At5g52200	1050	I-2	Phosphoprotein phosphatase inhibitor
242474975585938	241440601348877	NaN	NaN		cytosol [GO:0005829]	adenosine 5'-monophosphoramidase activity [GO:0043530];adenylylsulfatase activity [GO:0047627];bis(5'-adenosyl)-triphosphatase activity [GO:0047710];nucleotide binding [GO:0000166]	2	0	9.9386	305290000	2	7.2	7.2	0	0	F4KEV7	F4KEV7	At5g58240	1051	FHIT	Bifunctional bis(5'-adenosyl)-triphosphatase/adenylylsulfatase FHIT
263614196777344	270711193084717	270621910095215	271312408447266	intracellular signal transduction [GO:0035556];peptidyl-serine phosphorylation [GO:0018105]	cytosol [GO:0005829]	ATP binding [GO:0005524];kinase activity [GO:0016301];protein serine/threonine kinase activity [GO:0004674]	10	0	81.702	2250700000	32	19.6	20.9	11	12.6	F4KFD4	F4KFD4	At5g09890	1052	MYH9.10	Non-specific serine/threonine protein kinase
280265960693359	279044342041016	278733787536621	277044448852539	thiamine biosynthetic process [GO:0009228]	cytosol [GO:0005829];mitochondrion [GO:0005739]	thiaminase activity [GO:0050334];thiamine phosphate phosphatase activity [GO:0042131]	19	0	47.515	5220800000	138	24	26.6	28.4	25.9	F4KFT7	F4KFT7	At5g32470	1053	TH2	Bifunctional TH2 protein, mitochondrial
279039173126221	262659397125244	275456161499023	267253341674805			serine-type endopeptidase activity [GO:0004252]	23	0	122.51	13000000000	187	5.3	3.2	3.2	3.2	F4KFV6	F4KFV6	At5g39830	1054	DEG8	Trypsin family protein with PDZ domain-containing protein
301175594329834	302763080596924	302906589508057	301852970123291		nucleolus [GO:0005730];plastid [GO:0009536]	GTP binding [GO:0005525];GTPase activity [GO:0003924]	58	0	257.86	19885000000	401	44	43.1	37.4	40.5	F4KG14	F4KG14	At5g46070	1056	MCL19.12	Guanylate-binding family protein
248188018798828	249026985168457	247861633300781	252578182220459		integral component of membrane [GO:0016021]		2	0.00019201	2.8286	260250000	7	9.7	9.7	9.7	5.7	F4KG44	F4KG44	At5g52240	1057	MSBP1	Membrane steroid binding protein 1
270592021942139	269728984832764	269015026092529	270147819519043	auxin transport [GO:0060918];cell plate assembly [GO:0000919];developmental process [GO:0032502];exocytosis [GO:0006887];lateral root morphogenesis [GO:0010102];monopolar cell growth [GO:0042814];mucilage biosynthetic process involved in seed coat development [GO:0048354];plant-type cell wall biogenesis [GO:0009832];protein localization involved in auxin polar transport [GO:1901703];protein trans…	cell plate [GO:0009504];cytosol [GO:0005829];exocyst [GO:0000145];extracellular exosome [GO:0070062];nucleus [GO:0005634];plasma membrane [GO:0005886];plasmodesma [GO:0009506];pollen tube tip [GO:0090404]		12	0	29.697	1436200000	29	15.4	14.5	13.4	12.2	F4KGM7	F4KGM7	At5g03540	1058	EXO70A1	Exocyst subunit Exo70 family protein
247965469360352	262973651885986	279048919677734	251175537109375	fructose 1,6-bisphosphate metabolic process [GO:0030388];gluconeogenesis [GO:0006094];glycolytic process [GO:0006096]	cytosol [GO:0005829]	fructose-bisphosphate aldolase activity [GO:0004332]	21	0	27.497	4169900000	84	12.5	19.6	16	12.5	F4KGQ0	F4KGQ0	At5g03690	1059	FBA4	Fructose-bisphosphate aldolase 4, cytosolic
323312721252441	324740219116211	323600845336914	32491756439209	lytic vacuole organization [GO:0080171]	chloroplast [GO:0009507];cytosol [GO:0005829];plasma membrane [GO:0005886]	kinase activity [GO:0016301]	189	0	323.31	80738000000	1399	57.3	60.3	57.6	58	F4KHD5	F4KHD5	At5g40450	1060	MPO12.160	A-kinase anchor-like protein
252648849487305	260074653625488	262586994171143	269226360321045		chloroplast thylakoid lumen [GO:0009543];thylakoid lumen [GO:0031977]	endopeptidase activity [GO:0004175];serine-type peptidase activity [GO:0008236]	24	0	88.135	5671600000	124	1.4	2.5	2.5	2.5	F4KHG6	F4KHG6	At5g46390	1061	CTPA1	Carboxyl-terminal-processing peptidase 1, chloroplastic
26036283493042	265510406494141	262768936157227	261509494781494			ATP binding [GO:0005524];hydrolase activity [GO:0016787]	10	0	12.462	687000000	32	12.2	12.2	11.9	10.6	F4KHN5	F4KHN5	At5g52882	1062	At5g52882	P-loop containing nucleoside triphosphate hydrolases superfamily protein
289783382415771	282194652557373	288997459411621	276946487426758			serine-type endopeptidase activity [GO:0004252]	19	0	70.618	3623200000	108	36.2	35.1	33.2	31.1	F4KHS1	F4KHS1	At5g59090	1063	SBT4.12	Subtilase 4.12
277171840667725	278890762329102	282040119171143	289789924621582	D-serine biosynthetic process [GO:0070179];L-serine biosynthetic process [GO:0006564]		phosphatase activity [GO:0016791];phosphoserine phosphatase activity [GO:0004647]	21	0	79.614	4822700000	75	56.3	54.6	59.7	53.8	F4KI56	F4KI56	At5g04120	1064	IPSP	Metal-independent phosphoserine phosphatase
24234691619873	244056797027588	248205070495605	246948738098145	protein localization to membrane [GO:0072657]	endosome [GO:0005768];endosome membrane [GO:0010008];Golgi apparatus [GO:0005794];Golgi medial cisterna [GO:0005797];Golgi membrane [GO:0000139];integral component of membrane [GO:0016021];membrane [GO:0016020];plant-type cell wall [GO:0009505];trans-Golgi network [GO:0005802];vacuolar membrane [GO:0005774]		6	0	14.546	276640000	6	6	5.7	3.2	4.5	F4KIB2	F4KIB2	At5g10840	1065	TMN8	Transmembrane 9 superfamily member 8
307812080383301	305185966491699	317280139923096	308825626373291	pollen development [GO:0009555]	plasma membrane [GO:0005886];plastid [GO:0009536]		55	0	317.84	17026000000	281	41.8	41.4	38.9	38	F4KIH8	F4KIH8	At5g24710	1066	MXC17.10	Transducin/WD40 repeat-like superfamily protein
248347988128662	250126533508301	248682060241699	253805027008057	methylation [GO:0032259];oxidation-reduction process [GO:0055114];siroheme biosynthetic process [GO:0019354]		methyltransferase activity [GO:0008168]	3	0	10.733	352330000	12	13.4	9.4	9.4	13.4	F4KIS7	F4KIS7	At5g40850	1067	UPM1	Urophorphyrin methylase 1
278272342681885	284685153961182	279410610198975	282038249969482		protein kinase CK2 complex [GO:0005956]	kinase activity [GO:0016301];protein kinase regulator activity [GO:0019887]	5	0	2.9571	6209400000	10	15.8	14.2	14.2	5.9	F4KIZ2	F4KIZ2	At5g47080	1068	CKB1	Casein kinase II subunit beta
257091464996338	25650806427002	255697002410889	255705394744873			hydrolase activity [GO:0016787]	5	0	8.0418	826100000	19	11.4	11.4	12.1	7.8	F4KJ69	F4KJ69	At5g59480	1069	At5g59480	Haloacid dehalogenase-like hydrolase (HAD) superfamily protein
237799663543701	237622299194336	NaN	NaN	autophagosome assembly [GO:0000045];autophagy [GO:0006914];autophagy of mitochondrion [GO:0000422];autophagy of peroxisome [GO:0030242];leaf senescence [GO:0010150];piecemeal microautophagy of the nucleus [GO:0034727];positive regulation of protein phosphorylation [GO:0001934];protein transport [GO:0015031];reticulophagy [GO:0061709]	Atg1/ULK1 kinase complex [GO:1990316];autophagosome [GO:0005776];cytoplasmic vesicle [GO:0031410];extrinsic component of membrane [GO:0019898];phagophore assembly site membrane [GO:0034045];plasmodesma [GO:0009506]	molecular adaptor activity [GO:0060090];protein homodimerization activity [GO:0042803];protein kinase binding [GO:0019901]	4	0	3.3114	153500000	5	4.4	1.7	1.7	1.7	Q9SUG7	Q9SUG7	At4g30790	5645	ATG11	Autophagy-related protein 11
294650726318359	293242931365967	293988475799561	298766021728516	photorespiration [GO:0009853];reductive pentose-phosphate cycle [GO:0019253];response to abscisic acid [GO:0009737];response to cadmium ion [GO:0046686]	apoplast [GO:0048046];cell wall [GO:0005618];chloroplast [GO:0009507];chloroplast envelope [GO:0009941];chloroplast stroma [GO:0009570];chloroplast thylakoid membrane [GO:0009535];cytosolic ribosome [GO:0022626];plastid [GO:0009536];plastoglobule [GO:0010287];thylakoid [GO:0009579]	magnesium ion binding [GO:0000287];monooxygenase activity [GO:0004497];ribulose-bisphosphate carboxylase activity [GO:0016984]	97	0	323.31	5541200000000	9549	60.5	62.4	62.6	57.8	O03042;REV__Q9FRK9	O03042	AtCg00490	1072	rbcL	Ribulose bisphosphate carboxylase large chain
271278018951416	270754108428955	275750637054443	275604152679443	defense response to fungus [GO:0050832];response to desiccation [GO:0009269];response to high light intensity [GO:0009644];response to wounding [GO:0009611]	cytosol [GO:0005829]		8	0	20.277	3147200000	21	37.1	37.1	12.6	12.6	O03983	O03983	At1g01470	1073	LEA14	Probable desiccation-related protein LEA14
296356792449951	294302787780762	297262763977051	294670181274414	cellular response to heat [GO:0034605];protein folding [GO:0006457];protein stabilization [GO:0050821]	apoplast [GO:0048046];cell surface [GO:0009986];cell wall [GO:0005618];chloroplast stroma [GO:0009570];cytoplasm [GO:0005737];cytosol [GO:0005829];Golgi apparatus [GO:0005794];nucleus [GO:0005634];perinuclear region of cytoplasm [GO:0048471];plasma membrane [GO:0005886];plastid [GO:0009536];protein-containing complex [GO:0032991];vacuolar membrane [GO:0005774]	ATP binding [GO:0005524];unfolded protein binding [GO:0051082]	114	0	106.75	7273700000	94	75	75.1	74.7	74	O03986	O03986	At5g56000	1074	HSP90-4	Heat shock protein 90-4
270410327911377	262237606048584	264125938415527	27487154006958	embryo sac development [GO:0009553];glucose mediated signaling pathway [GO:0010255];pollen development [GO:0009555];positive regulation of RNA polymerase II transcription preinitiation complex assembly [GO:0045899];proteasomal protein catabolic process [GO:0010498];regulation of transcription by RNA polymerase II [GO:0006357]	cytosol [GO:0005829];extracellular region [GO:0005576];nucleus [GO:0005634];plasma membrane [GO:0005886];proteasome complex [GO:0000502];proteasome regulatory particle, base subcomplex [GO:0008540];protein-containing complex [GO:0032991]	ATP binding [GO:0005524];hydrolase activity [GO:0016787]	37	0	27.211	1334400000	23	61.9	63.6	61.5	67.4	O04019	O04019	At1g09100	1075	RPT5B	26S proteasome regulatory subunit 6A homolog B
264002666473389	261541213989258	259310493469238	263834056854248	cellular response to hypoxia [GO:0071456];protein targeting to vacuole [GO:0006623]	endoplasmic reticulum [GO:0005783];endoplasmic reticulum membrane [GO:0005789];extracellular region [GO:0005576];integral component of membrane [GO:0016021];plasma membrane [GO:0005886];protein storage vacuole [GO:0000326];protein storage vacuole membrane [GO:0032586]		10	0	27.361	2870800000	33	21.9	24.7	15.7	12.3	O04023	O04023	At1g09070	1076	SRC2	Protein SRC2 homolog
252154903411865	25796968460083	259857006072998	257270755767822			phosphatase activity [GO:0016791]	5	0	24.859	781070000	15	17.8	24.9	12.8	17.8	O04035	O04035	At1g08940	1077	At1g08940	Phosphoglycerate mutase-like protein AT74H
245328483581543	NaN	NaN	244279670715332	response to karrikin [GO:0080167]	chloroplast [GO:0009507];chloroplast stroma [GO:0009570]	2 iron, 2 sulfur cluster binding [GO:0051537];electron transfer activity [GO:0009055];metal ion binding [GO:0046872]	4	0	99.936	6886900000	46	27.7	0	0	27.7	O04090	O04090	At1g10960	1078	FD1	Ferredoxin-1, chloroplastic
324485015869141	324829406738281	323277168273926	323682022094727	cellular amino acid metabolic process [GO:0006520];L-serine biosynthetic process [GO:0006564]	chloroplast [GO:0009507];chloroplast stroma [GO:0009570];cytosol [GO:0005829];nucleus [GO:0005634]	NAD binding [GO:0051287];phosphoglycerate dehydrogenase activity [GO:0004617]	46	0	323.31	58198000000	523	58.8	67	62.2	67.5	O04130	O04130	At1g17745	1079	PGDH2	D-3-phosphoglycerate dehydrogenase 2, chloroplastic
281798286437988	280277557373047	276699981689453	277514915466309	cyclic nucleotide metabolic process [GO:0009187];tRNA splicing, via endonucleolytic cleavage and ligation [GO:0006388]	cytoplasm [GO:0005737];cytosol [GO:0005829]	2',3'-cyclic-nucleotide 3'-phosphodiesterase activity [GO:0004113]	12	0	63.714	3876700000	73	54.1	51.4	47	47	O04147	O04147	At4g18930	1080	At4g18930	Cyclic phosphodiesterase
316009845733643	316781253814697	316012516021729	317045021057129	endoplasmic reticulum unfolded protein response [GO:0030968];protein folding [GO:0006457];response to cadmium ion [GO:0046686];response to endoplasmic reticulum stress [GO:0034976];response to oxidative stress [GO:0006979]	endoplasmic reticulum [GO:0005783];endoplasmic reticulum lumen [GO:0005788];endoplasmic reticulum membrane [GO:0005789];mitochondrion [GO:0005739];nucleus [GO:0005634];plasmodesma [GO:0009506];secretory vesicle [GO:0099503];vacuolar membrane [GO:0005774]	calcium ion binding [GO:0005509];carbohydrate binding [GO:0030246];unfolded protein binding [GO:0051082]	60	0	323.31	68793000000	612	70.4	69.9	84.5	77.9	O04151	O04151	At1g56340	1081	CRT1	Calreticulin-1
278007621765137	272881526947021	272220478057861	271455955505371	anthocyanin-containing compound metabolic process [GO:0046283];defense response to bacterium [GO:0042742];endoplasmic reticulum unfolded protein response [GO:0030968];innate immune response-activating signal transduction [GO:0002758];plant-type hypersensitive response [GO:0009626];protein folding [GO:0006457]	endoplasmic reticulum [GO:0005783];endoplasmic reticulum lumen [GO:0005788];endoplasmic reticulum membrane [GO:0005789];extracellular region [GO:0005576]	calcium ion binding [GO:0005509];carbohydrate binding [GO:0030246];unfolded protein binding [GO:0051082]	46	0	323.31	46355000000	499	29.5	17.9	12.7	12.5	O04153	O04153	At1g08450	1082	CRT3	Calreticulin-3
253749771118164	256906185150146	251157302856445	252746925354004	actin filament bundle assembly [GO:0051017]	actin cytoskeleton [GO:0015629];cytoplasm [GO:0005737];plasma membrane [GO:0005886]	actin filament binding [GO:0051015];metal ion binding [GO:0046872]	8	0	11.286	427920000	26	24	22.5	21.5	18.5	O04193	O04193	At2g39900	1083	WLIN2A	LIM domain-containing protein WLIM2a
256762142181396	23967456817627	NaN	NaN	amylopectin biosynthetic process [GO:0010021];starch biosynthetic process [GO:0019252];starch catabolic process [GO:0005983]	chloroplast [GO:0009507];chloroplast isoamylase complex [GO:0010368]	isoamylase activity [GO:0019156]	17	0	45.334	6896200000	81	1.3	3.1	0	0	O04196	O04196	At2g39930	1084	ISA1	Isoamylase 1, chloroplastic
270809097290039	268567371368408	271778812408447	268207988739014	anther dehiscence [GO:0009901];defense response [GO:0006952];defense response to bacterium [GO:0042742];defense response to fungus [GO:0050832];extracellular ATP signaling [GO:0106167];jasmonic acid and ethylene-dependent systemic resistance [GO:0009861];jasmonic acid mediated signaling pathway [GO:0009867];negative regulation of defense response [GO:0031348];protein ubiquitination [GO:0016567];r…			12	0	20.518	3476800000	56	12.8	12.2	10	15.4	O04197	O04197	At2g39940	1085	COI1	Coronatine-insensitive protein 1
320553665161133	3147633934021	319248600006104	319663333892822	embryo development ending in seed dormancy [GO:0009793];formation of cytoplasmic translation initiation complex [GO:0001732];pollen germination [GO:0009846];response to sucrose [GO:0009744];translational initiation [GO:0006413]	cytoplasm [GO:0005737];cytosol [GO:0005829];eukaryotic 43S preinitiation complex [GO:0016282];eukaryotic 48S preinitiation complex [GO:0033290];eukaryotic translation initiation factor 3 complex, eIF3m [GO:0071541];Golgi apparatus [GO:0005794];nucleus [GO:0005634]	translation initiation factor activity [GO:0003743];translation initiation factor binding [GO:0031369]	18	0	323.31	38445000000	175	78.8	81.6	74.7	81.6	O04202	O04202	At2g39990	1086	TIF3F1	Eukaryotic translation initiation factor 3 subunit F
281372146606445	283347511291504	27681303024292	285879211425781	clathrin coat assembly [GO:0048268];clathrin-dependent endocytosis [GO:0072583];intracellular protein transport [GO:0006886]	cell plate [GO:0009504];chloroplast envelope [GO:0009941];clathrin coat of coated pit [GO:0030132];clathrin coat of trans-Golgi network vesicle [GO:0030130];clathrin vesicle coat [GO:0030125];cytoskeleton [GO:0005856];Golgi apparatus [GO:0005794];phragmoplast [GO:0009524];plasma membrane [GO:0005886]	clathrin heavy chain binding [GO:0032050];identical protein binding [GO:0042802];structural molecule activity [GO:0005198]	17	0	61.75	3267400000	61	38	38	34.1	34.9	O04209	O04209	At2g40060	1087	CLC2	Clathrin light chain 2
269835929870605	268445777893066	267974872589111	26769889831543		cytoplasm [GO:0005737];cytosol [GO:0005829]	ATP binding [GO:0005524];protein serine/threonine kinase activity [GO:0004674]	8	0	26.007	1237700000	39	30.8	31.1	26.2	18.2	O04265	O04265	At5g08160	1088	T22D6_100	AT5g08160
277181644439697	280422344207764	275856323242188	276728324890137	defense response [GO:0006952];NLS-bearing protein import into nucleus [GO:0006607]	cytosol [GO:0005829];host cell nucleus [GO:0042025];nucleus [GO:0005634]	nuclear import signal receptor activity [GO:0061608];nuclear localization sequence binding [GO:0008139]	23	0	80.634	3075200000	66	37.1	37.5	39.2	31.6	O04294	O04294	At4g02150	1089	IMPA3	Importin subunit alpha-3
241804828643799	24255443572998	23953670501709	240615100860596	protein processing involved in protein targeting to mitochondrion [GO:0006627]	chloroplast [GO:0009507];chloroplast stroma [GO:0009570];cytosol [GO:0005829];mitochondrial inner membrane [GO:0005743];mitochondrial intermembrane space [GO:0005758];mitochondrial matrix [GO:0005759];mitochondrial outer membrane [GO:0005741];mitochondrial processing peptidase complex [GO:0017087];mitochondrial respiratory chain complex III [GO:0005750];mitochondrion [GO:0005739];plastid [GO:0009…	metal ion binding [GO:0046872];metalloendopeptidase activity [GO:0004222]	10	0	3.2331	229750000	1	15.8	22.4	15.8	22.4	O04308	O04308	At3g16480	1090	MPPalpha2	Probable mitochondrial-processing peptidase subunit alpha-2, chloroplastic/mitochondrial
31376428604126	313188858032227	314435195922852	313230800628662	response to cold [GO:0009409];response to jasmonic acid [GO:0009753];response to wounding [GO:0009611];vegetative to reproductive phase transition of meristem [GO:0010228]	chloroplast [GO:0009507];cytosol [GO:0005829];nucleus [GO:0005634];plasmodesma [GO:0009506];vacuole [GO:0005773]	carbohydrate binding [GO:0030246]	44	0	323.31	75959000000	657	95.6	93.6	90.9	95.1	O04309	O04309	At3g16470	1091	JAL35	Jacalin-related lectin 35
331712265014648	330580787658691	333528442382813	330747909545898	response to cold [GO:0009409]	cytosol [GO:0005829];nucleus [GO:0005634];plasmodesma [GO:0009506]	carbohydrate binding [GO:0030246];copper ion binding [GO:0005507]	54	0	323.31	110140000000	593	57.9	57.7	58.7	59	O04310	O04310	At3g16460	1092	JAL34	Jacalin-related lectin 34
322540054321289	316141681671143	29862247467041	329473495483398	response to cold [GO:0009409];response to zinc ion [GO:0010043]	nucleus [GO:0005634];plasmodesma [GO:0009506]	carbohydrate binding [GO:0030246]	40	0	323.31	66403000000	407	72.3	72.3	71	85.3	O04311	O04311	At3g16450	1093	JAL33	Jacalin-related lectin 33
314360408782959	321405944824219	299192581176758	295553035736084		cytosol [GO:0005829]	carbohydrate binding [GO:0030246];copper ion binding [GO:0005507]	30	0	279.61	23227000000	138	71.6	68.9	82.4	71.3	O04313	O04313	At3g16430	1094	PBP2	PYK10-binding protein 2
343321800231934	343444023132324	342893943786621	343875389099121	protein folding [GO:0006457];regulation of hydrolase activity [GO:0051336]	cytosol [GO:0005829];nucleus [GO:0005634];plasmodesma [GO:0009506]	carbohydrate binding [GO:0030246];copper ion binding [GO:0005507];enzyme regulator activity [GO:0030234]	44	0	323.31	291210000000	759	99.7	99.7	99.7	99.7	O04314	O04314	At3g16420	1095	PBP1	PYK10-binding protein 1
348712387084961	348158836364746	348062133789063	347504005432129	glucosinolate catabolic process [GO:0019762];nitrile biosynthetic process [GO:0080028]	cytosol [GO:0005829];nucleus [GO:0005634];plasmodesma [GO:0009506]	carbohydrate binding [GO:0030246];enzyme regulator activity [GO:0030234]	68	0	323.31	377270000000	981	87.2	87.2	84.2	87.2	O04316	O04316	At3g16410	1096	NSP4	Nitrile-specifier protein 4
296279792785645	301118507385254	302188186645508	295642738342285	glucosinolate catabolic process [GO:0019762];nitrile biosynthetic process [GO:0080028]	chloroplast [GO:0009507];cytosol [GO:0005829];nucleus [GO:0005634]	carbohydrate binding [GO:0030246];enzyme regulator activity [GO:0030234]	31	0	277.51	14064000000	125	66.6	69.6	71.1	66.2	O04318	O04318	At3g16390	1097	NSP3	Nitrile-specifier protein 3
305555419921875	307084121704102	304190063476563	306184196472168	auxin metabolic process [GO:0009850];response to wounding [GO:0009611]	endoplasmic reticulum [GO:0005783];endoplasmic reticulum lumen [GO:0005788];nucleus [GO:0005634];plasma membrane [GO:0005886]	hydrolase activity [GO:0016787];IAA-Ala conjugate hydrolase activity [GO:0010179];metal ion binding [GO:0046872]	28	0	312.95	19594000000	277	57.5	55.5	52.5	54.5	O04373	O04373	At1g51760	1098	ILL4	IAA-amino acid hydrolase ILR1-like 4
271886730194092	272832145690918	275639820098877	274261436462402	brassinosteroid mediated signaling pathway [GO:0009742];megasporogenesis [GO:0009554];meiotic sister chromatid cohesion [GO:0051177];microsporogenesis [GO:0009556];protein dephosphorylation [GO:0006470];regulation of protein autophosphorylation [GO:0031952]	cytoplasm [GO:0005737];cytosol [GO:0005829];nucleus [GO:0005634];protein phosphatase type 2A complex [GO:0000159]	protein phosphatase activator activity [GO:0072542]	11	0	11.399	2855100000	56	13	11.2	13.2	13.2	O04376	O04376	At3g09880	1099	B'BETA	Serine/threonine protein phosphatase 2A 57 kDa regulatory subunit B' beta isoform
294152240753174	294901428222656	29607084274292	293974208831787	adaxial/abaxial pattern specification [GO:0009955];adventitious root development [GO:0048830];auxin metabolic process [GO:0009850];cell differentiation [GO:0030154];defense response to virus [GO:0051607];gene silencing by miRNA [GO:0035195];innate immune response [GO:0045087];leaf morphogenesis [GO:0009965];leaf proximal/distal pattern formation [GO:0010589];leaf vascular tissue pattern formation…	cytoplasm [GO:0005737];cytosol [GO:0005829];nucleus [GO:0005634]	endoribonuclease activity [GO:0004521];metal ion binding [GO:0046872];miRNA binding [GO:0035198];mRNA binding [GO:0003729]	37	0	111.99	15933000000	279	21.1	21.9	22.9	24.1	O04379	O04379	At1g48410	1100	2001-08-01	Protein argonaute 1
300413990020752	30052453994751	299324131011963	300420513153076	peroxisome organization [GO:0007031];purine nucleobase metabolic process [GO:0006144];urate catabolic process [GO:0019628]	cytosol [GO:0005829];peroxisome [GO:0005777]	urate oxidase activity [GO:0004846]	29	0	211.36	14843000000	266	62.1	63.4	59.9	61.8	O04420	O04420	At2g26230	1101	At2g26230	Uricase
249995937347412	254327850341797	251501941680908	252003765106201	protein targeting to ER [GO:0045047];SRP-dependent cotranslational protein targeting to membrane [GO:0006614]	cytosol [GO:0005829];signal recognition particle, endoplasmic reticulum targeting [GO:0005786]	7S RNA binding [GO:0008312];endoplasmic reticulum signal peptide binding [GO:0030942]	2	0	7.2712	344480000	13	20.7	20.7	20.7	20.7	O04421	O04421	At2g43640	1102	SRP14	Signal recognition particle 14 kDa protein
316811866760254	317749004364014	316615295410156	316998348236084	protein folding [GO:0006457]	chaperonin-containing T-complex [GO:0005832];cytosol [GO:0005829];nucleus [GO:0005634];plasma membrane [GO:0005886];plasmodesma [GO:0009506]	ATP binding [GO:0005524];unfolded protein binding [GO:0051082]	60	0	323.31	53403000000	473	74.8	85	70.1	67.9	O04450	O04450	At1g24510	1103	CCT5	T-complex protein 1 subunit epsilon
274041366577148	273603477478027	274577159881592	2744797706604	protein deubiquitination [GO:0016579];shoot system morphogenesis [GO:0010016];ubiquitin-dependent protein catabolic process [GO:0006511]	cytoplasm [GO:0005737];nucleus [GO:0005634]	thiol-dependent ubiquitin-specific protease activity [GO:0004843]	12	0	16.07	3225000000	80	17.9	17.9	14.5	21.2	O04482	O04482	At1g65650	1104	UCH2	Ubiquitin carboxyl-terminal hydrolase 2
247002296447754	24818265914917	24787956237793	249099006652832	cytokinesis by cell plate formation [GO:0000911];intracellular protein transport [GO:0006886];Rab protein signal transduction [GO:0032482]	cell plate [GO:0009504];cytosol [GO:0005829];endomembrane system [GO:0012505];endosome [GO:0005768];endosome membrane [GO:0010008];extracellular region [GO:0005576];Golgi apparatus [GO:0005794];plasma membrane [GO:0005886]	GTP binding [GO:0005525];GTPase activity [GO:0003924]	7	0	17.175	241980000	11	33.6	33.6	22.6	33.6	O04486	O04486	At1g09630	1105	RABA2A	Ras-related protein RABA2a
323358306884766	324808235168457	32424747467041	323973655700684		cytosol [GO:0005829];extracellular region [GO:0005576];plasma membrane [GO:0005886];plasmodesma [GO:0009506];vacuole [GO:0005773]	translation elongation factor activity [GO:0003746]	55	0	323.31	133640000000	880	68.6	68.6	67.6	68.6	O04487	O04487	At1g09640	1106	At1g09640	Probable elongation factor 1-gamma 1
251484508514404	249673690795898	251074123382568	253475971221924	leaf proximal/distal pattern formation [GO:0010589];leaf vascular tissue pattern formation [GO:0010305];mRNA cleavage involved in gene silencing by miRNA [GO:0035279];pre-miRNA processing [GO:0031054];primary miRNA processing [GO:0031053];production of miRNAs involved in gene silencing by miRNA [GO:0035196];production of siRNA involved in RNA interference [GO:0030422];production of ta-siRNAs invo…	nuclear dicing body [GO:0010445];nuclear speck [GO:0016607];nucleus [GO:0005634]	double-stranded RNA binding [GO:0003725];identical protein binding [GO:0042802];miRNA binding [GO:0035198];ribonuclease III activity [GO:0004525]	2	0	5.1712	435280000	10	13.1	16	16	16	O04492	O04492	At1g09700	1107	DRB1	Double-stranded RNA-binding protein 1
276790237426758	277514915466309	276368560791016	279852771759033	protein catabolic process [GO:0030163];proteolysis [GO:0006508];regulation of programmed cell death [GO:0043067];systemic acquired resistance [GO:0009627]	apoplast [GO:0048046];cell wall [GO:0005618];secretory vesicle [GO:0099503]	aspartic-type endopeptidase activity [GO:0004190];nucleotide binding [GO:0000166]	20	0	323.31	193030000000	481	22.5	25.8	23.4	30.7	O04496	O04496	At1g09750	1108	AED3	Aspartyl protease AED3
35107234954834	351805725097656	351627159118652	352100524902344	cellular carbohydrate metabolic process [GO:0044262];glucose catabolic process [GO:0006007];glycolytic process [GO:0006096];pollen development [GO:0009555];response to cadmium ion [GO:0046686];response to cold [GO:0009409];stomatal movement [GO:0010118]	chloroplast [GO:0009507];cytosol [GO:0005829];extracellular region [GO:0005576];mitochondrial envelope [GO:0005740];plasma membrane [GO:0005886];plasmodesma [GO:0009506]	2,3-bisphosphoglycerate-independent phosphoglycerate mutase activity [GO:0046537];manganese ion binding [GO:0030145]	86	0	323.31	568080000000	2488	98.6	98	98	98	O04499	O04499	At1g09780	1109	PGM1	2,3-bisphosphoglycerate-independent phosphoglycerate mutase 1
24461576461792	244449329376221	254511413574219	244710998535156	histone deacetylation [GO:0016575];negative regulation of transcription by RNA polymerase II [GO:0000122]	chromatin [GO:0000785];histone deacetylase complex [GO:0000118]	transcription corepressor activity [GO:0003714]	6	0.0009434	2.5348	236920000	5	1.8	1.8	3.5	1.9	O04539	O04539	At1g70060	1110	SNL4	Paired amphipathic helix protein Sin3-like 4
263711757659912	260539512634277	256303157806396	256905384063721		cytosol [GO:0005829]		12	0	37.106	3230700000	64	18.8	11.7	21.8	10.1	O04551	O04551	At1g27020	1111	At1g27020	Plant/protein
249044914245605	248119106292725	252229881286621	249206619262695	ribosomal large subunit assembly [GO:0000027];translation [GO:0006412]	chloroplast [GO:0009507];chloroplast envelope [GO:0009941];chloroplast stroma [GO:0009570];cytosol [GO:0005829];cytosolic ribosome [GO:0022626]	RNA binding [GO:0003723];rRNA binding [GO:0019843];structural constituent of ribosome [GO:0003735]	4	0.00094162	2.4944	467490000	8	3.1	3.1	6.5	3.1	O04603	O04603	At4g01310	1112	RPL5	50S ribosomal protein L5, chloroplastic
316340885162354	315806007385254	315268726348877	315884399414063	threonyl-tRNA aminoacylation [GO:0006435];tRNA aminoacylation for protein translation [GO:0006418]	cell wall [GO:0005618];chloroplast [GO:0009507];cytosol [GO:0005829];mitochondrion [GO:0005739];plasma membrane [GO:0005886];plastid [GO:0009536]	aminoacyl-tRNA ligase activity [GO:0004812];ATP binding [GO:0005524];metal ion binding [GO:0046872];threonine-tRNA ligase activity [GO:0004829]	82	0	323.31	58659000000	813	74.5	77.7	79.5	78	O04630	O04630	At5g26830	1114	THRRS	Threonine--tRNA ligase, mitochondrial 1
281968555450439	278340644836426	279294815063477	278056888580322	ribosome biogenesis [GO:0042254]	box C/D snoRNP complex [GO:0031428];nucleolus [GO:0005730];plasmodesma [GO:0009506];small-subunit processome [GO:0032040]	snoRNA binding [GO:0030515]	23	0	62.002	2771300000	57	43.7	34.5	36.8	33	O04658	O04658	At5g27120	1115	NOP5-1	Probable nucleolar protein 5-1
272234306335449	268956203460693	261505432128906	271211948394775	negative regulation of defense response to virus [GO:0050687];response to virus [GO:0009615]	cytoplasm [GO:0005737];cytosol [GO:0005829];eukaryotic translation initiation factor 4F complex [GO:0016281];mRNA cap binding complex [GO:0005845];nucleus [GO:0005634];plastid [GO:0009536]	RNA 7-methylguanosine cap binding [GO:0000340];translation initiation factor activity [GO:0003743]	13	0	30.516	3209700000	83	36.4	43.4	24.7	37.4	O04663	O04663	At5g35620	1116	EIF(ISO)4E	Eukaryotic translation initiation factor isoform 4E
26250337600708	254987182617188	253018379211426	259297637939453	endoplasmic reticulum to Golgi vesicle-mediated transport [GO:0006888];intracellular protein transport [GO:0006886];membrane organization [GO:0061024];positive regulation of protein exit from endoplasmic reticulum [GO:0070863];regulation of COPII vesicle coating [GO:0003400];vesicle organization [GO:0016050]	COPII vesicle coat [GO:0030127];endoplasmic reticulum [GO:0005783];endoplasmic reticulum exit site [GO:0070971];Golgi apparatus [GO:0005794];plasma membrane [GO:0005886]	GTP binding [GO:0005525];GTPase activity [GO:0003924]	12	0	4.1615	469210000	8	48.7	48.7	48.7	48.7	O04834	O04834	At4g02080	1117	SAR1A	GTP-binding protein SAR1A
242486553192139	NaN	2388157081604	NaN	one-carbon metabolic process [GO:0006730]	chloroplast stroma [GO:0009570];endoplasmic reticulum [GO:0005783]	carbonate dehydratase activity [GO:0004089];hydro-lyase activity [GO:0016836];zinc ion binding [GO:0008270]	9	0	18.158	2334200000	50	2.8	0	2.8	0	O04846	O04846	At3g52720	1118	ACA1	Alpha carbonic anhydrase 1, chloroplastic
303466758728027	304129638671875	303942756652832	303224906921387	'de novo' pyrimidine nucleobase biosynthetic process [GO:0006207];'de novo' UMP biosynthetic process [GO:0044205];pyrimidine nucleotide biosynthetic process [GO:0006221]	chloroplast [GO:0009507];cytoplasm [GO:0005737];cytosol [GO:0005829];mitochondrion [GO:0005739]	dihydroorotase activity [GO:0004151];metal ion binding [GO:0046872]	24	0	206.8	27507000000	300	59.4	55.7	56.5	53.8	O04904	O04904	At4g22930	1119	PYR4	Dihydroorotase, mitochondrial
303406410217285	305338039398193	303243160247803	303788585662842	CDP biosynthetic process [GO:0046705];'de novo' pyrimidine nucleobase biosynthetic process [GO:0006207];purine nucleotide metabolic process [GO:0006163];pyrimidine nucleotide biosynthetic process [GO:0006221];pyrimidine ribonucleoside monophosphate metabolic process [GO:0009173];UDP biosynthetic process [GO:0006225]	cytoplasm [GO:0005737];cytosol [GO:0005829];nucleus [GO:0005634];plastid [GO:0009536]	ATP binding [GO:0005524];cytidylate kinase activity [GO:0004127];UMP kinase activity [GO:0033862];uridylate kinase activity [GO:0009041]	25	0	129.22	21983000000	243	82.2	84.2	82.7	85.1	O04905	O04905	At5g26667	1120	UMK3	UMP-CMP kinase 3
306050548553467	30498477935791	305489444732666	305225296020508	response to oxidative stress [GO:0006979]	cytosol [GO:0005829];nucleus [GO:0005634];peroxisome [GO:0005777];plasma membrane [GO:0005886]	glutathione peroxidase activity [GO:0004602];peroxidase activity [GO:0004601]	31	0	229.77	21876000000	265	97	90.5	97	90.5	O04922	O04922	At2g31570	1121	GPX2	Probable glutathione peroxidase 2
246538162231445	246713085174561	245754833221436	246872577667236	regulation of auxin polar transport [GO:2000012]	cytosol [GO:0005829];peroxisome [GO:0005777]	metal ion binding [GO:0046872];protein serine/threonine phosphatase activity [GO:0004722]	10	0	4.7036	418830000	4	30	32.6	32.2	28	O04951	O04951	At1g69960	1122	PP2A5	Serine/threonine-protein phosphatase PP2A-5 catalytic subunit
328133888244629	328485870361328	328193969726563	3288916015625	fatty acid biosynthetic process [GO:0006633];malonyl-CoA biosynthetic process [GO:2001295]	chloroplast [GO:0009507]	acetyl-CoA carboxylase activity [GO:0003989];ATP binding [GO:0005524];biotin carboxylase activity [GO:0004075];metal ion binding [GO:0046872]	53	0	323.31	128670000000	991	75	75	70.8	73.2	O04983	O04983	At5g35360	1123	CAC2	Biotin carboxylase, chloroplastic
235689468383789	238967990875244	243358592987061	242305202484131		plasma membrane [GO:0005886];plasmodesma [GO:0009506]	ATP binding [GO:0005524];protein kinase activity [GO:0004672];protein serine/threonine kinase activity [GO:0004674];protein serine/threonine/tyrosine kinase activity [GO:0004712]	2	0	3.0772	144740000	7	2.8	4.9	4.9	2.8	O22100	O22100	At3g63260	1124	F16M2_110	ATMRK1
30981143951416	310185680389404	309800548553467	311864795684814		anchored component of membrane [GO:0031225];anchored component of plasma membrane [GO:0046658];apoplast [GO:0048046];cytosol [GO:0005829];plasma membrane [GO:0005886];secretory vesicle [GO:0099503]		33	0	323.31	192250000000	811	48.1	48.8	48.8	47.6	O22126	O22126	At2g45470	1125	FLA8	Fasciclin-like arabinogalactan protein 8
249420795440674	25211633682251	251171970367432	249555778503418	flower development [GO:0009908];photomorphogenesis [GO:0009640];skotomorphogenesis [GO:0009647];vegetative to reproductive phase transition of meristem [GO:0010228]	nucleus [GO:0005634]	AT DNA binding [GO:0003680];DNA-binding transcription factor activity [GO:0003700];histone deacetylase binding [GO:0042826];protein self-association [GO:0043621]	4	0	29.358	345850000	20	21.8	21.8	12.6	21.8	O22130	O22130	At2g45430	1126	AHL22	AT-hook motif nuclear-localized protein 22
286788558959961	281383380889893	274439525604248	275778026580811	cell wall modification [GO:0042545];defense response to Gram-negative bacterium [GO:0050829];pectin catabolic process [GO:0045490];response to bacterium [GO:0009617];response to fungus [GO:0009620]	cell wall [GO:0005618];extracellular region [GO:0005576]	aspartyl esterase activity [GO:0045330];pectinesterase activity [GO:0030599];pectinesterase inhibitor activity [GO:0046910]	26	0	323.31	28370000000	183	29.5	22.1	23.3	23.3	O22149	O22149	At2g45220	1127	PME17	Probable pectinesterase/pectinesterase inhibitor 17
217578830718994	NaN	NaN	235368251800537		chloroplast [GO:0009507];chloroplast thylakoid [GO:0009534];chloroplast thylakoid lumen [GO:0009543];chloroplast thylakoid membrane [GO:0009535];cytosol [GO:0005829];thylakoid [GO:0009579];thylakoid lumen [GO:0031977]		14	0	323.31	19741000000	209	6.2	0	0	8.9	O22160	O22160	At2g44920	1128	At2g44920	Thylakoid lumenal 15 kDa protein 1, chloroplastic
322448196411133	322332344055176	322158737182617	32198413848877	regulation of translation [GO:0006417];response to cadmium ion [GO:0046686];viral process [GO:0016032]	cytoplasm [GO:0005737];cytosol [GO:0005829];nucleus [GO:0005634];ribonucleoprotein complex [GO:1990904];vacuole [GO:0005773]	mRNA 3'-UTR binding [GO:0003730];mRNA binding [GO:0003729];poly(A) binding [GO:0008143];poly(U) RNA binding [GO:0008266];RNA binding [GO:0003723]	65	0	323.31	107580000000	939	55.4	61.3	58	55	O22173	O22173	At2g23350	1129	PAB4	Polyadenylate-binding protein 4
258038311004639	25655782699585	257689056396484	260401763916016	coumarin biosynthetic process [GO:0009805];flavonoid biosynthetic process [GO:0009813];lignin biosynthetic process [GO:0009809];phenylpropanoid biosynthetic process [GO:0009699]	cytosol [GO:0005829];endoplasmic reticulum [GO:0005783];integral component of membrane [GO:0016021];intracellular membrane-bounded organelle [GO:0043231];membrane [GO:0016020];mitochondrion [GO:0005739];plasma membrane [GO:0005886]	heme binding [GO:0020037];identical protein binding [GO:0042802];iron ion binding [GO:0005506];monooxygenase activity [GO:0004497];oxidoreductase activity, acting on paired donors, with incorporation or reduction of molecular oxygen, NAD(P)H as one donor, and incorporation of one atom of oxygen [GO:0016709];p-coumarate 3-hydroxylase activity [GO:0046409]	7	0	7.6626	1210600000	40	7.1	8.5	7.3	9.1	O22203	O22203	At2g40890	1131	CYP98A3	Cytochrome P450 98A3
255827350616455	257103824615479	256214542388916	257657489776611	protein deubiquitination [GO:0016579];ubiquitin-dependent protein catabolic process [GO:0006511]	nucleus [GO:0005634]	thiol-dependent ubiquitin-specific protease activity [GO:0004843]	7	0	3.6875	437760000	6	9.4	6.1	6.6	7.8	O22207	O22207	At2g40930	1132	UBP5	Ubiquitin carboxyl-terminal hydrolase 5
277329864501953	287502460479736	269359569549561	25546573638916	cell fate determination [GO:0001709];cell-cell signaling [GO:0007267];embryo sac development [GO:0009553];embryo sac egg cell differentiation [GO:0009560];mRNA splicing, via spliceosome [GO:0000398]	nuclear speck [GO:0016607];spliceosomal complex [GO:0005681];U4/U6 x U5 tri-snRNP complex [GO:0046540]	U4 snRNA binding [GO:0030621];U6 snRNA binding [GO:0017070]	12	0	22.902	2376800000	34	14.6	16.1	16.1	18.8	O22212	O22212	At2g41500	1133	LIS	U4/U6 small nuclear ribonucleoprotein PRP4-like protein
279950180053711	262084007263184	277341499328613	277862491607666	carbohydrate metabolic process [GO:0005975];glycerol-3-phosphate catabolic process [GO:0046168];glycerol-3-phosphate metabolic process [GO:0006072];NADH oxidation [GO:0006116]	cytosol [GO:0005829];glycerol-3-phosphate dehydrogenase complex [GO:0009331]	glycerol-3-phosphate dehydrogenase [NAD+] activity [GO:0004367];NAD binding [GO:0051287]	9	0	13.17	1428600000	37	25.5	19.5	19.5	14.1	O22216	O22216	At2g41540	1134	GPDHC1	Glycerol-3-phosphate dehydrogenase [NAD(+)] GPDHC1, cytosolic
26902307510376	260648231506348	264435272216797	266376838684082	poly(A)+ mRNA export from nucleus [GO:0016973];protein import into nucleus [GO:0006606]	nuclear envelope [GO:0005635];nuclear pore [GO:0005643];nucleolus [GO:0005730];plasmodesma [GO:0009506]	structural constituent of nuclear pore [GO:0017056]	14	0	23.367	1157700000	37	9.5	10.6	11.6	7.3	O22224	O22224	At2g41620	1135	NUP93A	Nuclear pore complex protein NUP93A
27425745010376	277714023590088	286016578674316	280160579681396	cell redox homeostasis [GO:0045454];hydrogen peroxide catabolic process [GO:0042744];positive regulation of catalytic activity [GO:0043085];regulation of chlorophyll biosynthetic process [GO:0010380];regulation of starch biosynthetic process [GO:0010581];removal of superoxide radicals [GO:0019430]	chloroplast [GO:0009507];chloroplast stroma [GO:0009570];cytosol [GO:0005829]	enzyme activator activity [GO:0008047];identical protein binding [GO:0042802];oxidoreductase activity, acting on a sulfur group of donors, disulfide as acceptor [GO:0016671];thioredoxin-disulfide reductase activity [GO:0004791]	33	0	323.31	85369000000	459	31.8	29.3	24.6	24	O22229	O22229	At2g41680	1136	NTRC	NADPH-dependent thioredoxin reductase 3
285687732696533	280897235870361	297290363311768	283149280548096	defense response [GO:0006952];L-phenylalanine biosynthetic process [GO:0009094];response to karrikin [GO:0080167]	chloroplast [GO:0009507];chloroplast stroma [GO:0009570];cytoplasm [GO:0005737]	arogenate dehydratase activity [GO:0047769];prephenate dehydratase activity [GO:0004664]	14	0	160.12	3537800000	39	42.7	37.3	38.7	38.9	O22241	O22241	At3g44720	1137	ADT4	Arogenate dehydratase 4, chloroplastic
313151111602783	31385046005249	313761692047119	313956546783447	cell redox homeostasis [GO:0045454];double fertilization forming a zygote and endosperm [GO:0009567];embryo development ending in seed dormancy [GO:0009793];embryo sac development [GO:0009553];pollen tube development [GO:0048868];response to cadmium ion [GO:0046686];response to endoplasmic reticulum stress [GO:0034976]	cytosol [GO:0005829];endoplasmic reticulum [GO:0005783];plant-type cell wall [GO:0009505];secretory vesicle [GO:0099503];vacuolar membrane [GO:0005774]	protein disulfide isomerase activity [GO:0003756]	57	0	323.31	91540000000	829	80.6	80.6	77.6	81.2	O22263	O22263	At2g47470	1138	PDIL2-1	Protein disulfide-isomerase like 2-1
249414081573486	246928005218506	NaN	247416000366211	protein heterotrimerization [GO:0070208];protein import into chloroplast thylakoid membrane [GO:0045038];response to high light intensity [GO:0009644]	chloroplast [GO:0009507];chloroplast envelope [GO:0009941];chloroplast stroma [GO:0009570];chloroplast thylakoid membrane [GO:0009535];cytosol [GO:0005829];protein-containing complex [GO:0032991];signal recognition particle, chloroplast targeting [GO:0080085];signal recognition particle, endoplasmic reticulum targeting [GO:0005786]	disordered domain specific binding [GO:0097718];identical protein binding [GO:0042802];metal ion binding [GO:0046872];protein domain specific binding [GO:0019904];protein-macromolecule adaptor activity [GO:0030674]	12	0	27.03	5237300000	89	2.4	2.4	0	2.4	O22265	O22265	At2g47450	1139	CAO	Signal recognition particle 43 kDa protein, chloroplastic
308920764923096	309347343444824	308045520782471	308904838562012	cellulose biosynthetic process [GO:0030244];defense response to bacterium [GO:0042742];GDP-mannose biosynthetic process [GO:0009298];L-ascorbic acid biosynthetic process [GO:0019853];response to ammonium ion [GO:0060359];response to heat [GO:0009408];response to jasmonic acid [GO:0009753];response to ozone [GO:0010193];response to salt stress [GO:0009651]	cytosol [GO:0005829];nucleus [GO:0005634]	GTP binding [GO:0005525];mannose-1-phosphate guanylyltransferase activity [GO:0004475]	34	0	179.85	28808000000	336	75.3	73.7	60.9	51.5	O22287	O22287	At2g39770	1141	CYT1	Mannose-1-phosphate guanylyltransferase 1
30233865737915	303688011169434	304291210174561	300162448883057	mRNA cis splicing, via spliceosome [GO:0045292];regulation of alternative mRNA splicing, via spliceosome [GO:0000381]	interchromatin granule [GO:0035061];nuclear speck [GO:0016607];nucleus [GO:0005634];spliceosomal complex [GO:0005681]	mRNA binding [GO:0003729];RNA binding [GO:0003723]	18	0	45.224	11055000000	77	44.9	43.6	38.3	43.6	O22315	O22315	At1g02840	1142	SR34	Serine/arginine-rich-splicing factor SR34
277877445220947	276380996704102	279232044219971	276785526275635	DNA mediated transformation [GO:0009294];histone acetylation [GO:0016573];histone H3 deacetylation [GO:0070932];histone H4 deacetylation [GO:0070933];jasmonic acid and ethylene-dependent systemic resistance [GO:0009861];negative regulation of transcription, DNA-templated [GO:0045892];pathogenesis [GO:0009405];positive regulation of stem cell population maintenance [GO:1902459];positive regulation…	histone deacetylase complex [GO:0000118];nucleus [GO:0005634];Sin3-type complex [GO:0070822]	histone deacetylase activity [GO:0004407];NAD-dependent histone deacetylase activity (H3-K14 specific) [GO:0032041]	7	0	35.266	2080800000	41	19.2	19.2	14.6	19.2	O22446	O22446	At4g38130	1143	HDA19	Histone deacetylase 19
276601009368896	278987369537354	277317562103271	278009471893311	DNA replication [GO:0006260];embryo development ending in seed dormancy [GO:0009793];flower development [GO:0009908];heterochromatin assembly [GO:0031507];heterochromatin organization [GO:0070828];leaf development [GO:0048366];multicellular organism development [GO:0007275];pollen development [GO:0009555];positive regulation of cell cycle [GO:0045787];regulation of flower development [GO:0009909]…	chromatin silencing complex [GO:0005677];Cul4-RING E3 ubiquitin ligase complex [GO:0080008];nucleus [GO:0005634]		16	0	39.428	3901000000	103	31.4	21	23.6	24.1	O22467	O22467	At5g58230	1144	MSI1	Histone-binding protein MSI1
290765838623047	291978168487549	288201904296875	291321487426758	chromatin organization [GO:0006325]	Cul4-RING E3 ubiquitin ligase complex [GO:0080008];cytosol [GO:0005829];nucleus [GO:0005634]		14	0	41.851	7632300000	138	36.1	36.9	39.5	36.1	O22468	O22468	At2g16780	1145	MSI2	WD-40 repeat-containing protein MSI2
269663124084473	267678718566895	267727870941162	270416603088379	chromatin organization [GO:0006325]	Cul4-RING E3 ubiquitin ligase complex [GO:0080008];nucleus [GO:0005634]		10	0	20.677	931180000	26	26.2	26.2	26.2	26.2	O22469	O22469	At4g35050	1146	MSI3	WD-40 repeat-containing protein MSI3
280574474334717	286948146820068	281270141601563	285604152679443	anther wall tapetum cell differentiation [GO:0048657];brassinosteroid homeostasis [GO:0010268];brassinosteroid mediated signaling pathway [GO:0009742];detection of brassinosteroid stimulus [GO:0009729];hormone-mediated signaling pathway [GO:0009755];leaf development [GO:0048366];microtubule bundle formation [GO:0001578];negative regulation of cell death [GO:0060548];pollen exine formation [GO:001…	endosome [GO:0005768];endosome membrane [GO:0010008];integral component of membrane [GO:0016021];plasma membrane [GO:0005886]	ATP binding [GO:0005524];identical protein binding [GO:0042802];protein heterodimerization activity [GO:0046982];protein homodimerization activity [GO:0042803];protein kinase activity [GO:0004672];protein serine/threonine kinase activity [GO:0004674];steroid binding [GO:0005496];transmembrane receptor protein tyrosine kinase activity [GO:0004714]	4	0.0018549	2.2324	6457100000	21	1.3	1.3	1.3	2.6	O22476	O22476	At4g39400	1147	BRI1	Protein BRASSINOSTEROID INSENSITIVE 1
285433311462402	282206192016602	284433994293213	283629817962646	chloroplast organization [GO:0009658]	cytosol [GO:0005829]	ATP binding [GO:0005524];protein kinase activity [GO:0004672];protein serine/threonine kinase activity [GO:0004674];protein serine/threonine/tyrosine kinase activity [GO:0004712]	17	0	34.219	3765900000	87	30.8	31.1	24.9	29.7	O22558	O22558	At2g17700	1148	STY8	Serine/threonine-protein kinase STY8
314156856536865	314410953521729	314168949127197	314920921325684	cell differentiation [GO:0030154];chromatin organization [GO:0006325];DNA repair [GO:0006281];flower development [GO:0009908];response to UV-B [GO:0010224]	Cul4-RING E3 ubiquitin ligase complex [GO:0080008];cytoplasm [GO:0005737];cytosol [GO:0005829];mitochondrion [GO:0005739];nucleolus [GO:0005730];nucleus [GO:0005634]	metal ion binding [GO:0046872]	41	0	323.31	57811000000	650	79.1	79.1	70.4	78.9	O22607	O22607	At2g19520	1149	MSI4	WD-40 repeat-containing protein MSI4
241401634216309	NaN	256913909912109	NaN	photosystem II repair [GO:0010206];protein catabolic process [GO:0030163]	chloroplast [GO:0009507];chloroplast thylakoid [GO:0009534];chloroplast thylakoid membrane [GO:0009535];cytosol [GO:0005829];nucleus [GO:0005634];thylakoid [GO:0009579];thylakoid lumen [GO:0031977]	identical protein binding [GO:0042802];serine-type endopeptidase activity [GO:0004252];serine-type peptidase activity [GO:0008236]	16	0	57.619	4503200000	110	8.4	0	2.7	0	O22609	O22609	At3g27925	1150	DEGP1	Protease Do-like 1, chloroplastic
300783920288086	300529727935791	300739307403564	299213886260986	cyanate catabolic process [GO:0009440];response to salt stress [GO:0009651]	cytosol [GO:0005829]	cyanate hydratase activity [GO:0008824];DNA binding [GO:0003677];identical protein binding [GO:0042802]	14	0	282.35	25162000000	204	67.3	70.2	55.4	70.2	O22683	O22683	At3g23490	1152	CYN	Cyanate hydratase
276965732574463	261109008789063	259411392211914	256455116271973		mitochondrion [GO:0005739]		11	0	9.2641	1072300000	22	17.5	19.1	14.1	20	O22714	O22714	At1g60770	1154	At1g60770	Pentatricopeptide repeat-containing protein At1g60770
305061626434326	303074760437012	30370361328125	303465709686279	intracellular protein transport [GO:0006886];vesicle-mediated transport [GO:0016192]	clathrin adaptor complex [GO:0030131];clathrin-coated vesicle membrane [GO:0030665];cytoplasmic vesicle [GO:0031410];cytosol [GO:0005829];early endosome membrane [GO:0031901];Golgi apparatus [GO:0005794];intracellular membrane-bounded organelle [GO:0043231];nucleus [GO:0005634]		28	0	186.95	11776000000	174	51.4	51.2	52.3	55.6	O22715;Q9SAC9	O22715	At1g60780	1155	AP1M2	AP-1 complex subunit mu-2
295477123260498	298989391326904	29015739440918	284433212280273	acetyl-CoA biosynthetic process [GO:0006085];lipid metabolic process [GO:0006629]	citrate lyase complex [GO:0009346];cytosol [GO:0005829]	ATP binding [GO:0005524];ATP citrate synthase activity [GO:0003878]	32	0	99.7	4889000000	59	52.5	52.2	49.4	52.2	O22718	O22718	At1g60810	1156	ACLA-2	ATP-citrate synthase alpha chain protein 2
255987510681152	253687629699707	255920066833496	256796531677246	auxin biosynthetic process [GO:0009851];tryptophan biosynthetic process [GO:0000162]	chloroplast [GO:0009507];cytoplasm [GO:0005737];cytosol [GO:0005829]	indole-3-glycerol-phosphate lyase activity [GO:0033984];tryptophan synthase activity [GO:0004834]	8	0	19.509	1629300000	31	18.2	18.2	32	22.9	O22765	O22765	At4g02610	1157	TRPA1	Tryptophan synthase alpha chain
251372737884521	258786277770996	256320362091064	255774726867676	double fertilization forming a zygote and endosperm [GO:0009567];multicellular organism development [GO:0007275];regulation of defense response [GO:0031347];regulation of transcription, DNA-templated [GO:0006355]	nucleus [GO:0005634]	DNA binding [GO:0003677];DNA-binding transcription activator activity, RNA polymerase II-specific [GO:0001228];DNA-binding transcription factor activity [GO:0003700];protein dimerization activity [GO:0046983]	4	0	6.7194	627480000	23	4.2	7.1	4.2	4.2	O22768	O22768	At4g02590	1158	UNE12	Transcription factor UNE12
275781631469727	274622478485107	27459358215332	276142826080322	mitochondrial electron transport, NADH to ubiquinone [GO:0006120];respiratory electron transport chain [GO:0022904];response to oxidative stress [GO:0006979]	cytosol [GO:0005829];mitochondrial respiratory chain complex I [GO:0005747];mitochondrion [GO:0005739]	2 iron, 2 sulfur cluster binding [GO:0051537];NADH dehydrogenase (ubiquinone) activity [GO:0008137];zinc ion binding [GO:0008270]	9	0	34.92	3344800000	94	17.6	22.4	16.9	17.3	O22769	O22769	At4g02580	1159	At4g02580	NADH dehydrogenase [ubiquinone] flavoprotein 2, mitochondrial
30480583190918	30351318359375	30474889755249	304961948394775	defense response to bacterium [GO:0042742];DNA repair [GO:0006281];generation of catalytic spliceosome for first transesterification step [GO:0000349];innate immune response [GO:0045087];protein K63-linked ubiquitination [GO:0070534]	catalytic step 2 spliceosome [GO:0071013];cell wall [GO:0005618];Cul4-RING E3 ubiquitin ligase complex [GO:0080008];endoplasmic reticulum [GO:0005783];nucleus [GO:0005634];Prp19 complex [GO:0000974];U2-type catalytic step 1 spliceosome [GO:0071006]	ubiquitin protein ligase activity [GO:0061630];ubiquitin-protein transferase activity [GO:0004842]	30	0	323.31	21171000000	292	53.5	61.1	50.1	49.3	O22785	O22785	At2g33340	1162	PRP19B	Pre-mRNA-processing factor 19 homolog 2
278247489929199	277963123321533	273764171600342	279408378601074	regulation of RNA metabolic process [GO:0051252]	endoplasmic reticulum [GO:0005783];nucleus [GO:0005634];ribonucleoprotein complex [GO:1990904]	mRNA binding [GO:0003729];RNA binding [GO:0003723]	11	0	68.336	3775900000	67	35.1	23	28.2	35.1	O22791	O22791	At2g33410	1163	At2g33410	Putative RNA-binding protein
281951656341553	287509174346924	284841232299805	287559871673584	ceramide transport [GO:0035627];intermembrane lipid transfer [GO:0120009]	cytosol [GO:0005829];membrane [GO:0016020];plasma membrane [GO:0005886]	ceramide 1-phosphate binding [GO:1902387];ceramide 1-phosphate transfer activity [GO:1902388];lipid binding [GO:0008289]	17	0	76.951	5656800000	93	41.1	49.5	48	41.1	O22797	O22797	At2g33470	1165	GLTP1	Glycolipid transfer protein 1
287081661224365	287167930603027	284308567047119	287285175323486	cellular response to hypoxia [GO:0071456];response to abscisic acid [GO:0009737];response to cadmium ion [GO:0046686];response to heat [GO:0009408];response to water deprivation [GO:0009414]		oxidoreductase activity [GO:0016491];oxidoreductase activity, acting on the CH-OH group of donors, NAD or NADP as acceptor [GO:0016616]	18	0	81.043	13139000000	219	34.6	32.1	26.5	26.2	O22809	O22809	At2g33590	1166	CRL1	NAD(P)-binding Rossmann-fold superfamily protein
242757587432861	244485931396484	241278610229492	244067840576172			oxidoreductase activity [GO:0016491];oxidoreductase activity, acting on the CH-OH group of donors, NAD or NADP as acceptor [GO:0016616]	16	0	14.465	1741800000	58	18.4	22.4	15.6	18.7	O22810	O22810	At2g33600	1167	CRL2	At2g33600
302437705993652	301447944641113	301981201171875	302952651977539	benzoate metabolic process [GO:0018874];para-aminobenzoic acid metabolic process [GO:0046482];positive regulation of seed germination [GO:0010030];salicylic acid metabolic process [GO:0009696]	cytosol [GO:0005829];intracellular membrane-bounded organelle [GO:0043231]	benzoic acid glucosyltransferase activity [GO:0052641];nicotinate-O-glucosyltransferase activity [GO:0090704];quercetin 3-O-glucosyltransferase activity [GO:0080043];quercetin 7-O-glucosyltransferase activity [GO:0080044];salicylic acid glucosyltransferase (ester-forming) activity [GO:0052639];salicylic acid glucosyltransferase (glucoside-forming) activity [GO:0052640];UDP-glucose:4-aminobenzoate…	24	0	323.31	18988000000	278	40.3	36.5	41.9	40.5	O22822	O22822	At2g43820	1169	UGT74F2	UDP-glycosyltransferase 74F2
267708988189697	269830493927002	268261432647705	268516235351563	maturation of SSU-rRNA [GO:0030490];mRNA splicing, via spliceosome [GO:0000398]	nucleolus [GO:0005730];P-body [GO:0000932];small nucleolar ribonucleoprotein complex [GO:0005732];spliceosomal complex [GO:0005681];U4/U6 x U5 tri-snRNP complex [GO:0046540];U6 snRNP [GO:0005688]	RNA binding [GO:0003723]	6	0	10.398	2708700000	42	33	33	33	33	O22823	O22823	At2g43810	1170	LSM6B	Sm-like protein LSM36B
278130493164063	281013927459717	297831611633301	288470592498779		Cul4-RING E3 ubiquitin ligase complex [GO:0080008];cytosol [GO:0005829]		16	0	100.55	5409100000	102	34.4	35	36.4	34.1	O22826	O22826	At2g43770	1171	At2g43770	At2g43770
284235019683838	284250640869141	283862380981445	285394535064697	Mo-molybdopterin cofactor biosynthetic process [GO:0006777]	cytosol [GO:0005829];molybdopterin synthase complex [GO:0019008]	molybdopterin synthase activity [GO:0030366]	13	0	50.886	7966900000	151	51.5	54	39.9	44.4	O22827	O22827	At2g43760	1172	MOCS2	Molybdopterin synthase catalytic subunit
289306945800781	28980655670166	278657302856445	282621269226074	defense response [GO:0006952];fatty acid biosynthetic process [GO:0006633];fatty acid metabolic process [GO:0006631]	chloroplast stroma [GO:0009570]	acyl-[acyl-carrier-protein] desaturase activity [GO:0045300];metal ion binding [GO:0046872];stearoyl-[acp] desaturase activity [GO:0102786];stearoyl-CoA 9-desaturase activity [GO:0004768]	25	0	121.5	14768000000	189	31.2	33.7	23.7	25.4	O22832;Q84VY3	O22832	At2g43710	1173	FAB2	Stearoyl-[acyl-carrier-protein] 9-desaturase 7, chloroplastic
290317573547363	279359569549561	291167659759521	287736358642578	cell wall macromolecule catabolic process [GO:0016998];chitin catabolic process [GO:0006032];defense response [GO:0006952];polysaccharide catabolic process [GO:0000272]	plasma membrane [GO:0005886]	chitin binding [GO:0008061];chitinase activity [GO:0004568]	16	0	67.746	5798200000	106	44.5	31.3	35.9	31.3	O22842	O22842	At2g43610	1175	At2g43610	Endochitinase At2g43610
308219089508057	304616813659668	304167938232422	302758636474609	ribonucleoprotein complex assembly [GO:0022618];translation [GO:0006412]	cytosol [GO:0005829];cytosolic large ribosomal subunit [GO:0022625];cytosolic ribosome [GO:0022626]	structural constituent of ribosome [GO:0003735]	13	0	62.913	14076000000	85	76.8	79.7	79.7	76.8	O22860	O22860	At2g43460	1176	RPL38A	60S ribosomal protein L38
243699951171875	245709171295166	240388374328613	246636753082275	hydrogen peroxide catabolic process [GO:0042744];response to oxidative stress [GO:0006979]	extracellular region [GO:0005576];plant-type cell wall [GO:0009505];plasmodesma [GO:0009506]	heme binding [GO:0020037];metal ion binding [GO:0046872];peroxidase activity [GO:0004601]	2	0	5.2614	181580000	7	5.4	5.4	10.4	10.4	O22862	O22862	At2g43480	1177	PER26	Probable peroxidase 26
264476146697998	264164962768555	265040798187256	265279216766357		cytoplasm [GO:0005737];nucleoplasm [GO:0005654];nucleus [GO:0005634];perinuclear region of cytoplasm [GO:0048471]	DNA binding [GO:0003677];DNA-binding transcription factor activity [GO:0003700];protein self-association [GO:0043621]	8	0	16.196	1473600000	18	18.8	21.8	18.8	18.8	O22873	O22873	At2g40620	1178	BZIP18	bZIP transcription factor 18
269710369110107	274427680969238	272734661102295	266434764862061	chlorophyll biosynthetic process [GO:0015995];protoporphyrinogen IX biosynthetic process [GO:0006782]	chloroplast [GO:0009507];chloroplast envelope [GO:0009941];chloroplast stroma [GO:0009570];Golgi apparatus [GO:0005794]	uroporphyrinogen decarboxylase activity [GO:0004853]	34	0	323.31	107710000000	658	26.9	36	25.9	30.5	O22886	O22886	At2g40490	1180	HEME2	Uroporphyrinogen decarboxylase 2, chloroplastic
248273067474365	249453430175781	252470989227295	246923751831055	mRNA processing [GO:0006397];RNA splicing [GO:0008380]	chloroplast envelope [GO:0009941];spliceosomal complex [GO:0005681]	ATP binding [GO:0005524];RNA binding [GO:0003723];RNA helicase activity [GO:0003724]	29	0	21.472	753420000	20	31	34.6	31.7	27.4	O22899	O22899	At2g47250	1182	At2g47250	Probable pre-mRNA-splicing factor ATP-dependent RNA helicase DEAH3
267984771728516	270477046966553	268016872406006	269681816101074		nucleus [GO:0005634]	ATP binding [GO:0005524];RNA binding [GO:0003723];RNA helicase activity [GO:0003724]	13	0	12.002	2528800000	59	18.6	11.7	10.7	10	O22907	O22907	At2g47330	1183	RH24	DEAD-box ATP-dependent RNA helicase 24
270705051422119	272182655334473	269660930633545	270979824066162	cis assembly of pre-catalytic spliceosome [GO:0000354];mRNA splicing, via spliceosome [GO:0000398]	Cajal body [GO:0015030];cytoplasm [GO:0005737];nucleoplasm [GO:0005654];spliceosomal complex [GO:0005681];U2 snRNP [GO:0005686]	RNA binding [GO:0003723]	6	0	16.743	3012300000	45	11.2	21.6	26.7	22	O22922	O22922	At2g30260	1185	U2B''	U2 small nuclear ribonucleoprotein B''
278265686035156	278710899353027	279681262969971	277977352142334	negative regulation of unidimensional cell growth [GO:0051511];regulation of cell wall pectin metabolic process [GO:1902066]	cell wall [GO:0005618];plant-type cell wall [GO:0009505];plasmodesma [GO:0009506]		10	0	37.944	3509400000	60	30.3	25.4	15.1	25.1	O22940	O22940	At2g41800	1186	At2g41800	At2g41800/T11A7.10
310604648590088	308303203582764	30881031036377	308822708129883	peptide catabolic process [GO:0043171];proteolysis involved in cellular protein catabolic process [GO:0051603]	cytosol [GO:0005829];mitochondrion [GO:0005739];peroxisome [GO:0005777]	metal ion binding [GO:0046872];metalloendopeptidase activity [GO:0004222]	57	0	286.2	22696000000	413	42.2	51	46.6	43.4	O22941;A0A1I9LPB3	O22941	At2g41790	1187	PXM16	Insulin-degrading enzyme-like 1, peroxisomal
29525369644165	294298400878906	296479759216309	297546806335449	regulation of programmed cell death [GO:0043067]	cytosol [GO:0005829];endoplasmic reticulum [GO:0005783];nucleus [GO:0005634];plasmodesma [GO:0009506]	mRNA binding [GO:0003729];RNA binding [GO:0003723]	38	0	314.62	18175000000	363	47.6	52.6	43	45	O22957	O22957	At2g34040	1189	At2g34040	Apoptosis inhibitory protein 5 (API5)
255924911499023	26187219619751	250607280731201	253288917541504	mitochondrial proton-transporting ATP synthase complex assembly [GO:0033615]	mitochondrion [GO:0005739]		4	0	9.1138	586570000	25	18.1	18.1	14.1	13.7	O22958	O22958	At2g34050	1190	At2g34050	ATP synthase F1 complex assembly factor
257385883331299	257044563293457	238386516571045	25753942489624		Golgi apparatus [GO:0005794];integral component of membrane [GO:0016021]	O-acetyltransferase activity [GO:0016413]	8	0	50.464	1880800000	49	8.8	8.8	5.7	8.8	O22960	O22960	At2g34070	1191	TBL37	Protein trichome birefringence-like 37
279161014556885	278619518280029	277873706817627	27800329208374	cellular response to hypoxia [GO:0071456];fatty acid homeostasis [GO:0055089];lipid homeostasis [GO:0055088];phosphatidic acid biosynthetic process [GO:0006654];phospholipid homeostasis [GO:0055091];triglyceride homeostasis [GO:0070328]	cytoplasm [GO:0005737]	1-acylglycerol-3-phosphate O-acyltransferase activity [GO:0003841];carboxylic ester hydrolase activity [GO:0052689];lipase activity [GO:0016298];lysophosphatidic acid acyltransferase activity [GO:0042171];phospholipase A2 activity [GO:0004623]	11	0	55.241	1585800000	34	26.3	31.1	26.3	28.7	O22975	O22975	At4g24160	1193	At4g24160	1-acylglycerol-3-phosphate O-acyltransferase
254670314788818	236284523010254	250190315246582	239261474609375	defense response [GO:0006952]	anchored component of membrane [GO:0031225];anchored component of plasma membrane [GO:0046658];mitochondrion [GO:0005739];plasma membrane [GO:0005886];plasmodesma [GO:0009506]	chitin binding [GO:0008061]	12	0	67.24	10675000000	106	7.7	6.9	8.9	5.7	O23006	O23006	At2g17120	1195	LYM2	LysM domain-containing GPI-anchored protein 2
299767818450928	300269660949707	298655834197998	298965454101563	oxidation-reduction process [GO:0055114];potassium ion transport [GO:0006813];regulation of ion transmembrane transport [GO:0034765]	extracellular region [GO:0005576];plasma membrane [GO:0005886];plasmodesma [GO:0009506]	aldo-keto reductase (NADP) activity [GO:0004033];voltage-gated ion channel activity [GO:0005244]	25	0	88.432	19079000000	225	55.5	54	41.8	44.2	O23016	O23016	At1g04690	1196	KAB1	Probable voltage-gated potassium channel subunit beta
29826416015625	297186717987061	297386341094971	297938022613525	protein modification by small protein conjugation [GO:0032446];protein ufmylation [GO:0071569]	cytoplasm [GO:0005737];cytosol [GO:0005829]	ATP binding [GO:0005524];metal ion binding [GO:0046872];UFM1 activating enzyme activity [GO:0071566]	24	0	323.31	19978000000	294	44.5	48.3	41.8	48.3	O23034	O23034	At1g05350	1197	At1g05350	Ubiquitin-like modifier-activating enzyme 5
289093914031982	288051357269287	285408573150635	288695316314697	hydrogen peroxide catabolic process [GO:0042744];hyperosmotic salinity response [GO:0042538];response to cold [GO:0009409];response to desiccation [GO:0009269];response to oxidative stress [GO:0006979]	endoplasmic reticulum [GO:0005783];extracellular region [GO:0005576];plant-type cell wall [GO:0009505];plasmodesma [GO:0009506]	heme binding [GO:0020037];metal ion binding [GO:0046872];peroxidase activity [GO:0004601]	13	0	240.17	6079000000	81	44.8	41.1	34	37.1	O23044;Q43872;P0DI10	O23044	At1g05260	1198	PER3	Peroxidase 3
254593276977539	252881355285645	252726650238037	255549373626709	regulation of cell cycle [GO:0051726]	nucleus [GO:0005634]		7	0	10.28	877490000	12	11.8	23	14.3	17.1	O23126	O23126	At1g22970	1200	At1g22970	At1g22970/F19G10_8
262908611297607	263483066558838	27006031036377	265028667449951	gibberellic acid homeostasis [GO:0010336];mitochondrial electron transport, cytochrome c to oxygen [GO:0006123];mitochondrial electron transport, ubiquinol to cytochrome c [GO:0006122]	cytosol [GO:0005829];mitochondrial intermembrane space [GO:0005758];mitochondrion [GO:0005739];nucleus [GO:0005634];respirasome [GO:0070469];vacuolar membrane [GO:0005774]	copper ion binding [GO:0005507];electron transfer activity [GO:0009055];heme binding [GO:0020037]	8	0	23.85	3917300000	79	46.5	27.2	33.3	22.8	O23138	O23138	At1g22840	1201	CYTC-1	Cytochrome c-1
288752555847168	300607223510742	29130651473999	292552757263184	endocytosis [GO:0006897];intracellular protein transport [GO:0006886];vesicle-mediated transport [GO:0016192]	clathrin adaptor complex [GO:0030131];clathrin-coated pit [GO:0005905];cytoplasmic vesicle [GO:0031410];Golgi apparatus [GO:0005794];intracellular membrane-bounded organelle [GO:0043231]	lipid binding [GO:0008289]	25	0	52.875	7025800000	71	39.3	37.4	47.3	31.5	O23140	O23140	At5g46630	1202	AP2M	AP-2 complex subunit mu
292517604827881	2933909034729	294804668426514	292380409240723	regulation of proton transport [GO:0010155]	cytosol [GO:0005829];endoplasmic reticulum [GO:0005783];endoplasmic reticulum membrane [GO:0005789];integral component of membrane [GO:0016021];plasma membrane [GO:0005886];plasmodesma [GO:0009506]	mRNA binding [GO:0003729]	41	0	100.32	15472000000	289	44.3	45.3	34.2	33.5	O23144	O23144	At4g27500	1204	PPI1	Proton pump-interactor 1
268522186279297	267721576690674	268098030090332	268268718719482		cytosol [GO:0005829];vacuolar membrane [GO:0005774]		17	0	116.69	3472500000	91	26.7	35.2	32.7	32.7	O23167	O23167	At4g37190	1205	C7A10.170	At4g37190
265147113800049	264612636566162	26461404800415	262909145355225	defense response to fungus, incompatible interaction [GO:0009817];jasmonic acid metabolic process [GO:0009694];salicylic acid metabolic process [GO:0009696];systemic acquired resistance [GO:0009627]		hydrolase activity [GO:0016787];hydrolase activity, acting on ester bonds [GO:0016788];methyl indole-3-acetate esterase activity [GO:0080030];methyl jasmonate esterase activity [GO:0080032];methyl salicylate esterase activity [GO:0080031]	8	0	29.432	1095300000	35	37.5	38.3	25	25	O23171	O23171	At4g37150	1206	MES9	Methylesterase 9
289109077453613	293179912567139	280909862518311	283136730194092	defense response [GO:0006952];lateral root formation [GO:0010311];lipid catabolic process [GO:0016042]	cytoplasm [GO:0005737]	acylglycerol lipase activity [GO:0047372];phospholipase activity [GO:0004620]	24	0	166.03	7414100000	132	56.3	59.9	52.9	53.9	O23179	O23179	At4g37070	1207	PLP1	Patatin-like protein 1
271103820800781	274867706298828	27725269317627	273956642150879	oxidation-reduction process [GO:0055114]	plasma membrane [GO:0005886]	FMN binding [GO:0010181];NAD(P)H dehydrogenase (quinone) activity [GO:0003955]	5	0	25.462	1753500000	38	18.3	21.6	21.6	18.3	O23207	O23207	At4g36750	1209	At4g36750	Probable NAD(P)H dehydrogenase (quinone) FQR1-like 2
280147819519043	267981052398682	261355724334717	271984481811523	defense response to bacterium [GO:0042742];mRNA splicing, via spliceosome [GO:0000398]	commitment complex [GO:0000243];nuclear speck [GO:0016607];nucleus [GO:0005634];U2AF [GO:0089701];U2-type prespliceosome [GO:0071004]	poly-pyrimidine tract binding [GO:0008187];pre-mRNA 3'-splice site binding [GO:0030628]	10	0	59.436	1836600000	41	22.3	25.1	17.8	25.1	O23212	O23212	At4g36690	1210	U2AF65A	Splicing factor U2af large subunit A
277025299072266	28999002456665	26403600692749	276856536865234	hydrogen peroxide catabolic process [GO:0042744];response to oxidative stress [GO:0006979]	cell wall [GO:0005618];extracellular region [GO:0005576]	heme binding [GO:0020037];metal ion binding [GO:0046872];peroxidase activity [GO:0004601]	12	0	59.351	2056900000	47	47.4	43.8	39.6	42.6	O23237;Q9SLH7	O23237	At4g36430	1211	PER49	Peroxidase 49
27742525100708	278172035217285	278207378387451	277925319671631	nitrogen compound metabolic process [GO:0006807];photorespiration [GO:0009853]	mitochondrion [GO:0005739];plasma membrane [GO:0005886]	(R)-2-hydroxyglutarate dehydrogenase activity [GO:0051990];2-hydroxyglutarate dehydrogenase activity [GO:0047545];FAD binding [GO:0071949]	21	0	73.937	7859500000	165	10.4	26.8	29.5	19.3	O23240	O23240	At4g36400	1212	D2HGDH	D-2-hydroxyglutarate dehydrogenase, mitochondrial
271007919311523	271512203216553	265787391662598	26829776763916	response to virus [GO:0009615]	cytoplasm [GO:0005737];cytoplasmic stress granule [GO:0010494];cytosol [GO:0005829];eukaryotic translation initiation factor 4F complex [GO:0016281];mRNA cap binding complex [GO:0005845];nucleolus [GO:0005730];nucleus [GO:0005634];P-body [GO:0000932]	RNA 7-methylguanosine cap binding [GO:0000340];translation initiation factor activity [GO:0003743]	7	0	10.855	2017400000	43	30.2	33.2	37.9	33.2	O23252	O23252	At4g18040	1213	EIF4E1	Eukaryotic translation initiation factor 4E-1
356237487792969	355668029785156	355189361572266	355383796691895	cellular response to tetrahydrofolate [GO:1904482];circadian rhythm [GO:0007623];folic acid metabolic process [GO:0046655];glycine biosynthetic process from serine [GO:0019264];glycine metabolic process [GO:0006544];L-serine catabolic process [GO:0006565];one-carbon metabolic process [GO:0006730];response to cadmium ion [GO:0046686];tetrahydrofolate interconversion [GO:0035999];tetrahydrofolate m…	cytosol [GO:0005829];plasma membrane [GO:0005886];plasmodesma [GO:0009506]	amino acid binding [GO:0016597];cobalt ion binding [GO:0050897];glycine hydroxymethyltransferase activity [GO:0004372];pyridoxal phosphate binding [GO:0030170];serine binding [GO:0070905];zinc ion binding [GO:0008270]	68	0	323.31	459840000000	1350	96	95.8	95.3	95.5	O23254	O23254	At4g13930	1214	SHM4	Serine hydroxymethyltransferase 4
357428665161133	357109298706055	357323150634766	35615550994873	DNA methylation-dependent heterochromatin assembly [GO:0006346];embryo development ending in seed dormancy [GO:0009793];one-carbon metabolic process [GO:0006730];posttranscriptional gene silencing [GO:0016441];S-adenosylmethionine cycle [GO:0033353]	cytosol [GO:0005829];plasma membrane [GO:0005886];plasmodesma [GO:0009506];vacuolar membrane [GO:0005774];vacuole [GO:0005773]	adenosylhomocysteinase activity [GO:0004013];copper ion binding [GO:0005507]	71	0	323.31	727950000000	2264	82.7	77.3	77.3	76.7	O23255	O23255	At4g13940	1215	SAHH1	Adenosylhomocysteinase 1
31606466293335	316591053009033	317522659301758	317888507843018	cellular response to selenium ion [GO:0071291];response to cadmium ion [GO:0046686];response to hydrogen peroxide [GO:0042542];sulfate assimilation [GO:0000103]	cytosol [GO:0005829];plasmodesma [GO:0009506]	selenium binding [GO:0008430]	47	0	323.31	72276000000	642	78.8	86.3	83.5	82.2	O23264	O23264	At4g14030	1216	SBP1	Selenium-binding protein 1
319866142272949	326489448547363	317648143768311	321116943359375	translation [GO:0006412]	cytosol [GO:0005829];cytosolic large ribosomal subunit [GO:0022625]	structural constituent of ribosome [GO:0003735]	20	0	74.046	46504000000	120	71.4	78.1	78.1	71.4	O23290	O23290	At3g23390	1218	RPL36AA	60S ribosomal protein L36a
246545810699463	248964290618896	24471658706665	248355236053467	fatty acid beta-oxidation [GO:0006635];fatty acid catabolic process [GO:0009062];indolebutyric acid metabolic process [GO:0080024];response to indolebutyric acid [GO:0080026];root hair elongation [GO:0048767]	peroxisome [GO:0005777]	dodecenoyl-CoA delta-isomerase activity [GO:0004165];enoyl-CoA hydratase activity [GO:0004300]	6	0	4.419	789150000	23	10.8	10.8	10.8	10.8	O23299	O23299	At4g14430	1219	ECI2	Enoyl-CoA delta isomerase 2, peroxisomal
244150619506836	247913398742676	250089817047119	243605823516846	positive regulation of transcription, DNA-templated [GO:0045893]	cytosol [GO:0005829];nucleus [GO:0005634]	DNA-binding transcription factor activity [GO:0003700];protein heterodimerization activity [GO:0046982];sequence-specific DNA binding [GO:0043565]	7	0	11.64	2944300000	46	7.5	7.5	8.1	7.5	O23310	O23310	At4g14540	1221	NFYB3	Nuclear transcription factor Y subunit B-3
NaN	247012348175049	NaN	247522068023682	carotenoid biosynthetic process [GO:0016117];oxidation-reduction process [GO:0055114]	chloroplast [GO:0009507];chloroplast envelope [GO:0009941];chloroplast membrane [GO:0031969];chloroplast stroma [GO:0009570];cytosol [GO:0005829]	heme binding [GO:0020037];iron ion binding [GO:0005506];monooxygenase activity [GO:0004497];oxidoreductase activity, acting on paired donors, with incorporation or reduction of molecular oxygen [GO:0016705]	7	0	6.6711	893250000	12	0	1	0	3.6	O23365	O23365	At4g15110	1223	CYP97B3	Cytochrome P450 97B3, chloroplastic
335969047546387	334808731079102	321443367004395	331444129943848			transferase activity, transferring acyl groups other than amino-acyl groups [GO:0016747]	41	0	323.31	67722000000	353	61.7	63.9	61.7	55.8	O23392	O23392	At4g15390	1224	dl3740c	HSR201-like protein
273972988128662	274214973449707	268051357269287	268111515045166	brassinosteroid homeostasis [GO:0010268];brassinosteroid mediated signaling pathway [GO:0009742];brassinosteroid metabolic process [GO:0016131];regulation of brassinosteroid biosynthetic process [GO:0010422];regulation of flavonoid biosynthetic process [GO:0009962];response to absence of light [GO:0009646];response to brassinosteroid [GO:0009741]	cytosol [GO:0005829]	transferase activity, transferring acyl groups other than amino-acyl groups [GO:0016747]	10	0	17.056	1488800000	41	18.9	23	16.1	18.6	O23393	O23393	At4g15400	1225	BIA1	BAHD acyltransferase BIA1
257271270751953	260447273254395	265998859405518	262509689331055		intracellular membrane-bounded organelle [GO:0043231]	cinnamate beta-D-glucosyltransferase activity [GO:0050412];quercetin 3-O-glucosyltransferase activity [GO:0080043];quercetin 7-O-glucosyltransferase activity [GO:0080044];sinapate 1-glucosyltransferase activity [GO:0050284];UDP-glycosyltransferase activity [GO:0008194]	9	0	10.855	2141500000	60	13.2	13.2	10.4	13.2	O23401	O23401	At4g15490	1226	UGT84A3	UDP-glycosyltransferase 84A3
281766452789307	27378568649292	276161766052246	276425819396973		intracellular membrane-bounded organelle [GO:0043231]	cinnamate beta-D-glucosyltransferase activity [GO:0050412];quercetin 3-O-glucosyltransferase activity [GO:0080043];quercetin 7-O-glucosyltransferase activity [GO:0080044];sinapate 1-glucosyltransferase activity [GO:0050284];UDP-glycosyltransferase activity [GO:0008194]	11	0	57.879	2973000000	69	22.5	20.6	21.1	21.1	O23402	O23402	At4g15500	1227	UGT84A4	UDP-glycosyltransferase 84A4
226381206512451	235207328796387	245307083129883	NaN	photosystem I assembly [GO:0048564]	chloroplast [GO:0009507];chloroplast stroma [GO:0009570];chloroplast thylakoid lumen [GO:0009543];chloroplast thylakoid membrane [GO:0009535];extrinsic component of membrane [GO:0019898];photosystem II oxygen evolving complex [GO:0009654];thylakoid [GO:0009579];thylakoid lumen [GO:0031977]	calcium ion binding [GO:0005509]	17	0	89.298	9480200000	115	3.1	3.1	3.5	0	O23403	O23403	At4g15510	1228	PPD1	PsbP domain-containing protein 1, chloroplastic
272400894165039	276005249023438	273717727661133	275483379364014	photosynthesis [GO:0015979];pyruvate metabolic process [GO:0006090]	chloroplast [GO:0009507];chloroplast stroma [GO:0009570];cytosol [GO:0005829];nucleus [GO:0005634]	ATP binding [GO:0005524];kinase activity [GO:0016301];metal ion binding [GO:0046872];pyruvate, phosphate dikinase activity [GO:0050242]	114	0	323.31	439150000000	1763	23.1	18.7	13.7	11.1	O23404	O23404	At4g15530	1229	PPDK	Pyruvate, phosphate dikinase 1, chloroplastic
309666423797607	309221687316895	297372970581055	307831611633301	response to toxic substance [GO:0009636]	intracellular membrane-bounded organelle [GO:0043231]	quercetin 3-O-glucosyltransferase activity [GO:0080043];quercetin 7-O-glucosyltransferase activity [GO:0080044];UDP-glycosyltransferase activity [GO:0008194]	22	0	170.24	15780000000	165	43.5	41.4	43.5	41.1	O23406	O23406	At4g15550	1230	UGT75D1	UDP-glycosyltransferase 75D1
297826309204102	285604152679443	296551265716553	295244178771973	galactose metabolic process [GO:0006012]	cytosol [GO:0005829];integral component of membrane [GO:0016021];plasmodesma [GO:0009506]	ATP binding [GO:0005524];galactose binding [GO:0005534];L-arabinokinase activity [GO:0009702]	40	0	235.05	9647900000	174	42	39.8	34.7	36.6	O23461	O23461	At4g16130	1231	ARA1	L-arabinokinase
263453826904297	263705596923828	271709289550781	270720405578613	cellular response to cold [GO:0070417];positive regulation of transcription by RNA polymerase II [GO:0045944];regulation of transcription, DNA-templated [GO:0006355];response to cold [GO:0009409]	nucleus [GO:0005634]	calmodulin binding [GO:0005516];DNA-binding transcription factor activity [GO:0003700];sequence-specific DNA binding [GO:0043565]	8	0	17.024	1184400000	28	8	8.9	10.1	8.1	O23463	O23463	At4g16150	1232	CAMTA5	Calmodulin-binding transcription activator 5
250475177764893	259862213134766	260244941711426	259357776641846	sexual reproduction [GO:0019953]	extracellular region [GO:0005576]		3	0	5.3123	508760000	12	4	13.2	13.2	8	O23547	O23547	At4g17030	1235	EXLB1	Expansin-like B1
225490550994873	232605495452881	229031772613525	264628105163574	maltose biosynthetic process [GO:0000024];response to cold [GO:0009409];starch catabolic process [GO:0005983]	chloroplast stroma [GO:0009570];cytosol [GO:0005829]	amylopectin maltohydrolase activity [GO:0102229];beta-amylase activity [GO:0016161]	51	0	323.31	43883000000	421	3.5	6.6	3.5	1.8	O23553	O23553	At4g17090	1236	BAM3	Beta-amylase 3, chloroplastic
287068176269531	289243659973145	289255828857422	287186546325684	carbohydrate metabolic process [GO:0005975];carboxylic acid metabolic process [GO:0019752];response to abscisic acid [GO:0009737]	cytosol [GO:0005829];plasma membrane [GO:0005886]	L-lactate dehydrogenase activity [GO:0004459]	17	0	61.23	9531800000	177	39.7	44.8	43.1	45.3	O23569	O23569	At4g17260	1237	dl4665w	L-lactate dehydrogenase
231422214508057	232218151092529	240409297943115	238002548217773		chloroplast thylakoid lumen [GO:0009543];mitochondrion [GO:0005739];thylakoid [GO:0009579];thylakoid lumen [GO:0031977]	endopeptidase activity [GO:0004175];serine-type peptidase activity [GO:0008236]	17	0	81.731	6580600000	99	1.2	1.2	3.9	3.9	O23614	O23614	At4g17740	1239	CTPA2	Carboxyl-terminal-processing peptidase 2, chloroplastic
294151020050049	299633388519287	293508129119873	295006275177002	dephosphorylation [GO:0016311]	cytoplasm [GO:0005737];cytosol [GO:0005829]	transferase activity, transferring glycosyl groups [GO:0016757]	31	0	227.71	7209200000	126	37.7	37	27.6	31.3	O23617	O23617	At4g17770	1240	TPS5	Alpha,alpha-trehalose-phosphate synthase [UDP-forming] 5
24391393661499	240553169250488	242896137237549	242461929321289		nucleus [GO:0005634]	AT DNA binding [GO:0003680];DNA-binding transcription factor activity [GO:0003700]	1	0.00019198	2.825	175320000	8	3.4	3.4	3.4	3.4	O23620	O23620	At4g17800	1241	AHL23	AT-hook motif nuclear-localized protein 23
325835380554199	325783309936523	325183143615723	325604248046875	diadenosine tetraphosphate biosynthetic process [GO:0015966];glycyl-tRNA aminoacylation [GO:0006426];mitochondrial glycyl-tRNA aminoacylation [GO:0070150];response to cadmium ion [GO:0046686]	chloroplast [GO:0009507];cytoplasm [GO:0005737];cytosol [GO:0005829];endosome [GO:0005768];Golgi apparatus [GO:0005794];mitochondrion [GO:0005739];nucleus [GO:0005634];trans-Golgi network [GO:0005802]	ATP binding [GO:0005524];glycine-tRNA ligase activity [GO:0004820];protein dimerization activity [GO:0046983];transferase activity [GO:0016740]	96	0	323.31	185040000000	1647	69.8	68.7	71.1	71.2	O23627;Q9FXG2	O23627	At1g29880	1242	At1g29880	Glycine--tRNA ligase, mitochondrial 1
254800662994385	258572597503662	262497406005859	257258796691895	nucleosome assembly [GO:0006334]	chloroplast stroma [GO:0009570];chloroplast thylakoid [GO:0009534];cytosol [GO:0005829];nucleolus [GO:0005730];nucleosome [GO:0000786]	DNA binding [GO:0003677];protein heterodimerization activity [GO:0046982]	22	0	4.9846	1528200000	30	82	82	78.7	78.7	O23629	O23629	At3g45980	1243	H2B	Histone H2B.6
278944072723389	2830908203125	278206768035889	2854811668396	amylopectin biosynthetic process [GO:0010021];carbohydrate metabolic process [GO:0005975];cellular response to fructose stimulus [GO:0071332];cellular response to glucose stimulus [GO:0071333];cellular response to light stimulus [GO:0071482];cellular response to sucrose stimulus [GO:0071329];glycogen biosynthetic process [GO:0005978];starch biosynthetic process [GO:0019252];starch metabolic proce…	amyloplast [GO:0009501];chloroplast [GO:0009507];chloroplast stroma [GO:0009570];cytoplasm [GO:0005737]	1,4-alpha-glucan branching enzyme activity (using a glucosylated glycogenin as primer for glycogen synthesis) [GO:0102752];1,4-alpha-glucan branching enzyme activity [GO:0003844];cation binding [GO:0043169];hydrolase activity, hydrolyzing O-glycosyl compounds [GO:0004553]	28	0	127.52	8381400000	219	19.8	21.3	20.3	16	O23647	O23647	At2g36390	1244	SBE2.1	1,4-alpha-glucan-branching enzyme 2-1, chloroplastic/amyloplastic
266371326446533	265642871856689	267283229827881	270561027526855	homoserine biosynthetic process [GO:0009090];lysine biosynthetic process via diaminopimelate [GO:0009089];threonine biosynthetic process [GO:0009088]	chloroplast stroma [GO:0009570];cytoplasm [GO:0005737]	aspartate kinase activity [GO:0004072];ATP binding [GO:0005524]	14	0	35.4	2620600000	66	20	17.3	14.5	16.2	O23653	O23653	At5g14060	1245	AK2	Aspartokinase 2, chloroplastic
347285194396973	346708221435547	34676139831543	34717887878418	ATP metabolic process [GO:0046034];Golgi organization [GO:0007030];pollen development [GO:0009555]	cell wall [GO:0005618];chloroplast [GO:0009507];chloroplast envelope [GO:0009941];cytosol [GO:0005829];Golgi apparatus [GO:0005794];mitochondrion [GO:0005739];plant-type vacuole [GO:0000325];plasma membrane [GO:0005886];plasmodesma [GO:0009506];proton-transporting V-type ATPase, V1 domain [GO:0033180];vacuolar membrane [GO:0005774];vacuole [GO:0005773]	ATP binding [GO:0005524];protease binding [GO:0002020];proton-transporting ATPase activity, rotational mechanism [GO:0046961]	82	0	323.31	347340000000	1582	84.6	83.8	83.1	81.1	O23654	O23654	At1g78900	1246	VHA-A	V-type proton ATPase catalytic subunit A
291262264251709	281370677947998	287801914215088	282747535705566	intracellular protein transport [GO:0006886];Rab protein signal transduction [GO:0032482]	endomembrane system [GO:0012505];Golgi apparatus [GO:0005794];nucleus [GO:0005634];plasma membrane [GO:0005886]	GTP binding [GO:0005525];GTPase activity [GO:0003924]	12	0	78.136	4577200000	61	48.6	44.8	53.3	35.8	O23657;O49841	O23657	At1g43890	1247	RABC1	Ras-related protein RABC1
296574974060059	295796737670898	294816036224365	295801601409912	embryo development ending in seed dormancy [GO:0009793];mRNA processing [GO:0006397];mRNA transport [GO:0051028];nuclear-transcribed mRNA catabolic process, nonsense-mediated decay [GO:0000184];pollen tube guidance [GO:0010183];positive regulation of gene expression [GO:0010628];regulation of translation [GO:0006417];RNA splicing [GO:0008380]	exon-exon junction complex [GO:0035145];nuclear speck [GO:0016607];nucleolus [GO:0005730];nucleoplasm [GO:0005654];P-body [GO:0000932]	RNA binding [GO:0003723]	15	0	120.52	11732000000	150	70.7	82.7	74.7	74.7	O23676	O23676	At1g02140	1249	MAGO	Protein mago nashi homolog
243082752227783	24041431427002	NaN	243882427215576		chloroplast [GO:0009507];chloroplast stroma [GO:0009570]	DNA-directed 5'-3' RNA polymerase activity [GO:0003899]	7	0	51.957	4085800000	53	4.5	4.5	0	4.5	O23684	O23684	At2g41950	1250	At2g41950	At2g41950/T6D20.26
276109085083008	282833461761475	278812198638916	277446441650391	floral organ morphogenesis [GO:0048444];fruit morphogenesis [GO:0048530];inductive cell-cell signaling [GO:0031129];leaf morphogenesis [GO:0009965];microtubule cytoskeleton organization [GO:0000226];monopolar cell growth [GO:0042814];nuclear migration [GO:0007097];regulation of cell shape [GO:0008360];regulation of epidermal cell differentiation [GO:0045604];regulation of epidermal cell division …	cytoplasmic stress granule [GO:0010494];cytosol [GO:0005829];microtubule [GO:0005874];trans-Golgi network [GO:0005802]	identical protein binding [GO:0042802];kinase binding [GO:0019900];NAD binding [GO:0051287];oxidoreductase activity, acting on the CH-OH group of donors, NAD or NADP as acceptor [GO:0016616];protein homodimerization activity [GO:0042803];protein self-association [GO:0043621];transcription corepressor activity [GO:0003714]	12	0	31.214	2372800000	44	21.9	17.6	22.2	17.6	O23702	O23702	At1g01510	1251	AN	C-terminal binding protein AN
320996131896973	322100486755371	321198501586914	321264190673828	proteasomal protein catabolic process [GO:0010498];proteasomal ubiquitin-independent protein catabolic process [GO:0010499];proteasome-mediated ubiquitin-dependent protein catabolic process [GO:0043161];response to zinc ion [GO:0010043]	cytoplasm [GO:0005737];cytosol [GO:0005829];cytosolic ribosome [GO:0022626];nucleus [GO:0005634];proteasome complex [GO:0000502];proteasome core complex [GO:0005839];proteasome core complex, alpha-subunit complex [GO:0019773]	endopeptidase activity [GO:0004175];threonine-type endopeptidase activity [GO:0004298]	28	0	323.31	63352000000	485	96.2	96.6	96.6	89.4	O23708	O23708	At1g16470	1252	PAB1	Proteasome subunit alpha type-2-A
310045719146729	309292411804199	305884399414063	307403717041016	proteasomal protein catabolic process [GO:0010498];proteasomal ubiquitin-independent protein catabolic process [GO:0010499];proteasome-mediated ubiquitin-dependent protein catabolic process [GO:0043161]	cytoplasm [GO:0005737];cytosol [GO:0005829];nucleus [GO:0005634];proteasome complex [GO:0000502];proteasome core complex [GO:0005839];proteasome core complex, beta-subunit complex [GO:0019774]	endopeptidase activity [GO:0004175];threonine-type endopeptidase activity [GO:0004298]	24	0	180.41	25112000000	233	56.8	60.4	59.3	57.1	O23710	O23710	At3g27430	1253	PBB1	Proteasome subunit beta type-7-A
262979602813721	265553760528564	263357219696045	26266637802124	proteasomal protein catabolic process [GO:0010498];proteasomal ubiquitin-independent protein catabolic process [GO:0010499];proteasome-mediated ubiquitin-dependent protein catabolic process [GO:0043161]	cytoplasm [GO:0005737];cytosol [GO:0005829];nucleus [GO:0005634];plasma membrane [GO:0005886];plasmodesma [GO:0009506];proteasome complex [GO:0000502];proteasome core complex [GO:0005839];proteasome core complex, alpha-subunit complex [GO:0019773]	endopeptidase activity [GO:0004175];threonine-type endopeptidase activity [GO:0004298]	19	0	39.941	1546600000	40	59.2	50.5	50.2	50.5	O23712	O23712	At1g47250	1254	PAF2	Proteasome subunit alpha type-1-B
276840496063232	273025169372559	268090667724609	271013927459717	proteasomal protein catabolic process [GO:0010498];proteasomal ubiquitin-independent protein catabolic process [GO:0010499];proteasome-mediated ubiquitin-dependent protein catabolic process [GO:0043161]	apoplast [GO:0048046];cytoplasm [GO:0005737];cytosol [GO:0005829];nucleus [GO:0005634];plasma membrane [GO:0005886];proteasome complex [GO:0000502];proteasome core complex [GO:0005839];proteasome core complex, beta-subunit complex [GO:0019774];secretory vesicle [GO:0099503];vacuolar membrane [GO:0005774];vacuole [GO:0005773]	endopeptidase activity [GO:0004175];threonine-type endopeptidase activity [GO:0004298]	13	0	6.4133	2203300000	21	53.4	53.4	53.4	53.4	O23714	O23714	At3g22630	1255	PBD1	Proteasome subunit beta type-2-A
315434226989746	315009021759033	314699516296387	314897499084473	proteasomal protein catabolic process [GO:0010498];proteasomal ubiquitin-independent protein catabolic process [GO:0010499];proteasome-mediated ubiquitin-dependent protein catabolic process [GO:0043161];response to cadmium ion [GO:0046686];response to cold [GO:0009409]	apoplast [GO:0048046];cytoplasm [GO:0005737];cytosol [GO:0005829];nucleus [GO:0005634];peroxisome [GO:0005777];proteasome complex [GO:0000502];proteasome core complex [GO:0005839];proteasome core complex, alpha-subunit complex [GO:0019773];vacuolar membrane [GO:0005774];vacuole [GO:0005773]	endopeptidase activity [GO:0004175];threonine-type endopeptidase activity [GO:0004298]	32	0	310.18	43511000000	393	73.1	72.3	74.3	73.1	O23715	O23715	At2g27020	1256	PAG1	Proteasome subunit alpha type-3
312382564544678	311247863769531	310930786132813	309189033508301	proteasomal protein catabolic process [GO:0010498];proteasomal ubiquitin-independent protein catabolic process [GO:0010499];proteasome-mediated ubiquitin-dependent protein catabolic process [GO:0043161]	cytoplasm [GO:0005737];nucleus [GO:0005634];proteasome core complex [GO:0005839];proteasome core complex, beta-subunit complex [GO:0019774]	endopeptidase activity [GO:0004175];threonine-type endopeptidase activity [GO:0004298]	21	0	323.31	30430000000	258	70.8	72.6	71.9	71.9	O23717	O23717	At1g13060	1257	PBE1	Proteasome subunit beta type-5-A
330812187194824	330784378051758	329856300354004	330670204162598	isopentenyl diphosphate biosynthetic process, mevalonate pathway [GO:0019287];sterol biosynthetic process [GO:0016126]	cytosol [GO:0005829];peroxisome [GO:0005777]	ATP binding [GO:0005524];diphosphomevalonate decarboxylase activity [GO:0004163];identical protein binding [GO:0042802]	37	0	323.31	92531000000	489	77.2	79.4	71.6	76.7	O23722	O23722	At2g38700	1258	MVD1	Diphosphomevalonate decarboxylase MVD1, peroxisomal
30059175491333	29781192779541	297555255889893	29893684387207	innate immune response [GO:0045087];leaf morphogenesis [GO:0009965];proteasome-mediated ubiquitin-dependent protein catabolic process [GO:0043161]	cytosol [GO:0005829];plasma membrane [GO:0005886];proteasome complex [GO:0000502];proteasome regulatory particle [GO:0005838]		19	0	86.775	7537500000	128	61	66.9	53.6	53.6	O24412	O24412	At5g05780	1259	RPN8A	26S proteasome non-ATPase regulatory subunit 7 homolog A
265133724212646	266111888885498	262901401519775	26698429107666	protein deubiquitination [GO:0016579];ubiquitin-dependent protein catabolic process [GO:0006511]	cytosol [GO:0005829];nucleus [GO:0005634]	cysteine-type endopeptidase activity [GO:0004197];thiol-dependent ubiquitin-specific protease activity [GO:0004843]	5	0	8.4262	735210000	26	10.2	12.4	10.2	10.2	O24454	O24454	At4g39910	1260	UBP3	Ubiquitin carboxyl-terminal hydrolase 3
335685348510742	336569366455078	335774536132813	334972648620605	cellular response to abscisic acid stimulus [GO:0071215];gibberellin mediated signaling pathway [GO:0010476];positive regulation of protein phosphorylation [GO:0001934];positive regulation of signal transduction [GO:0009967];regulation of translation [GO:0006417];rescue of stalled ribosome [GO:0072344];response to cadmium ion [GO:0046686];response to gibberellin [GO:0009739];response to glucose […	chloroplast [GO:0009507];cytoplasm [GO:0005737];cytosol [GO:0005829];cytosolic ribosome [GO:0022626];cytosolic small ribosomal subunit [GO:0022627];nucleus [GO:0005634];polysomal ribosome [GO:0042788]	enzyme binding [GO:0019899];MAP-kinase scaffold activity [GO:0005078];protein kinase C binding [GO:0005080];ribosome binding [GO:0043022];structural constituent of ribosome [GO:0003735]	48	0	323.31	142560000000	648	74.3	78	74.3	81.7	O24456	O24456	At1g18080	1261	RACK1A	Receptor for activated C kinase 1A
317730140686035	317219581604004	317594661712646	317855014801025	acetyl-CoA biosynthetic process from pyruvate [GO:0006086];glycolytic process [GO:0006096]	chloroplast [GO:0009507];chloroplast envelope [GO:0009941];chloroplast stroma [GO:0009570];plastid [GO:0009536]	pyruvate dehydrogenase (acetyl-transferring) activity [GO:0004739]	55	0	323.31	58769000000	704	72.9	70.8	66.8	67.5	O24457	O24457	At1g01090	1262	PDH-E1 ALPHA	Pyruvate dehydrogenase E1 component subunit alpha-3, chloroplastic
252066497802734	252300071716309	253125743865967	24513822555542	intracellular protein transport [GO:0006886];protein secretion [GO:0009306];Rab protein signal transduction [GO:0032482];regulation of exocytosis [GO:0017157];vesicle docking involved in exocytosis [GO:0006904]	cytosol [GO:0005829];endomembrane system [GO:0012505];Golgi membrane [GO:0000139];plasma membrane [GO:0005886]	GTP binding [GO:0005525];GTPase activity [GO:0003924]	9	0	5.2145	252860000	20	35.2	35.2	34.7	35.2	O24466	O24466	At3g53610	1263	RABE1A	Ras-related protein RABE1a
301229972839355	302733097076416	302244644165039	301377277374268	methylglyoxal catabolic process to D-lactate via S-lactoyl-glutathione [GO:0019243]	cytosol [GO:0005829];secretory vesicle [GO:0099503]	hydroxyacylglutathione hydrolase activity [GO:0004416];metal ion binding [GO:0046872]	27	0	323.31	46920000000	440	81	81	67.4	67.1	O24496	O24496	At3g10850	1264	GLX2-2	Hydroxyacylglutathione hydrolase cytoplasmic
27006031036377	2688157081604	268268718719482	27435474395752	cellular response to hypoxia [GO:0071456];oxygen transport [GO:0015671];response to hypoxia [GO:0001666]	cell wall [GO:0005618];cytosol [GO:0005829];plasma membrane [GO:0005886];plasmodesma [GO:0009506]	heme binding [GO:0020037];metal ion binding [GO:0046872];oxygen binding [GO:0019825]	6	0	9.5619	1153800000	34	25.6	38.1	38.1	38.1	O24520	O24520	At2g16060	1265	AHB1	Non-symbiotic hemoglobin 1
27744836807251	273720226287842	277099742889404	277056312561035	fatty acid metabolic process [GO:0006631];triglyceride biosynthetic process [GO:0019432]	cytosol [GO:0005829]	heme binding [GO:0020037];metal ion binding [GO:0046872];oxygen binding [GO:0019825];oxygen carrier activity [GO:0005344]	16	0	54.252	9646400000	149	51.3	32.3	43	49.4	O24521	O24521	At3g10520	1266	AHB2	Non-symbiotic hemoglobin 2
228181381225586	223821868896484	225321235656738	216921730041504	cell wall macromolecule catabolic process [GO:0016998];chitin catabolic process [GO:0006032];leaf senescence [GO:0010150];polysaccharide catabolic process [GO:0000272];response to amitrole [GO:0072722];response to silver ion [GO:0010272];response to virus [GO:0009615];systemic acquired resistance [GO:0009627]	apoplast [GO:0048046];secretory vesicle [GO:0099503]	chitin binding [GO:0008061];chitinase activity [GO:0004568]	16	0	272.73	12804000000	168	7.2	7.9	7.9	4.3	O24603	O24603	At2g43570	1268	CHI	Endochitinase CHI
245983257293701	251178703308105	253931293487549	253273506164551	proteasomal protein catabolic process [GO:0010498];proteasomal ubiquitin-independent protein catabolic process [GO:0010499];proteasome-mediated ubiquitin-dependent protein catabolic process [GO:0043161];ubiquitin-dependent protein catabolic process [GO:0006511]	cytoplasm [GO:0005737];nucleus [GO:0005634];plastid [GO:0009536];proteasome complex [GO:0000502];proteasome core complex [GO:0005839];proteasome core complex, alpha-subunit complex [GO:0019773];vacuole [GO:0005773]	endopeptidase activity [GO:0004175];threonine-type endopeptidase activity [GO:0004298]	19	0	12.977	456260000	15	58.8	60.8	60.8	60.8	O24616	O24616	At5g66140	1269	PAD2	Proteasome subunit alpha type-7-B
300861339569092	301379718780518	295904407501221	297775440216064	proteasomal protein catabolic process [GO:0010498];proteasomal ubiquitin-independent protein catabolic process [GO:0010499];proteasome-mediated ubiquitin-dependent protein catabolic process [GO:0043161]	cytoplasm [GO:0005737];nucleus [GO:0005634];proteasome core complex [GO:0005839];proteasome core complex, beta-subunit complex [GO:0019774]	endopeptidase activity [GO:0004175];threonine-type endopeptidase activity [GO:0004298]	20	0	104.82	12428000000	142	82.9	84.4	82.9	71.9	O24633	O24633	At4g14800	1270	PBD2	Proteasome subunit beta type-2-B
332182846069336	332686347961426	332098426818848	332277679443359	protein transport [GO:0015031];small GTPase mediated signal transduction [GO:0007264];vesicle-mediated transport [GO:0016192]	apoplast [GO:0048046];cytoplasm [GO:0005737];cytosol [GO:0005829];plasmodesma [GO:0009506]	GTPase activator activity [GO:0005096];Rab GDP-dissociation inhibitor activity [GO:0005093];Rab GTPase binding [GO:0017137]	56	0	323.31	133560000000	868	75.9	81.1	71.8	68.9	O24653	O24653	At3g59920	1271	GDI2	Guanosine nucleotide diphosphate dissociation inhibitor 2
260941410064697	264082736968994	235892086029053	258948345184326	cell wall macromolecule catabolic process [GO:0016998];chitin catabolic process [GO:0006032];defense response [GO:0006952];polysaccharide catabolic process [GO:0000272]	secretory vesicle [GO:0099503]	chitin binding [GO:0008061];chitinase activity [GO:0004568]	8	0	323.31	13659000000	204	29.2	20.5	6.8	12.9	O24658	O24658	At2g43590	1272	At2g43590	Endochitinase At2g43590
247618751525879	250063304901123	247694606781006	254599838256836	DNA strand elongation involved in DNA replication [GO:0006271]	delta DNA polymerase complex [GO:0043625];DNA polymerase complex [GO:0042575]	DNA binding [GO:0003677];DNA-directed DNA polymerase activity [GO:0003887]	5	0	4.1532	348480000	7	7.5	5	10.7	2.5	O48520	O48520	At2g42120	1273	POLD2	DNA polymerase delta small subunit
325553359985352	306341743469238	307023143768311	306272315979004	translation [GO:0006412]	cytosol [GO:0005829];cytosolic ribosome [GO:0022626];cytosolic small ribosomal subunit [GO:0022627];nucleolus [GO:0005730];plasma membrane [GO:0005886];plasmodesma [GO:0009506];polysomal ribosome [GO:0042788]	mRNA binding [GO:0003729];structural constituent of ribosome [GO:0003735]	44	0	248.56	42373000000	140	76.8	76	78	76	O48549	O48549	At4g31700	1276	RPS6A	40S ribosomal protein S6-1
22255054473877	237328300476074	242341060638428	229129829406738	cellular response to hypoxia [GO:0071456]		hydrolase activity [GO:0016787]	14	0	31.931	3790500000	91	12.2	18	5.1	7.1	O48587	O48587	At5g44730	1277	T19K24.16	At5g44730
305540771484375	305757846832275	305730781555176	306051425933838		cytosol [GO:0005829]	catalytic activity [GO:0003824];molybdenum ion binding [GO:0030151];pyridoxal phosphate binding [GO:0030170]	31	0	322.4	42305000000	378	76.9	67.2	69.5	69.2	O48588	O48588	At5g44720	1278	T19K24.17	Molybdenum cofactor sulfurase family protein
285891017913818	287967147827148	288221664428711	284747161865234	asparaginyl-tRNA aminoacylation [GO:0006421];plant ovule development [GO:0048481]	chloroplast [GO:0009507];chloroplast stroma [GO:0009570];mitochondrion [GO:0005739]	asparagine-tRNA ligase activity [GO:0004816];ATP binding [GO:0005524];DNA binding [GO:0003677]	37	0	323.31	79795000000	487	24.3	29.5	25.7	25.9	O48593	O48593	At4g17300	1279	SYNO	Asparagine--tRNA ligase, chloroplastic/mitochondrial
324465293884277	322983283996582	32308967590332	322270202636719	response to cadmium ion [GO:0046686];response to oxidative stress [GO:0006979]	chloroplast [GO:0009507];cytosol [GO:0005829];mitochondrion [GO:0005739];plasma membrane [GO:0005886]	glutathione peroxidase activity [GO:0004602];peroxidase activity [GO:0004601];phospholipid-hydroperoxide glutathione peroxidase activity [GO:0047066]	31	0	257.24	67014000000	404	69.4	69.4	57.8	68.5	O48646	O48646	At4g11600	1280	GPX6	Probable phospholipid hydroperoxide glutathione peroxidase 6, mitochondrial
313696842193604	312184143066406	312185878753662	313257637023926	polyamine biosynthetic process [GO:0006596];spermidine biosynthetic process [GO:0008295]	cytosol [GO:0005829];mitochondrion [GO:0005739];plasma membrane [GO:0005886]	spermidine synthase activity [GO:0004766]	23	0	323.31	42442000000	347	70.9	70.9	55	65.6	O48661	O48661	At1g70310	1281	SPDSYN2	Spermidine synthase 2
306221771240234	306399631500244	304507141113281	306101684570313	defense response by callose deposition in cell wall [GO:0052544];defense response to bacterium [GO:0042742];glucosinolate biosynthetic process [GO:0019761]	cytosol [GO:0005829];intracellular membrane-bounded organelle [GO:0043231];nucleus [GO:0005634]	quercetin 3-O-glucosyltransferase activity [GO:0080043];quercetin 7-O-glucosyltransferase activity [GO:0080044];thiohydroximate beta-D-glucosyltransferase activity [GO:0047251];UDP-glucose: 4-methylthiobutylhydroximate S-glucosyltransferase activity [GO:0102659];UDP-glucose: 6-methylthiohexylhydroximate S-glucosyltransferase activity [GO:0103100];UDP-glucose: 9-methylthiononylhydroximate S-glucos…	35	0	295.8	38003000000	483	45.7	43.5	47.4	46.5	O48676	O48676	At1g24100	1282	UGT74B1	UDP-glycosyltransferase 74B1
246184043884277	25192008972168	249852447509766	246924819946289	negative regulation of endopeptidase activity [GO:0010951]	extracellular space [GO:0005615]	serine-type endopeptidase inhibitor activity [GO:0004867]	4	0	4.1605	315650000	10	11.3	9	6.9	9	O48706	O48706	At2g26390	1283	At2g26390	Serpin-Z3
276104145050049	273896064758301	274569320678711	272945652008057		intracellular membrane-bounded organelle [GO:0043231]	quercetin 3-O-glucosyltransferase activity [GO:0080043];quercetin 7-O-glucosyltransferase activity [GO:0080044];UDP-glycosyltransferase activity [GO:0008194]	8	0	15.588	1154200000	26	16.8	13.9	16.6	13.9	O48715	O48715	At2g26480	1285	UGT76D1	UDP-glycosyltransferase 76D1
286249160766602	288913383483887	289753074645996	288072872161865	chloroplast accumulation movement [GO:0009904];chloroplast avoidance movement [GO:0009903]	cytosol [GO:0005829];peroxisome [GO:0005777];plasma membrane [GO:0005886]		25	0	62.364	11335000000	151	18.1	19	18.1	17.6	O48724	O48724	At2g26570	1286	WEB1	Protein WEAK CHLOROPLAST MOVEMENT UNDER BLUE LIGHT 1
261935691833496	261808052062988	256462802886963	262091636657715	ubiquitin-dependent protein catabolic process [GO:0006511]	cytoplasm [GO:0005737];nucleus [GO:0005634];proteasome regulatory particle, lid subcomplex [GO:0008541]	endopeptidase activator activity [GO:0061133];proteasome binding [GO:0070628];ubiquitin binding [GO:0043130]	8	0	25.24	1117600000	33	28	23.3	23.3	17.7	O48726	O48726	At2g26590	1287	RPN13	26S proteasome regulatory subunit RPN13
NaN	229980888366699	231260032653809	230867347717285	cytokinesis by cell plate formation [GO:0000911];microtubule nucleation [GO:0007020];microtubule organizing center organization [GO:0031023];mitotic cell cycle [GO:0000278];spindle assembly [GO:0051225]	microtubule [GO:0005874]		2	0.0057595	1.7565	117120000	1	3.7	3.7	3.7	3.7	O48767	O48767	At2g32980	1290	AUG2	AUGMIN subunit 2
292563571929932	2908544921875	292023544311523	291214923858643	cell redox homeostasis [GO:0045454];response to endoplasmic reticulum stress [GO:0034976]	endoplasmic reticulum [GO:0005783];endoplasmic reticulum lumen [GO:0005788];Golgi apparatus [GO:0005794];plasma membrane [GO:0005886];vacuole [GO:0005773]	protein disulfide isomerase activity [GO:0003756]	26	0	193.07	19444000000	359	40.2	33.2	43.6	41.6	O48773	O48773	At2g32920	1291	PDIL2-3	Protein disulfide-isomerase 2-3
266175079345703	264471893310547	26436315536499	262485656738281	carotenoid biosynthetic process [GO:0016117];cellular response to UV-C [GO:0071494];chloroplast-nucleus signaling pathway [GO:0010019];flavonoid biosynthetic process [GO:0009813];heme oxidation [GO:0006788];photosynthesis [GO:0015979];phytochromobilin biosynthetic process [GO:0010024];regulation of meristem growth [GO:0010075];regulation of stomatal movement [GO:0010119]	chloroplast [GO:0009507]	heme binding [GO:0020037];heme oxygenase (decyclizing) activity [GO:0004392];metal ion binding [GO:0046872]	17	0	30.639	4565300000	94	17	19.5	14.9	13.8	O48782	O48782	At2g26670	1293	HO1	Heme oxygenase 1, chloroplastic
259061431884766	259983901977539	282574138641357	246798152923584		integral component of membrane [GO:0016021];peroxisome [GO:0005777];plasma membrane [GO:0005886]	ATP binding [GO:0005524];protein kinase activity [GO:0004672]	15	0	107.66	5095200000	85	7.8	8.5	10.2	6.7	O48788	O48788	At2g26730	1294	At2g26730	Probable inactive receptor kinase At2g26730
302276821136475	301720027923584	299999446868896	301556911468506		cytosol [GO:0005829];nucleus [GO:0005634]		48	0	323.31	32204000000	479	51.9	48.5	44.9	40.7	O48802	O48802	At1g62390	1295	CLMP1	Protein CLMP1
234276466369629	236741142272949	238577575683594	242727718353271	plant-type cell wall organization [GO:0009664];syncytium formation [GO:0006949]	cytosol [GO:0005829];extracellular region [GO:0005576];membrane [GO:0016020];plant-type cell wall [GO:0009505];plasmodesma [GO:0009506]		2	0.0014848	2.2519	457370000	5	3.5	3.5	3.5	3.5	O48818	O48818	At2g39700	1296	EXPA4	Expansin-A4
312137889862061	312630462646484	312709732055664	312154674530029	circadian rhythm [GO:0007623];response to abscisic acid [GO:0009737];response to cold [GO:0009409];response to high light intensity [GO:0009644];response to salt stress [GO:0009651];response to water deprivation [GO:0009414]	chloroplast [GO:0009507];plasma membrane [GO:0005886]		43	0	323.31	70586000000	672	72.8	68.8	76.5	70.6	O48832	O48832	At2g17840	1297	ERD7	Protein EARLY-RESPONSIVE TO DEHYDRATION 7, chloroplastic
322676582336426	321033096313477	321209907531738	321794052124023	proteasome-mediated ubiquitin-dependent protein catabolic process [GO:0043161];regulation of protein catabolic process [GO:0042176]	cytosol [GO:0005829];endoplasmic reticulum [GO:0005783];nucleus [GO:0005634];proteasome complex [GO:0000502];proteasome regulatory particle, base subcomplex [GO:0008540];proteasome storage granule [GO:0034515]	enzyme regulator activity [GO:0030234]	61	0	323.31	42735000000	411	55.4	54.6	49.3	49.9	O48844	O48844	At2g32730	1298	RPN2A	26S proteasome non-ATPase regulatory subunit 1 homolog A
288262042999268	287652816772461	286733379364014	289959335327148	cell differentiation [GO:0030154];cellular response to DNA damage stimulus [GO:0006974];cellular response to external biotic stimulus [GO:0071217];embryo development ending in seed dormancy [GO:0009793];flower development [GO:0009908];galacturonan metabolic process [GO:0010393];meristem maintenance [GO:0010073];mucilage biosynthetic process [GO:0010192];mucilage extrusion from seed coat [GO:00800…	nucleus [GO:0005634]	transcription coactivator activity [GO:0003713]	12	0	79.276	3189400000	39	18.9	17.2	15.1	13.2	O48847	O48847	At2g32700	1299	LUH	Transcriptional corepressor LEUNIG_HOMOLOG
2763796043396	275250720977783	270281257629395	267391815185547	cellular response to phosphate starvation [GO:0016036];glycolipid biosynthetic process [GO:0009247];sulfolipid biosynthetic process [GO:0046506]	chloroplast [GO:0009507];plasma membrane [GO:0005886]	sulfotransferase activity [GO:0008146];UDPsulfoquinovose synthase activity [GO:0046507];zinc ion binding [GO:0008270]	31	0	323.31	36821000000	439	21	22.6	10.9	9.6	O48917	O48917	At4g33030	1300	SQD1	UDP-sulfoquinovose synthase, chloroplastic
264305210113525	264786796569824	264539852142334	266347808837891	cell wall organization [GO:0071555];cellulose biosynthetic process [GO:0030244];hyperosmotic salinity response [GO:0042538];plant-type primary cell wall biogenesis [GO:0009833]	endosome [GO:0005768];Golgi apparatus [GO:0005794];integral component of membrane [GO:0016021];plasma membrane [GO:0005886];trans-Golgi network [GO:0005802]	cellulose synthase (UDP-forming) activity [GO:0016760];cellulose synthase activity [GO:0016759];metal ion binding [GO:0046872]	9	0	15.386	1015500000	36	11.8	9.8	11	8.8	O48946;REV__Q93YR3	O48946	At4g32410	1301	CESA1	Cellulose synthase A catalytic subunit 1 [UDP-forming]
NaN	231709671020508	NaN	238717346191406	chloroplast accumulation movement [GO:0009904];chloroplast avoidance movement [GO:0009903];circadian rhythm [GO:0007623];negative regulation of anion channel activity by blue light [GO:0010362];phototropism [GO:0009638];protein autophosphorylation [GO:0046777];protein phosphorylation [GO:0006468];protein-chromophore linkage [GO:0018298];regulation of proton transport [GO:0010155];regulation of st…	cell surface [GO:0009986];cytoplasm [GO:0005737];cytoplasmic side of plasma membrane [GO:0009898];nucleus [GO:0005634];plasma membrane [GO:0005886];vacuole [GO:0005773]	ATP binding [GO:0005524];blue light photoreceptor activity [GO:0009882];FMN binding [GO:0010181];identical protein binding [GO:0042802];kinase activity [GO:0016301];mRNA binding [GO:0003729];protein kinase activity [GO:0004672];protein serine/threonine kinase activity [GO:0004674]	37	0	234.17	18636000000	230	0	3.7	0	1.3	O48963	O48963	At3g45780	1302	PHOT1	Phototropin-1
28512580871582	287515239715576	288609161376953	286842842102051	cell wall modification [GO:0042545];defense response to Gram-negative bacterium [GO:0050829];pectin catabolic process [GO:0045490];response to fungus [GO:0009620];response to nematode [GO:0009624]	apoplast [GO:0048046];cell wall [GO:0005618];cytoplasm [GO:0005737];cytosol [GO:0005829];plasma membrane [GO:0005886]	aspartyl esterase activity [GO:0045330];pectinesterase activity [GO:0030599];pectinesterase inhibitor activity [GO:0046910]	22	0	297.2	16007000000	221	33.4	25.2	33.1	31.9	O49006	O49006	At3g14310	1303	PME3	Pectinesterase/pectinesterase inhibitor 3
233049392700195	234846839904785	NaN	233471927642822	intracellular protein transport [GO:0006886];vesicle docking involved in exocytosis [GO:0006904];vesicle-mediated transport [GO:0016192]	Golgi membrane [GO:0000139];mitochondrion [GO:0005739];plant-type vacuole membrane [GO:0009705];trans-Golgi network [GO:0005802]		1	0.00094038	2.4731	64170000	2	2.3	2.3	0	2.3	O49048	O49048	At1g77140	1304	VPS45	Vacuolar protein sorting-associated protein 45 homolog
327356986999512	326005859375	336802864074707	333232154846191	formation of cytoplasmic translation initiation complex [GO:0001732];translational initiation [GO:0006413]	cytosol [GO:0005829];eukaryotic 43S preinitiation complex [GO:0016282];eukaryotic 48S preinitiation complex [GO:0033290];eukaryotic translation initiation factor 3 complex [GO:0005852];nucleus [GO:0005634]	mRNA binding [GO:0003729];translation initiation factor activity [GO:0003743];translation initiation factor binding [GO:0031369]	83	0	323.31	80250000000	526	67.3	68.8	63.2	68.1	O49160	O49160	At3g56150	1305	TIF3C1	Eukaryotic translation initiation factor 3 subunit C
24586404800415	252091808319092	NaN	NaN	defense response [GO:0006952];response to jasmonic acid [GO:0009753]	vacuole [GO:0005773]	acid phosphatase activity [GO:0003993];nutrient reservoir activity [GO:0045735];transcription factor binding [GO:0008134]	9	0	88.954	1576300000	61	8.1	4.1	0	0	O49195	O49195	At5g24780	1306	VSP1	Vegetative storage protein 1
259583473205566	255194129943848	254702301025391	257526912689209	cysteine biosynthetic process [GO:0019344];hydrogen sulfide biosynthetic process [GO:0070814];sulfate assimilation [GO:0000103]	chloroplast [GO:0009507];plastid [GO:0009536]	adenylylsulfate kinase activity [GO:0004020];ATP binding [GO:0005524]	11	0	36.295	1830800000	24	28.3	21.2	17.7	25.6	O49196	O49196	At4g39940	1307	APK2	Adenylyl-sulfate kinase 2, chloroplastic
332007675170898	333803291320801	331250152587891	331588249206543	CTP biosynthetic process [GO:0006241];GTP biosynthetic process [GO:0006183];purine nucleotide metabolic process [GO:0006163];pyrimidine nucleotide metabolic process [GO:0006220];response to oxidative stress [GO:0006979];UTP biosynthetic process [GO:0006228]	chloroplast thylakoid lumen [GO:0009543];cytosol [GO:0005829];mitochondrial inner membrane [GO:0005743];mitochondrial intermembrane space [GO:0005758];mitochondrion [GO:0005739];plastid [GO:0009536]	ATP binding [GO:0005524];cobalt ion binding [GO:0050897];nucleoside diphosphate kinase activity [GO:0004550];zinc ion binding [GO:0008270]	24	0	323.31	219410000000	669	48.7	48.7	48.7	48.7	O49203	O49203	At4g11010	1308	NDPK3	Nucleoside diphosphate kinase III, chloroplastic/mitochondrial
288043975830078	285214443206787	28949239730835	287351188659668	'de novo' GDP-L-fucose biosynthetic process [GO:0042351];L-fucose biosynthetic process [GO:0006005]		GDP-L-fucose synthase activity [GO:0050577];isomerase activity [GO:0016853]	23	0	60.457	3873100000	78	63.8	61.3	67.8	65.3	O49213	O49213	At1g73250	1309	GER1	GDP-L-fucose synthase 1
29345386505127	29848762512207	297683601379395	291626930236816		cytosol [GO:0005829]	amino acid binding [GO:0016597]	20	0	89.116	4309500000	72	40.8	38.2	38.2	37.7	O49285	O49285	At1g76990	1310	ACR3	ACT domain-containing protein ACR3
260023651123047	260937175750732	259842014312744	253454341888428	rRNA processing [GO:0006364]	nucleolus [GO:0005730]	ATP binding [GO:0005524];RNA binding [GO:0003723];RNA helicase activity [GO:0003724]	14	0	12.117	1940300000	25	10.1	10.9	8.9	7	O49289	O49289	At1g77030	1311	RH29	Putative DEAD-box ATP-dependent RNA helicase 29
346560821533203	346767692565918	346625709533691	346095085144043	carbohydrate metabolic process [GO:0005975];glucose metabolic process [GO:0006006];response to cadmium ion [GO:0046686]	cytoplasm [GO:0005737];cytosol [GO:0005829];nucleus [GO:0005634];plasma membrane [GO:0005886]	magnesium ion binding [GO:0000287];phosphoglucomutase activity [GO:0004614]	86	0	323.31	261390000000	1160	95.5	97.3	96.2	97.6	O49299	O49299	At1g23190	1314	At1g23190	Probable phosphoglucomutase, cytoplasmic 1
269370803833008	273263740539551	269877185821533	272235221862793	abscisic acid-activated signaling pathway [GO:0009738];positive regulation of abscisic acid-activated signaling pathway [GO:0009789];positive regulation of GTPase activity [GO:0043547]	cytosol [GO:0005829];nucleus [GO:0005634];plasma membrane [GO:0005886]	GTPase activator activity [GO:0005096];metal ion binding [GO:0046872];phospholipid binding [GO:0005543]	10	0	29.115	4981200000	82	24.8	20.6	24.8	20.6	O49303	O49303	At1g23140	1315	CAR8	Protein C2-DOMAIN ABA-RELATED 8
285010070800781	283925971984863	285288391113281	284846210479736	defense response [GO:0006952]	cytosol [GO:0005829];nucleus [GO:0005634]		25	0	198.22	56482000000	349	67.5	62.5	70	61.9	O49304	O49304	At1g23130	1316	At1g23130	At1g23130/T26J12_10
254448070526123	NaN	2506640625	253603801727295	defense response [GO:0006952]			2	0.004366	1.9007	436320000	5	11.5	0	6.8	11.5	O49305	O49305	At1g23120	1317	At1g23120	At1g23120
257457847595215	258164348602295	25208251953125	257196025848389	defense response [GO:0006952];protein phosphorylation [GO:0006468]	peroxisome [GO:0005777];plasma membrane [GO:0005886];plasmodesma [GO:0009506]	ATP binding [GO:0005524];non-membrane spanning protein tyrosine kinase activity [GO:0004715];protein kinase binding [GO:0019901];transmembrane receptor protein serine/threonine kinase activity [GO:0004675]	5	0	9.3105	678460000	14	15.8	20.2	2.7	7.1	O49339;Q8H1G6;Q9ZW72	O49339	At2g30740	1318	PTI12;PTI11	PTI1-like tyrosine-protein kinase 2;PTI1-like tyrosine-protein kinase 1
305434226989746	297828483581543	298438301086426	293929653167725	membrane fusion [GO:0061025];protein transport [GO:0015031];response to abscisic acid [GO:0009737];response to salt stress [GO:0009651];stomatal movement [GO:0010118];vesicle-mediated transport [GO:0016192]	integral component of membrane [GO:0016021];late endosome membrane [GO:0031902];plasma membrane [GO:0005886];vacuolar membrane [GO:0005774];vacuole [GO:0005773]		6	0	26.196	6797800000	23	29.7	25.6	29.7	29.7	O49377	O49377	At4g32150	1320	VAMP711	Vesicle-associated membrane protein 711
250065879821777	24432243347168	251115970611572	251941528320313	chloroplast RNA modification [GO:1900865];cytidine to uridine editing [GO:0016554];mitochondrial mRNA modification [GO:0080156];mitochondrial RNA modification [GO:1900864];mRNA processing [GO:0006397]	chloroplast [GO:0009507];mitochondrion [GO:0005739]	protein dimerization activity [GO:0046983]	2	0	24.541	583110000	15	7.6	4.5	7.6	7.6	O49429	O49429	At4g20020	1321	MORF1	Multiple organellar RNA editing factor 1, mitochondrial
273834381103516	269056396484375	266242179870605	273671131134033	purine nucleobase catabolic process [GO:0006145];ureide catabolic process [GO:0010136]	endoplasmic reticulum [GO:0005783]	allantoate deiminase activity [GO:0047652];metal ion binding [GO:0046872];metallopeptidase activity [GO:0008237]	6	0	11.676	556490000	14	16	7.8	6.7	11.2	O49434	O49434	At4g20070	1322	AAH	Allantoate deiminase
302489814758301	303352203369141	302117595672607	301509799957275		cytosol [GO:0005829];plasma membrane [GO:0005886]	mRNA binding [GO:0003729]	19	0	323.31	49385000000	307	80.4	80.4	81.7	85.6	O49453	O49453	At4g28440	1323	At4g28440	Uncharacterized protein At4g28440
244771041870117	24442024230957	247249450683594	245681934356689	chaperone cofactor-dependent protein refolding [GO:0051085]	cytosol [GO:0005829]	chaperone binding [GO:0051087];unfolded protein binding [GO:0051082]	5	0	17.475	307740000	13	11.5	5.7	17	5.7	O49457	O49457	At4g28480	1324	F20O9.160	DNAJ heat shock family protein
323427085876465	324553031921387	323444557189941	323786506652832	lignin biosynthetic process [GO:0009809]	cytosol [GO:0005829]	cinnamyl-alcohol dehydrogenase activity [GO:0045551];oxidoreductase activity, acting on the CH-OH group of donors, NAD or NADP as acceptor [GO:0016616];sinapyl alcohol dehydrogenase activity [GO:0052747];zinc ion binding [GO:0008270]	39	0	323.31	53610000000	463	84	92.4	88.5	80.1	O49482	O49482	At4g34230	1325	CAD5	Cinnamyl alcohol dehydrogenase 5
344945259094238	344740562438965	344152565002441	344131774902344	cellular amino acid metabolic process [GO:0006520];embryo development ending in seed dormancy [GO:0009793];L-serine biosynthetic process [GO:0006564];megagametogenesis [GO:0009561];pollen development [GO:0009555];sulfur amino acid metabolic process [GO:0000096]	chloroplast [GO:0009507];chloroplast stroma [GO:0009570];mitochondrion [GO:0005739];plasma membrane [GO:0005886];plastid [GO:0009536]	ATP binding [GO:0005524];NAD binding [GO:0051287];phosphoglycerate dehydrogenase activity [GO:0004617]	57	0	323.31	321660000000	1312	66.3	64.8	64.8	60	O49485	O49485	At4g34200	1326	PGDH1	D-3-phosphoglycerate dehydrogenase 1, chloroplastic
346933784484863	347521476745605	346036071777344	347109794616699	coumarin biosynthetic process [GO:0009805];lignin biosynthetic process [GO:0009809];methylation [GO:0032259];response to cadmium ion [GO:0046686]	cytosol [GO:0005829];plasma membrane [GO:0005886]	caffeoyl-CoA O-methyltransferase activity [GO:0042409];metal ion binding [GO:0046872];S-adenosylmethionine-dependent methyltransferase activity [GO:0008757]	38	0	323.31	249690000000	1093	96.5	96.5	94.6	96.5	O49499	O49499	At4g34050	1327	CCOAOMT1	Caffeoyl-CoA O-methyltransferase 1
28268030166626	282157211303711	282422275543213	289881782531738	defense response to bacterium [GO:0042742];hydrogen peroxide biosynthetic process [GO:0050665];innate immune response-activating signal transduction [GO:0002758];lactate oxidation [GO:0019516];oxidative photosynthetic carbon pathway [GO:0009854]	peroxisome [GO:0005777]	FMN binding [GO:0010181];glycolate oxidase activity [GO:0008891];L-lactate dehydrogenase activity [GO:0004459];long-chain-(S)-2-hydroxy-long-chain-acid oxidase activity [GO:0052853];medium-chain-(S)-2-hydroxy-acid oxidase activity [GO:0052854];very-long-chain-(S)-2-hydroxy-acid oxidase activity [GO:0052852]	23	0	30.68	2634800000	46	38.9	43.8	43.8	43.8	O49506	O49506	At4g18360	1328	GLO5	Peroxisomal (S)-2-hydroxy-acid oxidase GLO5
267432956695557	263935890197754	NaN	264346313476563	intracellular protein transport [GO:0006886];Rab protein signal transduction [GO:0032482]	cytosol [GO:0005829];endomembrane system [GO:0012505];endosome [GO:0005768];plasma membrane [GO:0005886]	GTP binding [GO:0005525];GTPase activity [GO:0003924]	5	0	5.507	1078700000	20	24	24	12.9	24	O49513	O49513	At4g18430	1329	RABA1E	Ras-related protein RABA1e
261014938354492	263120212554932	263202228546143	267162036895752			protein-arginine N-methyltransferase activity [GO:0016274]	6	0	28.129	797200000	22	17.8	17.8	17.8	14.1	O49532	O49532	At5g65860	1330	F6H11.40	Ankyrin repeat family protein
315248203277588	31525426864624	314479579925537	31614387512207	[2Fe-2S] cluster assembly [GO:0044571];iron-sulfur cluster assembly [GO:0016226]	cytosol [GO:0005829];mitochondrion [GO:0005739];plastid [GO:0009536]	ATP binding [GO:0005524];cysteine desulfurase activity [GO:0031071];iron-sulfur cluster binding [GO:0051536];pyridoxal phosphate binding [GO:0030170];zinc ion binding [GO:0008270]	38	0	323.31	36446000000	374	74.6	74.6	73.3	73.3	O49543	O49543	At5g65720	1331	NIFS1	Cysteine desulfurase, mitochondrial
257081718444824	250775718688965	257214012145996	253636264801025	cell differentiation [GO:0030154];floral organ development [GO:0048437];gametophyte development [GO:0048229];hormone-mediated signaling pathway [GO:0009755];regulation of meristem growth [GO:0010075];regulation of meristem structural organization [GO:0009934]	integral component of membrane [GO:0016021];plasma membrane [GO:0005886]	ATP binding [GO:0005524];identical protein binding [GO:0042802];protein self-association [GO:0043621];protein serine/threonine kinase activity [GO:0004674];receptor serine/threonine kinase binding [GO:0033612]	5	0.00094073	2.4805	1030200000	11	0.7	2.3	1.4	2.3	O49545	O49545	At5g65700	1332	BAM1	Leucine-rich repeat receptor-like serine/threonine-protein kinase BAM1
275780200958252	279704875946045	276248455047607	279767818450928	embryo development ending in seed dormancy [GO:0009793];nucleotide-excision repair [GO:0006289];proteasome-mediated ubiquitin-dependent protein catabolic process [GO:0043161];protein ubiquitination [GO:0016567];red, far-red light phototransduction [GO:0009585]	cullin-RING ubiquitin ligase complex [GO:0031461];cytosol [GO:0005829];nucleus [GO:0005634]	damaged DNA binding [GO:0003684]	31	0	20.035	2910400000	82	24.8	20.7	21.8	19.5	O49552	O49552	At4g21100	1333	DDB1B	DNA damage-binding protein 1b
259338436126709	258135509490967	252771072387695	256800022125244	mRNA splicing, via spliceosome [GO:0000398]	cytosol [GO:0005829];spliceosomal complex [GO:0005681]		5	0	15.801	769870000	29	34.5	29	34.5	29	O49553	O49553	At4g21110	1334	At4g21110	AT4g21110/F7J7_50
241731033325195	243362674713135	243589744567871	257715530395508		chloroplast [GO:0009507];chloroplast stroma [GO:0009570]	ATP binding [GO:0005524];phosphoprotein phosphatase activity [GO:0004721];phosphotransferase activity, phosphate group as acceptor [GO:0016776];protein kinase activity [GO:0004672];protein serine/threonine kinase activity [GO:0004674]	38	0	323.31	28990000000	376	5.5	9.4	7.2	8.7	O49562	O49562	At4g21210	1335	RP1	Pyruvate, phosphate dikinase regulatory protein 1, chloroplastic
241632308959961	238282279968262	23386402130127	NaN	cellular calcium ion homeostasis [GO:0006874];RNA processing [GO:0006396]	perinuclear region of cytoplasm [GO:0048471]	RNA binding [GO:0003723]	3	0	3.0813	110210000	6	5.4	3.5	1.8	0	O49570	O49570	At4g31200	1336	At4g31200	At4g31200
256795463562012	243214111328125	246699047088623	243145122528076	chromatin assembly or disassembly [GO:0006333]	chromatin [GO:0000785];cytosol [GO:0005829];nucleus [GO:0005634]	chromatin binding [GO:0003682];DNA binding [GO:0003677];DNA-binding transcription factor activity [GO:0003700];structural constituent of chromatin [GO:0030527]	5	0	10.987	751010000	19	29.2	24.3	9.7	18.1	O49596	O49596	At1g20693	1337	HMGB2	High mobility group B protein 2
275495872497559	277976112365723	280651741027832	278732624053955	plant-type cell wall modification [GO:0009827]	plasma membrane [GO:0005886]	serine-type endopeptidase activity [GO:0004252];serine-type peptidase activity [GO:0008236]	24	0	144.92	14027000000	181	13.2	13.6	11.3	8.9	O49607	O49607	At4g34980	1339	SBT1.6	Subtilisin-like protease SBT1.6
276947135925293	27803596496582	273020820617676	276245670318604	metal ion transport [GO:0030001]	membrane [GO:0016020];plasmodesma [GO:0009506]	metal ion binding [GO:0046872]	7	0	8.5529	1706500000	32	42.5	34	26.8	26.8	O49613	O49613	At4g35060	1340	HIPP25	Heavy metal-associated isoprenylated plant protein 25
270054950714111	269391002655029	27011905670166	26604700088501	cellular iron ion homeostasis [GO:0006879];iron-sulfur cluster assembly [GO:0016226]	cytoplasm [GO:0005737];cytosol [GO:0005829];mitochondrial matrix [GO:0005759];mitochondrion [GO:0005739]	2 iron, 2 sulfur cluster binding [GO:0051537];4 iron, 4 sulfur cluster binding [GO:0051539];ferrous iron binding [GO:0008198];structural molecule activity [GO:0005198]	8	0	48.586	2105400000	34	30.5	29.3	22.2	29.3	O49627	O49627	At4g22220	1341	ISU1	Iron-sulfur cluster assembly protein 1
283536338806152	280194034576416	280355911254883	281845169067383		chloroplast [GO:0009507];chloroplast thylakoid [GO:0009534];chloroplast thylakoid membrane [GO:0009535];cytosol [GO:0005829];mitochondrion [GO:0005739];plastoglobule [GO:0010287];thylakoid [GO:0009579];thylakoid lumen [GO:0031977]		12	0	102.2	5670500000	103	39	42.6	50.3	42.6	O49629	O49629	At4g22240	1342	PAP2	Probable plastid-lipid-associated protein 2, chloroplastic
278017482757568	282376308441162	2793044090271	279431304931641	tRNA threonylcarbamoyladenosine modification [GO:0002949]	cytosol [GO:0005829];EKC/KEOPS complex [GO:0000408];nucleus [GO:0005634]	metal ion binding [GO:0046872];N(6)-L-threonylcarbamoyladenine synthase activity [GO:0061711]	10	0	70.028	5280900000	94	32.3	28.6	24.1	32.3	O49653	O49653	At4g22720	1343	GCP2	Probable tRNA N6-adenosine threonylcarbamoyltransferase
257218971252441	25233814239502	252158985137939	248504791259766	vegetative to reproductive phase transition of meristem [GO:0010228]	nucleus [GO:0005634]	AT DNA binding [GO:0003680];DNA-binding transcription factor activity [GO:0003700]	3	0	4.5278	408360000	10	20.4	20.4	7.1	7.1	O49662	O49662	At4g22810	1344	AHL24	AT-hook motif nuclear-localized protein 24
221910514831543	NaN	223253974914551	23173713684082	carotene catabolic process [GO:0016121]	chloroplast [GO:0009507];chloroplast stroma [GO:0009570];cytosol [GO:0005829];plastoglobule [GO:0010287]	carotenoid dioxygenase activity [GO:0010436];metal ion binding [GO:0046872]	34	0	155.45	17323000000	293	2.2	0	2	2.7	O49675	O49675	At4g19170	1345	CCD4	Probable carotenoid cleavage dioxygenase 4, chloroplastic
303541584014893	302627086639404	301438217163086	301806812286377	abscisic acid-activated signaling pathway [GO:0009738];positive regulation of response to water deprivation [GO:1902584];regulation of protein serine/threonine phosphatase activity [GO:0080163]	cytoplasm [GO:0005737];cytosol [GO:0005829];nucleus [GO:0005634];plasma membrane [GO:0005886]	abscisic acid binding [GO:0010427];identical protein binding [GO:0042802];protein homodimerization activity [GO:0042803];protein phosphatase inhibitor activity [GO:0004864];signaling receptor activity [GO:0038023]	19	0	166.08	19557000000	300	69.6	69.6	69.6	69.6	O49686	O49686	At4g17870	1346	PYR1	Abscisic acid receptor PYR1
245394897460938	NaN	242420539855957	NaN	protein repair [GO:0030091];response to oxidative stress [GO:0006979]	cytosol [GO:0005829]	metal ion binding [GO:0046872];peptide-methionine (R)-S-oxide reductase activity [GO:0033743]	4	0	3.3638	183390000	6	25.2	12.6	32.9	12.6	O49707	O49707	At4g21840	1347	MSRB8	Peptide methionine sulfoxide reductase B8
37370979309082	373119125366211	373354797363281	372435111999512	DNA methylation-dependent heterochromatin assembly [GO:0006346];methionine biosynthetic process [GO:0009086];methylation [GO:0032259];positive regulation of histone H3-K9 methylation [GO:0051574];response to cadmium ion [GO:0046686];response to zinc ion [GO:0010043]	apoplast [GO:0048046];chloroplast [GO:0009507];chloroplast stroma [GO:0009570];cytosol [GO:0005829];extracellular region [GO:0005576];peroxisome [GO:0005777];plasma membrane [GO:0005886];plasmodesma [GO:0009506];vacuolar membrane [GO:0005774]	5-methyltetrahydropteroyltriglutamate-homocysteine S-methyltransferase activity [GO:0003871];copper ion binding [GO:0005507];methionine synthase activity [GO:0008705];zinc ion binding [GO:0008270]	122	0	323.31	3069400000000	5957	89.9	90.1	90.1	90.1	O50008	O50008	At5g17920	1348	MS1	5-methyltetrahydropteroyltriglutamate--homocysteine methyltransferase 1
298787956237793	299669170379639	298964443206787	29807409286499	arginine biosynthetic process via ornithine [GO:0042450];citrulline biosynthetic process [GO:0019240]	chloroplast [GO:0009507];chloroplast stroma [GO:0009570];intracellular membrane-bounded organelle [GO:0043231]	amino acid binding [GO:0016597];ornithine carbamoyltransferase activity [GO:0004585]	26	0	155.18	28306000000	389	48	39.5	44.8	41.1	O50039	O50039	At1g75330	1349	OTC	Ornithine carbamoyltransferase, chloroplastic
238599395751953	22966100692749	NaN	234361896514893	translation [GO:0006412]	chloroplast [GO:0009507];chloroplast stroma [GO:0009570];chloroplast thylakoid membrane [GO:0009535];cytosolic ribosome [GO:0022626];extracellular region [GO:0005576];nucleus [GO:0005634];plastid large ribosomal subunit [GO:0000311];thylakoid [GO:0009579]	poly(U) RNA binding [GO:0008266];rRNA binding [GO:0019843];structural constituent of ribosome [GO:0003735]	3	0	7.3966	277710000	12	12.4	12.4	4.3	5	O50061	O50061	At1g07320	1350	RPL4	50S ribosomal protein L4, chloroplastic
308876533508301	309723377227783	311526718139648	310526485443115	formation of translation preinitiation complex [GO:0001731];positive regulation of translational fidelity [GO:0045903]	cytoplasm [GO:0005737];cytosol [GO:0005829];eukaryotic translation initiation factor 2 complex [GO:0005850];extracellular region [GO:0005576]	GTP binding [GO:0005525];GTPase activity [GO:0003924];translation initiation factor activity [GO:0003743]	34	0	233.13	41620000000	448	51.4	53.1	53.5	48.8	O64490	O64490	At1g04170	1351	EIF2 GAMMA	Eukaryotic translation initiation factor 2 gamma subunit
319224529266357	321009292602539	320034332275391	32129768371582	defense response [GO:0006952];positive regulation of programmed cell death [GO:0043068];protein autoprocessing [GO:0016540]	cytoplasm [GO:0005737];cytosol [GO:0005829];mitochondrion [GO:0005739];plasma membrane [GO:0005886];plasmodesma [GO:0009506]	cysteine-type endopeptidase activity [GO:0004197];cysteine-type peptidase activity [GO:0008234];identical protein binding [GO:0042802]	46	0	323.31	60270000000	508	79.2	78.7	78.5	79.7	O64517	O64517	At1g79340	1352	AMC4	Metacaspase-4
241955051422119	234612636566162	233754405975342	NaN			cysteine-type peptidase activity [GO:0008234]	2	0	4.2032	1549400000	4	3.3	3.3	3.3	3.3	O64519	O64519	At1g79320	1353	AMC6	Metacaspase-6
318334922790527	318111133575439	317893943786621	317246437072754	embryo development ending in seed dormancy [GO:0009793];transsulfuration [GO:0019346]	chloroplast [GO:0009507];cytosol [GO:0005829];mitochondrion [GO:0005739]	3-mercaptopyruvate sulfurtransferase activity [GO:0016784];sulfurtransferase activity [GO:0016783];thiosulfate sulfurtransferase activity [GO:0004792]	31	0	323.31	84438000000	646	69.7	77.6	77.8	64.4	O64530	O64530	At1g79230	1354	STR1	Thiosulfate/3-mercaptopyruvate sulfurtransferase 1, mitochondrial
235365886688232	234163513183594	NaN	NaN	cell death [GO:0008219];ceramide transport [GO:0035627];defense response to bacterium, incompatible interaction [GO:0009816];intermembrane lipid transfer [GO:0120009];response to salicylic acid [GO:0009751]	cytosol [GO:0005829];membrane [GO:0016020]	ceramide 1-phosphate binding [GO:1902387];ceramide 1-phosphate transfer activity [GO:1902388];lipid binding [GO:0008289]	3	0.00019209	2.8345	110420000	5	4.4	8.3	0	0	O64587	O64587	At2g34690	1355	ACD11	Accelerated cell death 11
NaN	238992900848389	236997528076172	240781421661377	mRNA processing [GO:0006397];negative regulation of RNA interference [GO:1900369];positive regulation of production of siRNA involved in RNA interference [GO:1903705];regulation of gene silencing by miRNA [GO:0060964];RNA 3' uridylation [GO:0071076]	cytoplasm [GO:0005737];nucleus [GO:0005634];P-body [GO:0000932]	metal ion binding [GO:0046872];mRNA binding [GO:0003729];nucleotidyltransferase activity [GO:0016779];RNA uridylyltransferase activity [GO:0050265]	1	0	3.5493	157370000	3	0	2.2	2.2	2.2	O64642	O64642	At2g45620	1357	URT1	UTP:RNA uridylyltransferase 1
256627521514893	248331108093262	24543212890625	245595836639404	response to abscisic acid [GO:0009737];response to salt stress [GO:0009651]	cytosol [GO:0005829];nucleolus [GO:0005730]		6	0	9.8419	1050800000	27	34.2	17.8	33.6	22.4	O64644	O64644	At2g45640	1358	At2g45640	Histone deacetylase complex subunit SAP18
266416854858398	264966468811035	26297872543335	261930618286133	acetyl-CoA biosynthetic process from pyruvate [GO:0006086];glycolytic process [GO:0006096];pollen tube development [GO:0048868]	chloroplast envelope [GO:0009941];endoplasmic reticulum [GO:0005783]	pyruvate dehydrogenase (acetyl-transferring) activity [GO:0004739];zinc ion binding [GO:0008270]	16	0	29.051	1176000000	24	21.2	21.9	21.2	20.4	O64688	O64688	At2g34590	1360	E1-BETA-2	Pyruvate dehydrogenase E1 component subunit beta-3, chloroplastic
299308643341064	310625896453857	304876918792725	306783351898193	cytoplasmic microtubule organization [GO:0031122]	endoplasmic reticulum [GO:0005783];nucleus [GO:0005634]	ATP binding [GO:0005524];ATPase activity [GO:0016887];hydrolase activity [GO:0016787];microtubule-severing ATPase activity [GO:0008568]	27	0	130.24	14828000000	160	54.7	57.3	54.9	51.3	O64691;B9DGC0	O64691	At2g34560	1361	CCP1	AT2G34560 protein
249903182983398	NaN	262268695831299	NaN		anchored component of membrane [GO:0031225];endoplasmic reticulum [GO:0005783];plant-type cell wall [GO:0009505];plasma membrane [GO:0005886]		14	0	76.986	2977300000	64	3	0	2	0	O64696	O64696	At2g34510	1362	At2g34510	Uncharacterized protein At2g34510
303938655853271	303549995422363	305007591247559	302060623168945	nitrogen compound metabolic process [GO:0006807];positive regulation of catalytic activity [GO:0043085]		GTP binding [GO:0005525];GTPase activity [GO:0003924];nickel cation binding [GO:0016151]	21	0	225.69	10630000000	125	73.1	78.9	77.8	65.8	O64700	O64700	At2g34470	1363	UREG	Urease accessory protein G
291721687316895	290402507781982	290710697174072	291300373077393	regulation of flower development [GO:0009909]	cytoplasm [GO:0005737];cytosol [GO:0005829];intracellular membrane-bounded organelle [GO:0043231];nucleus [GO:0005634]	UDP-glycosyltransferase activity [GO:0008194]	23	0	103.21	10303000000	251	34.1	32.5	33.6	32.7	O64733	O64733	At2g30140	1366	UGT87A2	UDP-glycosyltransferase 87A2
317090301513672	315939254760742	314980506896973	314659194946289	COPII-coated vesicle budding [GO:0090114];mRNA transport [GO:0051028];protein transport [GO:0015031]	COPII vesicle coat [GO:0030127];cytosol [GO:0005829];endoplasmic reticulum [GO:0005783];Golgi membrane [GO:0000139];nuclear envelope [GO:0005635];nuclear pore [GO:0005643];nuclear pore outer ring [GO:0031080];nucleolus [GO:0005730]	structural molecule activity [GO:0005198]	29	0	323.31	29425000000	271	96.4	96	85.4	79.5	O64740	O64740	At2g30050	1367	SEC13B	Protein transport protein SEC13 homolog B
292783699035645	295221939086914	293198432922363	295993194580078	embryo development ending in seed dormancy [GO:0009793];polar nucleus fusion [GO:0010197]	cell wall [GO:0005618];extracellular region [GO:0005576];plasmodesma [GO:0009506]	cinnamyl-alcohol dehydrogenase activity [GO:0045551];coniferyl-alcohol dehydrogenase activity [GO:0050268];FAD binding [GO:0071949];sinapyl alcohol dehydrogenase activity [GO:0052747]	23	0	97.973	8468500000	164	34.8	41.5	38.5	41.7	O64743	O64743	At2g34790	1368	MEE23	Berberine bridge enzyme-like 15
276365089416504	275509815216064	27884485244751	274563064575195	response to jasmonic acid [GO:0009753];response to wounding [GO:0009611]	cell wall [GO:0005618];extracellular region [GO:0005576]	FAD binding [GO:0071949];oxidoreductase activity [GO:0016491]	28	0	65.878	14111000000	236	5.4	8.9	8	3.1	O64745	O64745	At2g34810	1369	At2g34810	Berberine bridge enzyme-like 16
251623477935791	258066844940186	NaN	247074089050293	defense response to fungus [GO:0050832];response to oomycetes [GO:0002239]	cell wall [GO:0005618]		19	0	94.03	3756900000	121	4.1	7.1	0	4.8	O64757	O64757	At2g34930	1370	At2g34930	Disease resistance family protein / LRR family protein
290973300933838	292483253479004	290579624176025	281911697387695		cytosol [GO:0005829];eukaryotic translation initiation factor 2B complex [GO:0005851]	guanyl-nucleotide exchange factor activity [GO:0005085];nucleotidyltransferase activity [GO:0016779];translation initiation factor activity [GO:0003743];translation initiation factor binding [GO:0031369]	24	0	96.425	4993600000	90	26.8	27.9	25.2	21.4	O64760	O64760	At2g34970	1371	At2g34970	At2g34970
273820381164551	275063514709473	271124725341797	272567386627197		cytosol [GO:0005829];endoplasmic reticulum [GO:0005783];mitochondrial matrix [GO:0005759];mitochondrion [GO:0005739]	oxidoreductase activity, acting on a sulfur group of donors, disulfide as acceptor [GO:0016671]	10	0	17.724	4859100000	113	26.8	16.5	17.5	24.2	O64764	O64764	At2g35010	1372	At2g35010	Thioredoxin O1, mitochondrial
[truncated: 4,000 more rows]
