# Supplementary material for: Label-Free Quantitative Proteomic Analysis of Nitrogen Starvation in Arabidopsis Root Reveals New Aspects of H2S Signaling by Protein Persulfidation
Source: Antioxidants (Basel). 2021 Mar 24;10(4):508. doi: 10.3390/antiox10040508 (PMC8064375; doi:10.3390/antiox10040508)
Supplement: Supplementary file 1 [file antioxidants-10-00508-s001.zip › Dataset S3.xlsx]

## Sheet: Sheet0
Dataset 3. Total persulfidated proteins identified in PN and MN root samples
Uniprot entry	AGI Gene locus	Gene alias	Annotation	Gene ontology (biological process)	Gene ontology (cellular component)	Gene ontology (molecular function)														Supplemental	dataset	3	Total	proteins	identified	in	PN	and	MN	root	samples.
A0A178U9N5	At5g11450	PPD5	PPD5__Mog1/PsbP/DUF1795-like photosystem II reaction center PsbP family protein	photosynthesis [GO:0015979]	extrinsic component of membrane [GO:0019898]; photosystem II oxygen evolving complex [GO:0009654]	calcium ion binding [GO:0005509]
A0A178UA07	At5g09760		Plant invertase/pectin methylesterase inhibitor superfamily	cell wall modification [GO:0042545]; pectin catabolic process [GO:0045490]		aspartyl esterase activity [GO:0045330]; enzyme inhibitor activity [GO:0004857]; pectinesterase activity [GO:0030599]
A0A178UE66	At5g51700	ATRAR1PBS2RPR2	ATRAR1_PBS2_RAR1_RPR2__protein binding;zinc ion binding			metal ion binding [GO:0046872]
A0A178VC85	At3g02420				integral component of membrane [GO:0016021]
A0A178VEL3	At3g01310	AtVIP1VIH2	AtVIP1_VIH2_VIP1__Phosphoglycerate mutase-like family protein		cytosol [GO:0005829]	5-diphosphoinositol pentakisphosphate 3-kinase activity [GO:0102092]; ATP binding [GO:0005524]; diphosphoinositol-pentakisphosphate kinase activity [GO:0033857]; inositol-1,3,4,5,6-pentakisphosphate kinase activity [GO:0000827]; inositol heptakisphosphate kinase activity [GO:0000829]; inositol hexakisphosphate 1-kinase activity [GO:0052723]; inositol hexakisphosphate 3-kinase activity [GO:0052724…
A0A178VMD8	At3g14150	HAOX2	HAOX2__Aldolase-type TIM barrel family protein	oxidative photosynthetic carbon pathway [GO:0009854]		FMN binding [GO:0010181]; long-chain-(S)-2-hydroxy-long-chain-acid oxidase activity [GO:0052853]; medium-chain-(S)-2-hydroxy-acid oxidase activity [GO:0052854]; very-long-chain-(S)-2-hydroxy-acid oxidase activity [GO:0052852]
A0A178VQ59	At2g03720	MRH6	MRH6__Adenine nucleotide alpha hydrolases-like superfamily protein			hydrolase activity [GO:0016787]
A0A178VRK6	At2g30150		UDP-Glycosyltransferase superfamily protein			UDP-glycosyltransferase activity [GO:0008194]
A0A178VUM7	At2g44180	MAP2A	MAP2A__methionine aminopeptidase 2A	protein initiator methionine removal [GO:0070084]	cytoplasm [GO:0005737]	metal ion binding [GO:0046872]; metalloaminopeptidase activity [GO:0070006]
A0A178W0K0	At2g37020		Translin family protein		cytoplasm [GO:0005737]; nucleus [GO:0005634]	endoribonuclease activity [GO:0004521]; RNA binding [GO:0003723]; sequence-specific DNA binding [GO:0043565]; single-stranded DNA binding [GO:0003697]
A0A178W3G2	At1g69070			maturation of SSU-rRNA [GO:0030490]	Noc4p-Nop14p complex [GO:0030692]; nucleolus [GO:0005730]; small-subunit processome [GO:0032040]
A0A178W6Y3	At1g01220	AtFKGP	AtFKGP_FKGP__L-fucokinase/GDP-L-fucose pyrophosphorylase			ATP binding [GO:0005524]; kinase activity [GO:0016301]
A0A1I9LLA7	At3g16440	ATMLP-300BMEE36	ATMLP-300B_MEE36_MLP-300B__myrosinase-binding protein-like protein-300B			carbohydrate binding [GO:0030246]
A0A1I9LLC0	At3g14010	CID4	CID4__CTC-interacting domain 4
A0A1I9LLC5	At3g58050
A0A1I9LLT8	At3g53760	ATGCP4	ATGCP4_GCP4__GAMMA-TUBULIN COMPLEX PROTEIN 4	microtubule nucleation [GO:0007020]	cytoplasm [GO:0005737]; microtubule [GO:0005874]; microtubule organizing center [GO:0005815]; spindle pole [GO:0000922]	gamma-tubulin binding [GO:0043015]
A0A1I9LM04	At3g57060		binding	cell division [GO:0051301]; mitotic chromosome condensation [GO:0007076]	chromosome [GO:0005694]; nucleus [GO:0005634]
A0A1I9LM46	At3g51330		Eukaryotic aspartyl protease family protein			aspartic-type endopeptidase activity [GO:0004190]
A0A1I9LM56	At3g52840	BGAL2	BGAL2__beta-galactosidase 2	carbohydrate metabolic process [GO:0005975]	apoplast [GO:0048046]; integral component of membrane [GO:0016021]	beta-galactosidase activity [GO:0004565]
A0A1I9LM90	At3g04610	FLK	FLK__RNA-binding KH domain-containing protein			RNA binding [GO:0003723]
A0A1I9LME9	At3g57660	NRPA1	NRPA1__nuclear RNA polymerase A1	transcription, DNA-templated [GO:0006351]	host cell nucleus [GO:0042025]; nucleus [GO:0005634]	DNA binding [GO:0003677]; DNA-directed 5'-3' RNA polymerase activity [GO:0003899]; zinc ion binding [GO:0008270]
A0A1I9LMF2	At3g01670	AtSEOR2SEOa	AtSEOR2_SEOa_SEOR2	phloem development [GO:0010088]
A0A1I9LMI4	At3g54230	SUA	SUA__suppressor of abi3-5		nucleus [GO:0005634]	metal ion binding [GO:0046872]; RNA binding [GO:0003723]
A0A1I9LMQ9	At3g59950		Peptidase family C54 protein	autophagy [GO:0006914]	cytoplasm [GO:0005737]	cysteine-type peptidase activity [GO:0008234]
A0A1I9LN01	At3g55850	LAF3LAF3 ISF1LAF3 ISF2	LAF3_LAF3 ISF1_LAF3 ISF2__Amidohydrolase family	de-etiolation [GO:0009704]; response to far red light [GO:0010218]; seed germination [GO:0009845]	integral component of membrane [GO:0016021]; perinuclear region of cytoplasm [GO:0048471]	hydrolase activity, acting on carbon-nitrogen (but not peptide) bonds [GO:0016810]
A0A1I9LN63	At3g16230		Predicted eukaryotic LigT			RNA binding [GO:0003723]
A0A1I9LN83	At3g14790	ATRHM3	ATRHM3_RHM3__rhamnose biosynthesis 3	nucleotide-sugar metabolic process [GO:0009225]		dTDP-glucose 4,6-dehydratase activity [GO:0008460]
A0A1I9LNC0	At3g56240	CCH	CCH__copper chaperoneCCH__copper chaperone	metal ion transport [GO:0030001]		metal ion binding [GO:0046872]
A0A1I9LNQ7	At3g02510		Regulator of chromosome condensation (RCC1) family protein
A0A1I9LNT2	At3g61220	SDR1	SDR1__NAD(P)-binding Rossmann-fold superfamily protein
A0A1I9LNZ1	At3g07470		Protein of unknown function, DUF538
A0A1I9LPJ2	At3g43810	AtCAM7ZBF3	AtCAM7_CAM7_ZBF3__calmodulin 7	calcium-mediated signaling [GO:0019722]		calcium ion binding [GO:0005509]
A0A1I9LPW3	At3g04490
A0A1I9LPZ1	At3g50370
A0A1I9LPZ5	At3g03520	NPC3	NPC3__non-specific phospholipase C3			hydrolase activity, acting on ester bonds [GO:0016788]
A0A1I9LPZ9	At3g03380	DEG7DegP7	DEG7_DegP7__DegP protease 7			serine-type endopeptidase activity [GO:0004252]
A0A1I9LQ31	At3g43220	SAC3	SAC3__Phosphoinositide phosphatase family protein	phosphatidylinositol dephosphorylation [GO:0046856]	integral component of membrane [GO:0016021]	phosphatidylinositol-3,5-bisphosphate 5-phosphatase activity [GO:0043813]
A0A1I9LQ79	At3g48190	ATATMPIG1	ATATM_ATM_PIG1__ataxia-telangiectasia mutated	cellular response to DNA damage stimulus [GO:0006974]		ATP binding [GO:0005524]; protein serine/threonine kinase activity [GO:0004674]
A0A1I9LQB3	At3g01500	ATBCA1ATSABP3	ATBCA1_ATSABP3_CA1_SABP3__carbonic anhydrase 1	carbon utilization [GO:0015976]		carbonate dehydratase activity [GO:0004089]; zinc ion binding [GO:0008270]
A0A1I9LQF4	At3g61480		Quinoprotein amine dehydrogenase, beta chain-like; RIC1-like guanyl-nucleotide exchange factor	intracellular protein transport [GO:0006886]; retrograde transport, endosome to Golgi [GO:0042147]	cytosol [GO:0005829]; Golgi membrane [GO:0000139]; RIC1-RGP1 guanyl-nucleotide exchange factor complex [GO:0034066]	Rab GTPase binding [GO:0017137]; Rab guanyl-nucleotide exchange factor activity [GO:0017112]
A0A1I9LQU5	At3g23400	FIB4	FIB4__Plastid-lipid associated protein PAP / fibrillin family protein		chloroplast [GO:0009507]
A0A1I9LRA3	At3g20370		TRAF-like family protein
A0A1I9LRG2	At3g12400	ATELCVps23A	ATELC_ELC_Vps23A__Ubiquitin-conjugating enzyme/RWD-like protein	cellular protein modification process [GO:0006464]; protein transport [GO:0015031]	endosome [GO:0005768]
A0A1I9LRM8	At3g49220	PME34	PME34__Plant invertase/pectin methylesterase inhibitor superfamily	cell wall modification [GO:0042545]; pectin catabolic process [GO:0045490]	integral component of membrane [GO:0016021]	aspartyl esterase activity [GO:0045330]; enzyme inhibitor activity [GO:0004857]; pectinesterase activity [GO:0030599]
A0A1I9LRW7	At3g05040	HSTHST1	HST_HST1__ARM repeat superfamily protein	nuclear export [GO:0051168]
A0A1I9LRY1	At3g21070	ATNADK-1NADK1	ATNADK-1_NADK1__NAD kinase 1	NAD metabolic process [GO:0019674]; NADP biosynthetic process [GO:0006741]	integral component of membrane [GO:0016021]	NAD+ kinase activity [GO:0003951]
A0A1I9LS84	At3g15160				AP-5 adaptor complex [GO:0044599]
A0A1I9LSC2	At3g07030		Alba DNA/RNA-binding protein			nucleic acid binding [GO:0003676]
A0A1I9LSK3	At3g02260	ASA1BIGCRM1DOC1LPR1TIR3UMB1	ASA1_BIG_CRM1_DOC1_LPR1_TIR3_UMB1__auxin transport protein (BIG)			zinc ion binding [GO:0008270]
A0A1I9LT21	At3g45970	ATEXLA1ATEXPL1ATHEXP BETA 2.1	ATEXLA1_ATEXPL1_ATHEXP BETA 2.1_EXLA1_EXPL1__expansin-like A1		extracellular region [GO:0005576]
A0A1I9LT44	At3g23540		alpha/beta-Hydrolases superfamily protein			hydrolase activity [GO:0016787]
A0A1I9LTH3	At3g10250		Plant protein 1589 of unknown function			ligase activity [GO:0016874]
A0A1I9LTQ7	At3g23800	SBP3	SBP3__selenium-binding protein 3			selenium binding [GO:0008430]
A0A1P8AM51	At1g35780			methylation [GO:0032259]		methyltransferase activity [GO:0008168]
A0A1P8AM79	At1g30000	MNS3	MNS3__alpha-mannosidase 3	metabolic process [GO:0008152]	integral component of membrane [GO:0016021]	calcium ion binding [GO:0005509]; mannosyl-oligosaccharide 1,2-alpha-mannosidase activity [GO:0004571]
A0A1P8AMQ1	At1g48090		calcium-dependent lipid-binding family protein	protein retention in Golgi apparatus [GO:0045053]; protein targeting to vacuole [GO:0006623]	extrinsic component of membrane [GO:0019898]
A0A1P8AMS1	At1g21400		Thiamin diphosphate-binding fold (THDP-binding) superfamily protein		integral component of membrane [GO:0016021]	oxidoreductase activity, acting on the aldehyde or oxo group of donors, disulfide as acceptor [GO:0016624]
A0A1P8AMV4	At1g50110	BCAT6	BCAT6__D-aminoacid aminotransferase-like PLP-dependent enzymes superfamily protein	branched-chain amino acid biosynthetic process [GO:0009082]		L-isoleucine transaminase activity [GO:0052656]; L-leucine transaminase activity [GO:0052654]; L-valine transaminase activity [GO:0052655]
A0A1P8ANA1	At1g25420	ISTL2	ISTL2__Regulator of Vps4 activity in the MVB pathway protein	protein transport [GO:0015031]
A0A1P8ANB4	At1g06110	SKIP16	SKIP16__SKP1/ASK-interacting protein 16
A0A1P8ANE5	At1g56145		Leucine-rich repeat transmembrane protein kinase		integral component of membrane [GO:0016021]	ATP binding [GO:0005524]; protein kinase activity [GO:0004672]
A0A1P8ANX8	At1g64200	VHA-E3	VHA-E3__vacuolar H+-ATPase subunit E isoform 3		proton-transporting two-sector ATPase complex, catalytic domain [GO:0033178]	proton-transporting ATPase activity, rotational mechanism [GO:0046961]
A0A1P8APG3	At1g20190	ATEXP11ATEXPA11ATHEXP ALPHA 1.14	ATEXP11_ATEXPA11_ATHEXP ALPHA 1.14_EXP11_EXPA11__expansin 11	plant-type cell wall organization [GO:0009664]	cell wall [GO:0005618]; extracellular region [GO:0005576]; membrane [GO:0016020]
A0A1P8API2	At1g47710	AtSERPIN1	AtSERPIN1_SERPIN1__Serine protease inhibitor (SERPIN) family protein		extracellular space [GO:0005615]
A0A1P8APQ0	At1g59520	CW7	CW7__CW7
A0A1P8APR6	At1g12900	GAPA-2	GAPA-2__glyceraldehyde 3-phosphate dehydrogenase A subunit 2	glucose metabolic process [GO:0006006]	integral component of membrane [GO:0016021]	NAD binding [GO:0051287]; NADP binding [GO:0050661]; oxidoreductase activity, acting on the aldehyde or oxo group of donors, NAD or NADP as acceptor [GO:0016620]
A0A1P8APW3	At1g16610	AtSR45RNPS1	AtSR45_RNPS1_SR45__arginine/serine-rich 45		nucleus [GO:0005634]	RNA binding [GO:0003723]
A0A1P8APX5	At1g04290		Thioesterase superfamily protein			acyl-CoA hydrolase activity [GO:0047617]
A0A1P8AQ03	At1g15780	AtMed15aMED15_1NRB4	AtMed15a_MED15_1_NRB4	regulation of transcription, DNA-templated [GO:0006355]	nucleus [GO:0005634]	transcription coregulator activity [GO:0003712]
A0A1P8AQ08	At1g21630	AtEH2	AtEH2__Calcium-binding EF hand family protein			calcium ion binding [GO:0005509]
A0A1P8AQ22	At1g02120	VAD1	VAD1__GRAM domain family protein		integral component of membrane [GO:0016021]
A0A1P8AQ52	At1g78590	ATNADK-3NADK3	ATNADK-3_NADK3__NAD(H) kinase 3	NAD metabolic process [GO:0019674]; NADP biosynthetic process [GO:0006741]		NAD+ kinase activity [GO:0003951]
A0A1P8AQ84	At1g59990	EMB3108HS3RH22	EMB3108_HS3_RH22__DEA(D/H)-box RNA helicase family protein			ATP binding [GO:0005524]; helicase activity [GO:0004386]; nucleic acid binding [GO:0003676]
A0A1P8AQR8	At1g54490	AIN1ATXRN4EIN5	AIN1_ATXRN4_EIN5_XRN4__exoribonuclease 4	mRNA processing [GO:0006397]	nucleus [GO:0005634]	5'-3' exoribonuclease activity [GO:0004534]; nucleic acid binding [GO:0003676]; zinc ion binding [GO:0008270]
A0A1P8AQY6	At1g12210	RFL1	RFL1__RPS5-like 1			ADP binding [GO:0043531]; ATP binding [GO:0005524]
A0A1P8AQY7	At1g79830	GC5	GC5__golgin candidate 5		Golgi apparatus [GO:0005794]
A0A1P8AQZ1	At1g30460	ATCPSF30OXT6	ATCPSF30_CPSF30_OXT6__cleavage and polyadenylation specificity factor 30			DNA binding [GO:0003677]; metal ion binding [GO:0046872]
A0A1P8AR36	At1g52070		Mannose-binding lectin superfamily protein			carbohydrate binding [GO:0030246]
A0A1P8AR93	At1g69310	ATWRKY57	ATWRKY57_WRKY57__WRKY DNA-binding protein 57		nucleus [GO:0005634]	DNA-binding transcription factor activity [GO:0003700]; sequence-specific DNA binding [GO:0043565]
A0A1P8ARG8	At1g18950		DDT domain superfamily		nucleus [GO:0005634]
A0A1P8ARL5	At1g03210		Phenazine biosynthesis PhzC/PhzF protein	biosynthetic process [GO:0009058]		catalytic activity [GO:0003824]
A0A1P8ARN1	At1g60200	RBM25	RBM25__splicing factor PWI domain-containing protein / RNA recognition motif (RRM)-containing protein	mRNA processing [GO:0006397]		RNA binding [GO:0003723]
A0A1P8ARX2	At1g50300	TAF15	TAF15__TBP-associated factor 15			metal ion binding [GO:0046872]
A0A1P8AS28	At1g55500	ECT4	ECT4__evolutionarily conserved C-terminal region 4			RNA binding [GO:0003723]
A0A1P8ASX4	At1g48050	ATKU80	ATKU80_KU80__Ku80 family protein	DNA recombination [GO:0006310]; double-strand break repair via nonhomologous end joining [GO:0006303]; telomere maintenance [GO:0000723]	Ku70:Ku80 complex [GO:0043564]	ATP binding [GO:0005524]; damaged DNA binding [GO:0003684]; DNA helicase activity [GO:0003678]; telomeric DNA binding [GO:0042162]
A0A1P8AT16	At1g03060	BCHA1SPI	BCHA1_SPI__Beige/BEACH domain ;WD domain, G-beta repeat protein
A0A1P8AT97	At1g64790	ILANOXY7	ILA_NOXY7__ILITYHIA	positive regulation of kinase activity [GO:0033674]; regulation of translation [GO:0006417]		protein kinase binding [GO:0019901]; protein kinase regulator activity [GO:0019887]; ribosome binding [GO:0043022]
A0A1P8ATA6	At1g63640		P-loop nucleoside triphosphate hydrolases superfamily protein with CH (Calponin Homology) domain	microtubule-based movement [GO:0007018]		ATP binding [GO:0005524]; microtubule binding [GO:0008017]; microtubule motor activity [GO:0003777]
A0A1P8ATC1	At1g15420	PCP1	PCP1
A0A1P8ATL2	At1g09340	CRBCSP41BHIP1.3	CRB_CSP41B_HIP1.3__chloroplast RNA binding			catalytic activity [GO:0003824]
A0A1P8ATN7	At1g50380		Prolyl oligopeptidase family protein		cytosol [GO:0005829]	serine-type endopeptidase activity [GO:0004252]
A0A1P8ATX5	At1g50500	ATVPS53HIT1	ATVPS53_HIT1_VPS53__Membrane trafficking VPS53 family protein	retrograde transport, endosome to Golgi [GO:0042147]	cytosol [GO:0005829]; endosome membrane [GO:0010008]; GARP complex [GO:0000938]
A0A1P8AU99	At1g16460	ATMST2ATRDH2STR2	ATMST2_ATRDH2_MST2_RDH2_ST2_STR2__rhodanese homologue 2			thiosulfate sulfurtransferase activity [GO:0004792]
A0A1P8AUD1	At1g33030		O-methyltransferase family protein	methylation [GO:0032259]		O-methyltransferase activity [GO:0008171]; protein dimerization activity [GO:0046983]
A0A1P8AUF8	At1g23180		ARM repeat superfamily protein
A0A1P8AUG4	At1g23230	MED23	MED23		nucleus [GO:0005634]
A0A1P8AUM8	At1g31180	ATIMD3IPMDH1	ATIMD3_IMD3_IPMDH1__isopropylmalate dehydrogenase 3	leucine biosynthetic process [GO:0009098]		3-isopropylmalate dehydrogenase activity [GO:0003862]; magnesium ion binding [GO:0000287]; NAD binding [GO:0051287]
A0A1P8AUP4	At1g27430		GYF domain-containing protein
A0A1P8AUR0	At1g21170	SEC5B	SEC5B__Exocyst complex component SEC5	exocytosis [GO:0006887]; Golgi to plasma membrane transport [GO:0006893]; protein transport [GO:0015031]	exocyst [GO:0000145]
A0A1P8AUX7	At1g14980	CPN10	CPN10__chaperonin 10	protein folding [GO:0006457]		ATP binding [GO:0005524]
A0A1P8AUY4	At1g67120	AtMDN1	AtMDN1_MDN1__ATPases;nucleotide binding;ATP binding;nucleoside-triphosphatases;transcription factor binding	abscisic acid-activated signaling pathway [GO:0009738]; embryo sac development [GO:0009553]; regulation of developmental growth [GO:0048638]; ribosomal large subunit assembly [GO:0000027]; ribosomal large subunit export from nucleus [GO:0000055]; rRNA processing [GO:0006364]	chloroplast envelope [GO:0009941]; cytoplasm [GO:0005737]; nucleolus [GO:0005730]; nucleoplasm [GO:0005654]; nucleus [GO:0005634]; plasmodesma [GO:0009506]; preribosome, large subunit precursor [GO:0030687]	ATPase activity [GO:0016887]; ATP binding [GO:0005524]
A0A1P8AV08	At1g11910	APA1ATAPA1AtPaspA1	APA1_ATAPA1_AtPaspA1_PaspA1__aspartic proteinase A1	lipid metabolic process [GO:0006629]		aspartic-type endopeptidase activity [GO:0004190]
A0A1P8AV66	At1g64510	PRPS6	PRPS6__Translation elongation factor EF1B/ribosomal protein S6 family protein		ribosome [GO:0005840]	rRNA binding [GO:0019843]; structural constituent of ribosome [GO:0003735]; translation elongation factor activity [GO:0003746]
A0A1P8AV73	At1g52360		Coatomer, beta' subunit	intracellular protein transport [GO:0006886]; vesicle-mediated transport [GO:0016192]	COPI-coated vesicle membrane [GO:0030663]; Golgi membrane [GO:0000139]; membrane coat [GO:0030117]	structural molecule activity [GO:0005198]
A0A1P8AV86	At1g06060		LisH and RanBPM domains containing protein
A0A1P8AVE9	At1g06720		P-loop containing nucleoside triphosphate hydrolases superfamily protein	endonucleolytic cleavage of tricistronic rRNA transcript (SSU-rRNA, 5.8S rRNA, LSU-rRNA) [GO:0000479]; maturation of SSU-rRNA from tricistronic rRNA transcript (SSU-rRNA, 5.8S rRNA, LSU-rRNA) [GO:0000462]	90S preribosome [GO:0030686]; nucleolus [GO:0005730]	GTPase activity [GO:0003924]; GTP binding [GO:0005525]; U3 snoRNA binding [GO:0034511]
A0A1P8AVQ0	At1g48490		Protein kinase superfamily protein			ATP binding [GO:0005524]; protein serine/threonine kinase activity [GO:0004674]
A0A1P8AVQ6	At1g51850	SIF2	SIF2__Leucine-rich repeat protein kinase family protein		integral component of membrane [GO:0016021]	ATP binding [GO:0005524]; protein kinase activity [GO:0004672]
A0A1P8AVZ2	At1g10170	ATNFXL1	ATNFXL1_NFXL1__NF-X-like 1		nucleus [GO:0005634]	DNA-binding transcription factor activity [GO:0003700]; zinc ion binding [GO:0008270]
A0A1P8AW11	At1g54710	ATATG18H	ATATG18H_ATG18H__homolog of yeast autophagy 18 (ATG18) H
A0A1P8AW47	At1g29320		Transducin/WD40 repeat-like superfamily protein	ribosomal large subunit biogenesis [GO:0042273]	nucleolus [GO:0005730]; preribosome, large subunit precursor [GO:0030687]
A0A1P8AW69	At1g11160	KTN80.1	KTN80.1__Transducin/WD40 repeat-like superfamily protein	microtubule severing [GO:0051013]; regulation of unidimensional cell growth [GO:0051510]	cytoplasm [GO:0005737]; katanin complex [GO:0008352]; microtubule [GO:0005874]; microtubule cytoskeleton [GO:0015630]	microtubule binding [GO:0008017]
A0A1P8AW83	At1g50600	SCL5	SCL5__scarecrow-like 5
A0A1P8AWA3	At1g49340	ATPI4K ALPHA	ATPI4K ALPHA__Phosphatidylinositol 3- and 4-kinase family protein	phosphatidylinositol-mediated signaling [GO:0048015]; phosphatidylinositol phosphorylation [GO:0046854]		kinase activity [GO:0016301]
A0A1P8AWK4	At1g14380	IQD28	IQD28__IQ-domain 28
A0A1P8AWM1	At1g55810	UKL3	UKL3__uridine kinase-like 3	CTP salvage [GO:0044211]; nucleoside metabolic process [GO:0009116]; UMP salvage [GO:0044206]		ATP binding [GO:0005524]; GTP binding [GO:0005525]; uracil phosphoribosyltransferase activity [GO:0004845]; uridine kinase activity [GO:0004849]
A0A1P8AWP9	At1g31500	HESP	HESP__DNAse I-like superfamily protein
A0A1P8AWR8	At1g73280	scpl3	scpl3__serine carboxypeptidase-like 3			serine-type carboxypeptidase activity [GO:0004185]
A0A1P8AWV1	At1g79260
A0A1P8AWX3	At1g33590		Leucine-rich repeat (LRR) family protein
A0A1P8AX84	At2g41460	ARP	ARP__apurinic endonuclease-redox protein	DNA repair [GO:0006281]		DNA binding [GO:0003677]; endonuclease activity [GO:0004519]; metal ion binding [GO:0046872]
A0A1P8AX98	At2g26780		ARM repeat superfamily protein	proteasome assembly [GO:0043248]	cytoplasm [GO:0005737]	molecular adaptor activity [GO:0060090]
A0A1P8AXM2	At2g35920		RNA helicase family protein			ATP binding [GO:0005524]; nucleic acid binding [GO:0003676]; RNA helicase activity [GO:0003724]
A0A1P8AXW4	At2g23420	NAPRT2	NAPRT2__nicotinate phosphoribosyltransferase 2	NAD biosynthetic process [GO:0009435]		nicotinate-nucleotide diphosphorylase (carboxylating) activity [GO:0004514]; nicotinate phosphoribosyltransferase activity [GO:0004516]
A0A1P8AY36	At2g34480	L18aB	L18aB__Ribosomal protein L18ae/LX family protein	translation [GO:0006412]	ribosome [GO:0005840]	structural constituent of ribosome [GO:0003735]
A0A1P8AY74	At2g40070	BPP1	BPP1
A0A1P8AYA1	At2g37170	PIP2;2PIP2B	PIP2;2_PIP2B__plasma membrane intrinsic protein 2		integral component of membrane [GO:0016021]	channel activity [GO:0015267]
A0A1P8AYJ1	At2g45400	BEN1	BEN1__NAD(P)-binding Rossmann-fold superfamily protein			catalytic activity [GO:0003824]
A0A1P8AYM4	At2g02470	AL6	AL6__alfin-like 6	regulation of transcription, DNA-templated [GO:0006355]		histone binding [GO:0042393]
A0A1P8AYM6	At2g29320		NAD(P)-binding Rossmann-fold superfamily protein
A0A1P8AYQ6	At2g20790		clathrin adaptor complexes medium subunit family protein	intracellular protein transport [GO:0006886]; vesicle-mediated transport [GO:0016192]	clathrin adaptor complex [GO:0030131]
A0A1P8AZ34	At2g04170		TRAF-like family protein
A0A1P8AZ64	At2g02010	GAD4	GAD4__glutamate decarboxylase 4	glutamate metabolic process [GO:0006536]		glutamate decarboxylase activity [GO:0004351]; pyridoxal phosphate binding [GO:0030170]
A0A1P8AZK1	At2g26540	ATDUF3ATUROSHEMD	ATDUF3_ATUROS_DUF3_HEMD_UROS__uroporphyrinogen-III synthase family protein	protoporphyrinogen IX biosynthetic process [GO:0006782]; uroporphyrinogen III biosynthetic process [GO:0006780]		uroporphyrinogen-III synthase activity [GO:0004852]
A0A1P8AZP6	At2g25170	CHD3CHR6CKH2EPP1GYMHRB2PKLSSL2	CHD3_CHR6_CKH2_EPP1_GYM_HRB2_PKL_SSL2__chromatin remodeling factor CHD3 (PICKLE)		nucleus [GO:0005634]	ATP binding [GO:0005524]; helicase activity [GO:0004386]; metal ion binding [GO:0046872]
A0A1P8AZP8	At2g40740	ATWRKY55	ATWRKY55_WRKY55__WRKY DNA-binding protein 55		nucleus [GO:0005634]	DNA-binding transcription factor activity [GO:0003700]; sequence-specific DNA binding [GO:0043565]
A0A1P8AZZ0	At2g44970		alpha/beta-Hydrolases superfamily protein			hydrolase activity [GO:0016787]
A0A1P8B0Q8	At2g26200	AtTRM140a	AtTRM140a_TRM140a__S-adenosyl-L-methionine-dependent methyltransferases superfamily protein	methylation [GO:0032259]		methyltransferase activity [GO:0008168]
A0A1P8B0W4	At2g42010	PLDBETAPLDBETA1	PLDBETA_PLDBETA1__phospholipase D beta 1	lipid catabolic process [GO:0016042]		metal ion binding [GO:0046872]; N-acylphosphatidylethanolamine-specific phospholipase D activity [GO:0070290]; phospholipase D activity [GO:0004630]
A0A1P8B183	At2g41100	ATCAL4CML12TCH3	ATCAL4_CML12_TCH3__Calcium-binding EF hand family protein			calcium ion binding [GO:0005509]
A0A1P8B1D0	At2g16485	NERD	NERD__nucleic acid binding;zinc ion binding;DNA binding			DNA binding [GO:0003677]; metal ion binding [GO:0046872]
A0A1P8B1I9	At2g25730
A0A1P8B1Y3	At2g36810	SGR6	SGR6__ARM repeat superfamily protein
A0A1P8B209	At2g22795
A0A1P8B252	At2g43560		FKBP-like peptidyl-prolyl cis-trans isomerase family protein			peptidyl-prolyl cis-trans isomerase activity [GO:0003755]
A0A1P8B2L7	At2g30840		2-oxoglutarate (2OG) and Fe(II)-dependent oxygenase superfamily protein			metal ion binding [GO:0046872]; oxidoreductase activity [GO:0016491]
A0A1P8B2L8	At2g22660	AtGRDP1	AtGRDP1__Protein of unknown function (duplicated DUF1399)			DNA binding [GO:0003677]
A0A1P8B2T3	At2g32150		Haloacid dehalogenase-like hydrolase (HAD) superfamily protein			hydrolase activity [GO:0016787]
A0A1P8B2Y1	At2g43070	ATSPPL3	ATSPPL3_SPPL3__SIGNAL PEPTIDE PEPTIDASE-LIKE 3		endosome membrane [GO:0010008]; integral component of membrane [GO:0016021]	aspartic-type endopeptidase activity [GO:0004190]
A0A1P8B345	At2g28760	UXS6	UXS6__UDP-XYL synthase 6
A0A1P8B3B6	At4g23460		Adaptin family protein	intracellular protein transport [GO:0006886]; vesicle-mediated transport [GO:0016192]	clathrin adaptor complex [GO:0030131]
A0A1P8B3K6	At4g25580		CAP160 protein	response to abscisic acid [GO:0009737]
A0A1P8B3P8	At4g39420
A0A1P8B3S1	At4g30210	AR2ATR2	AR2_ATR2__P450 reductase 2		endoplasmic reticulum membrane [GO:0005789]; integral component of membrane [GO:0016021]	flavin adenine dinucleotide binding [GO:0050660]; FMN binding [GO:0010181]; NADP binding [GO:0050661]; NADPH-hemoprotein reductase activity [GO:0003958]
A0A1P8B3U2	At4g16260		Glycosyl hydrolase superfamily protein	carbohydrate metabolic process [GO:0005975]		glucan endo-1,3-beta-D-glucosidase activity [GO:0042973]
A0A1P8B3Z7	At4g27490	RRP41L	RRP41L__3'-5'-exoribonuclease family protein
A0A1P8B413	At4g13550	HIL1	HIL1__triglyceride lipases;triglyceride lipases	lipid metabolic process [GO:0006629]
A0A1P8B441	At4g15450		Senescence/dehydration-associated protein-related
A0A1P8B485	At4g01800	AGY1AtcpSecASECA1	AGY1_AtcpSecA_SECA1__Albino or Glassy Yellow 1	protein import [GO:0017038]; protein targeting [GO:0006605]	membrane [GO:0016020]	ATP binding [GO:0005524]; chloroplast protein-transporting ATPase activity [GO:0016464]; P-P-bond-hydrolysis-driven protein transmembrane transporter activity [GO:0015450]
A0A1P8B497	At4g11560	AIPP3	AIPP3__bromo-adjacent homology (BAH) domain-containing protein	chromatin organization [GO:0006325]; transcription, DNA-templated [GO:0006351]		chromatin binding [GO:0003682]
A0A1P8B4E4	At4g30990		ARM repeat superfamily protein		90S preribosome [GO:0030686]; nucleolus [GO:0005730]; small-subunit processome [GO:0032040]
A0A1P8B4Y6	At4g21660		proline-rich spliceosome-associated (PSP) family protein	mRNA splicing, via spliceosome [GO:0000398]	catalytic step 2 spliceosome [GO:0071013]; integral component of membrane [GO:0016021]; precatalytic spliceosome [GO:0071011]; U12-type spliceosomal complex [GO:0005689]; U2 snRNP [GO:0005686]; U2-type spliceosomal complex [GO:0005684]
A0A1P8B527	At4g15640
A0A1P8B5B9	At4g31230		Protein kinase protein with adenine nucleotide alpha hydrolases-like domain			ATP binding [GO:0005524]; hydrolase activity [GO:0016787]; protein kinase activity [GO:0004672]
A0A1P8B5G7	At4g17480		alpha/beta-Hydrolases superfamily protein			palmitoyl hydrolase activity [GO:0098599]
A0A1P8B5J8	At4g03610		Metallo-hydrolase/oxidoreductase superfamily protein			hydrolase activity [GO:0016787]
A0A1P8B667	At4g36760	APP1ATAPP1	APP1_ATAPP1__aminopeptidase P1			metal ion binding [GO:0046872]; metalloaminopeptidase activity [GO:0070006]
A0A1P8B676	At4g34570	AtDRTS2DHFR-TS2THY-2	AtDRTS2_DHFR-TS2_THY-2__thymidylate synthase 2	dTMP biosynthetic process [GO:0006231]; methylation [GO:0032259]; one-carbon metabolic process [GO:0006730]; tetrahydrofolate biosynthetic process [GO:0046654]		dihydrofolate reductase activity [GO:0004146]; thymidylate synthase activity [GO:0004799]
A0A1P8B6A6	At4g10730		Protein kinase superfamily protein			ATP binding [GO:0005524]; protein kinase activity [GO:0004672]
A0A1P8B6F9	At4g02120	CTPS3	CTPS3__CTP synthase family protein	'de novo' CTP biosynthetic process [GO:0044210]; CTP biosynthetic process [GO:0006241]; glutamine metabolic process [GO:0006541]; pyrimidine nucleobase biosynthetic process [GO:0019856]		ATP binding [GO:0005524]; CTP synthase activity [GO:0003883]; identical protein binding [GO:0042802]
A0A1P8B6G3	At4g19006		Proteasome component (PCI) domain protein		proteasome complex [GO:0000502]
A0A1P8B6J9	At4g04920	AtSFR6GLH2IEN1MED16YID1	AtSFR6_GLH2_IEN1_MED16_SFR6_YID1__sensitive to freezing 6	regulation of transcription, DNA-templated [GO:0006355]	mediator complex [GO:0016592]
A0A1P8B770	At4g17330	ATG2484-1	ATG2484-1_G2484-1__G2484-1 protein
A0A1P8B7C1	At4g04940		transducin family protein / WD-40 repeat family protein	rRNA processing [GO:0006364]	small-subunit processome [GO:0032040]	catalytic activity [GO:0003824]
A0A1P8B7E6	At4g32360		Pyridine nucleotide-disulphide oxidoreductase family protein			NADPH-adrenodoxin reductase activity [GO:0015039]
A0A1P8B7F5	At4g15420		Ubiquitin fusion degradation UFD1 family protein	ER-associated misfolded protein catabolic process [GO:0071712]; ubiquitin-dependent ERAD pathway [GO:0030433]	VCP-NPL4-UFD1 AAA ATPase complex [GO:0034098]	polyubiquitin modification-dependent protein binding [GO:0031593]
A0A1P8B7H4	At4g20750
A0A1P8B7L9	At4g03090	AtNDX	AtNDX_NDX__sequence-specific DNA binding;sequence-specific DNA binding transcription factors	flower development [GO:0009908]	nucleus [GO:0005634]	single-stranded DNA binding [GO:0003697]
A0A1P8B7N7	At4g05200	CRK25	CRK25__cysteine-rich RLK (RECEPTOR-like protein kinase) 25		integral component of membrane [GO:0016021]	ATP binding [GO:0005524]; protein serine/threonine kinase activity [GO:0004674]
A0A1P8B7P9	At4g16765		2-oxoglutarate (2OG) and Fe(II)-dependent oxygenase superfamily protein			metal ion binding [GO:0046872]; oxidoreductase activity [GO:0016491]
A0A1P8B7X4	At4g34720	ATVHA-C1AVA-P1	ATVHA-C1_AVA-P1_VHA-C1__ATPase, F0/V0 complex, subunit C protein		integral component of membrane [GO:0016021]; proton-transporting V-type ATPase, V0 domain [GO:0033179]; vacuolar membrane [GO:0005774]	proton transmembrane transporter activity [GO:0015078]
A0A1P8B7Z4	At4g17610	AtTRM3	AtTRM3_TRM3__tRNA/rRNA methyltransferase (SpoU) family protein	RNA processing [GO:0006396]		RNA binding [GO:0003723]; RNA methyltransferase activity [GO:0008173]
A0A1P8B8R9	At4g16660	HSP70	HSP70__heat shock protein 70 (Hsp 70) family protein			ATP binding [GO:0005524]
A0A1P8B9A7	At5g13690	CYL1NAGLU	CYL1_NAGLU__alpha-N-acetylglucosaminidase family / NAGLU family			hydrolase activity [GO:0016787]
A0A1P8B9C1	At5g62480	ATGSTU9GST14GST14B	ATGSTU9_GST14_GST14B_GSTU9__glutathione S-transferase tau 9			transferase activity [GO:0016740]
A0A1P8B9E0	At5g59710	AtVIP2NOT2b	AtVIP2_NOT2b_VIP2__VIRE2 interacting protein 2	regulation of transcription, DNA-templated [GO:0006355]	CCR4-NOT core complex [GO:0030015]; host cell nucleus [GO:0042025]
A0A1P8B9J5	At5g45500		RNI-like superfamily protein
A0A1P8B9L6	At5g23010	GSM1IMS3MAM1	GSM1_IMS3_MAM1__methylthioalkylmalate synthase 1	carboxylic acid metabolic process [GO:0019752]		transferase activity, transferring acyl groups, acyl groups converted into alkyl on transfer [GO:0046912]
A0A1P8B9P2	At5g35100		Cyclophilin-like peptidyl-prolyl cis-trans isomerase family protein			peptidyl-prolyl cis-trans isomerase activity [GO:0003755]
A0A1P8B9R0	At5g18230		transcription regulator NOT2/NOT3/NOT5 family protein	negative regulation of translation [GO:0017148]; nuclear-transcribed mRNA poly(A) tail shortening [GO:0000289]; regulation of transcription, DNA-templated [GO:0006355]	CCR4-NOT core complex [GO:0030015]; host cell nucleus [GO:0042025]; nucleus [GO:0005634]; P-body [GO:0000932]	poly(A)-specific ribonuclease activity [GO:0004535]
A0A1P8B9U3	At5g04885	BGLC3	BGLC3__Glycosyl hydrolase family protein	glucan catabolic process [GO:0009251]	extracellular region [GO:0005576]	beta-glucosidase activity [GO:0008422]
A0A1P8B9X0	At5g47490		RGPR-related	COPII vesicle coating [GO:0048208]; protein transport [GO:0015031]	endoplasmic reticulum [GO:0005783]; Golgi membrane [GO:0000139]
A0A1P8BA79	At5g25150	TAF5	TAF5__TBP-associated factor 5		nucleus [GO:0005634]
A0A1P8BA81	At5g57950		26S proteasome regulatory subunit, putative	proteasome regulatory particle assembly [GO:0070682]	cytoplasm [GO:0005737]; nucleus [GO:0005634]; proteasome complex [GO:0000502]
A0A1P8BAQ0	At5g53490	TL17	TL17__Tetratricopeptide repeat (TPR)-like superfamily protein
A0A1P8BAR6	At5g09680	RLF	RLF__reduced lateral root formation			heme binding [GO:0020037]; metal ion binding [GO:0046872]
A0A1P8BAT6	At5g40510		Sucrase/ferredoxin-like family protein		integral component of membrane [GO:0016021]
A0A1P8BAU5	At5g63840	PSL5RSW3	PSL5_RSW3__Glycosyl hydrolases family 31 protein	carbohydrate metabolic process [GO:0005975]		carbohydrate binding [GO:0030246]; hydrolase activity, hydrolyzing O-glycosyl compounds [GO:0004553]
A0A1P8BAY4	At5g60870	RUG3	RUG3__Regulator of chromosome condensation (RCC1) family protein
A0A1P8BAY5	At5g53850	DEP1	DEP1__haloacid dehalogenase-like hydrolase family protein	L-methionine salvage from methylthioadenosine [GO:0019509]; L-methionine salvage from S-adenosylmethionine [GO:0019284]	cytoplasm [GO:0005737]	2,3-diketo-5-methylthiopentyl-1-phosphate enolase activity [GO:0043715]; 2-hydroxy-3-keto-5-methylthiopentenyl-1-phosphate phosphatase activity [GO:0043716]; acireductone synthase activity [GO:0043874]; magnesium ion binding [GO:0000287]; methylthioribulose 1-phosphate dehydratase activity [GO:0046570]; zinc ion binding [GO:0008270]
A0A1P8BB43	At5g22620		phosphoglycerate/bisphosphoglycerate mutase family protein			catalytic activity [GO:0003824]
A0A1P8BB75	At5g35560		DENN (AEX-3) domain-containing protein
A0A1P8BBC4	At5g15910		NAD(P)-binding Rossmann-fold superfamily protein
A0A1P8BBV1	At5g19400	SMG7	SMG7__Telomerase activating protein Est1
A0A1P8BBW1	At5g15270		RNA-binding KH domain-containing protein			RNA binding [GO:0003723]
A0A1P8BC04	At5g66290
A0A1P8BC62	At5g06120		ARM repeat superfamily protein	intracellular protein transport [GO:0006886]		Ran GTPase binding [GO:0008536]
A0A1P8BCJ3	At5g44380	AtBBE28	AtBBE28__FAD-binding Berberine family protein		cell wall [GO:0005618]; extracellular region [GO:0005576]	FAD binding [GO:0071949]; oxidoreductase activity [GO:0016491]
A0A1P8BDP7	At5g65460	KAC2KCA2	KAC2_KCA2__kinesin like protein for actin based chloroplast movement 2	chloroplast accumulation movement [GO:0009904]; microtubule-based movement [GO:0007018]		ATP binding [GO:0005524]; microtubule binding [GO:0008017]; microtubule motor activity [GO:0003777]
A0A1P8BDS3	At5g44480	DUR	DUR__NAD(P)-binding Rossmann-fold superfamily protein	galactose metabolic process [GO:0006012]	integral component of membrane [GO:0016021]	UDP-glucose 4-epimerase activity [GO:0003978]
A0A1P8BDT7	At5g05560	APC1EMB2771	APC1_EMB2771__E3 ubiquitin ligase, putative	cell cycle [GO:0007049]; cell division [GO:0051301]	anaphase-promoting complex [GO:0005680]; integral component of membrane [GO:0016021]	ligase activity [GO:0016874]
A0A1P8BDV1	At5g58450	TCU2	TCU2__Tetratricopeptide repeat (TPR)-like superfamily protein
A0A1P8BE11	At5g52580		RabGAP/TBC domain-containing protein		integral component of membrane [GO:0016021]
A0A1P8BE91	At5g67240	SDN3	SDN3__small RNA degrading nuclease 3			nucleic acid binding [GO:0003676]
A0A1P8BEG9	At5g58410		HEAT/U-box domain-containing protein	ribosome-associated ubiquitin-dependent protein catabolic process [GO:1990116]	RQC complex [GO:1990112]	ubiquitin protein ligase activity [GO:0061630]; zinc ion binding [GO:0008270]
A0A1P8BEP6	At5g36180	scpl1	scpl1__serine carboxypeptidase-like 1			serine-type carboxypeptidase activity [GO:0004185]
A0A1P8BER5	At5g17270		Protein prenylyltransferase superfamily protein			transferase activity [GO:0016740]
A0A1P8BET3	At5g34930		arogenate dehydrogenase	tyrosine biosynthetic process [GO:0006571]		prephenate dehydrogenase (NAD+) activity [GO:0008977]; prephenate dehydrogenase (NADP+) activity [GO:0004665]
A0A1P8BEU1	At5g27390		Mog1/PsbP/DUF1795-like photosystem II reaction center PsbP family protein		chloroplast [GO:0009507]	isomerase activity [GO:0016853]
A0A1P8BF28	At5g61640	ATMSRA1PMSR1	ATMSRA1_PMSR1__peptidemethionine sulfoxide reductase 1			peptide-methionine (S)-S-oxide reductase activity [GO:0008113]
A0A1P8BF32	At5g42020	BIPBIP2	BIP_BIP2__Heat shock protein 70 (Hsp 70) family protein		endoplasmic reticulum [GO:0005783]	ATP binding [GO:0005524]
A0A1P8BF80	At5g40340	PDP3	PDP3__Tudor/PWWP/MBT superfamily protein
A0A1P8BFB3	At5g63120	RH30	RH30__P-loop containing nucleoside triphosphate hydrolases superfamily protein			ATP binding [GO:0005524]; helicase activity [GO:0004386]; nucleic acid binding [GO:0003676]
A0A1P8BFE6	At5g10630	HBS1	HBS1__Translation elongation factor EF1A/initiation factor IF2gamma family protein			GTPase activity [GO:0003924]; GTP binding [GO:0005525]; metal ion binding [GO:0046872]; translation elongation factor activity [GO:0003746]; translation initiation factor activity [GO:0003743]
A0A1P8BFL6	At5g66150		Glycosyl hydrolase family 38 protein	mannose metabolic process [GO:0006013]		alpha-mannosidase activity [GO:0004559]; carbohydrate binding [GO:0030246]; metal ion binding [GO:0046872]
A0A1P8BFZ5	At5g58040	ATFIP1[V]ATFIPS5FIP1[V]	ATFIP1[V]_ATFIPS5_FIP1[V]_FIPS5__homolog of yeast FIP1 [V]		nucleus [GO:0005634]
A0A1P8BG37	At5g23120	HCF136	HCF136__photosystem II stability/assembly factor, chloroplast (HCF136)
A0A1P8BG91	At5g14130		Peroxidase superfamily protein	hydrogen peroxide catabolic process [GO:0042744]; response to oxidative stress [GO:0006979]	extracellular region [GO:0005576]; vacuole [GO:0005773]	heme binding [GO:0020037]; metal ion binding [GO:0046872]; peroxidase activity [GO:0004601]
A0A1P8BGC3	At5g40440	ATMKK3	ATMKK3_MKK3__mitogen-activated protein kinase kinase 3			ATP binding [GO:0005524]; protein serine/threonine kinase activity [GO:0004674]
A0A1P8BGJ0	At5g17530		phosphoglucosamine mutase family protein	carbohydrate metabolic process [GO:0005975]		metal ion binding [GO:0046872]; phosphoglucomutase activity [GO:0004614]
A0A1P8BGN6	At5g45210		Disease resistance protein (TIR-NBS-LRR class) family	defense response [GO:0006952]; signal transduction [GO:0007165]		ADP binding [GO:0043531]; NAD(P)+ nucleosidase activity [GO:0050135]; NAD+ nucleotidase, cyclic ADP-ribose generating [GO:0061809]
A0A1P8BGR0	At5g06670	Kin7.5	Kin7.5__P-loop containing nucleoside triphosphate hydrolases superfamily protein	microtubule-based movement [GO:0007018]	microtubule [GO:0005874]	ATP binding [GO:0005524]; microtubule binding [GO:0008017]; microtubule motor activity [GO:0003777]
A0A1P8BGX1	At5g27710
A0A1P8BGZ1	At5g51200	EMB3142	EMB3142__Protein of unknown function (DUF3414)		nuclear pore [GO:0005643]
A0A1P8BH21	At5g37690		SGNH hydrolase-type esterase superfamily protein			hydrolase activity, acting on ester bonds [GO:0016788]
A0A1P8BHE6	At5g27970		ARM repeat superfamily protein	protein transport [GO:0015031]
A0A1P8BHH8	At5g44530		Subtilase family protein			serine-type endopeptidase activity [GO:0004252]
A0A1R7T377	At5g27560		Domain of unknown function (DUF1995)
A0A1R7T3K7	At5g43430	ETFBETA	ETFBETA__electron transfer flavoprotein beta		mitochondrial matrix [GO:0005759]	electron transfer activity [GO:0009055]
A0A2H1ZE31	At2g28670	ESB1	ESB1__Disease resistance-responsive (dirigent-like protein) family protein		apoplast [GO:0048046]
A0A2H1ZEA9	At1g11860		Glycine cleavage T-protein family	glycine catabolic process [GO:0006546]	mitochondrion [GO:0005739]	aminomethyltransferase activity [GO:0004047]; transaminase activity [GO:0008483]
A0A2H1ZEE1	At1g61850		phospholipases;galactolipases	lipid catabolic process [GO:0016042]		hydrolase activity [GO:0016787]
A0A2H1ZEE9	At1g55310	At-SCL33ATSCL33SR33	At-SCL33_ATSCL33_SCL33_SR33__SC35-like splicing factor 33			RNA binding [GO:0003723]
A0A2H1ZEH9	At3g12490	ATCYS6ATCYSB	ATCYS6_ATCYSB_CYSB__cystatin BATCYS6_ATCYSB_CYSB__cystatin B			cysteine-type endopeptidase inhibitor activity [GO:0004869]
A0A2P2CLF1				translation [GO:0006412]	mitochondrion [GO:0005739]; ribosome [GO:0005840]	rRNA binding [GO:0019843]; structural constituent of ribosome [GO:0003735]
A0A2P2CLF3				translation [GO:0006412]	mitochondrion [GO:0005739]; ribosome [GO:0005840]	RNA binding [GO:0003723]; structural constituent of ribosome [GO:0003735]
A0A2P2CLF6					mitochondrial respiratory chain complex I [GO:0005747]	NADH dehydrogenase (ubiquinone) activity [GO:0008137]
A0A2P2CLF8				translation [GO:0006412]	mitochondrion [GO:0005739]; ribosome [GO:0005840]	structural constituent of ribosome [GO:0003735]
A0A2P2CLF9				ATP synthesis coupled proton transport [GO:0015986]	mitochondrion [GO:0005739]; plasma membrane [GO:0005886]; proton-transporting ATP synthase complex, catalytic core F(1) [GO:0045261]	ADP binding [GO:0043531]; ATP binding [GO:0005524]; proton-transporting ATP synthase activity, rotational mechanism [GO:0046933]
A0A2P2CLG6				mitochondrial translation [GO:0032543]	mitochondrial large ribosomal subunit [GO:0005762]	RNA binding [GO:0003723]; structural constituent of ribosome [GO:0003735]
A0A2P2CLH1				translation [GO:0006412]	mitochondrion [GO:0005739]; ribosome [GO:0005840]; small ribosomal subunit [GO:0015935]	structural constituent of ribosome [GO:0003735]
A0JQ00	At5g02740		Ribosomal protein S24e family protein		ribosome [GO:0005840]	nucleic acid binding [GO:0003676]
A0JQ12	At1g76020		Thioredoxin superfamily protein		cell wall [GO:0005618]; vacuole [GO:0005773]
A1A6H3	At1g17160	RBSK	RBSK__pfkB-like carbohydrate kinase family protein	D-ribose catabolic process [GO:0019303]; nucleoside metabolic process [GO:0009116]	chloroplast [GO:0009507]; chloroplast nucleoid [GO:0042644]; chloroplast stroma [GO:0009570]; nucleus [GO:0005634]; plastid nucleoid [GO:0042646]	ATP binding [GO:0005524]; metal ion binding [GO:0046872]; ribokinase activity [GO:0004747]
A1L4X7	At3g04590	AHL14	AHL14__AT hook motif DNA-binding family protein		nucleus [GO:0005634]	AT DNA binding [GO:0003680]
A1L4Y1	At3g10350	AtGET3b	AtGET3b_GET3b__P-loop containing nucleoside triphosphate hydrolases superfamily protein		chloroplast stroma [GO:0009570]	ATPase activity [GO:0016887]; ATP binding [GO:0005524]
A1L4Y4	At5g61510		GroES-like zinc-binding alcohol dehydrogenase family protein	cellular response to oxidative stress [GO:0034599]; response to high light intensity [GO:0009644]	cytoplasm [GO:0005737]; cytosol [GO:0005829]; plastid [GO:0009536]	AU-rich element binding [GO:0017091]; NADPH:quinone reductase activity [GO:0003960]
A2RVJ8	At5g10010	HIT4	HIT4	heat acclimation [GO:0010286]; negative regulation of gene silencing [GO:0060969]; regulation of cellular response to heat [GO:1900034]; regulation of mitotic chromosome decondensation [GO:1901651]; response to heat [GO:0009408]	chromocenter [GO:0010369]; nucleolus [GO:0005730]
A2RVM0	At4g23430	AtTic32-IVa	AtTic32-IVa_Tic32-IVa__NAD(P)-binding Rossmann-fold superfamily protein	protein transport [GO:0015031]	chloroplast [GO:0009507]; chloroplast envelope [GO:0009941]; chloroplast inner membrane [GO:0009706]; cytosol [GO:0005829]; plasma membrane [GO:0005886]	oxidoreductase activity [GO:0016491]
A2RVS6	At3g49430	At-SR34aSRp34a	At-SR34a_SR34a_SRp34a__SER/ARG-rich protein 34A	mRNA cis splicing, via spliceosome [GO:0045292]; regulation of alternative mRNA splicing, via spliceosome [GO:0000381]; RNA splicing [GO:0008380]	cytosol [GO:0005829]; nuclear speck [GO:0016607]; nucleolus [GO:0005730]; nucleus [GO:0005634]; spliceosomal complex [GO:0005681]	mRNA binding [GO:0003729]; RNA binding [GO:0003723]
A2RVT9	At5g38890		Nucleic acid-binding, OB-fold-like protein	RNA processing [GO:0006396]	cytoplasm [GO:0005737]; nuclear exosome (RNase complex) [GO:0000176]; plastid [GO:0009536]	RNA binding [GO:0003723]
A2RVV4	At5g57700		BNR/Asp-box repeat family protein
A2RVV7	At2g38660		Amino acid dehydrogenase family protein	one-carbon metabolic process [GO:0006730]; photorespiration [GO:0009853]; tetrahydrofolate interconversion [GO:0035999]	cytosol [GO:0005829]; mitochondrion [GO:0005739]	methenyltetrahydrofolate cyclohydrolase activity [GO:0004477]; methylenetetrahydrofolate dehydrogenase (NADP+) activity [GO:0004488]
A3KPF2	At5g49020	ATPRMT4A	ATPRMT4A_PRMT4A__protein arginine methyltransferase 4A	histone H3-R17 methylation [GO:0034971]; histone H3-R26 methylation [GO:0034972]; histone H3-R2 methylation [GO:0034970]; peptidyl-arginine methylation, to asymmetrical-dimethyl arginine [GO:0019919]; regulation of flower development [GO:0009909]; vegetative to reproductive phase transition of meristem [GO:0010228]	chloroplast [GO:0009507]; cytoplasm [GO:0005737]; nucleus [GO:0005634]	[myelin basic protein]-arginine N-methyltransferase activity [GO:0016277]; histone-arginine N-methyltransferase activity [GO:0008469]; protein-arginine omega-N asymmetric methyltransferase activity [GO:0035242]; protein-arginine omega-N monomethyltransferase activity [GO:0035241]; protein heterodimerization activity [GO:0046982]; protein homodimerization activity [GO:0042803]
A3KPF3	At3g02710		ARM repeat superfamily protein		spliceosomal complex [GO:0005681]
A3KPF8	At1g79080		Pentatricopeptide repeat (PPR) superfamily protein		chloroplast [GO:0009507]
A4FVN8	At1g10580		Transducin/WD40 repeat-like superfamily protein	mRNA splicing, via spliceosome [GO:0000398]	catalytic step 2 spliceosome [GO:0071013]; extracellular region [GO:0005576]
A4GSN8	At1g79280	AtTPRNUA	AtTPR_NUA__nuclear pore anchor	mRNA export from nucleus [GO:0006406]; negative regulation of flower development [GO:0009910]; negative regulation of protein sumoylation [GO:0033234]; poly(A)+ mRNA export from nucleus [GO:0016973]; protein import into nucleus [GO:0006606]; regulation of gene silencing [GO:0060968]; stamen development [GO:0048443]	cytosol [GO:0005829]; mitochondrion [GO:0005739]; nuclear envelope [GO:0005635]; nuclear membrane [GO:0031965]; nuclear pore [GO:0005643]; nucleolus [GO:0005730]; plasmodesma [GO:0009506]	structural constituent of nuclear pore [GO:0017056]
A7WM73	At3g55260	ATHEX2HEXO1	ATHEX2_HEXO1__beta-hexosaminidase 1	carbohydrate metabolic process [GO:0005975]	cytosol [GO:0005829]; secretory vesicle [GO:0099503]; vacuole [GO:0005773]	beta-N-acetylhexosaminidase activity [GO:0004563]; hexosaminidase activity [GO:0015929]; N-acetyl-beta-D-galactosaminidase activity [GO:0102148]
A8MPR6	At3g17330	ECT6	ECT6__evolutionarily conserved C-terminal region 6			RNA binding [GO:0003723]
A8MQ78	At5g37720	ALY4AtALY4DIP2	ALY4_AtALY4_DIP2			RNA binding [GO:0003723]
A8MQA6	At1g30240				nucleus [GO:0005634]
A8MQE3	At5g25770		alpha/beta-Hydrolases superfamily protein			hydrolase activity [GO:0016787]
A8MQH3	At1g53730	SRF6	SRF6__STRUBBELIG-receptor family 6		integral component of membrane [GO:0016021]; nucleus [GO:0005634]; plasma membrane [GO:0005886]	ATP binding [GO:0005524]; protein kinase activity [GO:0004672]
A8MQJ8	At2g37680
A8MQP6	At4g10480		Nascent polypeptide-associated complex (NAC), alpha subunit family protein		nascent polypeptide-associated complex [GO:0005854]
A8MQR6	At2g14170	ALDH6B2	ALDH6B2__aldehyde dehydrogenase 6B2			methylmalonate-semialdehyde dehydrogenase (acylating) activity [GO:0004491]
A8MR03	At1g17130	CWC16b	CWC16b__Family of unknown function (DUF572)	RNA splicing [GO:0008380]	U2-type catalytic step 1 spliceosome [GO:0071006]
A8MR27	At1g43190	PTB3	PTB3__polypyrimidine tract-binding protein 3			RNA binding [GO:0003723]
A8MR72	At2g26210		Ankyrin repeat family protein
A8MR97	At3g60240	CUM2EIF4G	CUM2_EIF4G__eukaryotic translation initiation factor 4G			translation initiation factor activity [GO:0003743]
A8MRE5	At3g18760		Translation elongation factor EF1B/ribosomal protein S6 family protein		ribosome [GO:0005840]	rRNA binding [GO:0019843]; structural constituent of ribosome [GO:0003735]; translation elongation factor activity [GO:0003746]
A8MRK6	At2g19480	NAP1;2NFA02NFA2	NAP1;2_NFA02_NFA2__nucleosome assembly protein 1;2	nucleosome assembly [GO:0006334]	nucleus [GO:0005634]
A8MRW1	At2g45960	ATHH2PIP1;2PIP1BTMP-A	ATHH2_PIP1;2_PIP1B_TMP-A__plasma membrane intrinsic protein 1B	carbon dioxide transport [GO:0015670]; response to salt stress [GO:0009651]; response to water deprivation [GO:0009414]; water transport [GO:0006833]	anchored component of plasma membrane [GO:0046658]; cytosol [GO:0005829]; integral component of membrane [GO:0016021]; plasma membrane [GO:0005886]; vacuole [GO:0005773]	water channel activity [GO:0015250]
A8MRW9	At2g19860	ATHXK2	ATHXK2_HXK2__hexokinase 2	cellular glucose homeostasis [GO:0001678]; glycolytic process [GO:0006096]; hexose metabolic process [GO:0019318]		ATP binding [GO:0005524]; glucose binding [GO:0005536]; hexokinase activity [GO:0004396]
A8MRX0	At1g12140	FMO GS-OX5	FMO GS-OX5__flavin-monooxygenase glucosinolate S-oxygenase 5	glucosinolate biosynthetic process [GO:0019761]		8-methylthiopropyl glucosinolate S-oxygenase activity [GO:0080107]; flavin adenine dinucleotide binding [GO:0050660]; N,N-dimethylaniline monooxygenase activity [GO:0004499]; NADP binding [GO:0050661]
A8MRY7	At4g07410	PCN	PCN__Transducin family protein / WD-40 repeat family protein
A8MS68	At3g16950	LPD1ptlpd1	LPD1_ptlpd1__lipoamide dehydrogenase 1	acetyl-CoA biosynthetic process from pyruvate [GO:0006086]; cell redox homeostasis [GO:0045454]; oxidation-reduction process [GO:0055114]; response to arsenic-containing substance [GO:0046685]	chloroplast envelope [GO:0009941]; chloroplast stroma [GO:0009570]; cytosol [GO:0005829]; nucleolus [GO:0005730]	dihydrolipoyl dehydrogenase activity [GO:0004148]; flavin adenine dinucleotide binding [GO:0050660]
A8MS85	At1g65440	GTB1SPT6L	GTB1_SPT6L__global transcription factor group B1	chromatin maintenance [GO:0070827]; embryo development ending in seed dormancy [GO:0009793]; mRNA transcription by RNA polymerase II [GO:0042789]; nucleosome organization [GO:0034728]; positive regulation of transcription elongation from RNA polymerase II promoter [GO:0032968]; regulation of mRNA processing [GO:0050684]; transcription elongation from RNA polymerase II promoter [GO:0006368]	cytosol [GO:0005829]; plasmodesma [GO:0009506]; transcriptionally active chromatin [GO:0035327]; transcription elongation factor complex [GO:0008023]	histone binding [GO:0042393]; nucleosome binding [GO:0031491]; translation elongation factor activity [GO:0003746]
A8MSD3	At3g16565		alanine-tRNA ligases;nucleic acid binding;ligases, forming aminoacyl-tRNA and related compounds;nucleotide binding;ATP binding	alanyl-tRNA aminoacylation [GO:0006419]	mitochondrion [GO:0005739]	alanine-tRNA ligase activity [GO:0004813]; ATP binding [GO:0005524]; nucleic acid binding [GO:0003676]
A8MSD8	At2g41600		Mitochondrial glycoprotein family protein		mitochondrial matrix [GO:0005759]
A8MSF9	At4g28250	ATEXPB3ATHEXP BETA 1.6	ATEXPB3_ATHEXP BETA 1.6_EXPB3__expansin B3	sexual reproduction [GO:0019953]	extracellular region [GO:0005576]
A8R7E6	At3g21630	AtCERK1AtLYK1LYSM RLK1	AtCERK1_AtLYK1_CERK1_LYK1_LYSM RLK1__chitin elicitor receptor kinase 1	cell surface pattern recognition receptor signaling pathway [GO:0002752]; cellular response to chitin [GO:0071323]; cellular response to molecule of bacterial origin [GO:0071219]; defense response to bacterium [GO:0042742]; defense response to fungus, incompatible interaction [GO:0009817]; detection of molecule of fungal origin [GO:0032491]; detection of peptidoglycan [GO:0032499]; innate immune …	integral component of membrane [GO:0016021]; plasma membrane [GO:0005886]	ATP binding [GO:0005524]; chitin binding [GO:0008061]; chitosan binding [GO:2001080]; identical protein binding [GO:0042802]; kinase activity [GO:0016301]; protein homodimerization activity [GO:0042803]; protein kinase activity [GO:0004672]; protein self-association [GO:0043621]; protein serine/threonine kinase activity [GO:0004674]; transmembrane receptor protein kinase activity [GO:0019199]
A8R7K9	At3g51310	VPS35C	VPS35C__VPS35 homolog C	intracellular protein transport [GO:0006886]; retrograde transport, endosome to Golgi [GO:0042147]	cytosol [GO:0005829]; Golgi apparatus [GO:0005794]; intracellular membrane-bounded organelle [GO:0043231]; late endosome [GO:0005770]; late endosome membrane [GO:0031902]; membrane [GO:0016020]; multivesicular body [GO:0005771]; retromer, cargo-selective complex [GO:0030906]; retromer complex [GO:0030904]
A9LLI7	At5g35910	AtRRP6L2	AtRRP6L2_RRP6L2__Polynucleotidyl transferase, ribonuclease H fold protein with HRDC domain	exonucleolytic trimming to generate mature 3'-end of 5.8S rRNA from tricistronic rRNA transcript (SSU-rRNA, 5.8S rRNA, LSU-rRNA) [GO:0000467]; gene silencing by RNA-directed DNA methylation [GO:0080188]; histone mRNA catabolic process [GO:0071044]; nuclear polyadenylation-dependent antisense transcript catabolic process [GO:0071040]; nuclear polyadenylation-dependent CUT catabolic process [GO:007…	cytoplasm [GO:0005737]; cytosol [GO:0005829]; nuclear exosome (RNase complex) [GO:0000176]; nucleolus [GO:0005730]; nucleus [GO:0005634]	3'-5'-exoribonuclease activity [GO:0000175]; nucleotide binding [GO:0000166]; single-stranded RNA binding [GO:0003727]
B0F9L4	At3g27530	GC6MAG4	GC6_MAG4__golgin candidate 6	endoplasmic reticulum to Golgi vesicle-mediated transport [GO:0006888]; Golgi vesicle docking [GO:0048211]; intracellular protein transport [GO:0006886]; membrane fusion [GO:0061025]; post-embryonic development [GO:0009791]; protein exit from endoplasmic reticulum [GO:0032527]; transcytosis [GO:0045056]; vesicle fusion with Golgi apparatus [GO:0048280]	cytosol [GO:0005829]; endoplasmic reticulum [GO:0005783]; ER to Golgi transport vesicle membrane [GO:0012507]; Golgi apparatus [GO:0005794]; Golgi membrane [GO:0000139]; Golgi stack [GO:0005795]
B3H4B6	At4g39200		Ribosomal protein S25 family protein		ribosome [GO:0005840]
B3H4P8	At3g60250	CKB3	CKB3__casein kinase II beta chain 3		protein kinase CK2 complex [GO:0005956]	kinase activity [GO:0016301]; protein kinase regulator activity [GO:0019887]
B3H5K9	At5g05970	NEDD1	NEDD1__Transducin/WD40 repeat-like superfamily protein	cell plate assembly [GO:0000919]; embryo sac development [GO:0009553]; pollen development [GO:0009555]; positive regulation of cytokinesis [GO:0032467]; regulation of mitotic spindle organization [GO:0060236]; regulation of phragmoplast microtubule organization [GO:2000694]	condensed chromosome kinetochore [GO:0000777]; kinetochore microtubule [GO:0005828]; nuclear envelope [GO:0005635]; phragmoplast [GO:0009524]
B3H5L3	At1g73180		Eukaryotic translation initiation factor eIF2A family protein			translation initiation factor activity [GO:0003743]
B3H5R1	At5g48240			rRNA processing [GO:0006364]
B3H5W6	At5g35180		Protein of unknown function (DUF1336)			lipid binding [GO:0008289]
B3H658	At3g49680	ATBCAT-3BCAT3	ATBCAT-3_BCAT3__branched-chain aminotransferase 3	branched-chain amino acid biosynthetic process [GO:0009082]		L-isoleucine transaminase activity [GO:0052656]; L-leucine transaminase activity [GO:0052654]; L-valine transaminase activity [GO:0052655]
B3H684	At4g26110	ATNAP1;1	ATNAP1;1_NAP1;1__nucleosome assembly protein1;1	nucleosome assembly [GO:0006334]	nucleus [GO:0005634]
B3H6L4	At1g27752		Ubiquitin system component Cue protein
B3H6L9	At5g18410	ATSRA1KLKLPL2PIRPIR121PIRP	ATSRA1_KLK_LPL2_PIR_PIR121_PIRP_SRA1__transcription activators	regulation of actin filament polymerization [GO:0030833]		Rac GTPase binding [GO:0048365]
B3H797	At4g36210		Protein of unknown function (DUF726)		integral component of membrane [GO:0016021]
B3H7F6	At3g22380	TIC	TIC__time for coffee	developmental process [GO:0032502]; regulation of circadian rhythm [GO:0042752]; response to abscisic acid [GO:0009737]; response to oxidative stress [GO:0006979]; response to water deprivation [GO:0009414]; starch metabolic process [GO:0005982]	nucleus [GO:0005634]
B3H7H1	At3g07300		NagB/RpiA/CoA transferase-like superfamily protein	regulation of translational initiation [GO:0006446]; translational initiation [GO:0006413]	eukaryotic translation initiation factor 2B complex [GO:0005851]	transferase activity [GO:0016740]; translation initiation factor activity [GO:0003743]
B3H7M2	At2g21230	bZIP30DKM	bZIP30_DKM__Basic-leucine zipper (bZIP) transcription factor family protein	negative regulation of gene expression [GO:0010629]; positive regulation of gene expression [GO:0010628]; reproductive shoot system development [GO:0090567]; response to abscisic acid [GO:0009737]	nucleus [GO:0005634]	DNA-binding transcription factor activity [GO:0003700]; transcription regulatory region sequence-specific DNA binding [GO:0000976]
B3H7N1	At5g16120	MAGL15	MAGL15__alpha/beta-Hydrolases superfamily protein		cytosol [GO:0005829]; plasmodesma [GO:0009506]; plastid [GO:0009536]	acylglycerol lipase activity [GO:0047372]
B3LF89	At3g55140		Pectin lyase-like superfamily protein	pectin catabolic process [GO:0045490]		metal ion binding [GO:0046872]; pectate lyase activity [GO:0030570]
B3LFA4	At5g38830		Cysteinyl-tRNA synthetase, class Ia family protein	cysteinyl-tRNA aminoacylation [GO:0006423]; response to cadmium ion [GO:0046686]	cytoplasm [GO:0005737]; cytosol [GO:0005829]	ATP binding [GO:0005524]; cysteine-tRNA ligase activity [GO:0004817]; metal ion binding [GO:0046872]
B5BT18	At3g54280	ATBTAF1CHA16CHR16RGD3	ATBTAF1_BTAF1_CHA16_CHR16_RGD3__DNA binding;ATP binding;nucleic acid binding;binding;helicases;ATP binding;DNA binding;helicases	positive regulation of shoot apical meristem development [GO:1902185]	nucleus [GO:0005634]	ATP binding [GO:0005524]; DNA binding [GO:0003677]; DNA-dependent ATPase activity [GO:0008094]; helicase activity [GO:0004386]
B5TM97	At2g07734		Alpha-L RNA-binding motif/Ribosomal protein S4 family protein	positive regulation of translational fidelity [GO:0045903]	mitochondrion [GO:0005739]; small ribosomal subunit [GO:0015935]	rRNA binding [GO:0019843]; structural constituent of ribosome [GO:0003735]
B5X0I6	At2g06210	ELF8VIP6	ELF8_VIP6__binding	flower development [GO:0009908]; histone methylation [GO:0016571]; negative regulation of flower development [GO:0009910]; positive regulation of transcription, DNA-templated [GO:0045893]; regulation of histone H3-K4 methylation [GO:0051569]; regulation of transcription, DNA-templated [GO:0006355]	Cdc73/Paf1 complex [GO:0016593]; nucleus [GO:0005634]	RNA polymerase II complex binding [GO:0000993]
B5X503	At5g11240	AtGHS40NuGWD1	AtGHS40_GHS40_NuGWD1__transducin family protein / WD-40 repeat family protein	rRNA processing [GO:0006364]	nucleolus [GO:0005730]; nucleus [GO:0005634]
B5X565	At3g12080	emb2738EngA-1	emb2738_EngA-1__GTP-binding family protein	embryo development ending in seed dormancy [GO:0009793]; plastid transcription [GO:0042793]; ribosome biogenesis [GO:0042254]	chloroplast [GO:0009507]; cytosol [GO:0005829]	GTP binding [GO:0005525]
B5X574	At5g65690	PCK2PEPCK	PCK2_PEPCK__phosphoenolpyruvate carboxykinase 2	gluconeogenesis [GO:0006094]		ATP binding [GO:0005524]; kinase activity [GO:0016301]; phosphoenolpyruvate carboxykinase (ATP) activity [GO:0004612]
B6EUA5	At1g12250	TL20.3	TL20.3__Pentapeptide repeat-containing protein
B6EUA9	At1g44910	ATPRP40A	ATPRP40A_PRP40A__pre-mRNA-processing protein 40A	mRNA cis splicing, via spliceosome [GO:0045292]; mRNA splicing, via spliceosome [GO:0000398]	cytosol [GO:0005829]; mediator complex [GO:0016592]; U1 snRNP [GO:0005685]; U2-type prespliceosome [GO:0071004]	RNA binding [GO:0003723]
B9DFI3	At4g37550		Acetamidase/Formamidase family protein		cytosol [GO:0005829]; plasma membrane [GO:0005886]; vacuole [GO:0005773]	hydrolase activity, acting on carbon-nitrogen (but not peptide) bonds, in linear amides [GO:0016811]
B9DFI7	At1g26850		S-adenosyl-L-methionine-dependent methyltransferases superfamily protein	methylation [GO:0032259]	cytoplasm [GO:0005737]; endosome [GO:0005768]; Golgi apparatus [GO:0005794]; Golgi medial cisterna [GO:0005797]; Golgi membrane [GO:0000139]; integral component of membrane [GO:0016021]; nucleus [GO:0005634]; trans-Golgi network [GO:0005802]	methyltransferase activity [GO:0008168]
B9DFQ9	At5g37510	CI76EMB1467	CI76_EMB1467__NADH-ubiquinone dehydrogenase, mitochondrial, putative	ATP synthesis coupled electron transport [GO:0042773]	mitochondrial inner membrane [GO:0005743]	4 iron, 4 sulfur cluster binding [GO:0051539]; electron transfer activity [GO:0009055]; NADH dehydrogenase (ubiquinone) activity [GO:0008137]
B9DFR6	At3g59760	ATCS-COASC	ATCS-C_OASC__O-acetylserine (thiol) lyase isoform C	cysteine biosynthetic process [GO:0019344]; cysteine biosynthetic process from serine [GO:0006535]; double fertilization forming a zygote and endosperm [GO:0009567]; pollen tube development [GO:0048868]; pollen tube growth [GO:0009860]	chloroplast [GO:0009507]; chloroplast stroma [GO:0009570]; cytosol [GO:0005829]; mitochondrion [GO:0005739]	ATP binding [GO:0005524]; cysteine synthase activity [GO:0004124]; lyase activity [GO:0016829]; zinc ion binding [GO:0008270]
B9DFS6	At5g07120	SNX2b	SNX2b__sorting nexin 2B	developmental process [GO:0032502]; late endosome to vacuole transport [GO:0045324]; protein maturation [GO:0051604]; protein transport [GO:0015031]; seedling development [GO:0090351]; vesicle-mediated transport [GO:0016192]	cytosol [GO:0005829]; Golgi apparatus [GO:0005794]; membrane [GO:0016020]; multivesicular body membrane [GO:0032585]; retromer complex [GO:0030904]	phosphatidylinositol binding [GO:0035091]; phospholipid binding [GO:0005543]; protein heterodimerization activity [GO:0046982]
B9DFZ2	At5g58370	EngB-3	EngB-3__P-loop containing nucleoside triphosphate hydrolases superfamily protein			GTP binding [GO:0005525]; hydrolase activity [GO:0016787]; metal ion binding [GO:0046872]
B9DG17	At1g72370	AP40RP40RPSAA	AP40_P40_RP40_RPSAA__40s ribosomal protein SA	ribosomal small subunit assembly [GO:0000028]; translation [GO:0006412]	cytosolic small ribosomal subunit [GO:0022627]	structural constituent of ribosome [GO:0003735]
B9DGD6	At5g36880	ACS	ACS__acetyl-CoA synthetase	acetate metabolic process [GO:0006083]; acetyl-CoA biosynthetic process from acetate [GO:0019427]; fatty acid metabolic process [GO:0006631]	chloroplast [GO:0009507]; chloroplast stroma [GO:0009570]; cytosol [GO:0005829]; glyoxysome [GO:0009514]	acetate-CoA ligase activity [GO:0003987]; AMP binding [GO:0016208]; ATP binding [GO:0005524]
B9DGS8	At1g14820		Sec14p-like phosphatidylinositol transfer family protein
B9DGT7	At1g50010	TUA2	TUA2__tubulin alpha-2 chain	microtubule-based process [GO:0007017]; microtubule cytoskeleton organization [GO:0000226]; mitotic cell cycle [GO:0000278]	cytoplasm [GO:0005737]; microtubule [GO:0005874]	GTPase activity [GO:0003924]; GTP binding [GO:0005525]; structural constituent of cytoskeleton [GO:0005200]
B9DGU7	At1g02880	TPK1	TPK1__thiamin pyrophosphokinase1	thiamine diphosphate biosynthetic process [GO:0009229]; thiamine metabolic process [GO:0006772]	cytosol [GO:0005829]	ATP binding [GO:0005524]; kinase activity [GO:0016301]; thiamine binding [GO:0030975]; thiamine diphosphokinase activity [GO:0004788]
B9DH52	At1g08110	AtGLYI2GLXI:3	AtGLYI2_GLXI:3__lactoylglutathione lyase family protein / glyoxalase I family protein	methylglyoxal catabolic process to D-lactate via S-lactoyl-glutathione [GO:0019243]; response to cadmium ion [GO:0046686]	chloroplast [GO:0009507]; cytosol [GO:0005829]; extracellular region [GO:0005576]	lactoylglutathione lyase activity [GO:0004462]; metal ion binding [GO:0046872]
B9DHA6	At2g36170	RPL40AUBQ2	RPL40A_UBQ2__Ubiquitin supergroup;Ribosomal protein L40e	modification-dependent protein catabolic process [GO:0019941]; protein ubiquitination [GO:0016567]; translation [GO:0006412]	cytoplasm [GO:0005737]; cytosolic large ribosomal subunit [GO:0022625]; endoplasmic reticulum [GO:0005783]; nucleolus [GO:0005730]; nucleus [GO:0005634]	protein tag [GO:0031386]; structural constituent of ribosome [GO:0003735]; ubiquitin protein ligase binding [GO:0031625]
B9DHK3	At5g14540		Protein of unknown function (DUF1421)		cytosol [GO:0005829]
B9DHQ0	At5g19780	TUA5	TUA5__tubulin alpha-5	microtubule-based process [GO:0007017]; microtubule cytoskeleton organization [GO:0000226]; mitotic cell cycle [GO:0000278]	cytoplasm [GO:0005737]; microtubule [GO:0005874]	GTPase activity [GO:0003924]; GTP binding [GO:0005525]; structural constituent of cytoskeleton [GO:0005200]
C0LGD7	At1g06840		Leucine-rich repeat protein kinase family protein		integral component of membrane [GO:0016021]; plasma membrane [GO:0005886]	ATP binding [GO:0005524]; protein serine/threonine kinase activity [GO:0004674]
C0LGE4	At1g12460		Leucine-rich repeat protein kinase family protein		integral component of membrane [GO:0016021]; membrane [GO:0016020]; plasma membrane [GO:0005886]	ATP binding [GO:0005524]; protein serine/threonine kinase activity [GO:0004674]
C0LGG8	At1g53430	NILR2	NILR2__Leucine-rich repeat transmembrane protein kinase	protein autophosphorylation [GO:0046777]	integral component of membrane [GO:0016021]; plasma membrane [GO:0005886]	ATP binding [GO:0005524]; protein serine/threonine kinase activity [GO:0004674]
C0LGH3	At1g56140		Leucine-rich repeat transmembrane protein kinase	protein autophosphorylation [GO:0046777]	integral component of membrane [GO:0016021]; plasma membrane [GO:0005886]	ATP binding [GO:0005524]; protein serine/threonine kinase activity [GO:0004674]
C0LGL4	At2g28960		Leucine-rich repeat protein kinase family protein		integral component of membrane [GO:0016021]	ATP binding [GO:0005524]; protein serine/threonine kinase activity [GO:0004674]
C0LGN2	At3g14840	LIK1	LIK1__Leucine-rich repeat transmembrane protein kinase	jasmonic acid and ethylene-dependent systemic resistance [GO:0009861]; protein autophosphorylation [GO:0046777]; regulation of innate immune response [GO:0045088]	cytosol [GO:0005829]; integral component of membrane [GO:0016021]; plasma membrane [GO:0005886]; plasmodesma [GO:0009506]	ATP binding [GO:0005524]; protein serine/threonine kinase activity [GO:0004674]
C0SV51	At2g18750		Calmodulin-binding protein	regulation of salicylic acid biosynthetic process [GO:0080142]	nucleus [GO:0005634]	calmodulin binding [GO:0005516]; DNA-binding transcription factor activity [GO:0003700]; sequence-specific DNA binding [GO:0043565]
C0Z268	At4g26700	ATFIM1	ATFIM1_FIM1__fimbrin 1	actin filament bundle assembly [GO:0051017]		actin filament binding [GO:0051015]
C0Z295	At3g12350		F-box family protein
C0Z2J1	At1g11360		Adenine nucleotide alpha hydrolases-like superfamily protein		cytosol [GO:0005829]; extracellular region [GO:0005576]; plasma membrane [GO:0005886]	hydrolase activity [GO:0016787]
C0Z2P1	At1g74840		Homeodomain-like superfamily protein		nucleus [GO:0005634]	DNA binding [GO:0003677]
C0Z361	At5g56500	Cpn60beta3CPNB3	Cpn60beta3_CPNB3__TCP-1/cpn60 chaperonin family protein	chaperone cofactor-dependent protein refolding [GO:0051085]; protein folding [GO:0006457]; protein refolding [GO:0042026]	chloroplast [GO:0009507]; chloroplast stroma [GO:0009570]; cytosol [GO:0005829]; cytosolic ribosome [GO:0022626]; mitochondrion [GO:0005739]; plastid [GO:0009536]	ATP binding [GO:0005524]
E0X9N4	At3g63550				nucleus [GO:0005634]	DNA binding [GO:0003677]; metal ion binding [GO:0046872]; transferase activity [GO:0016740]
E5KGE0	At2g42160	BRIZ1	BRIZ1__zinc finger (ubiquitin-hydrolase) domain-containing protein	regulation of seed germination [GO:0010029]	ubiquitin ligase complex [GO:0000151]	hydrolase activity [GO:0016787]; protein heterodimerization activity [GO:0046982]; ubiquitin-protein transferase activity [GO:0004842]; zinc ion binding [GO:0008270]
F4HNU6	At1g06900		Insulinase (Peptidase family M16) family protein		cytosol [GO:0005829]	metal ion binding [GO:0046872]; metalloendopeptidase activity [GO:0004222]
F4HNZ9	At1g12930		ARM repeat superfamily protein	protein import into nucleus [GO:0006606]	cytoplasm [GO:0005737]
F4HPS0	At1g53165	ATMAP4K ALPHA1	ATMAP4K ALPHA1__Protein kinase superfamily protein			ATP binding [GO:0005524]; protein kinase activity [GO:0004672]
F4HQ07	At1g66800		NAD(P)-binding Rossmann-fold superfamily protein			alcohol dehydrogenase (NAD+) activity [GO:0004022]; oxidoreductase activity [GO:0016491]; oxidoreductase activity, acting on the CH-OH group of donors, NAD or NADP as acceptor [GO:0016616]
F4HQ84	At1g73430	COG3	COG3__sec34-like family protein	Golgi organization [GO:0007030]; Golgi vesicle transport [GO:0048193]; intracellular protein transport [GO:0006886]; intra-Golgi vesicle-mediated transport [GO:0006891]; pollen tube growth [GO:0009860]	cis-Golgi network [GO:0005801]; cytosol [GO:0005829]; Golgi membrane [GO:0000139]; Golgi transport complex [GO:0017119]	protein homodimerization activity [GO:0042803]
F4HQ88	At1g73460	DYRKP-2A	DYRKP-2A__Protein kinase superfamily protein	peptidyl-serine phosphorylation [GO:0018105]; peptidyl-threonine phosphorylation [GO:0018107]	cytoplasm [GO:0005737]; cytosol [GO:0005829]; plasma membrane [GO:0005886]	ATP binding [GO:0005524]; protein serine/threonine kinase activity [GO:0004674]; protein tyrosine kinase activity [GO:0004713]
F4HQA1	At1g79730	ELF7	ELF7__hydroxyproline-rich glycoprotein family protein	flower development [GO:0009908]; histone methylation [GO:0016571]; negative regulation of flower development [GO:0009910]; transcription elongation from RNA polymerase II promoter [GO:0006368]	Cdc73/Paf1 complex [GO:0016593]; nucleus [GO:0005634]; transcriptionally active chromatin [GO:0035327]	chromatin binding [GO:0003682]; RNA polymerase II complex binding [GO:0000993]
F4HQD4	At1g79920	AtHsp70-15	AtHsp70-15_Hsp70-15__Heat shock protein 70 (Hsp 70) family protein		cell wall [GO:0005618]; cytosol [GO:0005829]; mitochondrion [GO:0005739]; nucleus [GO:0005634]; plasma membrane [GO:0005886]; plasmodesma [GO:0009506]	ATP binding [GO:0005524]
F4HQE7	At1g79990		structural molecules	intracellular protein transport [GO:0006886]; vesicle-mediated transport [GO:0016192]	COPI-coated vesicle membrane [GO:0030663]; Golgi membrane [GO:0000139]; membrane coat [GO:0030117]	structural molecule activity [GO:0005198]
F4HQH8	At1g01080		RNA-binding (RRM/RBD/RNP motifs) family protein	chloroplast rRNA processing [GO:1901259]	chloroplast [GO:0009507]; chloroplast envelope [GO:0009941]; chloroplast stroma [GO:0009570]; chloroplast thylakoid membrane [GO:0009535]; nucleus [GO:0005634]; plastid [GO:0009536]	mRNA binding [GO:0003729]
F4HQT1	At1g13440	GAPC-2GAPC2	GAPC-2_GAPC2__glyceraldehyde-3-phosphate dehydrogenase C2			nucleotide binding [GO:0000166]; oxidoreductase activity, acting on the aldehyde or oxo group of donors, NAD or NADP as acceptor [GO:0016620]
F4HQZ1	At1g19880		Regulator of chromosome condensation (RCC1) family protein
F4HRG2	At1g53345
F4HRR0	At1g61100		disease resistance protein (TIR class), putative
F4HRS2	At1g67140	SWEETIE	SWEETIE__HEAT repeat-containing protein	carbohydrate metabolic process [GO:0005975]; ethylene biosynthetic process [GO:0009693]; regulation of ethylene biosynthetic process [GO:0010364]; regulation of leaf senescence [GO:1900055]; starch metabolic process [GO:0005982]; trehalose metabolic process [GO:0005991]	cytosol [GO:0005829]
F4HRT5	At1g67230	AtLINC1CRWN1KAKU2	AtLINC1_CRWN1_KAKU2_LINC1__little nuclei1	nucleus organization [GO:0006997]; regulation of nucleus size [GO:0097298]	cytoplasmic chromatin [GO:0000789]; cytosol [GO:0005829]; mitochondrion [GO:0005739]; nuclear envelope [GO:0005635]; nuclear lamina [GO:0005652]; nuclear membrane [GO:0031965]; nuclear periphery [GO:0034399]; nucleoplasm [GO:0005654]; nucleus [GO:0005634]
F4HS76	At1g80460	GLI1NHO1	GLI1_NHO1__Actin-like ATPase superfamily protein	glycerol-3-phosphate metabolic process [GO:0006072]; glycerol catabolic process [GO:0019563]		ATP binding [GO:0005524]; glycerol kinase activity [GO:0004370]
F4HSD4	At1g07615	Obg A-1	Obg A-1__GTP-binding protein Obg/CgtA		mitochondrion [GO:0005739]	GTP binding [GO:0005525]
F4HSS8	At1g20410		Pseudouridine synthase family protein	tRNA pseudouridine synthesis [GO:0031119]		pseudouridine synthase activity [GO:0009982]; RNA binding [GO:0003723]; tRNA pseudouridine synthase activity [GO:0106029]
F4HSZ1	At1g27595	TANG1	TANG1
F4HT21	At1g33970	IAN9	IAN9__P-loop containing nucleoside triphosphate hydrolases superfamily protein	negative regulation of defense response to bacterium, incompatible interaction [GO:1902478]		GTP binding [GO:0005525]
F4HTP2	At1g67630	EMB2814POLA2	EMB2814_POLA2__DNA polymerase alpha 2	DNA replication initiation [GO:0006270]	alpha DNA polymerase:primase complex [GO:0005658]; mitochondrion [GO:0005739]	DNA binding [GO:0003677]
F4HTR6	At1g67800	RGLG5	RGLG5__Copine (Calcium-dependent phospholipid-binding protein) family
F4HTT6	At1g74070		Cyclophilin-like peptidyl-prolyl cis-trans isomerase family protein		chloroplast [GO:0009507]; chloroplast thylakoid [GO:0009534]; mitochondrion [GO:0005739]	peptidyl-prolyl cis-trans isomerase activity [GO:0003755]
F4HTY0	At1g80500		SNARE-like superfamily protein	endoplasmic reticulum to Golgi vesicle-mediated transport [GO:0006888]	cytoplasm [GO:0005737]; mitochondrion [GO:0005739]; nucleus [GO:0005634]; TRAPP complex [GO:0030008]
F4HU51	At1g01710		Acyl-CoA thioesterase family protein	acyl-CoA metabolic process [GO:0006637]; fatty acid catabolic process [GO:0009062]	cytosol [GO:0005829]; peroxisome [GO:0005777]	acyl-CoA hydrolase activity [GO:0047617]
F4HU79	At1g01920		SET domain-containing protein	peptidyl-lysine monomethylation [GO:0018026]		protein-lysine N-methyltransferase activity [GO:0016279]
F4HU85	At1g01950	ARK2AtKINUb	ARK2_AtKINUb__armadillo repeat kinesin 2	microtubule-based movement [GO:0007018]; regulation of microtubule-based process [GO:0032886]; root development [GO:0048364]	microtubule [GO:0005874]	ATP binding [GO:0005524]; microtubule binding [GO:0008017]; microtubule motor activity [GO:0003777]
F4HUG9	At1g14210		Ribonuclease T2 family protein	RNA catabolic process [GO:0006401]	extracellular region [GO:0005576]; secretory vesicle [GO:0099503]	endoribonuclease activity [GO:0004521]; lyase activity [GO:0016829]; ribonuclease T2 activity [GO:0033897]; RNA binding [GO:0003723]
F4HUK6	At1g20560	AAE1	AAE1__acyl activating enzyme 1	fatty acid metabolic process [GO:0006631]	peroxisome [GO:0005777]	ligase activity [GO:0016874]
F4HV50	At1g47900		Plant protein of unknown function (DUF869)
F4HV67	At1g54080	UBP1A	UBP1A__oligouridylate-binding protein 1A		plasma membrane [GO:0005886]	mRNA binding [GO:0003729]
F4HV96	At1g54270	EIF4A-2	EIF4A-2__eif4a-2			ATP binding [GO:0005524]; helicase activity [GO:0004386]; nucleic acid binding [GO:0003676]
F4HVG8	At1g67840	CSK	CSK__chloroplast sensor kinase	detection of redox state [GO:0051776]; photosystem stoichiometry adjustment [GO:0080005]; protein autophosphorylation [GO:0046777]; regulation of gene expression [GO:0010468]; regulation of photosynthesis [GO:0010109]	chloroplast [GO:0009507]; chloroplast stroma [GO:0009570]	kinase activity [GO:0016301]; protein histidine kinase activity [GO:0004673]; protein self-association [GO:0043621]; quinone binding [GO:0048038]
F4HVV7	At1g02080		transcription regulators	regulation of translation [GO:0006417]	CCR4-NOT core complex [GO:0030015]; cytoplasm [GO:0005737]; nucleus [GO:0005634]
F4HW51	At1g08600	ATRXCHR20	ATRX_CHR20__P-loop containing nucleoside triphosphate hydrolases superfamily protein	chromatin organization [GO:0006325]; DNA repair [GO:0006281]; maintenance of rDNA [GO:0043007]; pollen development [GO:0009555]; regulation of histone exchange [GO:1900049]	chromosome, telomeric region [GO:0000781]; nucleus [GO:0005634]	ATP binding [GO:0005524]; DNA binding [GO:0003677]; helicase activity [GO:0004386]; histone binding [GO:0042393]; metal ion binding [GO:0046872]
F4HWB0	At1g14710		hydroxyproline-rich glycoprotein family protein		cytosol [GO:0005829]	mRNA binding [GO:0003729]
F4HWC3	At1g20970				integral component of membrane [GO:0016021]; plasma membrane [GO:0005886]; vacuole [GO:0005773]	mRNA binding [GO:0003729]
F4HWL3	At1g28340	AtRLP4	AtRLP4_RLP4__receptor like protein 4		endosome [GO:0005768]; Golgi apparatus [GO:0005794]; integral component of membrane [GO:0016021]; membrane [GO:0016020]; plasma membrane [GO:0005886]; trans-Golgi network [GO:0005802]
F4HWL4	At1g28350		Nucleotidylyl transferase superfamily protein	tRNA aminoacylation for protein translation [GO:0006418]	cytosol [GO:0005829]	ATP binding [GO:0005524]; tyrosine-tRNA ligase activity [GO:0004831]
F4HWS5	At1g48110	ECT7	ECT7__evolutionarily conserved C-terminal region 7			mRNA binding [GO:0003729]
F4HXV6	At1g14850	NUP155	NUP155__nucleoporin 155	mRNA transport [GO:0051028]; nucleocytoplasmic transport [GO:0006913]; protein import into nucleus [GO:0006606]; protein localization to nuclear inner membrane [GO:0036228]; RNA export from nucleus [GO:0006405]; transcription-dependent tethering of RNA polymerase II gene DNA at nuclear periphery [GO:0000972]	nuclear pore [GO:0005643]; nuclear pore inner ring [GO:0044611]; nucleolus [GO:0005730]; plasma membrane [GO:0005886]; plasmodesma [GO:0009506]	structural constituent of nuclear pore [GO:0017056]
F4HXZ1	At1g15130		Endosomal targeting BRO1-like domain-containing protein	endosome to plasma membrane protein transport [GO:0099638]; multivesicular body organization [GO:0036257]; protein transport to vacuole involved in ubiquitin-dependent protein catabolic process via the multivesicular body sorting pathway [GO:0043328]; vacuole organization [GO:0007033]	cytoplasm [GO:0005737]; cytosol [GO:0005829]; late endosome [GO:0005770]; multivesicular body [GO:0005771]; plasmodesma [GO:0009506]	protein self-association [GO:0043621]; ubiquitin binding [GO:0043130]
F4HY36	At1g21650	SECA2	SECA2__Preprotein translocase SecA family protein	embryo development ending in seed dormancy [GO:0009793]; protein import [GO:0017038]; protein targeting [GO:0006605]	chloroplast envelope [GO:0009941]; membrane [GO:0016020]; plastid [GO:0009536]	ATP binding [GO:0005524]; chloroplast protein-transporting ATPase activity [GO:0016464]; P-P-bond-hydrolysis-driven protein transmembrane transporter activity [GO:0015450]
F4HYA7	At1g35220
F4HYD7	At1g35470	RanBPM	RanBPM__SPla/RYanodine receptor (SPRY) domain-containing protein	cell surface receptor signaling pathway [GO:0007166]; cytoskeleton organization [GO:0007010]	cytoplasm [GO:0005737]; nucleus [GO:0005634]; perinuclear region of cytoplasm [GO:0048471]	Ran GTPase binding [GO:0008536]
F4HYF3	At1g48420	ACD1ATACD1AtDCDD-CDES	ACD1_ATACD1_AtDCD_D-CDES_DCD__D-cysteine desulfhydrase	D-cysteine catabolic process [GO:0019447]; ethylene biosynthetic process [GO:0009693]; response to cadmium ion [GO:0046686]	chloroplast [GO:0009507]; cytosol [GO:0005829]; mitochondrion [GO:0005739]; nucleus [GO:0005634]	cobalt ion binding [GO:0050897]; D-cysteine desulfhydrase activity [GO:0019148]; hydrolase activity [GO:0016787]
F4HZ82	At1g02890		AAA-type ATPase family protein			ATP binding [GO:0005524]
F4HZE0	At1g09130		ATP-dependent caseinolytic (Clp) protease/crotonase family protein		chloroplast [GO:0009507]; chloroplast envelope [GO:0009941]; chloroplast stroma [GO:0009570]; extracellular region [GO:0005576]; mitochondrion [GO:0005739]; plastid stroma [GO:0009532]; thylakoid [GO:0009579]	serine-type endopeptidase activity [GO:0004252]
F4HZG9	At1g09300	AtICP55	AtICP55__Metallopeptidase M24 family protein	protein stabilization [GO:0050821]; proteolysis [GO:0006508]	mitochondrion [GO:0005739]; nucleus [GO:0005634]	aminopeptidase activity [GO:0004177]; manganese ion binding [GO:0030145]; metalloaminopeptidase activity [GO:0070006]; peptidase activity [GO:0008233]
F4HZI8	At1g15200		protein-protein interaction regulator family protein	cell adhesion [GO:0007155]; mRNA processing [GO:0006397]; RNA splicing [GO:0008380]	catalytic step 2 spliceosome [GO:0071013]; cell-cell junction [GO:0005911]
F4HZS8	At1g22060				vacuole [GO:0005773]
F4HZZ6	At1g35660			positive regulation of transcription, DNA-templated [GO:0045893]	plasma membrane [GO:0005886]
F4I045	At1g48950		C3HC zinc finger-like		host cell nucleus [GO:0042025]; nucleus [GO:0005634]	zinc ion binding [GO:0008270]
F4I0D4	At1g62800	ASP4	ASP4__aspartate aminotransferase 4	biosynthetic process [GO:0009058]; cellular amino acid metabolic process [GO:0006520]	cytosol [GO:0005829]; nucleus [GO:0005634]	L-aspartate:2-oxoglutarate aminotransferase activity [GO:0004069]; pyridoxal phosphate binding [GO:0030170]
F4I0I6	At1g69030		BSD domain-containing protein
F4I0K2	At1g69200	FLN2	FLN2__fructokinase-like 2	chloroplast organization [GO:0009658]; etioplast organization [GO:0009662]; plastid transcription [GO:0042793]; regulation of transcription, DNA-templated [GO:0006355]	chloroplast nucleoid [GO:0042644]; cytoplasm [GO:0005737]; plastid-encoded plastid RNA polymerase complex [GO:0000427]	kinase activity [GO:0016301]
F4I0N7	At1g75750	GASA1	GASA1__GAST1 protein homolog 1	gibberellic acid mediated signaling pathway [GO:0009740]	extracellular region [GO:0005576]
F4I0P8	At1g75850	LAZ4VPS35B	LAZ4_VPS35B__VPS35 homolog B	intracellular protein transport [GO:0006886]; retrograde transport, endosome to Golgi [GO:0042147]	cytosol [GO:0005829]; Golgi apparatus [GO:0005794]; late endosome [GO:0005770]; late endosome membrane [GO:0031902]; retromer, cargo-selective complex [GO:0030906]; retromer complex [GO:0030904]
F4I116	At1g09620		ATP binding;leucine-tRNA ligases;aminoacyl-tRNA ligases;nucleotide binding;ATP binding;aminoacyl-tRNA ligases	leucyl-tRNA aminoacylation [GO:0006429]	chloroplast [GO:0009507]; cytosol [GO:0005829]; plasmodesma [GO:0009506]	aminoacyl-tRNA editing activity [GO:0002161]; ATP binding [GO:0005524]; leucine-tRNA ligase activity [GO:0004823]
F4I1G1	At1g29350		Kinase-related protein of unknown function (DUF1296)		nucleus [GO:0005634]	mRNA binding [GO:0003729]
F4I1S8	At1g49540	AtELP2	AtELP2_ELP2__elongator protein 2	histone acetylation [GO:0016573]; regulation of DNA demethylation [GO:1901535]; regulation of DNA methylation [GO:0044030]
F4I1T7	At1g55540	LNO1	LNO1__Nuclear pore complex protein	embryo development ending in seed dormancy [GO:0009793]; mRNA transport [GO:0051028]; protein import into nucleus [GO:0006606]; RNA export from nucleus [GO:0006405]; zygote asymmetric cell division [GO:0010070]	mitochondrion [GO:0005739]; nuclear pore central transport channel [GO:0044613]; nuclear pore nuclear basket [GO:0044615]	nuclear localization sequence binding [GO:0008139]; structural constituent of nuclear pore [GO:0017056]
F4I2A0	At1g76140		Prolyl oligopeptidase family protein		chloroplast [GO:0009507]; cytoplasm [GO:0005737]; cytosol [GO:0005829]; mitochondrion [GO:0005739]	endopeptidase activity [GO:0004175]; oligopeptidase activity [GO:0070012]; serine-type endopeptidase activity [GO:0004252]
F4I2E4	At1g76460		RNA-binding (RRM/RBD/RNP motifs) family protein			mRNA binding [GO:0003729]
F4I2J8	At1g03910	CTN	CTN	embryo development ending in seed dormancy [GO:0009793]; mRNA cis splicing, via spliceosome [GO:0045292]; regulation of gene expression [GO:0010468]	cytoplasm [GO:0005737]; nuclear speck [GO:0016607]; nucleus [GO:0005634]; spliceosomal complex [GO:0005681]
F4I2L0	At1g09800		Pseudouridine synthase family protein	pseudouridine synthesis [GO:0001522]; tRNA processing [GO:0008033]		pseudouridine synthase activity [GO:0009982]; RNA binding [GO:0003723]; tRNA pseudouridine synthase activity [GO:0106029]
F4I2S4	At1g16020	CCZ1a	CCZ1a__Protein of unknown function (DUF1712)	vesicle-mediated transport [GO:0016192]	intracellular membrane-bounded organelle [GO:0043231]; Mon1-Ccz1 complex [GO:0035658]	guanyl-nucleotide exchange factor activity [GO:0005085]
F4I312	At1g22860	VPS3	VPS3__Vacuolar sorting protein 39	intracellular protein transport [GO:0006886]; root morphogenesis [GO:0010015]; vesicle-mediated transport [GO:0016192]	CORVET complex [GO:0033263]; cytoplasm [GO:0005737]; cytosol [GO:0005829]; endosome membrane [GO:0010008]
F4I321	At1g22910		RNA-binding (RRM/RBD/RNP motifs) family protein		nucleus [GO:0005634]	mRNA binding [GO:0003729]
F4I353	At1g29840		alpha/beta-Hydrolases superfamily protein		cytosol [GO:0005829]	hydrolase activity [GO:0016787]
F4I366	At1g29940	NRPA2	NRPA2__nuclear RNA polymerase A2	megagametogenesis [GO:0009561]; ribosome biogenesis [GO:0042254]; transcription, DNA-templated [GO:0006351]	cytosol [GO:0005829]; RNA polymerase I complex [GO:0005736]	DNA binding [GO:0003677]; DNA-directed 5'-3' RNA polymerase activity [GO:0003899]; metal ion binding [GO:0046872]; ribonucleoside binding [GO:0032549]
F4I3B3	At1g49600	ATRBP47A	ATRBP47A_RBP47A__RNA-binding protein 47A	cellular response to heat [GO:0034605]; mRNA processing [GO:0006397]	cytoplasmic stress granule [GO:0010494]; cytosol [GO:0005829]; nucleus [GO:0005634]	mRNA binding [GO:0003729]; poly(A) binding [GO:0008143]
F4I3C3	At1g49670	NQR	NQR__ARP protein (REF)	response to oxidative stress [GO:0006979]	mitochondrion [GO:0005739]; nucleus [GO:0005634]; peroxisome [GO:0005777]	oxidoreductase activity [GO:0016491]; zinc ion binding [GO:0008270]
F4I3J0	At1g56050	EngD-2	EngD-2__GTP-binding protein-related		chloroplast [GO:0009507]; chloroplast stroma [GO:0009570]; cytoplasm [GO:0005737]; nucleus [GO:0005634]	ATPase activity [GO:0016887]; ATP binding [GO:0005524]; GTP binding [GO:0005525]; ribosomal large subunit binding [GO:0043023]; ribosome binding [GO:0043022]
F4I3R1	At1g63770		Peptidase M1 family protein	response to cadmium ion [GO:0046686]	apoplast [GO:0048046]; chloroplast [GO:0009507]; chloroplast envelope [GO:0009941]; chloroplast stroma [GO:0009570]; cytosol [GO:0005829]; nucleus [GO:0005634]; plasma membrane [GO:0005886]; vacuole [GO:0005773]	aminopeptidase activity [GO:0004177]; metallopeptidase activity [GO:0008237]; zinc ion binding [GO:0008270]
F4I420	At1g76810	eIF5B1	eIF5B1__eukaryotic translation initiation factor 2 (eIF-2) family protein		mitochondrion [GO:0005739]; plasma membrane [GO:0005886]	GTPase activity [GO:0003924]; GTP binding [GO:0005525]; translation initiation factor activity [GO:0003743]
F4I456	At1g04130	AtTPR2	AtTPR2_TPR2__Tetratricopeptide repeat (TPR)-like superfamily protein			Hsp90 protein binding [GO:0051879]
F4I4Q9	At1g30070		SGS domain-containing protein		cytoplasm [GO:0005737]; nucleus [GO:0005634]; plasma membrane [GO:0005886]	S100 protein binding [GO:0044548]; tubulin binding [GO:0015631]; ubiquitin protein ligase binding [GO:0031625]
F4I4X6	At1g50030	TOR	TOR__target of rapamycin			ATP binding [GO:0005524]; protein-containing complex binding [GO:0044877]; protein serine/threonine kinase activity [GO:0004674]
F4I4Y5	At1g50140		P-loop containing nucleoside triphosphate hydrolases superfamily protein			ATP binding [GO:0005524]; hydrolase activity [GO:0016787]
F4I562	At1g56590	AP3MZIP4	AP3M_ZIP4__Clathrin adaptor complexes medium subunit family protein	endocytosis [GO:0006897]; gravitropism [GO:0009630]; intracellular protein transport [GO:0006886]; vesicle-mediated transport [GO:0016192]	clathrin adaptor complex [GO:0030131]; cytoplasmic vesicle [GO:0031410]; cytoplasmic vesicle membrane [GO:0030659]; Golgi apparatus [GO:0005794]; intracellular membrane-bounded organelle [GO:0043231]
F4I5B8	At1g64230	UBC28	UBC28__ubiquitin-conjugating enzyme 28	ubiquitin-dependent protein catabolic process [GO:0006511]	cytosol [GO:0005829]; plasma membrane [GO:0005886]	ATP binding [GO:0005524]; ubiquitin-protein transferase activity [GO:0004842]
F4I5P3	At1g04510	MAC3A	MAC3A__MOS4-associated complex 3A	DNA repair [GO:0006281]; mRNA splicing, via spliceosome [GO:0000398]	Prp19 complex [GO:0000974]; spliceosomal complex [GO:0005681]	ubiquitin protein ligase activity [GO:0061630]
F4I6B2	At1g30470		SIT4 phosphatase-associated family protein	regulation of phosphoprotein phosphatase activity [GO:0043666]	vacuolar membrane [GO:0005774]	protein phosphatase binding [GO:0019903]; protein phosphatase regulator activity [GO:0019888]
F4I6G9	At1g30820	CTPS1	CTPS1__CTP synthase family protein	'de novo' CTP biosynthetic process [GO:0044210]; CTP biosynthetic process [GO:0006241]; glutamine metabolic process [GO:0006541]; pyrimidine nucleobase biosynthetic process [GO:0019856]	cytosol [GO:0005829]	ATP binding [GO:0005524]; CTP synthase activity [GO:0003883]; identical protein binding [GO:0042802]
F4I780	At1g05000	AtPFA-DSP1	AtPFA-DSP1_PFA-DSP1__Phosphotyrosine protein phosphatases superfamily protein			phosphatase activity [GO:0016791]; protein tyrosine phosphatase activity [GO:0004725]
F4I7I0	At1g17290	AlaAT1	AlaAT1__alanine aminotransferas	biosynthetic process [GO:0009058]; cellular response to hypoxia [GO:0071456]; L-alanine catabolic process, by transamination [GO:0019481]; response to cadmium ion [GO:0046686]; response to hypoxia [GO:0001666]	mitochondrion [GO:0005739]; nucleus [GO:0005634]	ATP binding [GO:0005524]; L-alanine:2-oxoglutarate aminotransferase activity [GO:0004021]; pyridoxal phosphate binding [GO:0030170]
F4I7X1	At1g41830	SKS6	SKS6_SKS6__SKU5-similar 6		apoplast [GO:0048046]; cell wall [GO:0005618]; plasmodesma [GO:0009506]; secretory vesicle [GO:0099503]	copper ion binding [GO:0005507]; oxidoreductase activity [GO:0016491]
F4I8B9	At1g65010		Plant protein of unknown function (DUF827)	reciprocal meiotic recombination [GO:0007131]	chloroplast [GO:0009507]; microtubule associated complex [GO:0005875]
F4I8M8	At1g78050	PGM	PGM__phosphoglycerate/bisphosphoglycerate mutase	gluconeogenesis [GO:0006094]; glycolytic process [GO:0006096]; response to nitrate [GO:0010167]; response to nitrite [GO:0080033]	chloroplast [GO:0009507]; plastid [GO:0009536]	phosphoglycerate mutase activity [GO:0004619]
F4I907	At1g17650	AtGLYR2GR2	AtGLYR2_GLYR2_GR2__glyoxylate reductase 2		chloroplast [GO:0009507]; chloroplast stroma [GO:0009570]	glyoxylate reductase (NADP) activity [GO:0030267]; NAD binding [GO:0051287]; NADP binding [GO:0050661]; oxidoreductase activity, acting on the CH-OH group of donors, NAD or NADP as acceptor [GO:0016616]
F4I962	At1g24190	ATSIN3SNL3	ATSIN3_SIN3_SNL3__SIN3-like 3	regulation of transcription, DNA-templated [GO:0006355]	nucleus [GO:0005634]	transcription corepressor activity [GO:0003714]
F4I983	At1g24300		GYF domain-containing protein
F4I9A2	At1g24460	TNO1	TNO1
F4I9J7	At1g51510	Y14	Y14__RNA-binding (RRM/RBD/RNP motifs) family protein	mRNA processing [GO:0006397]; mRNA transport [GO:0051028]; nuclear-transcribed mRNA catabolic process, nonsense-mediated decay [GO:0000184]; positive regulation of gene expression [GO:0010628]; regulation of alternative mRNA splicing, via spliceosome [GO:0000381]; regulation of translation [GO:0006417]; RNA splicing [GO:0008380]	cytoplasm [GO:0005737]; cytosol [GO:0005829]; exon-exon junction complex [GO:0035145]; nuclear body [GO:0016604]; nuclear speck [GO:0016607]; nucleolus [GO:0005730]; nucleoplasm [GO:0005654]; nucleus [GO:0005634]	mRNA binding [GO:0003729]
F4I9T0	At1g58230	BCHB	BCHB__binding		mitochondrion [GO:0005739]
F4I9X6	At1g65350	UBQ13	UBQ13__ubiquitin 13	modification-dependent protein catabolic process [GO:0019941]; protein ubiquitination [GO:0016567]; ubiquitin-dependent protein catabolic process [GO:0006511]	cytoplasm [GO:0005737]; nucleus [GO:0005634]	protein tag [GO:0031386]; ubiquitin protein ligase binding [GO:0031625]
F4IA20	At1g71710		DNAse I-like superfamily protein	phosphatidylinositol dephosphorylation [GO:0046856]		hydrolase activity [GO:0016787]
F4IA25	At1g71750	HGPT	HGPT__Hypoxanthine-guanine phosphoribosyltransferase	adenine salvage [GO:0006168]; GMP salvage [GO:0032263]; guanine metabolic process [GO:0046098]; guanine salvage [GO:0006178]; hypoxanthine metabolic process [GO:0046100]; IMP salvage [GO:0032264]; purine ribonucleoside salvage [GO:0006166]; seed germination [GO:0009845]	cytosol [GO:0005829]	guanine phosphoribosyltransferase activity [GO:0052657]; hypoxanthine phosphoribosyltransferase activity [GO:0004422]; magnesium ion binding [GO:0000287]; nucleotide binding [GO:0000166]
F4IA48	At1g78150			methylation [GO:0032259]		methyltransferase activity [GO:0008168]
F4IAE9	At1g05910	BRAT1	BRAT1__cell division cycle protein 48-related / CDC48-related	DNA demethylation [GO:0080111]; negative regulation of chromatin silencing [GO:0031936]; positive regulation of transcription by RNA polymerase II [GO:0045944]	nucleus [GO:0005634]	ATPase activity [GO:0016887]; ATP binding [GO:0005524]; chromatin binding [GO:0003682]; histone binding [GO:0042393]
F4IAT3	At1g24706	AtTHO2EMB2793	AtTHO2_EMB2793_THO2__THO2	mRNA export from nucleus [GO:0006406]; mRNA processing [GO:0006397]	THO complex [GO:0000347]
F4IB63	At1g51805	SIF3	SIF3__Leucine-rich repeat protein kinase family protein		integral component of membrane [GO:0016021]; nucleus [GO:0005634]	ATP binding [GO:0005524]; protein kinase activity [GO:0004672]
F4IB68	At1g51840	SIF1	SIF1__protein kinase-related			kinase activity [GO:0016301]
F4IB94	At1g52050		Mannose-binding lectin superfamily protein			carbohydrate binding [GO:0030246]
F4IB95	At1g52060		Mannose-binding lectin superfamily protein			carbohydrate binding [GO:0030246]
F4IBB2	At1g58280		Phosphoglycerate mutase family protein		chloroplast [GO:0009507]; cytoplasm [GO:0005737]	intramolecular transferase activity, phosphotransferases [GO:0016868]
F4IBH8	At1g65560		Zinc-binding dehydrogenase family protein	oxidation-reduction process [GO:0055114]	nucleus [GO:0005634]
F4IBT7	At1g78680	ATGGH2	ATGGH2_GGH2__gamma-glutamyl hydrolase 2		extracellular space [GO:0005615]	gamma-glutamyl-peptidase activity [GO:0034722]
F4IC59	At1g12230		Aldolase superfamily protein	carbohydrate metabolic process [GO:0005975]; pentose-phosphate shunt, non-oxidative branch [GO:0009052]	chloroplast [GO:0009507]; chloroplast envelope [GO:0009941]; chloroplast stroma [GO:0009570]; extracellular region [GO:0005576]	sedoheptulose-7-phosphate:D-glyceraldehyde-3-phosphate glyceronetransferase activity [GO:0004801]; zinc ion binding [GO:0008270]
F4IC87	At1g12430	ARK3AtKINUaPAK	ARK3_AtKINUa_PAK__armadillo repeat kinesin 3	microtubule-based movement [GO:0007018]; regulation of microtubule-based process [GO:0032886]; root development [GO:0048364]	microtubule [GO:0005874]; preprophase band [GO:0009574]	ATP binding [GO:0005524]; microtubule binding [GO:0008017]; microtubule motor activity [GO:0003777]
F4ICJ5	At1g25570		Di-glucose binding protein with Leucine-rich repeat domain		endosome [GO:0005768]; Golgi apparatus [GO:0005794]; integral component of membrane [GO:0016021]; membrane [GO:0016020]; plasma membrane [GO:0005886]; trans-Golgi network [GO:0005802]; vacuole [GO:0005773]
F4ICX9	At1g52410	AtTSA1	AtTSA1_TSA1__TSK-associating protein 1	defense response to fungus [GO:0050832]; photomorphogenesis [GO:0009640]	chloroplast thylakoid membrane [GO:0009535]; endoplasmic reticulum lumen [GO:0005788]; nuclear envelope [GO:0005635]; peroxisome [GO:0005777]; secretory vesicle [GO:0099503]; vacuole [GO:0005773]	calcium ion binding [GO:0005509]
F4IDC2	At1g72440	EDA25SWA2	EDA25_SWA2__CCAAT-binding factor	embryo sac development [GO:0009553]; polar nucleus fusion [GO:0010197]; ribosome biogenesis [GO:0042254]	nucleolus [GO:0005730]; nucleus [GO:0005634]
F4IDH0	At1g78990		HXXXD-type acyl-transferase family protein			transferase activity, transferring acyl groups other than amino-acyl groups [GO:0016747]
F4IDJ0	At1g79150	AtNOC3	AtNOC3_NOC3__binding		nucleolus [GO:0005730]; nucleus [GO:0005634]	chromatin binding [GO:0003682]
F4IDQ6	At1g06670	NIH	NIH__nuclear DEIH-boxhelicase	DNA metabolic process [GO:0006259]	nucleus [GO:0005634]	ATP binding [GO:0005524]; DNA binding [GO:0003677]; DNA helicase activity [GO:0003678]; RNA binding [GO:0003723]; RNA helicase activity [GO:0003724]
F4IDS7	At1g12470	VPS18	VPS18__zinc ion binding	endosome organization [GO:0007032]; intracellular protein transport [GO:0006886]; regulation of SNARE complex assembly [GO:0035542]; root morphogenesis [GO:0010015]; vacuole organization [GO:0007033]; vesicle docking involved in exocytosis [GO:0006904]	CORVET complex [GO:0033263]; cytoplasm [GO:0005737]; endosome [GO:0005768]; endosome membrane [GO:0010008]; extracellular region [GO:0005576]; HOPS complex [GO:0030897]; plant-type vacuole membrane [GO:0009705]	metal ion binding [GO:0046872]; protein-macromolecule adaptor activity [GO:0030674]
F4IDX8	At1g18870	ATICS2	ATICS2_ICS2__isochorismate synthase 2	biosynthetic process [GO:0009058]		isochorismate synthase activity [GO:0008909]
F4IE14	At1g19140	COQ9	COQ9	ubiquinone biosynthetic process [GO:0006744]	mitochondrial inner membrane [GO:0005743]; mitochondrion [GO:0005739]; nucleus [GO:0005634]	lipid binding [GO:0008289]
F4IE40	At1g26170		ARM repeat superfamily protein	protein import into nucleus [GO:0006606]	cytosol [GO:0005829]; nuclear envelope [GO:0005635]	Ran GTPase binding [GO:0008536]
F4IEK8	At1g52780		Protein of unknown function (DUF2921)		endosome [GO:0005768]; Golgi apparatus [GO:0005794]; integral component of membrane [GO:0016021]; intracellular membrane-bounded organelle [GO:0043231]; nucleus [GO:0005634]; trans-Golgi network [GO:0005802]	nucleotidyltransferase activity [GO:0016779]
F4IFA4	At2g04650	KJC2	KJC2__ADP-glucose pyrophosphorylase family protein	biosynthetic process [GO:0009058]; regulation of L-ascorbic acid biosynthetic process [GO:2000082]		nucleotidyltransferase activity [GO:0016779]
F4IFA9	At2g04690		Pyridoxamine 5'-phosphate oxidase family protein		extracellular region [GO:0005576]
F4IFC5	At2g04842	EMB2761	EMB2761__threonyl-tRNA synthetase, putative / threonine--tRNA ligase, putative	embryo development ending in seed dormancy [GO:0009793]; threonyl-tRNA aminoacylation [GO:0006435]; tRNA aminoacylation for protein translation [GO:0006418]	chloroplast [GO:0009507]; chloroplast stroma [GO:0009570]; mitochondrion [GO:0005739]	aminoacyl-tRNA ligase activity [GO:0004812]; ATP binding [GO:0005524]; metal ion binding [GO:0046872]; threonine-tRNA ligase activity [GO:0004829]
F4IFD0	At2g04865	MAIL2	MAIL2__Aminotransferase-like, plant mobile domain family protein		nucleus [GO:0005634]	transaminase activity [GO:0008483]
F4IFG1	At2g14120	DRP3B	DRP3B__dynamin related protein			GTPase activity [GO:0003924]; GTP binding [GO:0005525]
F4IFH2	At2g14260	PIP	PIP__proline iminopeptidasePIP__proline iminopeptidase		cytoplasm [GO:0005737]	aminopeptidase activity [GO:0004177]
F4IFM6	At2g20990	AtSYT1ATSYTANTMC2T1.1NTMC2TYPE1.1	AtSYT1_ATSYTA_NTMC2T1.1_NTMC2TYPE1.1_SYT1_SYTA__synaptotagmin A	endocytic recycling [GO:0032456]; endocytosis [GO:0006897]; endoplasmic reticulum organization [GO:0007029]; endoplasmic reticulum-plasma membrane tethering [GO:0061817]; lipid transport [GO:0006869]; plasma membrane repair [GO:0001778]; protein targeting to membrane [GO:0006612]; response to cold [GO:0009409]; response to mechanical stimulus [GO:0009612]; transport of virus in host, cell to cell…	cortical endoplasmic reticulum [GO:0032541]; cytoplasmic side of plasma membrane [GO:0009898]; endoplasmic reticulum [GO:0005783]; endoplasmic reticulum-plasma membrane contact site [GO:0140268]; endosome [GO:0005768]; plasma membrane [GO:0005886]; plasmodesma [GO:0009506]; vacuole [GO:0005773]	phosphatidylinositol phosphate binding [GO:1901981]
F4IG09	At2g39850		Subtilisin-like serine endopeptidase family protein		extracellular region [GO:0005576]	serine-type endopeptidase activity [GO:0004252]
F4IG73	At2g45540	BCHC2	BCHC2__WD-40 repeat family protein / beige-related
F4IGA5	At2g05120	NUP133	NUP133__Nucleoporin, Nup133/Nup155-like	mRNA transport [GO:0051028]; nuclear pore distribution [GO:0031081]; protein import into nucleus [GO:0006606]; regulation of transcription, DNA-templated [GO:0006355]; RNA export from nucleus [GO:0006405]; transcription-dependent tethering of RNA polymerase II gene DNA at nuclear periphery [GO:0000972]	membrane [GO:0016020]; nuclear pore outer ring [GO:0031080]	structural constituent of nuclear pore [GO:0017056]
F4IH25	At2g40360	AtPEIP1AtPEP1BOP1	AtPEIP1_AtPEP1_BOP1__Transducin/WD40 repeat-like superfamily protein	gamete generation [GO:0007276]; maturation of 5.8S rRNA from tricistronic rRNA transcript (SSU-rRNA, 5.8S rRNA, LSU-rRNA) [GO:0000466]; maturation of LSU-rRNA from tricistronic rRNA transcript (SSU-rRNA, 5.8S rRNA, LSU-rRNA) [GO:0000463]; regulation of cell division [GO:0051302]	nucleolus [GO:0005730]; nucleoplasm [GO:0005654]; PeBoW complex [GO:0070545]; preribosome, large subunit precursor [GO:0030687]	ribonucleoprotein complex binding [GO:0043021]
F4IHJ8	At2g21580		Ribosomal protein S25 family protein		ribosome [GO:0005840]
F4IHS2	At2g28290	CHR3SYD	CHR3_SYD__P-loop containing nucleoside triphosphate hydrolases superfamily protein	ATP-dependent chromatin remodeling [GO:0043044]; defense response [GO:0006952]; ethylene-activated signaling pathway [GO:0009873]; flower development [GO:0009908]; organ boundary specification between lateral organs and the meristem [GO:0010199]; positive regulation of transcription by RNA polymerase II [GO:0045944]; regulation of defense response to fungus [GO:1900150]; regulation of ethylene-ac…	cytosol [GO:0005829]; nucleus [GO:0005634]	ATPase activity [GO:0016887]; ATP binding [GO:0005524]; DNA binding [GO:0003677]; DNA-dependent ATPase activity [GO:0008094]; helicase activity [GO:0004386]; histone binding [GO:0042393]
F4IHU8	At2g34357		ARM repeat superfamily protein	rRNA processing [GO:0006364]	nucleolus [GO:0005730]
F4II29	At2g40730	CTEXP	CTEXP__Protein kinase family protein with ARM repeat domain			ATP binding [GO:0005524]; protein kinase activity [GO:0004672]
F4IIG3	At2g15480	UGT73B5	UGT73B5__UDP-glucosyl transferase 73B5			UDP-glycosyltransferase activity [GO:0008194]
F4IIM1	At2g22125	CSI1POM2	CSI1_POM2__binding	anisotropic cell growth [GO:0051211]; anther dehiscence [GO:0009901]; cellulose biosynthetic process [GO:0030244]; cellulose microfibril organization [GO:0010215]; cortical microtubule organization [GO:0043622]; gynoecium development [GO:0048467]; plant-type primary cell wall biogenesis [GO:0009833]; pollen tube development [GO:0048868]; pollen wall assembly [GO:0010208]; protein localization to …	cellulose synthase complex [GO:0010330]; cortical microtubule [GO:0055028]; cytoplasm [GO:0005737]; cytoplasmic side of plasma membrane [GO:0009898]; cytosol [GO:0005829]; Golgi apparatus [GO:0005794]; microtubule minus-end [GO:0036449]; plasma membrane [GO:0005886]; plasmodesma [GO:0009506]	microtubule binding [GO:0008017]
F4IIN7	At2g28360		SIT4 phosphatase-associated family protein	regulation of phosphoprotein phosphatase activity [GO:0043666]		protein phosphatase binding [GO:0019903]; protein phosphatase regulator activity [GO:0019888]
F4IIQ3	At2g28470	BGAL8	BGAL8__beta-galactosidase 8	carbohydrate metabolic process [GO:0005975]	apoplast [GO:0048046]	beta-galactosidase activity [GO:0004565]; carbohydrate binding [GO:0030246]
F4IIU4	At2g34680	AIR9	AIR9__Outer arm dynein light chain 1 protein	cell cycle [GO:0007049]; cell division [GO:0051301]; lateral root morphogenesis [GO:0010102]; response to auxin [GO:0009733]	cortical microtubule [GO:0055028]; phragmoplast [GO:0009524]; plasma membrane [GO:0005886]; plasmodesma [GO:0009506]; preprophase band [GO:0009574]
F4IKK4	At2g22990	SCPL8SNG1	SCPL8_SNG1__sinapoylglucose 1			serine-type carboxypeptidase activity [GO:0004185]
F4IKM1	At2g29340		NAD-dependent epimerase/dehydratase family protein		cytosol [GO:0005829]; peroxisome [GO:0005777]	oxidoreductase activity [GO:0016491]
F4IL57	At2g47500		P-loop nucleoside triphosphate hydrolases superfamily protein with CH (Calponin Homology) domain	microtubule-based movement [GO:0007018]	microtubule [GO:0005874]	ATP binding [GO:0005524]; microtubule binding [GO:0008017]; microtubule motor activity [GO:0003777]
F4IL68	At2g07360	TASH3	TASH3__SH3 domain-containing protein		cytosol [GO:0005829]; mitochondrion [GO:0005739]; nucleus [GO:0005634]; plasma membrane [GO:0005886]
F4ILA9	At2g16710		Iron-sulphur cluster biosynthesis family protein	protein maturation by iron-sulfur cluster transfer [GO:0097428]		iron-sulfur cluster binding [GO:0051536]; structural molecule activity [GO:0005198]
F4ILE0	At2g16940		Splicing factor, CC1-like	mRNA processing [GO:0006397]	nucleus [GO:0005634]	RNA binding [GO:0003723]
F4ILG6	At2g23140	AtPUB4	AtPUB4_PUB4__RING/U-box superfamily protein with ARM repeat domain.	anther wall tapetum development [GO:0048658]; cellular response to reactive oxygen species [GO:0034614]; chloroplast disassembly [GO:1904821]; protein ubiquitination [GO:0016567]; root development [GO:0048364]	cytoplasm [GO:0005737]	ubiquitin protein ligase activity [GO:0061630]
F4ILV6	At2g36200		P-loop containing nucleoside triphosphate hydrolases superfamily protein	microtubule-based movement [GO:0007018]		ATP binding [GO:0005524]; microtubule binding [GO:0008017]; microtubule motor activity [GO:0003777]
F4IM97	At2g01220		Nucleotidylyl transferase superfamily protein	biosynthetic process [GO:0009058]		transferase activity [GO:0016740]
F4IMH3	At2g17250	EMB2762NOC4	EMB2762_NOC4__CCAAT-binding factor	embryo development ending in seed dormancy [GO:0009793]; rRNA processing [GO:0006364]	integral component of membrane [GO:0016021]; Noc4p-Nop14p complex [GO:0030692]; nuclear membrane [GO:0031965]; nucleolus [GO:0005730]; nucleoplasm [GO:0005654]; small-subunit processome [GO:0032040]
F4IMY0	At2g36480		ENTH/VHS family protein	mRNA polyadenylation [GO:0006378]; termination of RNA polymerase II transcription [GO:0006369]	cytoplasm [GO:0005737]; mRNA cleavage factor complex [GO:0005849]	mRNA binding [GO:0003729]; RNA polymerase II complex binding [GO:0000993]
F4INF9	At2g07690	MCM5	MCM5__Minichromosome maintenance (MCM2/3/5) family protein	DNA replication initiation [GO:0006270]	MCM complex [GO:0042555]; nucleus [GO:0005634]	ATP binding [GO:0005524]; DNA helicase activity [GO:0003678]; DNA replication origin binding [GO:0003688]
F4INI6	At2g17510	AtRRP44AEMB2763	AtRRP44A_EMB2763_RRP44A__ribonuclease II family protein		exosome (RNase complex) [GO:0000178]; nucleus [GO:0005634]	ribonuclease activity [GO:0004540]; RNA binding [GO:0003723]
F4IP55	At2g42590	GF14 MUGRF14GRF9	GF14 MU_GRF14_GRF9__general regulatory factor 9	post-embryonic root development [GO:0048528]	cytoplasm [GO:0005737]; cytosol [GO:0005829]; nucleus [GO:0005634]; plasma membrane [GO:0005886]	calcium ion binding [GO:0005509]
F4IP68	At2g42700	MIP3	MIP3	endoplasmic reticulum to Golgi vesicle-mediated transport [GO:0006888]; protein exit from endoplasmic reticulum [GO:0032527]; protein maturation [GO:0051604]; vesicle docking involved in exocytosis [GO:0006904]	cytoplasm [GO:0005737]
F4IP94	At2g42890	AML2	AML2_ML2__MEI2-like 2	meiotic cell cycle [GO:0051321]		RNA binding [GO:0003723]
F4IPA6	At2g01690	VAC1	VAC1__ARM repeat superfamily protein	phosphatidylinositol biosynthetic process [GO:0006661]; pollen development [GO:0009555]; vacuole organization [GO:0007033]	mitochondrion [GO:0005739]; PAS complex [GO:0070772]; vacuolar membrane [GO:0005774]
F4IPJ1	At2g17930	TRA1a	TRA1a__Phosphatidylinositol 3- and 4-kinase family protein with FAT domain	DNA repair [GO:0006281]; regulation of transcription, DNA-templated [GO:0006355]	NuA4 histone acetyltransferase complex [GO:0035267]; nucleus [GO:0005634]; plasmodesma [GO:0009506]; SAGA complex [GO:0000124]; SAGA-type complex [GO:0070461]	ATP binding [GO:0005524]; kinase activity [GO:0016301]; transcription coregulator activity [GO:0003712]
F4IPW4	At2g31060	EMB2785	EMB2785__elongation factor family protein			GTPase activity [GO:0003924]; GTP binding [GO:0005525]; translation elongation factor activity [GO:0003746]
F4IPY2	At2g31170	FIONASYCO ARATH	FIONA_SYCO ARATH__Cysteinyl-tRNA synthetase, class Ia family protein	cristae formation [GO:0042407]; cysteinyl-tRNA aminoacylation [GO:0006423]; polar nucleus fusion [GO:0010197]; regulation of programmed cell death [GO:0043067]	chloroplast [GO:0009507]; chloroplast stroma [GO:0009570]; cytoplasm [GO:0005737]; mitochondrion [GO:0005739]	ATP binding [GO:0005524]; cysteine-tRNA ligase activity [GO:0004817]; metal ion binding [GO:0046872]
F4IQ05	At2g37130		Peroxidase superfamily protein	hydrogen peroxide catabolic process [GO:0042744]; response to oxidative stress [GO:0006979]	extracellular region [GO:0005576]	heme binding [GO:0020037]; metal ion binding [GO:0046872]; peroxidase activity [GO:0004601]
F4IQT9	At2g31370	AtbZIP59PosF21	AtbZIP59_PosF21__Basic-leucine zipper (bZIP) transcription factor family protein			DNA-binding transcription factor activity [GO:0003700]
F4IRD3	At2g11000	ATMAK10	ATMAK10_MAK10_MAK10__MAK10 homologue	N-terminal peptidyl-methionine acetylation [GO:0017196]	NatC complex [GO:0031417]
F4IRI1	At2g18900		Transducin/WD40 repeat-like superfamily protein
F4IRR2	At2g31660	EMA1SAD2URM9	EMA1_SAD2_URM9__ARM repeat superfamily protein	miRNA loading onto RISC involved in gene silencing by miRNA [GO:0035280]; protein import into nucleus [GO:0006606]	cytoplasm [GO:0005737]; cytosol [GO:0005829]; nuclear envelope [GO:0005635]; nucleus [GO:0005634]	Ran GTPase binding [GO:0008536]
F4IRX7	At2g37970	AtHBP2SOUL-1	AtHBP2_HBP2_SOUL-1__SOUL heme-binding family protein	red or far-red light signaling pathway [GO:0010017]	endoplasmic reticulum [GO:0005783]; Golgi apparatus [GO:0005794]; plasma membrane [GO:0005886]; vacuole [GO:0005773]	heme binding [GO:0020037]
F4IS91	At2g03150	emb1579RSA1	emb1579_RSA1__ATP/GTP-binding protein family	regulation of transcription, DNA-templated [GO:0006355]; response to salt stress [GO:0009651]; sodium ion homeostasis [GO:0055078]	cytosol [GO:0005829]; nucleus [GO:0005634]	calcium ion binding [GO:0005509]; nuclear receptor transcription coactivator activity [GO:0030374]
F4IST0	At2g32160		S-adenosyl-L-methionine-dependent methyltransferases superfamily protein	methylation [GO:0032259]		methyltransferase activity [GO:0008168]
F4IST2	At2g32170	EXPRS	EXPRS__S-adenosyl-L-methionine-dependent methyltransferases superfamily protein	methylation [GO:0032259]		S-adenosylmethionine-dependent methyltransferase activity [GO:0008757]
F4ISU2	At2g32240	PICC	PICC	defense response to fungus, incompatible interaction [GO:0009817]; response to abscisic acid [GO:0009737]; response to cadmium ion [GO:0046686]	endoplasmic reticulum [GO:0005783]; membrane [GO:0016020]; plasma membrane [GO:0005886]
F4ISY3	At2g38400	AGT3	AGT3__alanine:glyoxylate aminotransferase 3			pyridoxal phosphate binding [GO:0030170]; transaminase activity [GO:0008483]
F4IT21	At2g43945				chloroplast [GO:0009507]; chloroplast stroma [GO:0009570]; cytosol [GO:0005829]
F4ITQ5	At2g32410	AXLAXL1	AXL_AXL1__AXR1-like			ubiquitin-like modifier activating enzyme activity [GO:0008641]
F4IUE7	At2g20120	COV1	COV1__Protein of unknown function (DUF502)	stem vascular tissue pattern formation [GO:0010222]	Golgi apparatus [GO:0005794]; integral component of membrane [GO:0016021]
F4IUX6	At2g39260		binding;RNA binding	defense response to bacterium [GO:0042742]; jasmonic acid mediated signaling pathway [GO:0009867]; long-day photoperiodism [GO:0048571]; nuclear-transcribed mRNA catabolic process, nonsense-mediated decay [GO:0000184]; response to wounding [GO:0009611]; salicylic acid mediated signaling pathway [GO:0009863]	cytoplasm [GO:0005737]; exon-exon junction complex [GO:0035145]; nucleolus [GO:0005730]; perinuclear region of cytoplasm [GO:0048471]; polysome [GO:0005844]	mRNA binding [GO:0003729]
F4IV18	At2g44760		Domain of unknown function (DUF3598)
F4IV99	At2g13370	CHR5	CHR5__chromatin remodeling 5	chromatin organization [GO:0006325]	nucleus [GO:0005634]; plasmodesma [GO:0009506]	ATP binding [GO:0005524]; DNA binding [GO:0003677]; helicase activity [GO:0004386]
F4IVL6	At2g26890	GRV2KAM2SGR8	GRV2_KAM2_SGR8__DNAJ heat shock N-terminal domain-containing protein	amyloplast organization [GO:0009660]; cell division [GO:0051301]; embryo development ending in seed dormancy [GO:0009793]; embryonic axis specification [GO:0000578]; endocytosis [GO:0006897]; endosome organization [GO:0007032]; late endosome to vacuole transport [GO:0045324]; negative gravitropism [GO:0009959]; phototropism [GO:0009638]; protein targeting to vacuole [GO:0006623]; receptor-mediate…	endoplasmic reticulum [GO:0005783]; endosome membrane [GO:0010008]; Golgi apparatus [GO:0005794]; intracellular membrane-bounded organelle [GO:0043231]; late endosome [GO:0005770]; late endosome membrane [GO:0031902]; peroxisome [GO:0005777]; trans-Golgi network [GO:0005802]; vacuolar membrane [GO:0005774]; vacuole [GO:0005773]
F4IVU7	At2g33435		RNA-binding (RRM/RBD/RNP motifs) family protein		commitment complex [GO:0000243]; nuclear speck [GO:0016607]; U2AF complex [GO:0089701]; U2-type prespliceosome [GO:0071004]	poly-pyrimidine tract binding [GO:0008187]; pre-mRNA 3'-splice site binding [GO:0030628]
F4IW10	At2g45030		Translation elongation factor EFG/EF2 protein	mitochondrial translational elongation [GO:0070125]; response to cadmium ion [GO:0046686]	mitochondrion [GO:0005739]	GTPase activity [GO:0003924]; GTP binding [GO:0005525]; translation elongation factor activity [GO:0003746]
F4IW47	At2g45290	TKL2	TKL2__Transketolase	pentose-phosphate shunt [GO:0006098]; reductive pentose-phosphate cycle [GO:0019253]; response to cadmium ion [GO:0046686]	chloroplast [GO:0009507]; chloroplast stroma [GO:0009570]; chloroplast thylakoid membrane [GO:0009535]; cytosol [GO:0005829]; plastid [GO:0009536]	metal ion binding [GO:0046872]; transketolase activity [GO:0004802]
F4IW51	At2g45330	emb1067TRPT	emb1067_TRPT__RNA 2'-phosphotransferase, Tpt1 / KptA family	tRNA processing [GO:0008033]; tRNA splicing, via endonucleolytic cleavage and ligation [GO:0006388]		NAD+ ADP-ribosyltransferase activity [GO:0003950]; tRNA 2'-phosphotransferase activity [GO:0000215]
F4IWU7	At3g55380	UBC14	UBC14__ubiquitin-conjugating enzyme 14	ubiquitin-dependent protein catabolic process [GO:0006511]		ATP binding [GO:0005524]; ubiquitin-protein transferase activity [GO:0004842]
F4IWV2	At3g55410		2-oxoglutarate dehydrogenase, E1 component	tricarboxylic acid cycle [GO:0006099]	cytosol [GO:0005829]; mitochondrion [GO:0005739]; oxoglutarate dehydrogenase complex [GO:0045252]	cobalt ion binding [GO:0050897]; oxoglutarate dehydrogenase (succinyl-transferring) activity [GO:0004591]; thiamine pyrophosphate binding [GO:0030976]; zinc ion binding [GO:0008270]
F4IWW1	At3g55480	AP-3 betaPAT2WAT1	AP-3 beta_PAT2_WAT1__protein affected trafﬁcking 2	Golgi to vacuole transport [GO:0006896]; intracellular protein transport [GO:0006886]; lytic vacuole organization [GO:0080171]; regulation of intracellular pH [GO:0051453]	AP-3 adaptor complex [GO:0030123]
F4IX23	At3g62010
F4IX29	At3g62040		Haloacid dehalogenase-like hydrolase (HAD) superfamily protein			hydrolase activity [GO:0016787]
F4IXH9	At3g15180		ARM repeat superfamily protein	proteasome assembly [GO:0043248]	plasmodesma [GO:0009506]; vacuolar membrane [GO:0005774]
F4IXW2	At3g43300	ATMIN7BEN1BIG5	ATMIN7_BEN1_BIG5_MIN7__HOPM interactor 7	defense response to bacterium [GO:0042742]; endocytosis [GO:0006897]; immune response [GO:0006955]; innate immune response [GO:0045087]; protein transport [GO:0015031]; regulation of ARF protein signal transduction [GO:0032012]; vesicle-mediated transport [GO:0016192]; viral process [GO:0016032]	cytosol [GO:0005829]; early endosome [GO:0005769]; early endosome membrane [GO:0031901]; trans-Golgi network [GO:0005802]	ARF guanyl-nucleotide exchange factor activity [GO:0005086]
F4IY75	At3g56130	BADC1BLP3	BADC1_BLP3__biotin/lipoyl attachment domain-containing protein
F4IYF8	At3g02760		Class II aaRS and biotin synthetases superfamily protein	histidyl-tRNA aminoacylation [GO:0006427]; mitochondrial translation [GO:0032543]	cytoplasm [GO:0005737]; cytosol [GO:0005829]; mitochondrion [GO:0005739]	ATP binding [GO:0005524]; histidine-tRNA ligase activity [GO:0004821]
F4IYK3	At3g08943		ARM repeat superfamily protein	protein import into nucleus [GO:0006606]	cytoplasm [GO:0005737]; cytosol [GO:0005829]; nucleus [GO:0005634]	nuclear import signal receptor activity [GO:0061608]; nuclear localization sequence binding [GO:0008139]; Ran GTPase binding [GO:0008536]
F4IYK6	At3g08960		ARM repeat superfamily protein	protein import into nucleus [GO:0006606]	cytosol [GO:0005829]; nuclear envelope [GO:0005635]	Ran GTPase binding [GO:0008536]
F4IYM6	At3g09100		mRNA capping enzyme family protein	7-methylguanosine mRNA capping [GO:0006370]; DNA recombination [GO:0006310]; DNA repair [GO:0006281]	host cell nucleus [GO:0042025]; plasmodesma [GO:0009506]	ATP binding [GO:0005524]; DNA ligase (ATP) activity [GO:0003910]; GTP binding [GO:0005525]; mRNA guanylyltransferase activity [GO:0004484]; polynucleotide 5'-phosphatase activity [GO:0004651]; protein tyrosine/serine/threonine phosphatase activity [GO:0008138]; protein tyrosine phosphatase activity [GO:0004725]
F4IYR7	At3g15410		Leucine-rich repeat (LRR) family protein
F4IZ82	At3g49860	ARLA1BATARLA1B	ARLA1B_ATARLA1B__ADP-ribosylation factor-like A1B	cell cycle [GO:0007049]; cell division [GO:0051301]; chromosome segregation [GO:0007059]; defense response to virus [GO:0051607]	late endosome membrane [GO:0031902]; lysosomal membrane [GO:0005765]; spindle [GO:0005819]; vacuolar membrane [GO:0005774]	GTP binding [GO:0005525]
F4IZI7	At3g62770	AtATG18aPEUP2	AtATG18a_ATG18a_PEUP2__Transducin/WD40 repeat-like superfamily protein
F4IZR5	At3g03110	CRM1BXPO1B	CRM1B_XPO1B__exportin 1B	embryo sac development [GO:0009553]; mRNA transport [GO:0051028]; pollen development [GO:0009555]; pollen germination [GO:0009846]; pollen tube growth [GO:0009860]; regulation of protein export from nucleus [GO:0046825]; ribosomal large subunit export from nucleus [GO:0000055]; ribosomal small subunit export from nucleus [GO:0000056]	cytoplasm [GO:0005737]; nuclear membrane [GO:0031965]; nuclear pore [GO:0005643]; nucleus [GO:0005634]; plasmodesma [GO:0009506]	nuclear export signal receptor activity [GO:0005049]; Ran GTPase binding [GO:0008536]
F4IZU3	At3g03340	LUC7AUNE6	LUC7A_UNE6__LUC7 related protein	double fertilization forming a zygote and endosperm [GO:0009567]; mRNA splice site selection [GO:0006376]	cytosol [GO:0005829]; U1 snRNP [GO:0005685]	mRNA binding [GO:0003729]
F4J077	At3g22270	AtPAT1H1	AtPAT1H1_PAT1H1__Topoisomerase II-associated protein PAT1	cell cycle [GO:0007049]; cell division [GO:0051301]; cytoplasmic mRNA processing body assembly [GO:0033962]; deadenylation-dependent decapping of nuclear-transcribed mRNA [GO:0000290]; mRNA processing [GO:0006397]; stem cell population maintenance [GO:0019827]	endoplasmic reticulum [GO:0005783]; nucleus [GO:0005634]; P-body [GO:0000932]	RNA binding [GO:0003723]
F4J0K8	At3g50300		HXXXD-type acyl-transferase family protein			transferase activity, transferring acyl groups other than amino-acyl groups [GO:0016747]
F4J0P2	At3g50590	TWD40-1	TWD40-1__Transducin/WD40 repeat-like superfamily protein	autophagosome assembly [GO:0000045]; pollen development [GO:0009555]	autophagosome membrane [GO:0000421]; cytosol [GO:0005829]; integral component of membrane [GO:0016021]; plasma membrane [GO:0005886]
F4J109	At3g63460	SEC31B	SEC31B__transducin family protein / WD-40 repeat family proteinSEC31B__transducin family protein / WD-40 repeat family protein	endoplasmic reticulum to Golgi vesicle-mediated transport [GO:0006888]	endoplasmic reticulum [GO:0005783]
F4J117	At3g01510	LSF1	LSF1__like SEX4 1	starch catabolic process [GO:0005983]	chloroplast [GO:0009507]; chloroplast starch grain [GO:0009569]; chloroplast stroma [GO:0009570]; starch grain [GO:0043036]	carbohydrate phosphatase activity [GO:0019203]; protein tyrosine/serine/threonine phosphatase activity [GO:0008138]
F4J152	At3g03560				cytosol [GO:0005829]; plasma membrane [GO:0005886]
F4J153	At3g03570		Protein of unknown function (DUF3550/UPF0682)	transcription, DNA-templated [GO:0006351]	cytosol [GO:0005829]; nucleus [GO:0005634]	transcription corepressor activity [GO:0003714]
F4J1U2	At3g29185	BFA1	BFA1__Domain of unknown function (DUF3598)	cell division [GO:0051301]; chloroplast fission [GO:0010020]; regulation of division septum assembly [GO:0032955]	chloroplast inner membrane [GO:0009706]
F4J270	At3g57240	AtBG3GNS3	AtBG3_BG3_GNS3__beta-1,3-glucanase 3	carbohydrate metabolic process [GO:0005975]; response to bacterium [GO:0009617]	anchored component of plasma membrane [GO:0046658]; apoplast [GO:0048046]; cell wall [GO:0005618]; endoplasmic reticulum [GO:0005783]; secretory vesicle [GO:0099503]	cellulase activity [GO:0008810]; glucan endo-1,3-beta-D-glucosidase activity [GO:0042973]
F4J2K2	At3g10160	ATDFCFPGS2	ATDFC_DFC_FPGS2__DHFS-FPGS homolog C	folic acid-containing compound biosynthetic process [GO:0009396]; one-carbon metabolic process [GO:0006730]; photorespiration [GO:0009853]; seedling development [GO:0090351]; tetrahydrofolylpolyglutamate biosynthetic process [GO:0046901]	cytoplasm [GO:0005737]; cytosol [GO:0005829]; mitochondrial inner membrane [GO:0005743]; mitochondrial matrix [GO:0005759]; mitochondrion [GO:0005739]	ATP binding [GO:0005524]; metal ion binding [GO:0046872]; tetrahydrofolylpolyglutamate synthase activity [GO:0004326]
F4J2T9	At3g22980		Ribosomal protein S5/Elongation factor G/III/V family protein	mature ribosome assembly [GO:0042256]	cytosol [GO:0005829]; ribonucleoprotein complex [GO:1990904]; ribosome [GO:0005840]	GTPase activity [GO:0003924]; GTP binding [GO:0005525]; ribosome binding [GO:0043022]; translation elongation factor activity [GO:0003746]
F4J2Z7	At3g29250	AtSDR4	AtSDR4_SDR4__NAD(P)-binding Rossmann-fold superfamily protein			copper ion binding [GO:0005507]; oxidoreductase activity [GO:0016491]
F4J381	At3g51050	NERD1	NERD1__FG-GAP repeat-containing protein	root development [GO:0048364]; unidimensional cell growth [GO:0009826]	endoplasmic reticulum [GO:0005783]; Golgi apparatus [GO:0005794]; vacuolar membrane [GO:0005774]
F4J3C0	At3g51350		Eukaryotic aspartyl protease family protein		anchored component of membrane [GO:0031225]	aspartic-type endopeptidase activity [GO:0004190]
F4J3E9	At3g57550	AGK2GK-2	AGK2_GK-2__guanylate kinase	nucleotide metabolic process [GO:0009117]		ATP binding [GO:0005524]; guanylate kinase activity [GO:0004385]
F4J3I0	At3g57790		Pectin lyase-like superfamily protein	carbohydrate metabolic process [GO:0005975]	cell wall [GO:0005618]; vacuolar membrane [GO:0005774]	lyase activity [GO:0016829]; polygalacturonase activity [GO:0004650]
F4J3J5	At3g01560		Protein of unknown function (DUF1421)			kinase activity [GO:0016301]
F4J3Q1	At3g04480		endoribonucleases	peptidyl-diphthamide biosynthetic process from peptidyl-histidine [GO:0017183]		diphthine-ammonia ligase activity [GO:0017178]
F4J4G2	At3g51620		PAP/OAS1 substrate-binding domain superfamily			mRNA binding [GO:0003729]
F4J4L4	At3g57940		Domain of unknown function (DUF1726) ;Putative ATPase (DUF699)	ribosomal small subunit biogenesis [GO:0042274]; rRNA modification [GO:0000154]; tRNA acetylation [GO:0051391]	nucleolus [GO:0005730]	ATP binding [GO:0005524]; N-acetyltransferase activity [GO:0008080]
F4J4T3	At3g04600		Nucleotidylyl transferase superfamily protein	tryptophanyl-tRNA aminoacylation [GO:0006436]		ATP binding [GO:0005524]; transferase activity [GO:0016740]; tryptophan-tRNA ligase activity [GO:0004830]
F4J550	At3g17340		ARM repeat superfamily protein	intracellular protein transport [GO:0006886]		Ran GTPase binding [GO:0008536]
F4J5A7	At3g23900		RNA recognition motif (RRM)-containing protein			metal ion binding [GO:0046872]; RNA binding [GO:0003723]
F4J5I0	At3g45190		SIT4 phosphatase-associated family protein	regulation of phosphoprotein phosphatase activity [GO:0043666]		protein phosphatase binding [GO:0019903]; protein phosphatase regulator activity [GO:0019888]
F4J5M9	At3g51890	CLC3	CLC3__Clathrin light chain protein	clathrin coat assembly [GO:0048268]; clathrin-dependent endocytosis [GO:0072583]; intracellular protein transport [GO:0006886]	clathrin coat of coated pit [GO:0030132]; clathrin coat of trans-Golgi network vesicle [GO:0030130]; clathrin vesicle coat [GO:0030125]; cytosol [GO:0005829]; plasma membrane [GO:0005886]	clathrin heavy chain binding [GO:0032050]; structural molecule activity [GO:0005198]
F4J5Q3	At3g52050	OEX1	OEX1__5'-3' exonuclease family protein	DNA-dependent DNA replication [GO:0006261]		DNA binding [GO:0003677]; DNA-directed DNA polymerase activity [GO:0003887]; exonuclease activity [GO:0004527]
F4J5R9	At3g52140	FMTFRIENDLYNOXY38	FMT_FRIENDLY_NOXY38__tetratricopeptide repeat (TPR)-containing protein	intracellular distribution of mitochondria [GO:0048312]; positive regulation of mitochondrial fusion [GO:0010636]	cytosol [GO:0005829]; plasma membrane [GO:0005886]	RNA binding [GO:0003723]
F4J5T2	At3g52200	LTA3mtE2-1	LTA3_mtE2-1__Dihydrolipoamide acetyltransferase, long form protein		cytosol [GO:0005829]; mitochondrion [GO:0005739]	ATP binding [GO:0005524]; transferase activity, transferring acyl groups [GO:0016746]
F4J6A1	At3g11400	ATEIF3G1	ATEIF3G1_EIF3G1__eukaryotic translation initiation factor 3G1	formation of cytoplasmic translation initiation complex [GO:0001732]	cytosol [GO:0005829]; eukaryotic 43S preinitiation complex [GO:0016282]; eukaryotic 48S preinitiation complex [GO:0033290]; eukaryotic translation initiation factor 3 complex [GO:0005852]; plasma membrane [GO:0005886]	mRNA binding [GO:0003729]; translation initiation factor activity [GO:0003743]
F4J6A8	At3g11450	AtGlsA1ZRF1a	AtGlsA1_ZRF1a__DnaJ domain ;Myb-like DNA-binding domain	chromatin silencing [GO:0006342]; embryo development ending in seed dormancy [GO:0009793]; leaf development [GO:0048366]; regulation of flower development [GO:0009909]; shoot apical meristem development [GO:1902182]	cytosol [GO:0005829]; nucleus [GO:0005634]	DNA binding [GO:0003677]
F4J6F6	At3g17850	IREH1	IREH1__Protein kinase superfamily protein	intracellular signal transduction [GO:0035556]; peptidyl-serine phosphorylation [GO:0018105]; protein autophosphorylation [GO:0046777]; regulation of growth [GO:0040008]	cytosol [GO:0005829]; plasma membrane [GO:0005886]; root hair [GO:0035618]	ATP binding [GO:0005524]; kinase activity [GO:0016301]; metal ion binding [GO:0046872]; protein serine/threonine kinase activity [GO:0004674]
F4J6I6	At3g24200	COQ6	COQ6__FAD/NAD(P)-binding oxidoreductase family protein	ubiquinone biosynthetic process [GO:0006744]	extrinsic component of mitochondrial inner membrane [GO:0031314]; mitochondrion [GO:0005739]	FAD binding [GO:0071949]; oxidoreductase activity [GO:0016491]; oxidoreductase activity, acting on paired donors, with incorporation or reduction of molecular oxygen, NAD(P)H as one donor, and incorporation of one atom of oxygen [GO:0016709]; oxidoreductase activity, acting on paired donors, with incorporation or reduction of molecular oxygen, reduced flavin or flavoprotein as one donor, and inco…
F4J738	At3g59020		ARM repeat superfamily protein	protein import into nucleus [GO:0006606]	cytosol [GO:0005829]; nuclear envelope [GO:0005635]	Ran GTPase binding [GO:0008536]
F4J7C4	At3g05520	AtCPA	AtCPA_CPA__Subunits of heterodimeric actin filament capping protein Capz superfamily	actin cytoskeleton organization [GO:0030036]; actin filament capping [GO:0051693]; actin filament organization [GO:0007015]; barbed-end actin filament capping [GO:0051016]	F-actin capping protein complex [GO:0008290]; nucleus [GO:0005634]	actin binding [GO:0003779]
F4J7I2	At3g11910	AtUBP13	AtUBP13_UBP13__ubiquitin-specific protease 13	protein deubiquitination [GO:0016579]; ubiquitin-dependent protein catabolic process [GO:0006511]		thiol-dependent ubiquitinyl hydrolase activity [GO:0036459]
F4J7Z8	At3g46220					ligase activity [GO:0016874]
F4J8D3	At3g01780	TPLATE	TPLATE__ARM repeat superfamily protein	endocytosis [GO:0006897]; pollen development [GO:0009555]	cell plate [GO:0009504]; cytoplasm [GO:0005737]; cytoskeleton [GO:0005856]; cytosol [GO:0005829]; nucleus [GO:0005634]; phragmoplast [GO:0009524]; plasma membrane [GO:0005886]; plasmodesma [GO:0009506]	identical protein binding [GO:0042802]
F4J8G7	At3g05680	EMB2016VIR	EMB2016_VIR__embryo defective 2016	embryo development ending in seed dormancy [GO:0009793]; mRNA methylation [GO:0080009]; mRNA processing [GO:0006397]; RNA splicing [GO:0008380]	nuclear speck [GO:0016607]; nucleoplasm [GO:0005654]
F4J8J7	At3g11930		Adenine nucleotide alpha hydrolases-like superfamily protein			hydrolase activity [GO:0016787]
F4J8K6	At3g11964	RRP5	RRP5__RNA binding;RNA binding	embryo sac development [GO:0009553]; mRNA processing [GO:0006397]; rRNA processing [GO:0006364]	nucleolus [GO:0005730]; plasma membrane [GO:0005886]; small-subunit processome [GO:0032040]	RNA binding [GO:0003723]
F4J8L1	At3g12010			regulation of autophagy [GO:0010506]	late endosome membrane [GO:0031902]; Mon1-Ccz1 complex [GO:0035658]
F4J8S1	At3g18520	ATHDA15	ATHDA15_HDA15__histone deacetylase 15	DNA mediated transformation [GO:0009294]		metal ion binding [GO:0046872]; NAD-dependent histone deacetylase activity (H3-K14 specific) [GO:0032041]
F4J982	At3g53030	SRPK4	SRPK4__ser/arg-rich protein kinase 4	intracellular signal transduction [GO:0035556]; protein phosphorylation [GO:0006468]; regulation of gene expression [GO:0010468]; regulation of mRNA processing [GO:0050684]; response to oxidative stress [GO:0006979]; spliceosomal complex assembly [GO:0000245]	cytoplasm [GO:0005737]; nucleus [GO:0005634]	ATP binding [GO:0005524]; MAP kinase activity [GO:0004707]; protein kinase activity [GO:0004672]
F4J9A0	At3g53180	NodGS	NodGS__glutamate-ammonia ligases;catalytics;glutamate-ammonia ligases	glutamine biosynthetic process [GO:0006542]; lateral root formation [GO:0010311]; response to abscisic acid [GO:0009737]; response to bacterium [GO:0009617]; root cap development [GO:0048829]	cytosol [GO:0005829]	gamma-tubulin binding [GO:0043015]; hydrolase activity [GO:0016787]; protein self-association [GO:0043621]
F4J9E4	At3g59650		mitochondrial ribosomal protein L51/S25/CI-B8 family protein	mitochondrial translation [GO:0032543]	mitochondrial large ribosomal subunit [GO:0005762]	structural constituent of ribosome [GO:0003735]
F4J9K9	At3g05900		neurofilament protein-related		cytosol [GO:0005829]
F4J9M5	At3g06010	ATCHR12	ATCHR12_CHR12__Homeotic gene regulator	ATP-dependent chromatin remodeling [GO:0043044]; maintenance of root meristem identity [GO:0010078]; maintenance of seed dormancy [GO:0010231]; maintenance of shoot apical meristem identity [GO:0010492]; positive regulation of transcription by RNA polymerase II [GO:0045944]; regulation of growth [GO:0040008]; response to heat [GO:0009408]; response to salt stress [GO:0009651]; response to water d…	nucleus [GO:0005634]	ATP binding [GO:0005524]; DNA binding [GO:0003677]; DNA-dependent ATPase activity [GO:0008094]; DNA helicase activity [GO:0003678]; histone binding [GO:0042393]
F4J9Y8	At3g19000		2-oxoglutarate (2OG) and Fe(II)-dependent oxygenase superfamily protein			metal ion binding [GO:0046872]; oxidoreductase activity [GO:0016491]
F4JA44	At3g25700		Eukaryotic aspartyl protease family protein			aspartic-type endopeptidase activity [GO:0004190]
F4JAA5	At3g46960	SKI2	SKI2__RNA helicase, ATP-dependent, SK12/DOB1 protein	nuclear-transcribed mRNA catabolic process, 3'-5' exonucleolytic nonsense-mediated decay [GO:0070478]; positive regulation of wax biosynthetic process [GO:1904278]; posttranscriptional gene silencing [GO:0016441]; potassium ion transport [GO:0006813]; regulation of production of siRNA involved in RNA interference [GO:0090065]; response to potassium ion [GO:0035864]; RNA catabolic process [GO:0006…	cytoplasm [GO:0005737]; Ski complex [GO:0055087]; vacuole [GO:0005773]	ATP binding [GO:0005524]; RNA binding [GO:0003723]; RNA helicase activity [GO:0003724]
F4JAB3	At3g47010		Glycosyl hydrolase family protein	carbohydrate metabolic process [GO:0005975]	extracellular region [GO:0005576]	beta-glucosidase activity [GO:0008422]; scopolin beta-glucosidase activity [GO:0102483]
F4JAE0	At3g53390		Transducin/WD40 repeat-like superfamily protein
F4JAU3	At3g06300	AT-P4H-2P4H2	AT-P4H-2_P4H2__P4H isoform 2	peptidyl-proline hydroxylation to 4-hydroxy-L-proline [GO:0018401]; root hair cell development [GO:0080147]	endoplasmic reticulum [GO:0005783]; endoplasmic reticulum membrane [GO:0005789]; endosome [GO:0005768]; Golgi apparatus [GO:0005794]; Golgi cis cisterna [GO:0000137]; Golgi membrane [GO:0000139]; integral component of membrane [GO:0016021]; trans-Golgi network [GO:0005802]	iron ion binding [GO:0005506]; L-ascorbic acid binding [GO:0031418]; procollagen-proline 4-dioxygenase activity [GO:0004656]
F4JB05	At3g12915		Ribosomal protein S5/Elongation factor G/III/V family protein	translational elongation [GO:0006414]	cytosol [GO:0005829]; ribonucleoprotein complex [GO:1990904]; ribosome [GO:0005840]	GTPase activity [GO:0003924]; GTP binding [GO:0005525]; ribosome binding [GO:0043022]; translation elongation factor activity [GO:0003746]
F4JBC4	At3g26020	PP2AB'ETA	PP2AB'ETA__Protein phosphatase 2A regulatory B subunit family protein	signal transduction [GO:0007165]	cytosol [GO:0005829]; nucleus [GO:0005634]; protein phosphatase type 2A complex [GO:0000159]	protein phosphatase regulator activity [GO:0019888]
F4JBU0	At3g60440		Phosphoglycerate mutase family protein		chloroplast [GO:0009507]
F4JBV0	At3g60510		ATP-dependent caseinolytic (Clp) protease/crotonase family protein			3-hydroxyisobutyryl-CoA hydrolase activity [GO:0003860]; peptidase activity [GO:0008233]
F4JC97	At3g13330	PA200	PA200__proteasome activating protein 200	DNA repair [GO:0006281]; proteasomal ubiquitin-independent protein catabolic process [GO:0010499]	cytosol [GO:0005829]; nucleus [GO:0005634]; proteasome complex [GO:0000502]	lysine-acetylated histone binding [GO:0070577]; peptidase activator activity [GO:0016504]; proteasome binding [GO:0070628]
F4JCC9	At3g19740		P-loop containing nucleoside triphosphate hydrolases superfamily protein			ATP binding [GO:0005524]; hydrolase activity [GO:0016787]
F4JCE9	At3g19870			endosomal transport [GO:0016197]; protein transport [GO:0015031]
F4JCI4	At3g26380	APSE	APSE__Melibiase family protein	arabinogalactan protein metabolic process [GO:0010405]; carbohydrate metabolic process [GO:0005975]	cell wall [GO:0005618]	hydrolase activity, hydrolyzing O-glycosyl compounds [GO:0004553]; polysaccharide binding [GO:0030247]; raffinose alpha-galactosidase activity [GO:0052692]
F4JCM5	At3g33530		Transducin family protein / WD-40 repeat family protein
F4JCR2	At3g47910		Ubiquitin carboxyl-terminal hydrolase-related protein	protein deubiquitination [GO:0016579]		thiol-dependent ubiquitinyl hydrolase activity [GO:0036459]
F4JCS8	At3g48050	SUO	SUO__BAH domain ;TFIIS helical bundle-like domain	chromatin organization [GO:0006325]; miRNA mediated inhibition of translation [GO:0035278]	nucleus [GO:0005634]; P-body [GO:0000932]	chromatin binding [GO:0003682]
F4JCU3	At3g54250	AtMDD2	AtMDD2_MDD2__GHMP kinase family protein	isopentenyl diphosphate biosynthetic process, mevalonate pathway [GO:0019287]; sterol biosynthetic process [GO:0016126]	cytosol [GO:0005829]; peroxisome [GO:0005777]	ATP binding [GO:0005524]; diphosphomevalonate decarboxylase activity [GO:0004163]
F4JDY2	At3g48380		Peptidase C78, ubiquitin fold modifier-specific peptidase 1/ 2
F4JE40	At3g54860	ATVPS33	ATVPS33_VPS33__Sec1/munc18-like (SM) proteins superfamily	vacuole organization [GO:0007033]; vesicle docking involved in exocytosis [GO:0006904]	cytosol [GO:0005829]; plant-type vacuole membrane [GO:0009705]
F4JEG0	At3g07460		Protein of unknown function, DUF538		secretory vesicle [GO:0099503]; vacuole [GO:0005773]
F4JEJ3	At3g13800		Metallo-hydrolase/oxidoreductase superfamily protein			hydrolase activity [GO:0016787]
F4JEL5	At3g13920	EIF4A1RH4TIF4A1	EIF4A1_RH4_TIF4A1__eukaryotic translation initiation factor 4A1			ATP binding [GO:0005524]; helicase activity [GO:0004386]; translation initiation factor activity [GO:0003743]
F4JET6	At3g20810	JMJ30JMJD5	JMJ30_JMJD5__2-oxoglutarate (2OG) and Fe(II)-dependent oxygenase superfamily protein
F4JF14	At3g42660	EOL1	EOL1__transducin family protein / WD-40 repeat family protein	cellular response to DNA damage stimulus [GO:0006974]; DNA-dependent DNA replication [GO:0006261]; DNA repair [GO:0006281]; mitotic cell cycle [GO:0000278]; positive regulation of histone H3-K27 methylation [GO:0061087]	nuclear replication fork [GO:0043596]; nucleus [GO:0005634]; replication fork protection complex [GO:0031298]	chromatin binding [GO:0003682]
F4JF82	At3g55020		Ypt/Rab-GAP domain of gyp1p superfamily protein	activation of GTPase activity [GO:0090630]; intracellular protein transport [GO:0006886]	cytosol [GO:0005829]	GTPase activator activity [GO:0005096]; Rab GTPase binding [GO:0017137]
F4JFA0	At3g55160	THADA	THADA	cold acclimation [GO:0009631]; regulation of TOR signaling [GO:0032006]; tRNA methylation [GO:0030488]	cytosol [GO:0005829]
F4JFF2	At3g61690		nucleotidyltransferases			mRNA binding [GO:0003729]; nucleotidyltransferase activity [GO:0016779]
F4JFN3	At3g07770	AtHsp90-6Hsp89.1	AtHsp90-6_AtHsp90.6_Hsp89.1__HEAT SHOCK PROTEIN 89.1	protein folding [GO:0006457]	cell wall [GO:0005618]; chloroplast stroma [GO:0009570]; cytosol [GO:0005829]; endoplasmic reticulum [GO:0005783]; mitochondrion [GO:0005739]; perinuclear region of cytoplasm [GO:0048471]	ATP binding [GO:0005524]; unfolded protein binding [GO:0051082]
F4JFN7	At3g07810		RNA-binding (RRM/RBD/RNP motifs) family protein			mRNA binding [GO:0003729]
F4JFW6	At4g08180	ORP1C	ORP1C__OSBP(oxysterol binding protein)-related protein 1C	lipid transport [GO:0006869]		lipid binding [GO:0008289]
F4JG03	At4g08320	TPR8	TPR8__Tetratricopeptide repeat (TPR)-like superfamily protein	positive regulation of chaperone-mediated protein folding [GO:1903646]; posttranslational protein targeting to endoplasmic reticulum membrane [GO:0006620]; ubiquitin-dependent ERAD pathway [GO:0030433]	cytosol [GO:0005829]; membrane [GO:0016020]; TRC complex [GO:0072380]	molecular adaptor activity [GO:0060090]
F4JG10	At4g08160		glycosyl hydrolase family 10 protein / carbohydrate-binding domain-containing protein	xylan catabolic process [GO:0045493]		endo-1,4-beta-xylanase activity [GO:0031176]
F4JGD2	At4g04460	AtPaspA3	AtPaspA3_PaspA3__Saposin-like aspartyl protease family protein	lipid metabolic process [GO:0006629]		aspartic-type endopeptidase activity [GO:0004190]
F4JGL5	At4g05020	NDB2	NDB2__NAD(P)H dehydrogenase B2		extrinsic component of mitochondrial inner membrane [GO:0031314]; mitochondrion [GO:0005739]; peroxisome [GO:0005777]	alternative oxidase activity [GO:0009916]; calcium ion binding [GO:0005509]; NADH dehydrogenase activity [GO:0003954]
F4JGR5	At4g04040	MEE51	MEE51__Phosphofructokinase family protein	embryo development ending in seed dormancy [GO:0009793]; fructose 6-phosphate metabolic process [GO:0006002]; photosynthesis [GO:0015979]; response to glucose [GO:0009749]	cytosol [GO:0005829]	6-phosphofructokinase activity [GO:0003872]; ATP binding [GO:0005524]; diphosphate-fructose-6-phosphate 1-phosphotransferase activity [GO:0047334]; metal ion binding [GO:0046872]; phosphofructokinase activity [GO:0008443]
F4JH69	At4g02030	UNHVPS51	UNH_VPS51__Vps51/Vps67 family (components of vesicular transport) protein		cytosol [GO:0005829]
F4JHC9	At4g00520		Acyl-CoA thioesterase family protein	acyl-CoA metabolic process [GO:0006637]; fatty acid catabolic process [GO:0009062]	cytosol [GO:0005829]	acyl-CoA hydrolase activity [GO:0047617]
F4JHD7	At4g00560		NAD(P)-binding Rossmann-fold superfamily protein
F4JHH5	At4g02350	SEC15B	SEC15B__exocyst complex component sec15B	acceptance of pollen [GO:0060321]; exocytosis [GO:0006887]; Golgi to plasma membrane transport [GO:0006893]; pollen germination [GO:0009846]; pollen tube growth [GO:0009860]; vesicle docking involved in exocytosis [GO:0006904]	cell wall [GO:0005618]; cytoskeleton [GO:0005856]; cytosol [GO:0005829]; exocyst [GO:0000145]; extracellular exosome [GO:0070062]; membrane [GO:0016020]; phragmoplast [GO:0009524]; plasma membrane [GO:0005886]; plasmodesma [GO:0009506]
F4JHJ0	At4g02450	p23-1	p23-1__HSP20-like chaperones superfamily protein
F4JHM9	At4g00800	SETH5VPS8	SETH5_VPS8__transducin family protein / WD-40 repeat family protein	intracellular protein transport [GO:0006886]; pollen development [GO:0009555]; vesicle-mediated transport [GO:0016192]
F4JHW1	At4g02860	DAAR2	DAAR2__Phenazine biosynthesis PhzC/PhzF protein	biosynthetic process [GO:0009058]	cytosol [GO:0005829]	catalytic activity [GO:0003824]
F4JI18	At4g01390		TRAF-like family protein		cytoplasm [GO:0005737]; nucleus [GO:0005634]
F4JI63	At4g03200		catalytics		chloroplast [GO:0009507]	catalytic activity [GO:0003824]
F4JIR2	At4g27080	ATPDI7ATPDIL5-4	ATPDI7_ATPDIL5-4_PDI7_PDIL5-4__PDI-like 5-4		endoplasmic reticulum [GO:0005783]; integral component of membrane [GO:0016021]	protein disulfide isomerase activity [GO:0003756]
F4JJ15	At4g33650	ADL2APEM1DRP3ANOXY15	ADL2_APEM1_DRP3A_NOXY15__dynamin-related protein 3AADL2_APEM1_DRP3A_NOXY15__dynamin-related protein 3A	peroxisome fission [GO:0016559]; regulation of peroxisome size [GO:0044375]	chloroplast [GO:0009507]; chloroplast envelope [GO:0009941]; cytosol [GO:0005829]; membrane [GO:0016020]; mitochondrion [GO:0005739]; peroxisome [GO:0005777]; plasma membrane [GO:0005886]	GTPase activity [GO:0003924]; GTP binding [GO:0005525]; phosphatidylinositol binding [GO:0035091]
F4JJ52	At4g40000	AtTRM4aTRM4A	AtTRM4a_TRM4A__S-adenosyl-L-methionine-dependent methyltransferases superfamily protein	RNA methylation [GO:0001510]	nucleus [GO:0005634]	methyltransferase activity [GO:0008168]; tRNA (cytosine-5-)-methyltransferase activity [GO:0016428]; tRNA binding [GO:0000049]
F4JJC1	At4g15020		hAT transposon superfamily			DNA binding [GO:0003677]; protein dimerization activity [GO:0046983]
F4JJL0	At4g21585	ENDO4	ENDO4__endonuclease 4	DNA catabolic process [GO:0006308]; RNA phosphodiester bond hydrolysis, endonucleolytic [GO:0090502]		endonuclease activity [GO:0004519]; endoribonuclease activity [GO:0004521]; metal ion binding [GO:0046872]; nucleic acid binding [GO:0003676]; single-stranded DNA endodeoxyribonuclease activity [GO:0000014]
F4JJL3	At4g21600	ENDO5	ENDO5__endonuclease 5	DNA catabolic process [GO:0006308]; RNA phosphodiester bond hydrolysis, endonucleolytic [GO:0090502]		endonuclease activity [GO:0004519]; endoribonuclease activity [GO:0004521]; metal ion binding [GO:0046872]; nucleic acid binding [GO:0003676]; single-stranded DNA endodeoxyribonuclease activity [GO:0000014]; T/G mismatch-specific endonuclease activity [GO:0043765]
F4JJR0	At4g27690	VPS26B	VPS26B__vacuolar protein sorting 26B	intracellular protein transport [GO:0006886]
F4JJT9	At4g33760		tRNA synthetase class II (D, K and N) family protein	tRNA aminoacylation for protein translation [GO:0006418]	chloroplast [GO:0009507]; cytosol [GO:0005829]; mitochondrion [GO:0005739]	aspartate-tRNA ligase activity [GO:0004815]; ATP binding [GO:0005524]; DNA binding [GO:0003677]; metal ion binding [GO:0046872]
F4JJY7	At4g34090	PAB	PAB		chloroplast [GO:0009507]; chloroplast stroma [GO:0009570]
F4JK17	At4g09520		Cofactor-independent phosphoglycerate mutase		cytosol [GO:0005829]	2,3-bisphosphoglycerate-independent phosphoglycerate mutase activity [GO:0046537]; metal ion binding [GO:0046872]
F4JKB6	At4g21900	PRORP3	PRORP3__proteinaceous RNase P 3	mRNA processing [GO:0006397]; snoRNA processing [GO:0043144]; tRNA 5'-leader removal [GO:0001682]	nucleus [GO:0005634]	metal ion binding [GO:0046872]; ribonuclease P activity [GO:0004526]
F4JKH5	At4g28070		AFG1-like ATPase family protein			ATP binding [GO:0005524]
F4JKH6	At4g28080	REC2	REC2__Tetratricopeptide repeat (TPR)-like superfamily protein	cell cycle [GO:0007049]; multicellular organism development [GO:0007275]; response to abscisic acid [GO:0009737]	cytoplasm [GO:0005737]; plasma membrane [GO:0005886]
F4JKZ9	At4g16060				chloroplast [GO:0009507]; chloroplast stroma [GO:0009570]; cytosol [GO:0005829]
F4JL11	At4g16143	IMPA-2	IMPA-2__importin alpha isoform 2	NLS-bearing protein import into nucleus [GO:0006607]	cytosol [GO:0005829]; host cell nucleus [GO:0042025]; nuclear envelope [GO:0005635]; nucleolus [GO:0005730]; nucleus [GO:0005634]; plasmodesma [GO:0009506]	nuclear import signal receptor activity [GO:0061608]; nuclear localization sequence binding [GO:0008139]
F4JL28	At4g22140	EBS	EBS__PHD finger family protein / bromo-adjacent homology (BAH) domain-containing protein	chromatin organization [GO:0006325]; flower development [GO:0009908]; negative regulation of histone acetylation [GO:0035067]; negative regulation of long-day photoperiodism, flowering [GO:0048579]; post-embryonic development [GO:0009791]; regulation of photoperiodism, flowering [GO:2000028]; regulation of transcription, DNA-templated [GO:0006355]; seed germination [GO:0009845]	nucleus [GO:0005634]	chromatin binding [GO:0003682]; metal ion binding [GO:0046872]; methylated histone binding [GO:0035064]; transcription regulatory region sequence-specific DNA binding [GO:0000976]
F4JL78	At4g28300		Protein of unknown function (DUF1421)
F4JLM5	At4g10320		tRNA synthetase class I (I, L, M and V) family protein	isoleucyl-tRNA aminoacylation [GO:0006428]; response to cadmium ion [GO:0046686]	cytosol [GO:0005829]	aminoacyl-tRNA editing activity [GO:0002161]; ATP binding [GO:0005524]; isoleucine-tRNA ligase activity [GO:0004822]; tRNA binding [GO:0000049]
F4JLP5	At4g16155		dihydrolipoyl dehydrogenases	cell redox homeostasis [GO:0045454]; oxidation-reduction process [GO:0055114]; response to arsenic-containing substance [GO:0046685]	chloroplast [GO:0009507]; chloroplast envelope [GO:0009941]; chloroplast stroma [GO:0009570]; cytosol [GO:0005829]	dihydrolipoyl dehydrogenase activity [GO:0004148]; flavin adenine dinucleotide binding [GO:0050660]
F4JLQ2	At4g16180				cytosol [GO:0005829]; endoplasmic reticulum [GO:0005783]; integral component of membrane [GO:0016021]; plasma membrane [GO:0005886]
F4JLS2	At4g16330		2-oxoglutarate (2OG) and Fe(II)-dependent oxygenase superfamily protein		peroxisome [GO:0005777]	dioxygenase activity [GO:0051213]; metal ion binding [GO:0046872]
F4JM19	At4g28710	ATXIH	ATXIH_XIH__Myosin family protein with Dil domain	actin filament-based movement [GO:0030048]; actin filament organization [GO:0007015]; root hair elongation [GO:0048767]; vesicle transport along actin filament [GO:0030050]	actin cytoskeleton [GO:0015629]; cytoplasm [GO:0005737]; myosin complex [GO:0016459]; vesicle [GO:0031982]	actin-dependent ATPase activity [GO:0030898]; actin filament binding [GO:0051015]; ATP binding [GO:0005524]; calmodulin binding [GO:0005516]; microfilament motor activity [GO:0000146]; motor activity [GO:0003774]
F4JM51	At4g28940		Phosphorylase superfamily protein	nucleoside metabolic process [GO:0009116]		catalytic activity [GO:0003824]
F4JML2	At4g16770		2-oxoglutarate (2OG) and Fe(II)-dependent oxygenase superfamily protein
F4JML5	At4g16800		ATP-dependent caseinolytic (Clp) protease/crotonase family protein	branched-chain amino acid catabolic process [GO:0009083]; fatty acid beta-oxidation [GO:0006635]	cytosol [GO:0005829]; mitochondrion [GO:0005739]	enoyl-CoA hydratase activity [GO:0004300]; methylglutaconyl-CoA hydratase activity [GO:0004490]; peptidase activity [GO:0008233]
F4JN05	At4g35380	BIG4	BIG4__SEC7-like guanine nucleotide exchange family protein	protein transport [GO:0015031]; regulation of ARF protein signal transduction [GO:0032012]	cytosol [GO:0005829]; trans-Golgi network [GO:0005802]; trans-Golgi network membrane [GO:0032588]	ARF guanyl-nucleotide exchange factor activity [GO:0005086]
F4JN13	At4g35450	AFTAKR2AKR2A	AFT_AKR2_AKR2A__ankyrin repeat-containing protein 2	defense response to bacterium, incompatible interaction [GO:0009816]; post-embryonic development [GO:0009791]; protein folding [GO:0006457]; protein targeting to chloroplast [GO:0045036]; response to cadmium ion [GO:0046686]; vegetative to reproductive phase transition of meristem [GO:0010228]	chloroplast [GO:0009507]; cytoplasm [GO:0005737]; integral component of chloroplast outer membrane [GO:0031359]; nucleus [GO:0005634]; plasma membrane [GO:0005886]
F4JNE1	At4g17100				cytosol [GO:0005829]	endoribonuclease activity [GO:0004521]
F4JNE2	At4g17140		pleckstrin homology (PH) domain-containing protein	protein retention in Golgi apparatus [GO:0045053]; protein targeting to vacuole [GO:0006623]	cytosol [GO:0005829]; extrinsic component of membrane [GO:0019898]; Golgi apparatus [GO:0005794]; plasmodesma [GO:0009506]; vacuole [GO:0005773]
F4JNU1	At4g35785		RNA-binding (RRM/RBD/RNP motifs) family protein			RNA binding [GO:0003723]
F4JP95	At4g17650		Polyketide cyclase / dehydrase and lipid transport protein
F4JPL2	At4g36080	TRA1b	TRA1b__phosphotransferases, alcohol group as acceptor;binding;inositol or phosphatidylinositol kinases	DNA repair [GO:0006281]; regulation of transcription, DNA-templated [GO:0006355]	cytosol [GO:0005829]; NuA4 histone acetyltransferase complex [GO:0035267]; nucleus [GO:0005634]; SAGA complex [GO:0000124]; SAGA-type complex [GO:0070461]	ATP binding [GO:0005524]; kinase activity [GO:0016301]; transcription coregulator activity [GO:0003712]
F4JPQ4	At4g36440				integral component of membrane [GO:0016021]
F4JPR7	At4g11740	SAY1	SAY1__Ubiquitin-like superfamily protein	vesicle-mediated transport [GO:0016192]	cytosol [GO:0005829]; nucleus [GO:0005634]
F4JQ75	At4g24270	EMB140	EMB140__EMBRYO DEFECTIVE 140	RNA processing [GO:0006396]		RNA binding [GO:0003723]
F4JQ90	At4g30310		FGGY family of carbohydrate kinase	carbohydrate metabolic process [GO:0005975]	chloroplast [GO:0009507]; cytosol [GO:0005829]; plasma membrane [GO:0005886]	kinase activity [GO:0016301]; phosphotransferase activity, alcohol group as acceptor [GO:0016773]
F4JQJ7	At4g36945		PLC-like phosphodiesterases superfamily protein	lipid metabolic process [GO:0006629]	plasma membrane [GO:0005886]	phosphoric diester hydrolase activity [GO:0008081]
F4JQZ3	At4g24580	REN1	REN1__Rho GTPase activation protein (RhoGAP) with PH domain	activation of GTPase activity [GO:0090630]; negative regulation of Rho protein signal transduction [GO:0035024]; pollen germination [GO:0009846]; pollen tube adhesion [GO:0009865]; pollen tube development [GO:0048868]; pollen tube growth [GO:0009860]; positive regulation of GTPase activity [GO:0043547]; regulation of growth [GO:0040008]; signal transduction [GO:0007165]	apical part of cell [GO:0045177]; apical plasma membrane [GO:0016324]; cell cortex [GO:0005938]; exocytic vesicle [GO:0070382]; pollen tube [GO:0090406]	GTPase activator activity [GO:0005096]; Rho GTPase binding [GO:0017048]
F4JRE0	At4g12650	TMN12	TMN12__Endomembrane protein 70 protein family	protein localization to membrane [GO:0072657]	endosome [GO:0005768]; endosome membrane [GO:0010008]; Golgi apparatus [GO:0005794]; Golgi membrane [GO:0000139]; integral component of membrane [GO:0016021]; membrane [GO:0016020]; plasmodesma [GO:0009506]; trans-Golgi network [GO:0005802]; vacuolar membrane [GO:0005774]; vacuole [GO:0005773]
F4JRN8	At4g18810		NAD(P)-binding Rossmann-fold superfamily protein	mitochondrial respiratory chain complex I assembly [GO:0032981]; NADH dehydrogenase complex assembly [GO:0010257]	chloroplast [GO:0009507]; chloroplast stroma [GO:0009570]; cytosol [GO:0005829]; vacuole [GO:0005773]	unfolded protein binding [GO:0051082]
F4JRR1	At4g24840	COG2	COG2	Golgi organization [GO:0007030]; intra-Golgi vesicle-mediated transport [GO:0006891]; protein transport [GO:0015031]; regulation of exocyst localization [GO:0060178]	cytoplasmic vesicle [GO:0031410]; Golgi membrane [GO:0000139]; Golgi transport complex [GO:0017119]; vacuole [GO:0005773]	protein homodimerization activity [GO:0042803]
F4JRY9	At4g31340		myosin heavy chain-related		integral component of membrane [GO:0016021]
F4JS25	At4g37460	SRFR1	SRFR1__Tetratricopeptide repeat (TPR)-like superfamily protein	defense response to bacterium [GO:0042742]; defense response to bacterium, incompatible interaction [GO:0009816]; negative regulation of defense response [GO:0031348]; negative regulation of transcription, DNA-templated [GO:0045892]	cytoplasm [GO:0005737]; endoplasmic reticulum [GO:0005783]; integral component of membrane [GO:0016021]; intracellular membrane-bounded organelle [GO:0043231]; nucleus [GO:0005634]; perinuclear region of cytoplasm [GO:0048471]
F4JSM3	At4g25450	ABCB28ATNAP8	ABCB28_ATNAP8_NAP8__non-intrinsic ABC protein 8		integral component of membrane [GO:0016021]	ATPase activity [GO:0016887]; ATPase-coupled transmembrane transporter activity [GO:0042626]; ATP binding [GO:0005524]
F4JSZ5	At4g38200	BIG1	BIG1__SEC7-like guanine nucleotide exchange family protein	protein transport [GO:0015031]; regulation of ARF protein signal transduction [GO:0032012]	chloroplast [GO:0009507]; cytosol [GO:0005829]; membrane [GO:0016020]; trans-Golgi network [GO:0005802]	ARF guanyl-nucleotide exchange factor activity [GO:0005086]
F4JT13	At4g13400		2-oxoglutarate (2OG) and Fe(II)-dependent oxygenase superfamily protein
F4JT76	At4g19490	ATVPS54	ATVPS54_VPS54__VPS54	Golgi to vacuole transport [GO:0006896]; protein transport [GO:0015031]; retrograde transport, endosome to Golgi [GO:0042147]	chloroplast [GO:0009507]; cytosol [GO:0005829]; GARP complex [GO:0000938]; Golgi membrane [GO:0000139]	syntaxin binding [GO:0019905]
F4JT92	At4g19610		nucleotide binding;nucleic acid binding;RNA binding	mRNA cis splicing, via spliceosome [GO:0045292]; regulation of alternative mRNA splicing, via spliceosome [GO:0000381]	nuclear speck [GO:0016607]; nucleolus [GO:0005730]; nucleus [GO:0005634]	RNA binding [GO:0003723]
F4JTD2	At4g25730	AtTRM7b	AtTRM7b_TRM7b__FtsJ-like methyltransferase family protein	enzyme-directed rRNA 2'-O-methylation [GO:0000453]; maturation of 5.8S rRNA from tricistronic rRNA transcript (SSU-rRNA, 5.8S rRNA, LSU-rRNA) [GO:0000466]; maturation of LSU-rRNA from tricistronic rRNA transcript (SSU-rRNA, 5.8S rRNA, LSU-rRNA) [GO:0000463]; RNA methylation [GO:0001510]; rRNA methylation [GO:0031167]	nucleolus [GO:0005730]; preribosome, large subunit precursor [GO:0030687]	RNA methyltransferase activity [GO:0008173]; rRNA (guanine) methyltransferase activity [GO:0016435]; rRNA (uridine-2'-O-)-methyltransferase activity [GO:0008650]
F4JTE7	At4g25840	GPP1PyrP3	GPP1_PyrP3__glycerol-3-phosphatase 1	dephosphorylation [GO:0016311]; glycerol biosynthetic process [GO:0006114]; riboflavin biosynthetic process [GO:0009231]	mitochondrion [GO:0005739]	glycerol-1-phosphatase activity [GO:0000121]; glycerol-3-phosphatase activity [GO:0043136]; metal ion binding [GO:0046872]; phosphatase activity [GO:0016791]
F4JTF2	At4g31880	AtPDS5C	AtPDS5C_PDS5C	cell division [GO:0051301]; mitotic sister chromatid cohesion [GO:0007064]	nucleus [GO:0005634]
F4JTI1	At4g32070	Phox4	Phox4__Octicosapeptide/Phox/Bem1p (PB1) domain-containing protein / tetratricopeptide repeat (TPR)-containing protein		vacuole [GO:0005773]
F4JTJ2	At4g32160		Phox (PX) domain-containing protein	protein transport [GO:0015031]	cytoplasm [GO:0005737]; cytosol [GO:0005829]; endosome membrane [GO:0010008]	phosphatidylinositol binding [GO:0035091]
F4JTJ9	At4g32200	ASY2	ASY2__DNA-binding HORMA family protein	synaptonemal complex assembly [GO:0007130]	chromosome [GO:0005694]; nucleus [GO:0005634]
F4JTK8	At4g38220	AQI	AQI__Peptidase M20/M25/M40 family protein	cellular amino acid metabolic process [GO:0006520]; response to zinc ion [GO:0010043]	endoplasmic reticulum [GO:0005783]; Golgi apparatus [GO:0005794]; plasma membrane [GO:0005886]; secretory vesicle [GO:0099503]; vacuole [GO:0005773]	aminoacylase activity [GO:0004046]
F4JTM0	At4g38260		Protein of unknown function (DUF833)
F4JTN1	At4g38350	AtNPC1-2	AtNPC1-2__Patched family protein	pollen tube development [GO:0048868]; regulation of sphingolipid biosynthetic process [GO:0090153]	integral component of membrane [GO:0016021]; vacuolar membrane [GO:0005774]; vacuole [GO:0005773]	lipid transporter activity [GO:0005319]
F4JTP5	At4g38470	STY46	STY46__ACT-like protein tyrosine kinase family protein	cellular response to hypoxia [GO:0071456]; chloroplast organization [GO:0009658]; protein phosphorylation [GO:0006468]; response to abscisic acid [GO:0009737]	cytosol [GO:0005829]	ATP binding [GO:0005524]; protein kinase activity [GO:0004672]; protein serine/threonine/tyrosine kinase activity [GO:0004712]; protein serine/threonine kinase activity [GO:0004674]
F4JTS7	At4g13730		Ypt/Rab-GAP domain of gyp1p superfamily protein
F4JTY4	At4g19720		Glycosyl hydrolase family protein with chitinase insertion domain	carbohydrate metabolic process [GO:0005975]; chitin catabolic process [GO:0006032]	extracellular region [GO:0005576]	chitinase activity [GO:0004568]; chitin binding [GO:0008061]
F4JUD2	At4g32551	LUGRON2	LUG_RON2__LisH dimerisation motif;WD40/YVTN repeat-like-containing domain	flower development [GO:0009908]; mucilage extrusion from seed coat [GO:0080001]	nucleus [GO:0005634]	protein heterodimerization activity [GO:0046982]
F4JUM1	At4g14160	AtSEC23F	AtSEC23F__Sec23/Sec24 protein transport family protein	COPII-coated vesicle cargo loading [GO:0090110]; intracellular protein transport [GO:0006886]	COPII vesicle coat [GO:0030127]; cytosol [GO:0005829]; endoplasmic reticulum exit site [GO:0070971]; endoplasmic reticulum membrane [GO:0005789]; Golgi membrane [GO:0000139]	GTPase activator activity [GO:0005096]; zinc ion binding [GO:0008270]
F4JUW0	At4g20380	LSD1	LSD1__LSD1 zinc finger family protein	aerenchyma formation [GO:0010618]; cell death [GO:0008219]; plant-type hypersensitive response [GO:0009626]; regulation of 1-aminocyclopropane-1-carboxylate metabolic process [GO:0010602]; regulation of ethylene-activated signaling pathway [GO:0010104]; regulation of hydrogen peroxide metabolic process [GO:0010310]; response to hypoxia [GO:0001666]; response to molecule of oomycetes origin [GO:00…	nucleus [GO:0005634]	DNA-binding transcription factor activity [GO:0003700]
F4JVM4	At4g20720		dentin sialophosphoprotein-related
F4JVN6	At4g20850	TPP2	TPP2__tripeptidyl peptidase ii	proteolysis [GO:0006508]	chloroplast [GO:0009507]; cytoplasm [GO:0005737]; cytosol [GO:0005829]; cytosolic ribosome [GO:0022626]; vacuolar membrane [GO:0005774]; vacuole [GO:0005773]	serine-type endopeptidase activity [GO:0004252]; tripeptidyl-peptidase activity [GO:0008240]
F4JVY8	At4g33150	LKRLKR/SDH	LKR_LKR/SDH_SDH__lysine-ketoglutarate reductase/saccharopine dehydrogenase bifunctional enzyme	L-lysine catabolic process [GO:0019477]; L-lysine catabolic process to acetyl-CoA via saccharopine [GO:0033512]; response to karrikin [GO:0080167]	cytoplasm [GO:0005737]; cytosol [GO:0005829]	saccharopine dehydrogenase (NAD+, L-glutamate-forming) activity [GO:0047131]; saccharopine dehydrogenase (NADP+, L-lysine-forming) activity [GO:0047130]; saccharopine dehydrogenase activity [GO:0004753]
F4JW69	At5g04230	ATPAL3	ATPAL3_PAL3__phenyl alanine ammonia-lyase 3	cinnamic acid biosynthetic process [GO:0009800]; L-phenylalanine catabolic process [GO:0006559]	cytoplasm [GO:0005737]	phenylalanine ammonia-lyase activity [GO:0045548]
F4JWN4	At5g18420			gene silencing by RNA [GO:0031047]	CCR4-NOT complex [GO:0030014]; cytoplasm [GO:0005737]; nucleus [GO:0005634]
F4JWP9	At5g25230		Ribosomal protein S5/Elongation factor G/III/V family protein	mRNA splicing, via spliceosome [GO:0000398]	nuclear speck [GO:0016607]; nucleolus [GO:0005730]; plasmodesma [GO:0009506]; plastid [GO:0009536]; ribonucleoprotein complex [GO:1990904]; U2-type catalytic step 2 spliceosome [GO:0071007]; U4/U6 x U5 tri-snRNP complex [GO:0046540]	GTPase activity [GO:0003924]; GTP binding [GO:0005525]; U5 snRNA binding [GO:0030623]
F4JWQ4	At5g25270		Ubiquitin-like superfamily protein	ubiquitin-dependent ERAD pathway [GO:0030433]	BAT3 complex [GO:0071818]	misfolded protein binding [GO:0051787]; polyubiquitin modification-dependent protein binding [GO:0031593]
F4JWX3	At5g41080	AtGDPD2	AtGDPD2_GDPD2__PLC-like phosphodiesterases superfamily protein	glycerol metabolic process [GO:0006071]; lipid metabolic process [GO:0006629]		glycerophosphodiester phosphodiesterase activity [GO:0008889]
F4JXH8	At5g60170		RNA binding (RRM/RBD/RNP motifs) family protein		CCR4-NOT complex [GO:0030014]	RNA binding [GO:0003723]; ubiquitin-protein transferase activity [GO:0004842]
F4JXM5	At5g65930	KCBPPKCBPZWI	KCBP_PKCBP_ZWI__kinesin-like calmodulin-binding protein (ZWICHEL)	microtubule-based movement [GO:0007018]; trichome branching [GO:0010091]	cytoplasm [GO:0005737]; cytoskeleton [GO:0005856]; plasma membrane [GO:0005886]	ATP binding [GO:0005524]; microtubule binding [GO:0008017]; microtubule motor activity [GO:0003777]; oxidoreductase activity [GO:0016491]
F4JXM9	At5g65950	ROG2	ROG2	Golgi to endosome transport [GO:0006895]	cytosol [GO:0005829]; plastid [GO:0009536]
F4JXV9	At5g11490	AP4BGFS4	AP4B_GFS4__adaptin family protein	intracellular protein transport [GO:0006886]; vesicle-mediated transport [GO:0016192]	AP-4 adaptor complex [GO:0030124]; clathrin adaptor complex [GO:0030131]	clathrin binding [GO:0030276]
F4JXW9	At5g11560		catalytics		endoplasmic reticulum [GO:0005783]; ER membrane protein complex [GO:0072546]; Golgi apparatus [GO:0005794]; plasma membrane [GO:0005886]; vacuolar membrane [GO:0005774]; vacuole [GO:0005773]
F4JXY5	At5g11700				integral component of membrane [GO:0016021]
F4JY24	At5g18620	CHR17	CHR17__chromatin remodeling factor17	ATP-dependent chromatin remodeling [GO:0043044]; nucleosome positioning [GO:0016584]; positive regulation of cellular response to heat [GO:1900036]	nucleus [GO:0005634]	ATP binding [GO:0005524]; DNA binding [GO:0003677]; DNA-dependent ATPase activity [GO:0008094]; nucleosome binding [GO:0031491]
F4JY76	At5g25754		RNA polymerase I-associated factor PAF67	formation of cytoplasmic translation initiation complex [GO:0001732]; translational initiation [GO:0006413]	cytosol [GO:0005829]; eukaryotic 43S preinitiation complex [GO:0016282]; eukaryotic 48S preinitiation complex [GO:0033290]; eukaryotic translation initiation factor 3 complex [GO:0005852]; plasma membrane [GO:0005886]; plasmodesma [GO:0009506]; plastid [GO:0009536]	mRNA binding [GO:0003729]; translation initiation factor activity [GO:0003743]
F4JYB8	At5g35160	TMN11	TMN11__Endomembrane protein 70 protein family		endosome membrane [GO:0010008]; Golgi membrane [GO:0000139]; integral component of membrane [GO:0016021]
F4JYE9	At5g41480	ATDFAEMB9GLA1	ATDFA_DFA_EMB9_GLA1__Folylpolyglutamate synthetase family protein	embryo development ending in seed dormancy [GO:0009793]; folic acid-containing compound biosynthetic process [GO:0009396]; one-carbon metabolic process [GO:0006730]; tetrahydrofolate biosynthetic process [GO:0046654]	cytoplasm [GO:0005737]; cytosol [GO:0005829]; mitochondrial matrix [GO:0005759]; mitochondrion [GO:0005739]	ATP binding [GO:0005524]; dihydrofolate synthase activity [GO:0008841]; metal ion binding [GO:0046872]; tetrahydrofolylpolyglutamate synthase activity [GO:0004326]
F4JYL8	At5g47690	AtPDS5A	AtPDS5A_PDS5_PDS5A__binding	cell division [GO:0051301]; mitotic sister chromatid cohesion [GO:0007064]	nucleus [GO:0005634]
F4JZC2	At5g05460	AtENGase85A	AtENGase85A_ENGase85A__Glycosyl hydrolase family 85	N-glycan processing [GO:0006491]; protein deglycosylation [GO:0006517]	cytoplasm [GO:0005737]; cytosol [GO:0005829]; vacuole [GO:0005773]	mannosyl-glycoprotein endo-beta-N-acetylglucosaminidase activity [GO:0033925]
F4JZX8	At5g41770		crooked neck protein, putative / cell cycle protein, putative	mRNA splicing, via spliceosome [GO:0000398]; spliceosomal complex assembly [GO:0000245]	catalytic step 2 spliceosome [GO:0071013]; plastid [GO:0009536]; post-mRNA release spliceosomal complex [GO:0071014]; Prp19 complex [GO:0000974]; U2-type catalytic step 2 spliceosome [GO:0071007]
F4JZY1	At5g41790	CIP1	CIP1__COP1-interactive protein 1	abscisic acid-activated signaling pathway [GO:0009738]; cellular response to abscisic acid stimulus [GO:0071215]; positive regulation of abscisic acid-activated signaling pathway [GO:0009789]; regulation of protein import into nucleus [GO:0042306]; response to abscisic acid [GO:0009737]; response to osmotic stress [GO:0006970]	cytoskeleton [GO:0005856]; cytosol [GO:0005829]; plasma membrane [GO:0005886]; plastid [GO:0009536]; vacuolar membrane [GO:0005774]; vacuole [GO:0005773]	actin binding [GO:0003779]
F4K000	At5g41970		Metal-dependent protein hydrolase		cytoplasm [GO:0005737]; cytosol [GO:0005829]; mitochondrion [GO:0005739]; nucleus [GO:0005634]; plastid [GO:0009536]	hydrolase activity [GO:0016787]
F4K020	At5g42100	ATBG_PPAP	ATBG_PPAP_BG_PPAP__beta-1,3-glucanase_putative	carbohydrate metabolic process [GO:0005975]		glucan endo-1,3-beta-D-glucosidase activity [GO:0042973]
F4K0C4	At5g54440	AtTRS130CLUB	AtTRS130_CLUB__CLUB	cell plate assembly [GO:0000919]; cytokinesis by cell plate formation [GO:0000911]; early endosome to Golgi transport [GO:0034498]; intra-Golgi vesicle-mediated transport [GO:0006891]	cytosol [GO:0005829]; early endosome [GO:0005769]; trans-Golgi network [GO:0005802]; TRAPPII protein complex [GO:1990071]
F4K0E6	At5g60590		DHBP synthase RibB-like alpha/beta domain	regulation of translational fidelity [GO:0006450]	cytoplasm [GO:0005737]	double-stranded RNA binding [GO:0003725]; nucleotidyltransferase activity [GO:0016779]; tRNA binding [GO:0000049]
F4K0E8	At5g60600	CLB4CSB3GCPEHDSISPG	CLB4_CSB3_GCPE_HDS_ISPG__4-hydroxy-3-methylbut-2-enyl diphosphate synthase	isopentenyl diphosphate biosynthetic process, methylerythritol 4-phosphate pathway [GO:0019288]; response to bacterium [GO:0009617]; systemic acquired resistance, salicylic acid mediated signaling pathway [GO:0009862]; terpenoid biosynthetic process [GO:0016114]	chloroplast [GO:0009507]; chloroplast envelope [GO:0009941]; chloroplast stroma [GO:0009570]; plastid [GO:0009536]	4-hydroxy-3-methylbut-2-en-1-yl diphosphate synthase activity [GO:0046429]; 4 iron, 4 sulfur cluster binding [GO:0051539]; iron ion binding [GO:0005506]
F4K0M7	At5g66550		Maf-like protein		chloroplast [GO:0009507]	nucleoside-triphosphate diphosphatase activity [GO:0047429]
F4K0R0	At5g05570		transducin family protein / WD-40 repeat family protein	methylation [GO:0032259]; vesicle-mediated transport [GO:0016192]	integral component of membrane [GO:0016021]	methyltransferase activity [GO:0008168]; nucleic acid binding [GO:0003676]
F4K0V9	At5g12240				cytosol [GO:0005829]; plastid [GO:0009536]	transferase activity [GO:0016740]
F4K1B1	At5g26760	RIMA	RIMA	cell differentiation [GO:0030154]; dephosphorylation of RNA polymerase II C-terminal domain [GO:0070940]	cytoplasm [GO:0005737]; cytosol [GO:0005829]; nucleus [GO:0005634]	metal ion binding [GO:0046872]; RNA polymerase core enzyme binding [GO:0043175]; RNA polymerase II CTD heptapeptide repeat phosphatase activity [GO:0008420]
F4K1G7	At5g35970		P-loop containing nucleoside triphosphate hydrolases superfamily protein		chloroplast [GO:0009507]; chloroplast envelope [GO:0009941]; chloroplast stroma [GO:0009570]	hydrolase activity [GO:0016787]
F4K1P8	At5g48440		FAD-dependent oxidoreductase family protein			oxidoreductase activity [GO:0016491]
F4K1Z0	At5g61020	ECT3	ECT3__evolutionarily conserved C-terminal region 3	mRNA destabilization [GO:0061157]	cytoplasm [GO:0005737]	mRNA binding [GO:0003729]
F4K204	At5g61150	VIP4	VIP4__leo1-like family protein	histone modification [GO:0016570]; transcription elongation from RNA polymerase II promoter [GO:0006368]	Cdc73/Paf1 complex [GO:0016593]
F4K250	At5g66810			proteasome-mediated ubiquitin-dependent protein catabolic process [GO:0043161]	cytoplasm [GO:0005737]; nucleus [GO:0005634]
F4K2A1	At5g05980	ATDFBFPGS1	ATDFB_DFB_FPGS1__DHFS-FPGS homolog B	folic acid-containing compound biosynthetic process [GO:0009396]; lignin biosynthetic process [GO:0009809]; one-carbon metabolic process [GO:0006730]; quiescent center organization [GO:1904961]; root development [GO:0048364]; root hair elongation [GO:0048767]; root meristem growth [GO:0010449]; tetrahydrofolylpolyglutamate biosynthetic process [GO:0046901]	chloroplast [GO:0009507]; cytoplasm [GO:0005737]; cytosol [GO:0005829]; mitochondrion [GO:0005739]	ATP binding [GO:0005524]; metal ion binding [GO:0046872]; tetrahydrofolylpolyglutamate synthase activity [GO:0004326]
F4K2E9	At5g13010	CUVEMB3011PINP1PRP16	CUV_EMB3011_PINP1_PRP16__RNA helicase family protein	defense response to fungus, incompatible interaction [GO:0009817]; embryo development ending in seed dormancy [GO:0009793]; gene expression [GO:0010467]; mRNA splicing, via spliceosome [GO:0000398]; positive regulation of protein-containing complex assembly [GO:0031334]; positive regulation of RNA splicing [GO:0033120]; primary miRNA processing [GO:0031053]; RNA interference [GO:0016246]; RNA spl…	nucleus [GO:0005634]; spliceosomal complex [GO:0005681]	ATP binding [GO:0005524]; RNA binding [GO:0003723]; RNA helicase activity [GO:0003724]
F4K2Y3	At5g36210		alpha/beta-Hydrolases superfamily protein		chloroplast [GO:0009507]; cytosol [GO:0005829]; plastid [GO:0009536]	serine-type peptidase activity [GO:0008236]
F4K331	At5g42770		Maf-like protein			nucleoside-triphosphate diphosphatase activity [GO:0047429]
F4K3A9	At5g48960		HAD-superfamily hydrolase, subfamily IG, 5'-nucleotidase		chloroplast [GO:0009507]; chloroplast stroma [GO:0009570]	5'-nucleotidase activity [GO:0008253]; metal ion binding [GO:0046872]
F4K3M1	At5g61770	PPANSNAIL1	PPAN_SNAIL1__PETER PAN-like protein	translation [GO:0006412]	nucleolus [GO:0005730]
F4K3Z6	At5g13530	KEG	KEG__protein kinases;ubiquitin-protein ligases	protein ubiquitination [GO:0016567]		ATP binding [GO:0005524]; ligase activity [GO:0016874]; protein kinase activity [GO:0004672]
F4K410	At5g13650	SVR3	SVR3__elongation factor family protein	protein stabilization [GO:0050821]; response to cold [GO:0009409]; rRNA processing [GO:0006364]	chloroplast [GO:0009507]; ribonucleoprotein complex [GO:1990904]	GTPase activity [GO:0003924]; GTP binding [GO:0005525]; translation elongation factor activity [GO:0003746]
F4K464	At5g20190		Tetratricopeptide repeat (TPR)-like superfamily protein
F4K465	At5g20200		nucleoporin-related	nuclear membrane organization [GO:0071763]	nuclear envelope [GO:0005635]
F4K470	At5g20250	DIN10RS6	DIN10_RS6__Raffinose synthase family protein	carbohydrate metabolic process [GO:0005975]; cellular response to hypoxia [GO:0071456]; response to cold [GO:0009409]; response to karrikin [GO:0080167]; response to oxidative stress [GO:0006979]	chloroplast [GO:0009507]; cytosol [GO:0005829]; plasmodesma [GO:0009506]	galactinol-sucrose galactosyltransferase activity [GO:0047274]; mRNA binding [GO:0003729]
F4K487	At5g20360	Phox3	Phox3__Octicosapeptide/Phox/Bem1p (PB1) domain-containing protein / tetratricopeptide repeat (TPR)-containing protein
F4K4J0	At5g42920	AtTHO5	AtTHO5_THO5__THO complex, subunit 5	mRNA export from nucleus [GO:0006406]; mRNA processing [GO:0006397]; positive regulation of DNA-templated transcription, elongation [GO:0032786]; RNA splicing [GO:0008380]	THO complex [GO:0000347]; THO complex part of transcription export complex [GO:0000445]	mRNA binding [GO:0003729]
F4K4L3	At5g43100		Eukaryotic aspartyl protease family protein		endosome [GO:0005768]; Golgi apparatus [GO:0005794]; integral component of membrane [GO:0016021]; trans-Golgi network [GO:0005802]	aspartic-type endopeptidase activity [GO:0004190]
F4K4R1	At5g49110			DNA repair [GO:0006281]	plasmodesma [GO:0009506]	DNA polymerase binding [GO:0070182]
F4K4Y5	At5g55660		DEK domain-containing chromatin associated protein	regulation of double-strand break repair [GO:2000779]	mitochondrion [GO:0005739]; nucleus [GO:0005634]; plastid [GO:0009536]	histone binding [GO:0042393]
F4K5B9	At5g07030		Eukaryotic aspartyl protease family protein	proteolysis [GO:0006508]	cell wall [GO:0005618]	aspartic-type endopeptidase activity [GO:0004190]
F4K5J1	At5g20490	ATXIKXI-17XI-K	ATXIK_XI-17_XI-K_XIK__Myosin family protein with Dil domain	actin filament-based movement [GO:0030048]; actin filament organization [GO:0007015]; cell division [GO:0051301]; fruit development [GO:0010154]; Golgi localization [GO:0051645]; gynoecium development [GO:0048467]; leaf pavement cell development [GO:0090436]; mitochondrion localization [GO:0051646]; peroxisome localization [GO:0060151]; post-embryonic development [GO:0009791]; root hair cell tip …	actin cytoskeleton [GO:0015629]; cytoplasm [GO:0005737]; myosin complex [GO:0016459]; plasmodesma [GO:0009506]; root hair tip [GO:0035619]; transport vesicle [GO:0030133]; vesicle [GO:0031982]	actin-dependent ATPase activity [GO:0030898]; actin filament binding [GO:0051015]; ATP binding [GO:0005524]; calmodulin binding [GO:0005516]; microfilament motor activity [GO:0000146]; motor activity [GO:0003774]
F4K5K1	At5g20570	ATRBX1HRT1ROC1	ATRBX1_HRT1_RBX1_ROC1__RING-box 1			zinc ion binding [GO:0008270]
F4K5M5	At5g20730	ARF7BIPIAA21IAA23IAA25MSG1NPH4TIR5	ARF7_BIP_IAA21_IAA23_IAA25_MSG1_NPH4_TIR5__Transcriptional factor B3 family protein / auxin-responsive factor AUX/IAA-related	auxin-activated signaling pathway [GO:0009734]; regulation of transcription, DNA-templated [GO:0006355]	nucleus [GO:0005634]	DNA binding [GO:0003677]
F4K5T4	At5g28040	VFP4	VFP4__DNA-binding storekeeper protein-related transcriptional regulator	defense response to bacterium [GO:0042742]; regulation of transcription, DNA-templated [GO:0006355]	cytoplasm [GO:0005737]; nucleus [GO:0005634]	transcription regulatory region sequence-specific DNA binding [GO:0000976]
F4K627	At5g43580	UPI	UPI__Serine protease inhibitor, potato inhibitor I-type family protein	defense response [GO:0006952]; defense response to fungus [GO:0050832]; defense response to insect [GO:0002213]; response to wounding [GO:0009611]		serine-type endopeptidase inhibitor activity [GO:0004867]
F4K658	At5g49555		FAD/NAD(P)-binding oxidoreductase family protein		mitochondrion [GO:0005739]; plastid [GO:0009536]	copper ion binding [GO:0005507]; oxidoreductase activity [GO:0016491]
F4K6N3	At5g07360		Amidase family protein			hydrolase activity [GO:0016787]
F4K6Z5	At5g21105		Plant L-ascorbate oxidase		cell wall [GO:0005618]; extracellular region [GO:0005576]; plasmodesma [GO:0009506]	copper ion binding [GO:0005507]; L-ascorbate oxidase activity [GO:0008447]; oxidoreductase activity [GO:0016491]
F4K703	At5g21160	AtLARP1a	AtLARP1a_LARP1a__LA RNA-binding protein			RNA binding [GO:0003723]
F4K790	At5g37630	EMB2656	EMB2656__ARM repeat superfamily protein	cell division [GO:0051301]; mitotic chromosome condensation [GO:0007076]	condensed chromosome [GO:0000793]; condensin complex [GO:0000796]; plasmodesma [GO:0009506]
F4K7C5	At5g43900	ATMYA2XI-2XI-6	ATMYA2_MYA2_XI-2_XI-6__myosin 2	actin filament-based movement [GO:0030048]; actin filament organization [GO:0007015]; Golgi localization [GO:0051645]; gynoecium development [GO:0048467]; leaf pavement cell development [GO:0090436]; mitochondrion localization [GO:0051646]; peroxisome localization [GO:0060151]; root hair elongation [GO:0048767]; trichome morphogenesis [GO:0010090]	cytosol [GO:0005829]; myosin complex [GO:0016459]; peroxisome [GO:0005777]	actin binding [GO:0003779]; ATP binding [GO:0005524]; calmodulin binding [GO:0005516]; GTP-dependent protein binding [GO:0030742]; motor activity [GO:0003774]; Rab GTPase binding [GO:0017137]
F4K7C7	At5g43910		pfkB-like carbohydrate kinase family protein	starch biosynthetic process [GO:0019252]		kinase activity [GO:0016301]; phosphotransferase activity, alcohol group as acceptor [GO:0016773]
F4K7Z6	At5g01230	AtTRM7aSCS9	AtTRM7a_SCS9_TRM7a__S-adenosyl-L-methionine-dependent methyltransferases superfamily protein			tRNA methyltransferase activity [GO:0008175]
F4K802	At5g01270	ATCPL2	ATCPL2_CPL2__carboxyl-terminal domain (ctd) phosphatase-like 2	dephosphorylation of RNA polymerase II C-terminal domain [GO:0070940]; developmental growth [GO:0048589]; response to auxin [GO:0009733]; response to osmotic stress [GO:0006970]	nucleus [GO:0005634]	phosphatase activity [GO:0016791]; RNA binding [GO:0003723]; RNA polymerase II CTD heptapeptide repeat phosphatase activity [GO:0008420]
F4K8U4	At5g44280	ATRING1A	ATRING1A_RING1A__RING 1A	negative regulation of gene expression, epigenetic [GO:0045814]; root development [GO:0048364]; seed germination [GO:0009845]	nucleus [GO:0005634]; PRC1 complex [GO:0035102]
F4K8Y6	At5g50380	ATEXO70F1	ATEXO70F1_EXO70F1__exocyst subunit exo70 family protein F1	exocytosis [GO:0006887]; protein transport [GO:0015031]	cytosol [GO:0005829]; exocyst [GO:0000145]; plasma membrane [GO:0005886]
F4K946	At5g56890		Protein kinase superfamily protein		integral component of membrane [GO:0016021]; plasma membrane [GO:0005886]	ATP binding [GO:0005524]; protein serine/threonine kinase activity [GO:0004674]
F4K9A6	At5g63260		Zinc finger C-x8-C-x5-C-x3-H type family protein			DNA binding [GO:0003677]; metal ion binding [GO:0046872]; mRNA binding [GO:0003729]
F4K9W6	At5g22480		ZPR1 zinc-finger domain protein		cytoplasm [GO:0005737]; cytosol [GO:0005829]; nucleus [GO:0005634]	zinc ion binding [GO:0008270]
F4KA19	At5g28830		calcium-binding EF hand family protein
F4KA45	At5g38200		Class I glutamine amidotransferase-like superfamily protein	glutamine metabolic process [GO:0006541]		hydrolase activity [GO:0016787]; transferase activity [GO:0016740]
F4KA76	At5g38410	RBCS3B	RBCS3B__Ribulose bisphosphate carboxylase (small chain) family protein	photorespiration [GO:0009853]; reductive pentose-phosphate cycle [GO:0019253]	plastid [GO:0009536]	monooxygenase activity [GO:0004497]; ribulose-bisphosphate carboxylase activity [GO:0016984]
F4KAB8	At5g44635	MCM6	MCM6__minichromosome maintenance (MCM2/3/5) family protein	DNA replication initiation [GO:0006270]; DNA unwinding involved in DNA replication [GO:0006268]; double-strand break repair via break-induced replication [GO:0000727]; mitotic DNA replication [GO:1902969]; pre-replicative complex assembly involved in nuclear cell cycle DNA replication [GO:0006267]	MCM complex [GO:0042555]; nucleus [GO:0005634]; THO complex [GO:0000347]	ATP binding [GO:0005524]; DNA helicase activity [GO:0003678]; DNA replication origin binding [GO:0003688]; metal ion binding [GO:0046872]; single-stranded DNA binding [GO:0003697]
F4KB73	At5g15680		ARM repeat superfamily protein	cell morphogenesis [GO:0000902]	cell cortex [GO:0005938]; plasma membrane [GO:0005886]; site of polarized growth [GO:0030427]
F4KBF3	At5g23050	AAE17	AAE17__acyl-activating enzyme 17	fatty acid metabolic process [GO:0006631]	peroxisome [GO:0005777]	ligase activity [GO:0016874]
F4KBV0	At5g51110	ATP1RAF2SDIRIP1	ATP1_RAF2_SDIRIP1__Transcriptional coactivator/pterin dehydratase	tetrahydrobiopterin biosynthetic process [GO:0006729]		4-alpha-hydroxytetrahydrobiopterin dehydratase activity [GO:0008124]
F4KC69	At5g63960	GIS5	GIS5__DNA binding;nucleotide binding;nucleic acid binding;DNA-directed DNA polymerases;DNA-directed DNA polymerases	DNA replication [GO:0006260]	nucleus [GO:0005634]	4 iron, 4 sulfur cluster binding [GO:0051539]; DNA binding [GO:0003677]; DNA-directed DNA polymerase activity [GO:0003887]; metal ion binding [GO:0046872]; nucleotide binding [GO:0000166]
F4KCC2	At5g02310/At5g02300			defense response to fungus [GO:0050832]; protein ubiquitination [GO:0016567]; regulation of lipid catabolic process [GO:0050994]; regulation of seed germination [GO:0010029]; response to abscisic acid [GO:0009737]; ubiquitin-dependent protein catabolic process [GO:0006511]; ubiquitin-dependent protein catabolic process via the N-end rule pathway [GO:0071596]	cytoplasm [GO:0005737]; ubiquitin ligase complex [GO:0000151]	ubiquitin protein ligase activity [GO:0061630]; ubiquitin-protein transferase activity [GO:0004842]; zinc ion binding [GO:0008270]
F4KCJ8	At5g09300		Thiamin diphosphate-binding fold (THDP-binding) superfamily protein			oxidoreductase activity, acting on the aldehyde or oxo group of donors, disulfide as acceptor [GO:0016624]
F4KCL2	At5g09390		CD2-binding protein-related		U5 snRNP [GO:0005682]
F4KCQ9	At5g16280		Tetratricopeptide repeat (TPR)-like superfamily protein
F4KCX6	At5g23510				plasma membrane [GO:0005886]
F4KD16	At5g39160		RmlC-like cupins superfamily protein		apoplast [GO:0048046]; cell wall [GO:0005618]	manganese ion binding [GO:0030145]; nutrient reservoir activity [GO:0045735]
F4KDK1	At5g58200		Calcineurin-like metallo-phosphoesterase superfamily protein			hydrolase activity [GO:0016787]
F4KE63	At5g16715	EMB2247	EMB2247__ATP binding;valine-tRNA ligases;aminoacyl-tRNA ligases;nucleotide binding;ATP binding;aminoacyl-tRNA ligases	embryo development ending in seed dormancy [GO:0009793]; tRNA aminoacylation for protein translation [GO:0006418]; valyl-tRNA aminoacylation [GO:0006438]	chloroplast [GO:0009507]; chloroplast stroma [GO:0009570]; cytosol [GO:0005829]; mitochondrion [GO:0005739]	aminoacyl-tRNA editing activity [GO:0002161]; ATP binding [GO:0005524]; valine-tRNA ligase activity [GO:0004832]
F4KE96	At5g23720	PHS1	PHS1__dual specificity protein phosphatase family protein	cortical microtubule organization [GO:0043622]; response to abscisic acid [GO:0009737]		kinase activity [GO:0016301]; protein tyrosine/serine/threonine phosphatase activity [GO:0008138]; protein tyrosine phosphatase activity [GO:0004725]
F4KEU1	At5g52200	AtI-2	AtI-2_I-2__phosphoprotein phosphatase inhibitors	regulation of protein serine/threonine phosphatase activity [GO:0080163]; regulation of signal transduction [GO:0009966]	nucleus [GO:0005634]; plastid [GO:0009536]	protein phosphatase inhibitor activity [GO:0004864]
F4KEV7	At5g58240	FHIT	FHIT__FRAGILE HISTIDINE TRIAD		cytosol [GO:0005829]	adenosine 5'-monophosphoramidase activity [GO:0043530]; adenylylsulfatase activity [GO:0047627]; bis(5'-adenosyl)-triphosphatase activity [GO:0047710]; nucleotide binding [GO:0000166]
F4KFD4	At5g09890		Protein kinase family protein	intracellular signal transduction [GO:0035556]; peptidyl-serine phosphorylation [GO:0018105]	cytosol [GO:0005829]	ATP binding [GO:0005524]; kinase activity [GO:0016301]; protein serine/threonine kinase activity [GO:0004674]
F4KFT7	At5g32470	PALE1TH-2TH2	PALE1_TH-2_TH2__Haem oxygenase-like, multi-helical	thiamine biosynthetic process [GO:0009228]	cytosol [GO:0005829]; mitochondrion [GO:0005739]	thiaminase activity [GO:0050334]; thiamine phosphate phosphatase activity [GO:0042131]
F4KFV6	At5g39830	DEG8DEGP8	DEG8_DEGP8__Trypsin family protein with PDZ domain			serine-type endopeptidase activity [GO:0004252]
F4KG14	At5g46070	GBPL3	GBPL3__Guanylate-binding family protein		nucleolus [GO:0005730]; plastid [GO:0009536]	GTPase activity [GO:0003924]; GTP binding [GO:0005525]
F4KG44	At5g52240	AtMAPR5ATMP1MSBP1	AtMAPR5_ATMP1_MSBP1__membrane steroid binding protein 1		integral component of membrane [GO:0016021]
F4KGM7	At5g03540	ATEXO70A1	ATEXO70A1_EXO70A1__exocyst subunit exo70 family protein A1	auxin transport [GO:0060918]; cell plate assembly [GO:0000919]; developmental process [GO:0032502]; exocytosis [GO:0006887]; lateral root morphogenesis [GO:0010102]; monopolar cell growth [GO:0042814]; mucilage biosynthetic process involved in seed coat development [GO:0048354]; plant-type cell wall biogenesis [GO:0009832]; protein localization involved in auxin polar transport [GO:1901703]; prot…	cell plate [GO:0009504]; cytosol [GO:0005829]; exocyst [GO:0000145]; extracellular exosome [GO:0070062]; nucleus [GO:0005634]; plasma membrane [GO:0005886]; plasmodesma [GO:0009506]; pollen tube tip [GO:0090404]
F4KHD5	At5g40450	RBB1	RBB1	lytic vacuole organization [GO:0080171]	chloroplast [GO:0009507]; cytosol [GO:0005829]; plasma membrane [GO:0005886]	kinase activity [GO:0016301]
F4KHG6	At5g46390		Peptidase S41 family protein		chloroplast thylakoid lumen [GO:0009543]; thylakoid lumen [GO:0031977]	endopeptidase activity [GO:0004175]; serine-type peptidase activity [GO:0008236]
F4KHN5	At5g52882		P-loop containing nucleoside triphosphate hydrolases superfamily protein			ATP binding [GO:0005524]; hydrolase activity [GO:0016787]
F4KHS1	At5g59090	ATSBT4.12	ATSBT4.12_SBT4.12__subtilase 4.12			serine-type endopeptidase activity [GO:0004252]
F4KI56	At5g04120		Phosphoglycerate mutase family protein	D-serine biosynthetic process [GO:0070179]; L-serine biosynthetic process [GO:0006564]	cytoplasm [GO:0005737]	intramolecular transferase activity, phosphotransferases [GO:0016868]; phosphatase activity [GO:0016791]; phosphoserine phosphatase activity [GO:0004647]
F4KIB2	At5g10840	EMP1TMN8	EMP1_TMN8__Endomembrane protein 70 protein family	protein localization to membrane [GO:0072657]	endosome [GO:0005768]; endosome membrane [GO:0010008]; Golgi apparatus [GO:0005794]; Golgi medial cisterna [GO:0005797]; Golgi membrane [GO:0000139]; integral component of membrane [GO:0016021]; membrane [GO:0016020]; plant-type cell wall [GO:0009505]; trans-Golgi network [GO:0005802]; vacuolar membrane [GO:0005774]
F4KIH8	At5g24710	TWD40-2	TWD40-2__Transducin/WD40 repeat-like superfamily protein	pollen development [GO:0009555]	plasma membrane [GO:0005886]; plastid [GO:0009536]
F4KIS7	At5g40850	AtUPM1	AtUPM1_UPM1__urophorphyrin methylase 1	methylation [GO:0032259]; oxidation-reduction process [GO:0055114]; siroheme biosynthetic process [GO:0019354]		methyltransferase activity [GO:0008168]
F4KIZ2	At5g47080	CKB1	CKB1__casein kinase II beta chain 1		protein kinase CK2 complex [GO:0005956]	kinase activity [GO:0016301]; protein kinase regulator activity [GO:0019887]
F4KJ69	At5g59480		Haloacid dehalogenase-like hydrolase (HAD) superfamily protein			hydrolase activity [GO:0016787]
F8S296	At3g19190	ATATG2PEUP1	ATATG2_ATG2_PEUP1__autophagy 2	autophagosome assembly [GO:0000045]; autophagy of mitochondrion [GO:0000422]; autophagy of nucleus [GO:0044804]; autophagy of peroxisome [GO:0030242]; defense response to bacterium, incompatible interaction [GO:0009816]; defense response to fungus [GO:0050832]; leaf senescence [GO:0010150]; protein transport [GO:0015031]	extrinsic component of membrane [GO:0019898]; phagophore assembly site [GO:0000407]
O03042	AtCg00490	RBCL	RBCL__ribulose-bisphosphate carboxylases	photorespiration [GO:0009853]; reductive pentose-phosphate cycle [GO:0019253]; response to abscisic acid [GO:0009737]; response to cadmium ion [GO:0046686]	apoplast [GO:0048046]; cell wall [GO:0005618]; chloroplast [GO:0009507]; chloroplast envelope [GO:0009941]; chloroplast stroma [GO:0009570]; chloroplast thylakoid membrane [GO:0009535]; cytosolic ribosome [GO:0022626]; plastid [GO:0009536]; plastoglobule [GO:0010287]; thylakoid [GO:0009579]	magnesium ion binding [GO:0000287]; monooxygenase activity [GO:0004497]; ribulose-bisphosphate carboxylase activity [GO:0016984]
O03983	At1g01470	AtLEA14LSR3	AtLEA14_LEA1_LEA14_LSR3__Late embryogenesis abundant protein	defense response to fungus [GO:0050832]; response to desiccation [GO:0009269]; response to high light intensity [GO:0009644]; response to wounding [GO:0009611]	cytosol [GO:0005829]
O03986	At5g56000	AtHsp90.4Hsp81.4	AtHsp90.4_Hsp81.4__HEAT SHOCK PROTEIN 81.4	cellular response to heat [GO:0034605]; protein folding [GO:0006457]; protein stabilization [GO:0050821]	apoplast [GO:0048046]; cell surface [GO:0009986]; cell wall [GO:0005618]; chloroplast stroma [GO:0009570]; cytoplasm [GO:0005737]; cytosol [GO:0005829]; Golgi apparatus [GO:0005794]; nucleus [GO:0005634]; perinuclear region of cytoplasm [GO:0048471]; plasma membrane [GO:0005886]; plastid [GO:0009536]; protein-containing complex [GO:0032991]; vacuolar membrane [GO:0005774]	ATP binding [GO:0005524]; unfolded protein binding [GO:0051082]
O04019	At1g09100	RPT5B	RPT5B__26S proteasome AAA-ATPase subunit RPT5B	embryo sac development [GO:0009553]; glucose mediated signaling pathway [GO:0010255]; pollen development [GO:0009555]; positive regulation of RNA polymerase II transcription preinitiation complex assembly [GO:0045899]; proteasomal protein catabolic process [GO:0010498]; regulation of transcription by RNA polymerase II [GO:0006357]	cytosol [GO:0005829]; extracellular region [GO:0005576]; nucleus [GO:0005634]; plasma membrane [GO:0005886]; proteasome complex [GO:0000502]; proteasome regulatory particle, base subcomplex [GO:0008540]; protein-containing complex [GO:0032991]	ATP binding [GO:0005524]; hydrolase activity [GO:0016787]
O04023	At1g09070	(AT)SRC2AtSRC2	(AT)SRC2_AtSRC2_SRC2__soybean gene regulated by cold-2	cellular response to hypoxia [GO:0071456]; protein targeting to vacuole [GO:0006623]	endoplasmic reticulum [GO:0005783]; endoplasmic reticulum membrane [GO:0005789]; extracellular region [GO:0005576]; integral component of membrane [GO:0016021]; plasma membrane [GO:0005886]; protein storage vacuole [GO:0000326]; protein storage vacuole membrane [GO:0032586]
O04035	At1g08940		Phosphoglycerate mutase family protein			phosphatase activity [GO:0016791]
O04090	At1g10960	ATFD1	ATFD1_FD1__ferredoxin 1	response to karrikin [GO:0080167]	chloroplast [GO:0009507]; chloroplast stroma [GO:0009570]	2 iron, 2 sulfur cluster binding [GO:0051537]; electron transfer activity [GO:0009055]; metal ion binding [GO:0046872]
O04130	At1g17745	PGDHPGDH2	PGDH_PGDH2__D-3-phosphoglycerate dehydrogenase	cellular amino acid metabolic process [GO:0006520]; L-serine biosynthetic process [GO:0006564]	chloroplast [GO:0009507]; chloroplast stroma [GO:0009570]; cytosol [GO:0005829]; nucleus [GO:0005634]	NAD binding [GO:0051287]; phosphoglycerate dehydrogenase activity [GO:0004617]
O04147	At4g18930		RNA ligase/cyclic nucleotide phosphodiesterase family protein	cyclic nucleotide metabolic process [GO:0009187]; tRNA splicing, via endonucleolytic cleavage and ligation [GO:0006388]	cytoplasm [GO:0005737]; cytosol [GO:0005829]	2',3'-cyclic-nucleotide 3'-phosphodiesterase activity [GO:0004113]
O04151	At1g56340	AtCRT1a	AtCRT1a_CRT1_CRT1a__calreticulin 1a	endoplasmic reticulum unfolded protein response [GO:0030968]; protein folding [GO:0006457]; response to cadmium ion [GO:0046686]; response to endoplasmic reticulum stress [GO:0034976]; response to oxidative stress [GO:0006979]	endoplasmic reticulum [GO:0005783]; endoplasmic reticulum lumen [GO:0005788]; endoplasmic reticulum membrane [GO:0005789]; mitochondrion [GO:0005739]; nucleus [GO:0005634]; plasmodesma [GO:0009506]; secretory vesicle [GO:0099503]; vacuolar membrane [GO:0005774]	calcium ion binding [GO:0005509]; carbohydrate binding [GO:0030246]; unfolded protein binding [GO:0051082]
O04153	At1g08450	AtCRT3EBS2PSL1	AtCRT3_CRT3_EBS2_PSL1__calreticulin 3	anthocyanin-containing compound metabolic process [GO:0046283]; defense response to bacterium [GO:0042742]; endoplasmic reticulum unfolded protein response [GO:0030968]; plant-type hypersensitive response [GO:0009626]; protein folding [GO:0006457]	endoplasmic reticulum [GO:0005783]; endoplasmic reticulum lumen [GO:0005788]; endoplasmic reticulum membrane [GO:0005789]; extracellular region [GO:0005576]	calcium ion binding [GO:0005509]; carbohydrate binding [GO:0030246]; unfolded protein binding [GO:0051082]
O04193	At2g39900	WLIM2a	WLIM2a__GATA type zinc finger transcription factor family protein	actin filament bundle assembly [GO:0051017]	actin cytoskeleton [GO:0015629]; cytoplasm [GO:0005737]; plasma membrane [GO:0005886]	actin filament binding [GO:0051015]; metal ion binding [GO:0046872]
O04196	At2g39930	ATISA1	ATISA1_ISA1__isoamylase 1	amylopectin biosynthetic process [GO:0010021]; starch biosynthetic process [GO:0019252]; starch catabolic process [GO:0005983]	chloroplast [GO:0009507]; chloroplast isoamylase complex [GO:0010368]	isoamylase activity [GO:0019156]
O04197	At2g39940	COI1	COI1__RNI-like superfamily protein	anther dehiscence [GO:0009901]; defense response [GO:0006952]; defense response to bacterium [GO:0042742]; defense response to fungus [GO:0050832]; extracellular ATP signaling [GO:0106167]; jasmonic acid and ethylene-dependent systemic resistance [GO:0009861]; jasmonic acid mediated signaling pathway [GO:0009867]; negative regulation of defense response [GO:0031348]; protein ubiquitination [GO:00…	SCF ubiquitin ligase complex [GO:0019005]
O04202	At2g39990	AteIF3fEIF2eIF3F	AteIF3f_EIF2_eIF3F__eukaryotic translation initiation factor 2	embryo development ending in seed dormancy [GO:0009793]; formation of cytoplasmic translation initiation complex [GO:0001732]; pollen germination [GO:0009846]; response to sucrose [GO:0009744]; translational initiation [GO:0006413]	cytoplasm [GO:0005737]; cytosol [GO:0005829]; eukaryotic 43S preinitiation complex [GO:0016282]; eukaryotic 48S preinitiation complex [GO:0033290]; eukaryotic translation initiation factor 3 complex, eIF3m [GO:0071541]; Golgi apparatus [GO:0005794]; nucleus [GO:0005634]	isopeptidase activity [GO:0070122]; metallopeptidase activity [GO:0008237]; translation initiation factor activity [GO:0003743]; translation initiation factor binding [GO:0031369]
O04209	At2g40060	CLC2	CLC2__Clathrin light chain protein	clathrin coat assembly [GO:0048268]; clathrin-dependent endocytosis [GO:0072583]; intracellular protein transport [GO:0006886]	cell plate [GO:0009504]; chloroplast envelope [GO:0009941]; clathrin coat of coated pit [GO:0030132]; clathrin coat of trans-Golgi network vesicle [GO:0030130]; clathrin vesicle coat [GO:0030125]; cytoskeleton [GO:0005856]; Golgi apparatus [GO:0005794]; phragmoplast [GO:0009524]; plasma membrane [GO:0005886]	clathrin heavy chain binding [GO:0032050]; identical protein binding [GO:0042802]; structural molecule activity [GO:0005198]
O04265	At5g08160	ATPK3	ATPK3_PK3__serine/threonine protein kinase 3		cytoplasm [GO:0005737]; cytosol [GO:0005829]	ATP binding [GO:0005524]; protein serine/threonine kinase activity [GO:0004674]
O04294	At4g02150	ATIMPALPHA3IMPA-3MOS6	ATIMPALPHA3_IMPA-3_MOS6__ARM repeat superfamily protein	defense response [GO:0006952]; NLS-bearing protein import into nucleus [GO:0006607]	cytosol [GO:0005829]; host cell nucleus [GO:0042025]; nucleus [GO:0005634]	nuclear import signal receptor activity [GO:0061608]; nuclear localization sequence binding [GO:0008139]
O04308	At3g16480	MPPalpha	MPPalpha__mitochondrial processing peptidase alpha subunit	protein processing involved in protein targeting to mitochondrion [GO:0006627]	chloroplast [GO:0009507]; chloroplast stroma [GO:0009570]; cytosol [GO:0005829]; mitochondrial inner membrane [GO:0005743]; mitochondrial intermembrane space [GO:0005758]; mitochondrial matrix [GO:0005759]; mitochondrial outer membrane [GO:0005741]; mitochondrial processing peptidase complex [GO:0017087]; mitochondrial respiratory chain complex III [GO:0005750]; mitochondrion [GO:0005739]; plasti…	metal ion binding [GO:0046872]; metalloendopeptidase activity [GO:0004222]
O04309	At3g16470	AtJAC1JAL35JR1	AtJAC1_JAL35_JR1__Mannose-binding lectin superfamily protein	response to cold [GO:0009409]; response to jasmonic acid [GO:0009753]; response to wounding [GO:0009611]; vegetative to reproductive phase transition of meristem [GO:0010228]	chloroplast [GO:0009507]; cytosol [GO:0005829]; nucleus [GO:0005634]; plasmodesma [GO:0009506]; vacuole [GO:0005773]	carbohydrate binding [GO:0030246]
O04310	At3g16460	JAL34	JAL34__Mannose-binding lectin superfamily protein	response to cold [GO:0009409]	cytosol [GO:0005829]; nucleus [GO:0005634]; plasmodesma [GO:0009506]	carbohydrate binding [GO:0030246]; copper ion binding [GO:0005507]
O04311	At3g16450	JAL33	JAL33__Mannose-binding lectin superfamily protein	response to cold [GO:0009409]; response to zinc ion [GO:0010043]	nucleus [GO:0005634]; plasmodesma [GO:0009506]	carbohydrate binding [GO:0030246]
O04313	At3g16430	JAL31PBPII	JAL31_PBPII__jacalin-related lectin 31		cytosol [GO:0005829]	carbohydrate binding [GO:0030246]; copper ion binding [GO:0005507]
O04314	At3g16420	JAL30PBP1PBPI	JAL30_PBP1_PBPI__PYK10-binding protein 1	protein folding [GO:0006457]; regulation of hydrolase activity [GO:0051336]	cytosol [GO:0005829]; nucleus [GO:0005634]; plasmodesma [GO:0009506]	carbohydrate binding [GO:0030246]; copper ion binding [GO:0005507]; enzyme regulator activity [GO:0030234]
O04316	At3g16410	NSP4	NSP4__nitrile specifier protein 4	glucosinolate catabolic process [GO:0019762]; nitrile biosynthetic process [GO:0080028]	cytosol [GO:0005829]; nucleus [GO:0005634]; plasmodesma [GO:0009506]	carbohydrate binding [GO:0030246]; enzyme regulator activity [GO:0030234]
O04318	At3g16390	NSP3	NSP3__nitrile specifier protein 3	glucosinolate catabolic process [GO:0019762]; nitrile biosynthetic process [GO:0080028]	chloroplast [GO:0009507]; cytosol [GO:0005829]; nucleus [GO:0005634]	carbohydrate binding [GO:0030246]; enzyme regulator activity [GO:0030234]
O04373	At1g51760	IAR3JR3	IAR3_JR3__peptidase M20/M25/M40 family protein	auxin metabolic process [GO:0009850]; response to wounding [GO:0009611]	endoplasmic reticulum [GO:0005783]; endoplasmic reticulum lumen [GO:0005788]; nucleus [GO:0005634]; plasma membrane [GO:0005886]	hydrolase activity [GO:0016787]; IAA-Ala conjugate hydrolase activity [GO:0010179]; metal ion binding [GO:0046872]
O04376	At3g09880	ATB' BETA	ATB' BETA__Protein phosphatase 2A regulatory B subunit family protein	brassinosteroid mediated signaling pathway [GO:0009742]; megasporogenesis [GO:0009554]; meiotic sister chromatid cohesion [GO:0051177]; microsporogenesis [GO:0009556]	cytoplasm [GO:0005737]; nucleus [GO:0005634]; protein phosphatase type 2A complex [GO:0000159]	protein phosphatase regulator activity [GO:0019888]
O04379	At1g48410	AGO1AtAGO1ICU9	AGO1_AtAGO1_ICU9__Stabilizer of iron transporter SufD / Polynucleotidyl transferase	adaxial/abaxial pattern specification [GO:0009955]; adventitious root development [GO:0048830]; auxin metabolic process [GO:0009850]; cell differentiation [GO:0030154]; defense response to virus [GO:0051607]; gene silencing by miRNA [GO:0035195]; innate immune response [GO:0045087]; leaf morphogenesis [GO:0009965]; leaf proximal/distal pattern formation [GO:0010589]; leaf vascular tissue pattern …	cytoplasm [GO:0005737]; cytosol [GO:0005829]; nucleus [GO:0005634]	endoribonuclease activity [GO:0004521]; metal ion binding [GO:0046872]; miRNA binding [GO:0035198]; mRNA binding [GO:0003729]
O04420	At2g26230	UOX	UOX__uricase / urate oxidase / nodulin 35, putative	peroxisome organization [GO:0007031]; purine nucleobase metabolic process [GO:0006144]; urate catabolic process [GO:0019628]	cytosol [GO:0005829]; peroxisome [GO:0005777]	urate oxidase activity [GO:0004846]
O04421	At2g43640		Signal recognition particle, SRP9/SRP14 subunit	protein targeting to ER [GO:0045047]; SRP-dependent cotranslational protein targeting to membrane [GO:0006614]	cytosol [GO:0005829]; signal recognition particle, endoplasmic reticulum targeting [GO:0005786]	7S RNA binding [GO:0008312]; endoplasmic reticulum signal peptide binding [GO:0030942]
O04450	At1g24510		TCP-1/cpn60 chaperonin family protein	protein folding [GO:0006457]	chaperonin-containing T-complex [GO:0005832]; cytosol [GO:0005829]; nucleus [GO:0005634]; plasma membrane [GO:0005886]; plasmodesma [GO:0009506]	ATP binding [GO:0005524]; unfolded protein binding [GO:0051082]
O04482	At1g65650	UCH2	UCH2__Peptidase C12, ubiquitin carboxyl-terminal hydrolase 1	protein deubiquitination [GO:0016579]; shoot system morphogenesis [GO:0010016]; ubiquitin-dependent protein catabolic process [GO:0006511]	cytoplasm [GO:0005737]; nucleus [GO:0005634]	thiol-dependent ubiquitin-specific protease activity [GO:0004843]
O04486	At1g09630	ATRAB-A2AATRAB11CATRABA2ARAB11c	ATRAB-A2A_ATRAB11C_ATRABA2A_RAB-A2A_RAB11c__RAB GTPase 11C	cytokinesis by cell plate formation [GO:0000911]; protein transport [GO:0015031]	cell plate [GO:0009504]; cytosol [GO:0005829]; endosome [GO:0005768]; endosome membrane [GO:0010008]; extracellular region [GO:0005576]; Golgi apparatus [GO:0005794]; plasma membrane [GO:0005886]	GTPase activity [GO:0003924]; GTP binding [GO:0005525]
O04487	At1g09640		Translation elongation factor EF1B, gamma chain		cytosol [GO:0005829]; extracellular region [GO:0005576]; plasma membrane [GO:0005886]; plasmodesma [GO:0009506]; vacuole [GO:0005773]	translation elongation factor activity [GO:0003746]
O04492	At1g09700	AtDRB1HYL1	AtDRB1_DRB1_HYL1__dsRNA-binding domain-like superfamily protein	leaf proximal/distal pattern formation [GO:0010589]; leaf vascular tissue pattern formation [GO:0010305]; mRNA cleavage involved in gene silencing by miRNA [GO:0035279]; pre-miRNA processing [GO:0031054]; primary miRNA processing [GO:0031053]; production of miRNAs involved in gene silencing by miRNA [GO:0035196]; production of siRNA involved in RNA interference [GO:0030422]; production of ta-siRN…	nuclear dicing body [GO:0010445]; nuclear speck [GO:0016607]; nucleus [GO:0005634]	double-stranded RNA binding [GO:0003725]; identical protein binding [GO:0042802]; miRNA binding [GO:0035198]; ribonuclease III activity [GO:0004525]
O04496	At1g09750		Eukaryotic aspartyl protease family protein	proteolysis [GO:0006508]; regulation of programmed cell death [GO:0043067]; systemic acquired resistance [GO:0009627]	apoplast [GO:0048046]; cell wall [GO:0005618]; secretory vesicle [GO:0099503]	aspartic-type endopeptidase activity [GO:0004190]; nucleotide binding [GO:0000166]
O04499	At1g09780	iPGAM1	iPGAM1__Phosphoglycerate mutase, 2,3-bisphosphoglycerate-independent	cellular carbohydrate metabolic process [GO:0044262]; glucose catabolic process [GO:0006007]; glycolytic process [GO:0006096]; pollen development [GO:0009555]; response to abscisic acid [GO:0009737]; response to blue light [GO:0009637]; response to cadmium ion [GO:0046686]; response to carbon dioxide [GO:0010037]; response to cold [GO:0009409]; stomatal movement [GO:0010118]	chloroplast [GO:0009507]; cytosol [GO:0005829]; extracellular region [GO:0005576]; mitochondrial envelope [GO:0005740]; plasma membrane [GO:0005886]; plasmodesma [GO:0009506]	2,3-bisphosphoglycerate-independent phosphoglycerate mutase activity [GO:0046537]; manganese ion binding [GO:0030145]
O04539	At1g70060	SNL4	SNL4__SIN3-like 4	histone deacetylation [GO:0016575]; negative regulation of transcription by RNA polymerase II [GO:0000122]	chromatin [GO:0000785]; histone deacetylase complex [GO:0000118]	transcription corepressor activity [GO:0003714]
O04551	At1g27020				cytosol [GO:0005829]
O04603	At4g01310	PRPL5	PRPL5__Ribosomal L5P family protein	ribosomal large subunit assembly [GO:0000027]; translation [GO:0006412]	chloroplast [GO:0009507]; chloroplast envelope [GO:0009941]; chloroplast stroma [GO:0009570]; cytosol [GO:0005829]; cytosolic ribosome [GO:0022626]	RNA binding [GO:0003723]; rRNA binding [GO:0019843]; structural constituent of ribosome [GO:0003735]
O04630	At5g26830		Threonyl-tRNA synthetase	threonyl-tRNA aminoacylation [GO:0006435]; tRNA aminoacylation for protein translation [GO:0006418]	cell wall [GO:0005618]; chloroplast [GO:0009507]; cytosol [GO:0005829]; mitochondrion [GO:0005739]; plasma membrane [GO:0005886]; plastid [GO:0009536]	aminoacyl-tRNA ligase activity [GO:0004812]; ATP binding [GO:0005524]; metal ion binding [GO:0046872]; threonine-tRNA ligase activity [GO:0004829]
O04658	At5g27120		NOP56-like pre RNA processing ribonucleoprotein	ribosome biogenesis [GO:0042254]	box C/D snoRNP complex [GO:0031428]; nucleolus [GO:0005730]; plasmodesma [GO:0009506]; small-subunit processome [GO:0032040]	snoRNA binding [GO:0030515]
O04663	At5g35620	EIF(ISO)4EEIF4E2eIFiso4ELSPLSP1	EIF(ISO)4E_EIF4E2_eIFiso4E_LSP_LSP1__Eukaryotic initiation factor 4E protein	negative regulation of defense response to virus [GO:0050687]; response to virus [GO:0009615]	cytoplasm [GO:0005737]; cytosol [GO:0005829]; eukaryotic translation initiation factor 4F complex [GO:0016281]; mRNA cap binding complex [GO:0005845]; nucleus [GO:0005634]; plastid [GO:0009536]	RNA 7-methylguanosine cap binding [GO:0000340]; translation initiation factor activity [GO:0003743]
O04834	At4g02080	ASAR1ATSAR2ATSARA1C	ASAR1_ATSAR2_ATSARA1C_SAR2__secretion-associated RAS super family 2	endoplasmic reticulum to Golgi vesicle-mediated transport [GO:0006888]; intracellular protein transport [GO:0006886]; membrane organization [GO:0061024]; positive regulation of protein exit from endoplasmic reticulum [GO:0070863]; regulation of COPII vesicle coating [GO:0003400]; vesicle organization [GO:0016050]	COPII vesicle coat [GO:0030127]; endoplasmic reticulum [GO:0005783]; endoplasmic reticulum exit site [GO:0070971]; Golgi apparatus [GO:0005794]; plasma membrane [GO:0005886]	GTPase activity [GO:0003924]; GTP binding [GO:0005525]
O04904	At4g22930	DHOASEPYR4	DHOASE_PYR4__pyrimidin 4	'de novo' pyrimidine nucleobase biosynthetic process [GO:0006207]; 'de novo' UMP biosynthetic process [GO:0044205]; pyrimidine nucleotide biosynthetic process [GO:0006221]	chloroplast [GO:0009507]; cytoplasm [GO:0005737]; cytosol [GO:0005829]; mitochondrion [GO:0005739]	dihydroorotase activity [GO:0004151]; metal ion binding [GO:0046872]
O04905	At5g26667	PYR6	PYR6__P-loop containing nucleoside triphosphate hydrolases superfamily protein	'de novo' pyrimidine nucleobase biosynthetic process [GO:0006207]; CDP biosynthetic process [GO:0046705]; purine nucleotide metabolic process [GO:0006163]; pyrimidine nucleotide biosynthetic process [GO:0006221]; pyrimidine ribonucleoside monophosphate metabolic process [GO:0009173]; UDP biosynthetic process [GO:0006225]	cytoplasm [GO:0005737]; cytosol [GO:0005829]; nucleus [GO:0005634]; plastid [GO:0009536]	ATP binding [GO:0005524]; cytidylate kinase activity [GO:0004127]; UMP kinase activity [GO:0033862]; uridylate kinase activity [GO:0009041]
O04922	At2g31570	ATGPX2GPXL2	ATGPX2_GPX2_GPXL2__glutathione peroxidase 2	response to oxidative stress [GO:0006979]	cytosol [GO:0005829]; nucleus [GO:0005634]; peroxisome [GO:0005777]; plasma membrane [GO:0005886]	glutathione peroxidase activity [GO:0004602]; peroxidase activity [GO:0004601]
O04951	At1g69960	PP2A	PP2A__serine/threonine protein phosphatase 2A	regulation of auxin polar transport [GO:2000012]	cytosol [GO:0005829]; peroxisome [GO:0005777]	metal ion binding [GO:0046872]; protein serine/threonine phosphatase activity [GO:0004722]
O04983	At5g35360	CAC2	CAC2__acetyl Co-enzyme a carboxylase biotin carboxylase subunit	fatty acid biosynthetic process [GO:0006633]; malonyl-CoA biosynthetic process [GO:2001295]	chloroplast [GO:0009507]	acetyl-CoA carboxylase activity [GO:0003989]; ATP binding [GO:0005524]; biotin carboxylase activity [GO:0004075]; metal ion binding [GO:0046872]
O22100	At3g63260	ATMRK1	ATMRK1__Protein kinase superfamily protein		plasma membrane [GO:0005886]; plasmodesma [GO:0009506]	ATP binding [GO:0005524]; protein kinase activity [GO:0004672]; protein serine/threonine/tyrosine kinase activity [GO:0004712]; protein serine/threonine kinase activity [GO:0004674]
O22126	At2g45470	AGP8FLA8	AGP8_FLA8__FASCICLIN-like arabinogalactan protein 8		anchored component of membrane [GO:0031225]; anchored component of plasma membrane [GO:0046658]; apoplast [GO:0048046]; cytosol [GO:0005829]; plasma membrane [GO:0005886]; secretory vesicle [GO:0099503]
O22130	At2g45430	AHL22	AHL22__AT-hook motif nuclear-localized protein 22	flower development [GO:0009908]; photomorphogenesis [GO:0009640]; skotomorphogenesis [GO:0009647]; vegetative to reproductive phase transition of meristem [GO:0010228]	nucleus [GO:0005634]	AT DNA binding [GO:0003680]; DNA-binding transcription factor activity [GO:0003700]; histone deacetylase binding [GO:0042826]; protein self-association [GO:0043621]
O22149	At2g45220	AtPME17	AtPME17_PME17__Plant invertase/pectin methylesterase inhibitor superfamily	cell wall modification [GO:0042545]; defense response to Gram-negative bacterium [GO:0050829]; pectin catabolic process [GO:0045490]; response to bacterium [GO:0009617]; response to fungus [GO:0009620]	cell wall [GO:0005618]; extracellular region [GO:0005576]	aspartyl esterase activity [GO:0045330]; pectinesterase activity [GO:0030599]; pectinesterase inhibitor activity [GO:0046910]
O22173	At2g23350	PAB4PABP4	PAB4_PABP4__poly(A) binding protein 4	regulation of translation [GO:0006417]; response to cadmium ion [GO:0046686]; viral process [GO:0016032]	cytoplasm [GO:0005737]; cytosol [GO:0005829]; nucleus [GO:0005634]; ribonucleoprotein complex [GO:1990904]; vacuole [GO:0005773]	mRNA 3'-UTR binding [GO:0003730]; mRNA binding [GO:0003729]; poly(A) binding [GO:0008143]; poly(U) RNA binding [GO:0008266]; RNA binding [GO:0003723]
O22203	At2g40890	CYP98A3REF8	CYP98A3_REF8__cytochrome P450, family 98, subfamily A, polypeptide 3	coumarin biosynthetic process [GO:0009805]; flavonoid biosynthetic process [GO:0009813]; lignin biosynthetic process [GO:0009809]; phenylpropanoid biosynthetic process [GO:0009699]	cytosol [GO:0005829]; endoplasmic reticulum [GO:0005783]; integral component of membrane [GO:0016021]; intracellular membrane-bounded organelle [GO:0043231]; membrane [GO:0016020]; mitochondrion [GO:0005739]; plasma membrane [GO:0005886]	heme binding [GO:0020037]; identical protein binding [GO:0042802]; iron ion binding [GO:0005506]; monooxygenase activity [GO:0004497]; oxidoreductase activity, acting on paired donors, with incorporation or reduction of molecular oxygen, NAD(P)H as one donor, and incorporation of one atom of oxygen [GO:0016709]; p-coumarate 3-hydroxylase activity [GO:0046409]
O22207	At2g40930	ATUBP5PDE323	ATUBP5_PDE323_UBP5__ubiquitin-specific protease 5	protein deubiquitination [GO:0016579]; ubiquitin-dependent protein catabolic process [GO:0006511]	nucleus [GO:0005634]	thiol-dependent ubiquitin-specific protease activity [GO:0004843]
O22212	At2g41500	AtPRP4AtSAP60EMB2776LIS	AtPRP4_AtSAP60_EMB2776_LIS__WD-40 repeat family protein / small nuclear ribonucleoprotein Prp4p-related	cell-cell signaling [GO:0007267]; cell fate determination [GO:0001709]; embryo sac development [GO:0009553]; embryo sac egg cell differentiation [GO:0009560]; mRNA splicing, via spliceosome [GO:0000398]	nuclear speck [GO:0016607]; spliceosomal complex [GO:0005681]; U4/U6 x U5 tri-snRNP complex [GO:0046540]	U4 snRNA binding [GO:0030621]; U6 snRNA binding [GO:0017070]
O22216	At2g41540	GPDHC1	GPDHC1__6-phosphogluconate dehydrogenase family protein	carbohydrate metabolic process [GO:0005975]; glycerol-3-phosphate catabolic process [GO:0046168]; glycerol-3-phosphate metabolic process [GO:0006072]; NADH oxidation [GO:0006116]	cytosol [GO:0005829]; glycerol-3-phosphate dehydrogenase complex [GO:0009331]	glycerol-3-phosphate dehydrogenase [NAD+] activity [GO:0004367]; NAD binding [GO:0051287]
O22224	At2g41620		Nucleoporin interacting component (Nup93/Nic96-like) family protein	poly(A)+ mRNA export from nucleus [GO:0016973]; protein import into nucleus [GO:0006606]	nuclear envelope [GO:0005635]; nuclear pore [GO:0005643]; nucleolus [GO:0005730]; plasmodesma [GO:0009506]	structural constituent of nuclear pore [GO:0017056]
O22229	At2g41680	NTRC	NTRC__NADPH-dependent thioredoxin reductase C	cell redox homeostasis [GO:0045454]; hydrogen peroxide catabolic process [GO:0042744]; positive regulation of catalytic activity [GO:0043085]; regulation of chlorophyll biosynthetic process [GO:0010380]; regulation of starch biosynthetic process [GO:0010581]; removal of superoxide radicals [GO:0019430]	chloroplast [GO:0009507]; chloroplast stroma [GO:0009570]; cytosol [GO:0005829]	enzyme activator activity [GO:0008047]; oxidoreductase activity, acting on a sulfur group of donors, disulfide as acceptor [GO:0016671]; thioredoxin-disulfide reductase activity [GO:0004791]
O22241	At3g44720	ADT4	ADT4__arogenate dehydratase 4	defense response [GO:0006952]; L-phenylalanine biosynthetic process [GO:0009094]; response to karrikin [GO:0080167]	chloroplast [GO:0009507]; chloroplast stroma [GO:0009570]; cytoplasm [GO:0005737]	arogenate dehydratase activity [GO:0047769]; prephenate dehydratase activity [GO:0004664]
O22263	At2g47470	ATPDI11ATPDIL2-1MEE30UNE5	ATPDI11_ATPDIL2-1_MEE30_PDI11_UNE5__thioredoxin family protein	cell redox homeostasis [GO:0045454]; double fertilization forming a zygote and endosperm [GO:0009567]; embryo development ending in seed dormancy [GO:0009793]; embryo sac development [GO:0009553]; pollen tube development [GO:0048868]; response to cadmium ion [GO:0046686]; response to endoplasmic reticulum stress [GO:0034976]	cytosol [GO:0005829]; endoplasmic reticulum [GO:0005783]; plant-type cell wall [GO:0009505]; secretory vesicle [GO:0099503]; vacuolar membrane [GO:0005774]	protein disulfide isomerase activity [GO:0003756]
O22265	At2g47450	CAOCPSRP43	CAO_CPSRP43__chloroplast signal recognition particle component (CAO)	protein heterotrimerization [GO:0070208]; protein import into chloroplast thylakoid membrane [GO:0045038]; response to high light intensity [GO:0009644]	chloroplast [GO:0009507]; chloroplast envelope [GO:0009941]; chloroplast stroma [GO:0009570]; chloroplast thylakoid membrane [GO:0009535]; cytosol [GO:0005829]; protein-containing complex [GO:0032991]; signal recognition particle, chloroplast targeting [GO:0080085]; signal recognition particle, endoplasmic reticulum targeting [GO:0005786]	disordered domain specific binding [GO:0097718]; identical protein binding [GO:0042802]; metal ion binding [GO:0046872]; protein domain specific binding [GO:0019904]; protein-macromolecule adaptor activity [GO:0030674]
O22287	At2g39770	CYT1EMB101GMP1SOZ1VTC1	CYT1_EMB101_GMP1_SOZ1_VTC1__Glucose-1-phosphate adenylyltransferase family protein	cellulose biosynthetic process [GO:0030244]; defense response to bacterium [GO:0042742]; GDP-mannose biosynthetic process [GO:0009298]; L-ascorbic acid biosynthetic process [GO:0019853]; response to ammonium ion [GO:0060359]; response to heat [GO:0009408]; response to jasmonic acid [GO:0009753]; response to ozone [GO:0010193]; response to salt stress [GO:0009651]	cytosol [GO:0005829]; nucleus [GO:0005634]	GTP binding [GO:0005525]; mannose-1-phosphate guanylyltransferase activity [GO:0004475]
O22315	At1g02840	At-SR34ATSRP34SR1	At-SR34_ATSRP34_SR1_SR34_SRP34__RNA-binding (RRM/RBD/RNP motifs) family protein	mRNA cis splicing, via spliceosome [GO:0045292]; regulation of alternative mRNA splicing, via spliceosome [GO:0000381]	interchromatin granule [GO:0035061]; nuclear speck [GO:0016607]; nucleus [GO:0005634]; spliceosomal complex [GO:0005681]	mRNA binding [GO:0003729]; RNA binding [GO:0003723]
O22446	At4g38130	ATHD1ATHDA19RPD3A	ATHD1_ATHDA19_HD1_HDA1_HDA19_RPD3A__histone deacetylase 1	DNA mediated transformation [GO:0009294]; histone acetylation [GO:0016573]; jasmonic acid and ethylene-dependent systemic resistance [GO:0009861]; negative regulation of transcription, DNA-templated [GO:0045892]; pathogenesis [GO:0009405]; positive regulation of stem cell population maintenance [GO:1902459]; regulation of multicellular organismal development [GO:2000026]	histone deacetylase complex [GO:0000118]; nucleus [GO:0005634]	histone deacetylase activity [GO:0004407]; NAD-dependent histone deacetylase activity (H3-K14 specific) [GO:0032041]
O22467	At5g58230	ATMSI1MEE70	ATMSI1_MEE70_MSI1__Transducin/WD40 repeat-like superfamily protein	DNA replication [GO:0006260]; embryo development ending in seed dormancy [GO:0009793]; flower development [GO:0009908]; heterochromatin assembly [GO:0031507]; heterochromatin organization [GO:0070828]; leaf development [GO:0048366]; multicellular organism development [GO:0007275]; pollen development [GO:0009555]; positive regulation of cell cycle [GO:0045787]; regulation of flower development [GO…	chromatin silencing complex [GO:0005677]; Cul4-RING E3 ubiquitin ligase complex [GO:0080008]; nucleus [GO:0005634]
O22468	At2g16780	MSI02MSI2NFC02NFC2	MSI02_MSI2_NFC02_NFC2__Transducin family protein / WD-40 repeat family protein	chromatin organization [GO:0006325]	Cul4-RING E3 ubiquitin ligase complex [GO:0080008]; cytosol [GO:0005829]; nucleus [GO:0005634]
O22469	At4g35050	MSI3NFC3	MSI3_NFC3__Transducin family protein / WD-40 repeat family protein	chromatin organization [GO:0006325]	Cul4-RING E3 ubiquitin ligase complex [GO:0080008]; nucleus [GO:0005634]
O22476	At4g39400	ATBRI1BIN1CBB2DWF2	ATBRI1_BIN1_BRI1_CBB2_DWF2__Leucine-rich receptor-like protein kinase family protein	anther wall tapetum cell differentiation [GO:0048657]; brassinosteroid homeostasis [GO:0010268]; brassinosteroid mediated signaling pathway [GO:0009742]; detection of brassinosteroid stimulus [GO:0009729]; hormone-mediated signaling pathway [GO:0009755]; leaf development [GO:0048366]; microtubule bundle formation [GO:0001578]; negative regulation of cell death [GO:0060548]; pollen exine formation…	endosome [GO:0005768]; endosome membrane [GO:0010008]; integral component of membrane [GO:0016021]; plasma membrane [GO:0005886]	ATP binding [GO:0005524]; identical protein binding [GO:0042802]; protein heterodimerization activity [GO:0046982]; protein homodimerization activity [GO:0042803]; protein kinase activity [GO:0004672]; protein serine/threonine kinase activity [GO:0004674]; steroid binding [GO:0005496]; transmembrane receptor protein tyrosine kinase activity [GO:0004714]
O22558	At2g17700	STY8	STY8__ACT-like protein tyrosine kinase family protein	chloroplast organization [GO:0009658]	cytosol [GO:0005829]	ATP binding [GO:0005524]; protein kinase activity [GO:0004672]; protein serine/threonine/tyrosine kinase activity [GO:0004712]; protein serine/threonine kinase activity [GO:0004674]
O22607	At2g19520	ACG1ATMSI4FVENFC04NFC4	ACG1_ATMSI4_FVE_MSI4_NFC04_NFC4__Transducin family protein / WD-40 repeat family protein	cell differentiation [GO:0030154]; chromatin organization [GO:0006325]; DNA repair [GO:0006281]; flower development [GO:0009908]; response to UV-B [GO:0010224]	Cul4-RING E3 ubiquitin ligase complex [GO:0080008]; cytoplasm [GO:0005737]; cytosol [GO:0005829]; mitochondrion [GO:0005739]; nucleolus [GO:0005730]; nucleus [GO:0005634]	metal ion binding [GO:0046872]
O22683	At3g23490	CYN	CYN__cyanase	cyanate catabolic process [GO:0009440]; response to salt stress [GO:0009651]	cytosol [GO:0005829]	cyanate hydratase activity [GO:0008824]; DNA binding [GO:0003677]; identical protein binding [GO:0042802]
O22714	At1g60770	RPPR4	RPPR4__Tetratricopeptide repeat (TPR)-like superfamily protein		mitochondrion [GO:0005739]
O22715	At1g60780	AP1M2HAP13	AP1M2_HAP13__Clathrin adaptor complexes medium subunit family protein	intracellular protein transport [GO:0006886]; vesicle-mediated transport [GO:0016192]	clathrin adaptor complex [GO:0030131]; clathrin-coated vesicle membrane [GO:0030665]; cytoplasmic vesicle [GO:0031410]; cytosol [GO:0005829]; early endosome membrane [GO:0031901]; Golgi apparatus [GO:0005794]; intracellular membrane-bounded organelle [GO:0043231]; nucleus [GO:0005634]
O22718	At1g60810	ACLA-2ACLA2	ACLA-2_ACLA2__ATP-citrate lyase A-2	acetyl-CoA biosynthetic process [GO:0006085]; lipid metabolic process [GO:0006629]	citrate lyase complex [GO:0009346]; cytosol [GO:0005829]	ATP binding [GO:0005524]; ATP citrate synthase activity [GO:0003878]
O22765	At4g02610		Aldolase-type TIM barrel family protein	auxin biosynthetic process [GO:0009851]; tryptophan biosynthetic process [GO:0000162]	chloroplast [GO:0009507]; cytoplasm [GO:0005737]; cytosol [GO:0005829]	indole-3-glycerol-phosphate lyase activity [GO:0033984]; tryptophan synthase activity [GO:0004834]
O22768	At4g02590	UNE12	UNE12__basic helix-loop-helix (bHLH) DNA-binding superfamily protein	double fertilization forming a zygote and endosperm [GO:0009567]; multicellular organism development [GO:0007275]; regulation of defense response [GO:0031347]; regulation of transcription, DNA-templated [GO:0006355]	nucleus [GO:0005634]	DNA binding [GO:0003677]; DNA-binding transcription activator activity, RNA polymerase II-specific [GO:0001228]; DNA-binding transcription factor activity [GO:0003700]; protein dimerization activity [GO:0046983]
O22769	At4g02580		NADH-ubiquinone oxidoreductase 24 kDa subunit, putative	mitochondrial electron transport, NADH to ubiquinone [GO:0006120]; response to oxidative stress [GO:0006979]	cytosol [GO:0005829]; mitochondrial respiratory chain complex I [GO:0005747]; mitochondrion [GO:0005739]	2 iron, 2 sulfur cluster binding [GO:0051537]; NADH dehydrogenase (ubiquinone) activity [GO:0008137]; zinc ion binding [GO:0008270]
O22785	At2g33340	MAC3B	MAC3B__MOS4-associated complex 3B	defense response to bacterium [GO:0042742]; DNA repair [GO:0006281]; generation of catalytic spliceosome for first transesterification step [GO:0000349]; innate immune response [GO:0045087]; protein K63-linked ubiquitination [GO:0070534]	catalytic step 2 spliceosome [GO:0071013]; cell wall [GO:0005618]; Cul4-RING E3 ubiquitin ligase complex [GO:0080008]; endoplasmic reticulum [GO:0005783]; nucleus [GO:0005634]; Prp19 complex [GO:0000974]; U2-type catalytic step 1 spliceosome [GO:0071006]	ubiquitin protein ligase activity [GO:0061630]; ubiquitin-protein transferase activity [GO:0004842]
O22791	At2g33410	RBGD2	RBGD2__RNA-binding (RRM/RBD/RNP motifs) family protein		endoplasmic reticulum [GO:0005783]	mRNA binding [GO:0003729]
O22793	At2g33430	DALDAL1MORF2	DAL_DAL1_MORF2__differentiation and greening-like 1	cytidine to uridine editing [GO:0016554]; endonucleolytic cleavage of tetracistronic rRNA transcript (SSU-rRNA, LSU-rRNA, 4.5S-rRNA, 5S-rRNA) [GO:0002103]; mitochondrial mRNA modification [GO:0080156]; mRNA processing [GO:0006397]; plastid organization [GO:0009657]	chloroplast [GO:0009507]; endoplasmic reticulum [GO:0005783]; mitochondrion [GO:0005739]	protein dimerization activity [GO:0046983]; protein homodimerization activity [GO:0042803]
O22797	At2g33470	ATGLTP1	ATGLTP1_GLTP1__glycolipid transfer protein 1	ceramide transport [GO:0035627]; intermembrane lipid transfer [GO:0120009]	cytosol [GO:0005829]; membrane [GO:0016020]; plasma membrane [GO:0005886]	ceramide 1-phosphate binding [GO:1902387]; ceramide 1-phosphate transfer activity [GO:1902388]; lipid binding [GO:0008289]
O22809	At2g33590	AtCRL1	AtCRL1_CRL1__NAD(P)-binding Rossmann-fold superfamily protein	cellular response to hypoxia [GO:0071456]; response to abscisic acid [GO:0009737]; response to cadmium ion [GO:0046686]; response to heat [GO:0009408]; response to water deprivation [GO:0009414]		oxidoreductase activity [GO:0016491]; oxidoreductase activity, acting on the CH-OH group of donors, NAD or NADP as acceptor [GO:0016616]
O22810	At2g33600	AtCRL2	AtCRL2_CRL2__NAD(P)-binding Rossmann-fold superfamily protein			oxidoreductase activity [GO:0016491]; oxidoreductase activity, acting on the CH-OH group of donors, NAD or NADP as acceptor [GO:0016616]
O22822	At2g43820	ATSAGT1SGT1UGT74F2	ATSAGT1_GT_SAGT1_SGT1_UGT74F2__UDP-glucosyltransferase 74F2	benzoate metabolic process [GO:0018874]; para-aminobenzoic acid metabolic process [GO:0046482]; positive regulation of seed germination [GO:0010030]; salicylic acid metabolic process [GO:0009696]	cytosol [GO:0005829]	benzoic acid glucosyltransferase activity [GO:0052641]; nicotinate-O-glucosyltransferase activity [GO:0090704]; quercetin 3-O-glucosyltransferase activity [GO:0080043]; quercetin 7-O-glucosyltransferase activity [GO:0080044]; salicylic acid glucosyltransferase (ester-forming) activity [GO:0052639]; salicylic acid glucosyltransferase (glucoside-forming) activity [GO:0052640]; UDP-glucose:4-aminobe…
O22823	At2g43810	LSM6B	LSM6B__Small nuclear ribonucleoprotein family protein	maturation of SSU-rRNA [GO:0030490]; mRNA splicing, via spliceosome [GO:0000398]	nucleolus [GO:0005730]; P-body [GO:0000932]; small nucleolar ribonucleoprotein complex [GO:0005732]; spliceosomal complex [GO:0005681]; U4/U6 x U5 tri-snRNP complex [GO:0046540]; U6 snRNP [GO:0005688]	RNA binding [GO:0003723]
O22826	At2g43770		Transducin/WD40 repeat-like superfamily protein		Cul4-RING E3 ubiquitin ligase complex [GO:0080008]; cytosol [GO:0005829]
O22827	At2g43760	CNX6	CNX6__molybdopterin biosynthesis MoaE family protein	Mo-molybdopterin cofactor biosynthetic process [GO:0006777]	cytosol [GO:0005829]; molybdopterin synthase complex [GO:0019008]	molybdopterin synthase activity [GO:0030366]
O22832	At2g43710	AtSSI2FAB2LDW1	AtSSI2_FAB2_LDW1_SSI2__Plant stearoyl-acyl-carrier-protein desaturase family protein	defense response [GO:0006952]; fatty acid biosynthetic process [GO:0006633]; fatty acid metabolic process [GO:0006631]	chloroplast stroma [GO:0009570]	acyl-[acyl-carrier-protein] desaturase activity [GO:0045300]; metal ion binding [GO:0046872]; stearoyl-[acp] desaturase activity [GO:0102786]; stearoyl-CoA 9-desaturase activity [GO:0004768]
O22842	At2g43610		Chitinase family protein	cell wall macromolecule catabolic process [GO:0016998]; chitin catabolic process [GO:0006032]; defense response [GO:0006952]; polysaccharide catabolic process [GO:0000272]	plasma membrane [GO:0005886]	chitinase activity [GO:0004568]; chitin binding [GO:0008061]
O22860	At2g43460;			ribonucleoprotein complex assembly [GO:0022618]; translation [GO:0006412]	cytosol [GO:0005829]; cytosolic large ribosomal subunit [GO:0022625]; cytosolic ribosome [GO:0022626]	structural constituent of ribosome [GO:0003735]
O22862	At2g43480		Peroxidase superfamily protein	hydrogen peroxide catabolic process [GO:0042744]; response to oxidative stress [GO:0006979]	extracellular region [GO:0005576]; plant-type cell wall [GO:0009505]; plasmodesma [GO:0009506]	heme binding [GO:0020037]; metal ion binding [GO:0046872]; peroxidase activity [GO:0004601]
O22873	At2g40620	bZIP18	bZIP18__Basic-leucine zipper (bZIP) transcription factor family protein		cytoplasm [GO:0005737]; nucleoplasm [GO:0005654]; nucleus [GO:0005634]; perinuclear region of cytoplasm [GO:0048471]	DNA-binding transcription factor activity [GO:0003700]; protein self-association [GO:0043621]; transcription regulatory region sequence-specific DNA binding [GO:0000976]
O22886	At2g40490	HEME2	HEME2__Uroporphyrinogen decarboxylase	chlorophyll biosynthetic process [GO:0015995]; protoporphyrinogen IX biosynthetic process [GO:0006782]	chloroplast [GO:0009507]; chloroplast envelope [GO:0009941]; chloroplast stroma [GO:0009570]; Golgi apparatus [GO:0005794]	uroporphyrinogen decarboxylase activity [GO:0004853]
O22892	At2g40430	SMO4	SMO4	ribosomal large subunit assembly [GO:0000027]; rRNA processing [GO:0006364]	nucleolus [GO:0005730]; nucleoplasm [GO:0005654]	5S rRNA binding [GO:0008097]
O22899	At2g47250		RNA helicase family protein	mRNA processing [GO:0006397]; RNA splicing [GO:0008380]	chloroplast envelope [GO:0009941]; spliceosomal complex [GO:0005681]	ATP binding [GO:0005524]; RNA binding [GO:0003723]; RNA helicase activity [GO:0003724]
O22907	At2g47330		P-loop containing nucleoside triphosphate hydrolases superfamily protein		nucleus [GO:0005634]	ATP binding [GO:0005524]; RNA binding [GO:0003723]; RNA helicase activity [GO:0003724]
O22922	At2g30260	U2B''	U2B''__U2 small nuclear ribonucleoprotein B	cis assembly of pre-catalytic spliceosome [GO:0000354]; mRNA splicing, via spliceosome [GO:0000398]	Cajal body [GO:0015030]; cytoplasm [GO:0005737]; nucleoplasm [GO:0005654]; spliceosomal complex [GO:0005681]; U2 snRNP [GO:0005686]	RNA binding [GO:0003723]
O22940	At2g41800	TEB	TEB__Protein of unknown function, DUF642	negative regulation of unidimensional cell growth [GO:0051511]; regulation of cell wall pectin metabolic process [GO:1902066]	cell wall [GO:0005618]; plant-type cell wall [GO:0009505]; plasmodesma [GO:0009506]
O22941	At2g41790		Insulinase (Peptidase family M16) family protein	peptide catabolic process [GO:0043171]; proteolysis involved in cellular protein catabolic process [GO:0051603]	cytosol [GO:0005829]; mitochondrion [GO:0005739]; peroxisome [GO:0005777]	metal ion binding [GO:0046872]; metalloendopeptidase activity [GO:0004222]
O22957	At2g34040		Apoptosis inhibitory protein 5 (API5)	regulation of programmed cell death [GO:0043067]	cytosol [GO:0005829]; endoplasmic reticulum [GO:0005783]; nucleus [GO:0005634]; plasmodesma [GO:0009506]	mRNA binding [GO:0003729]; RNA binding [GO:0003723]
O22958	At2g34050			mitochondrial proton-transporting ATP synthase complex assembly [GO:0033615]	mitochondrion [GO:0005739]
O22960	At2g34070	TBL37	TBL37__TRICHOME BIREFRINGENCE-LIKE 37		Golgi apparatus [GO:0005794]; integral component of membrane [GO:0016021]	O-acetyltransferase activity [GO:0016413]
O22969	At2g34160		Alba DNA/RNA-binding protein	rRNA processing [GO:0006364]	cytosol [GO:0005829]; endoplasmic reticulum [GO:0005783]; nucleus [GO:0005634]	nucleic acid binding [GO:0003676]
O22975	At4g24160		alpha/beta-Hydrolases superfamily protein	cellular response to hypoxia [GO:0071456]; fatty acid homeostasis [GO:0055089]; lipid homeostasis [GO:0055088]; phosphatidic acid biosynthetic process [GO:0006654]; phospholipid homeostasis [GO:0055091]; triglyceride homeostasis [GO:0070328]	cytoplasm [GO:0005737]	1-acylglycerol-3-phosphate O-acyltransferase activity [GO:0003841]; carboxylic ester hydrolase activity [GO:0052689]; lipase activity [GO:0016298]; lysophosphatidic acid acyltransferase activity [GO:0042171]; phospholipase A2 activity [GO:0004623]
O23006	At2g17120	CL-1LYM2LYP1	CL-1_LYM2_LYP1__lysm domain GPI-anchored protein 2 precursor	defense response [GO:0006952]	anchored component of membrane [GO:0031225]; anchored component of plasma membrane [GO:0046658]; mitochondrion [GO:0005739]; plasma membrane [GO:0005886]; plasmodesma [GO:0009506]	chitin binding [GO:0008061]
O23016	At1g04690	KAB1KV-BETA1	KAB1_KV-BETA1__potassium channel beta subunit 1	potassium ion transport [GO:0006813]; regulation of ion transmembrane transport [GO:0034765]	extracellular region [GO:0005576]; plasma membrane [GO:0005886]; plasmodesma [GO:0009506]	voltage-gated ion channel activity [GO:0005244]
O23034	At1g05350		NAD(P)-binding Rossmann-fold superfamily protein	protein modification by small protein conjugation [GO:0032446]; protein ufmylation [GO:0071569]	cytoplasm [GO:0005737]; cytosol [GO:0005829]	ATP binding [GO:0005524]; metal ion binding [GO:0046872]; UFM1 activating enzyme activity [GO:0071566]
O23044	At1g05260	RCI3RCI3A	RCI3_RCI3A__Peroxidase superfamily protein	hydrogen peroxide catabolic process [GO:0042744]; hyperosmotic salinity response [GO:0042538]; response to cold [GO:0009409]; response to desiccation [GO:0009269]; response to oxidative stress [GO:0006979]	endoplasmic reticulum [GO:0005783]; extracellular region [GO:0005576]; plant-type cell wall [GO:0009505]; plasmodesma [GO:0009506]	heme binding [GO:0020037]; metal ion binding [GO:0046872]; peroxidase activity [GO:0004601]
O23049	At1g05190	EMB2394RPL6	EMB2394_RPL6__Ribosomal protein L6 family	embryo development ending in seed dormancy [GO:0009793]; translation [GO:0006412]	chloroplast [GO:0009507]; chloroplast envelope [GO:0009941]; chloroplast stroma [GO:0009570]; extracellular region [GO:0005576]; ribosome [GO:0005840]	rRNA binding [GO:0019843]; structural constituent of ribosome [GO:0003735]
O23126	At1g22970			regulation of cell cycle [GO:0051726]	nucleus [GO:0005634]
O23138	At1g22840	ATCYTC-ACYTC-1	ATCYTC-A_CYTC-1__CYTOCHROME C-1	gibberellic acid homeostasis [GO:0010336]; mitochondrial electron transport, cytochrome c to oxygen [GO:0006123]; mitochondrial electron transport, ubiquinol to cytochrome c [GO:0006122]	cytosol [GO:0005829]; mitochondrial intermembrane space [GO:0005758]; mitochondrion [GO:0005739]; nucleus [GO:0005634]; respirasome [GO:0070469]; vacuolar membrane [GO:0005774]	copper ion binding [GO:0005507]; electron transfer activity [GO:0009055]; heme binding [GO:0020037]
O23140	At5g46630	AP2M	AP2M__Clathrin adaptor complexes medium subunit family protein	endocytosis [GO:0006897]; intracellular protein transport [GO:0006886]; vesicle-mediated transport [GO:0016192]	clathrin adaptor complex [GO:0030131]; clathrin-coated pit [GO:0005905]; cytoplasmic vesicle [GO:0031410]; Golgi apparatus [GO:0005794]; intracellular membrane-bounded organelle [GO:0043231]	lipid binding [GO:0008289]
O23141	At4g34710	ADC2ATADC2SPE2	ADC2_ATADC2_SPE2__arginine decarboxylase 2	arginine catabolic process [GO:0006527]; polyamine biosynthetic process [GO:0006596]; putrescine biosynthetic process [GO:0009446]; putrescine biosynthetic process from arginine [GO:0033388]; response to abscisic acid [GO:0009737]; response to cold [GO:0009409]; response to jasmonic acid [GO:0009753]; response to karrikin [GO:0080167]; response to osmotic stress [GO:0006970]; response to oxidativ…	chloroplast [GO:0009507]; cytosol [GO:0005829]	arginine decarboxylase activity [GO:0008792]; protein homodimerization activity [GO:0042803]
O23144	At4g27500	PPI1	PPI1__proton pump interactor 1	regulation of proton transport [GO:0010155]	cytosol [GO:0005829]; endoplasmic reticulum [GO:0005783]; endoplasmic reticulum membrane [GO:0005789]; integral component of membrane [GO:0016021]; plasma membrane [GO:0005886]; plasmodesma [GO:0009506]	mRNA binding [GO:0003729]
O23167	At4g37190				cytosol [GO:0005829]; mitochondrion [GO:0005739]; vacuolar membrane [GO:0005774]
O23171	At4g37150	ATMES9	ATMES9_MES9__methyl esterase 9	defense response to fungus, incompatible interaction [GO:0009817]; jasmonic acid metabolic process [GO:0009694]; salicylic acid metabolic process [GO:0009696]; systemic acquired resistance [GO:0009627]		hydrolase activity [GO:0016787]; hydrolase activity, acting on ester bonds [GO:0016788]; methyl indole-3-acetate esterase activity [GO:0080030]; methyl jasmonate esterase activity [GO:0080032]; methyl salicylate esterase activity [GO:0080031]
O23179	At4g37070	AtPLAIVAPLA IVAPLP1	AtPLAIVA_PLA IVA_PLP1__Acyl transferase/acyl hydrolase/lysophospholipase superfamily protein	defense response [GO:0006952]; lateral root formation [GO:0010311]; lipid catabolic process [GO:0016042]	cytoplasm [GO:0005737]	acylglycerol lipase activity [GO:0047372]; phospholipase activity [GO:0004620]
O23207	At4g36750		Quinone reductase family protein	oxidation-reduction process [GO:0055114]	plasma membrane [GO:0005886]	FMN binding [GO:0010181]; NAD(P)H dehydrogenase (quinone) activity [GO:0003955]
O23212	At4g36690	ATU2AF65A	ATU2AF65A__U2 snRNP auxilliary factor, large subunit, splicing factor	defense response to bacterium [GO:0042742]; mRNA splicing, via spliceosome [GO:0000398]	commitment complex [GO:0000243]; nuclear speck [GO:0016607]; nucleus [GO:0005634]; U2AF complex [GO:0089701]; U2-type prespliceosome [GO:0071004]	poly-pyrimidine tract binding [GO:0008187]; pre-mRNA 3'-splice site binding [GO:0030628]
O23237	At4g36430		Peroxidase superfamily protein	hydrogen peroxide catabolic process [GO:0042744]; response to oxidative stress [GO:0006979]	cell wall [GO:0005618]; extracellular region [GO:0005576]	heme binding [GO:0020037]; metal ion binding [GO:0046872]; peroxidase activity [GO:0004601]
O23240	At4g36400	D2HGDH	D2HGDH__FAD-linked oxidases family protein	nitrogen compound metabolic process [GO:0006807]; photorespiration [GO:0009853]	mitochondrion [GO:0005739]; plasma membrane [GO:0005886]	(R)-2-hydroxyglutarate dehydrogenase activity [GO:0051990]; 2-hydroxyglutarate dehydrogenase activity [GO:0047545]; FAD binding [GO:0071949]
O23252	At4g18040	AT.EIF4E1CUM1eIF4E1	AT.EIF4E1_CUM1_EIF4E_eIF4E1__eukaryotic translation initiation factor 4E	response to virus [GO:0009615]	cytoplasm [GO:0005737]; cytoplasmic stress granule [GO:0010494]; cytosol [GO:0005829]; eukaryotic translation initiation factor 4F complex [GO:0016281]; mRNA cap binding complex [GO:0005845]; nucleolus [GO:0005730]; nucleus [GO:0005634]; P-body [GO:0000932]	RNA 7-methylguanosine cap binding [GO:0000340]; translation initiation factor activity [GO:0003743]
O23254	At4g13930	SHM4	SHM4__serine hydroxymethyltransferase 4	cellular response to tetrahydrofolate [GO:1904482]; circadian rhythm [GO:0007623]; folic acid metabolic process [GO:0046655]; glycine biosynthetic process from serine [GO:0019264]; glycine metabolic process [GO:0006544]; L-serine catabolic process [GO:0006565]; one-carbon metabolic process [GO:0006730]; response to cadmium ion [GO:0046686]; tetrahydrofolate interconversion [GO:0035999]; tetrahydr…	cytosol [GO:0005829]; plasma membrane [GO:0005886]; plasmodesma [GO:0009506]	amino acid binding [GO:0016597]; cobalt ion binding [GO:0050897]; glycine hydroxymethyltransferase activity [GO:0004372]; pyridoxal phosphate binding [GO:0030170]; serine binding [GO:0070905]; zinc ion binding [GO:0008270]
O23255	At4g13940	ATSAHH1EMB1395HOG1MEE58SAH1	ATSAHH1_EMB1395_HOG1_MEE58_SAH1_SAHH1__S-adenosyl-L-homocysteine hydrolase	DNA methylation-dependent heterochromatin assembly [GO:0006346]; embryo development ending in seed dormancy [GO:0009793]; one-carbon metabolic process [GO:0006730]; posttranscriptional gene silencing [GO:0016441]; S-adenosylmethionine cycle [GO:0033353]	cytosol [GO:0005829]; plasma membrane [GO:0005886]; plasmodesma [GO:0009506]; vacuolar membrane [GO:0005774]; vacuole [GO:0005773]	adenosylhomocysteinase activity [GO:0004013]; copper ion binding [GO:0005507]
O23264	At4g14030	AtSBP1	AtSBP1_SBP1__selenium-binding protein 1	cellular response to selenium ion [GO:0071291]; response to cadmium ion [GO:0046686]; response to hydrogen peroxide [GO:0042542]; sulfate assimilation [GO:0000103]	cytosol [GO:0005829]; plasmodesma [GO:0009506]	selenium binding [GO:0008430]
O23290	At3g23390;			translation [GO:0006412]	cytosol [GO:0005829]; cytosolic large ribosomal subunit [GO:0022625]	structural constituent of ribosome [GO:0003735]
O23299	At4g14430	ATECI2ECHIBIBR10PEC12	ATECI2_ECHIB_ECI2_IBR10_PEC12__indole-3-butyric acid response 10	fatty acid beta-oxidation [GO:0006635]; fatty acid catabolic process [GO:0009062]; indolebutyric acid metabolic process [GO:0080024]; response to indolebutyric acid [GO:0080026]; root hair elongation [GO:0048767]	peroxisome [GO:0005777]	dodecenoyl-CoA delta-isomerase activity [GO:0004165]; enoyl-CoA hydratase activity [GO:0004300]
O23310	At4g14540	NF-YB3	NF-YB3__nuclear factor Y, subunit B3	positive regulation of transcription, DNA-templated [GO:0045893]	cytosol [GO:0005829]; nucleus [GO:0005634]	DNA-binding transcription factor activity [GO:0003700]; protein heterodimerization activity [GO:0046982]; sequence-specific DNA binding [GO:0043565]
O23365	At4g15110	CYP97B3	CYP97B3__cytochrome P450, family 97, subfamily B, polypeptide 3	carotenoid biosynthetic process [GO:0016117]	chloroplast [GO:0009507]; chloroplast envelope [GO:0009941]; chloroplast membrane [GO:0031969]; chloroplast stroma [GO:0009570]; cytosol [GO:0005829]	heme binding [GO:0020037]; iron ion binding [GO:0005506]; monooxygenase activity [GO:0004497]; oxidoreductase activity, acting on paired donors, with incorporation or reduction of molecular oxygen [GO:0016705]
O23392	At4g15390		HXXXD-type acyl-transferase family protein			transferase activity, transferring acyl groups other than amino-acyl groups [GO:0016747]
O23393	At4g15400	ABS1BIA1	ABS1_BIA1__HXXXD-type acyl-transferase family protein	brassinosteroid homeostasis [GO:0010268]; brassinosteroid mediated signaling pathway [GO:0009742]; brassinosteroid metabolic process [GO:0016131]; regulation of brassinosteroid biosynthetic process [GO:0010422]; regulation of flavonoid biosynthetic process [GO:0009962]; response to absence of light [GO:0009646]; response to brassinosteroid [GO:0009741]	cytosol [GO:0005829]	transferase activity, transferring acyl groups other than amino-acyl groups [GO:0016747]
O23401	At4g15490	UGT84A3	UGT84A3__UDP-Glycosyltransferase superfamily protein			cinnamate beta-D-glucosyltransferase activity [GO:0050412]; quercetin 3-O-glucosyltransferase activity [GO:0080043]; quercetin 7-O-glucosyltransferase activity [GO:0080044]; sinapate 1-glucosyltransferase activity [GO:0050284]
O23402	At4g15500	UGT84A4	UGT84A4__UDP-Glycosyltransferase superfamily protein			cinnamate beta-D-glucosyltransferase activity [GO:0050412]; quercetin 3-O-glucosyltransferase activity [GO:0080043]; quercetin 7-O-glucosyltransferase activity [GO:0080044]; sinapate 1-glucosyltransferase activity [GO:0050284]
O23404	At4g15530	PPDK	PPDK__pyruvate orthophosphate dikinase	photosynthesis [GO:0015979]; pyruvate metabolic process [GO:0006090]	chloroplast [GO:0009507]; chloroplast stroma [GO:0009570]; cytosol [GO:0005829]; nucleus [GO:0005634]	ATP binding [GO:0005524]; kinase activity [GO:0016301]; metal ion binding [GO:0046872]; pyruvate, phosphate dikinase activity [GO:0050242]
O23406	At4g15550	IAGLU	IAGLU__indole-3-acetate beta-D-glucosyltransferase	response to toxic substance [GO:0009636]		quercetin 3-O-glucosyltransferase activity [GO:0080043]; quercetin 7-O-glucosyltransferase activity [GO:0080044]
O23461	At4g16130	ARA1ATISA1	ARA1_ATISA1_ISA1__arabinose kinase	galactose metabolic process [GO:0006012]	cytosol [GO:0005829]; integral component of membrane [GO:0016021]; plasmodesma [GO:0009506]	ATP binding [GO:0005524]; L-arabinokinase activity [GO:0009702]
O23463	At4g16150	CAMTA5	CAMTA5__calmodulin binding;transcription regulators	cellular response to cold [GO:0070417]; positive regulation of transcription by RNA polymerase II [GO:0045944]; regulation of transcription, DNA-templated [GO:0006355]; response to cold [GO:0009409]	nucleus [GO:0005634]	calmodulin binding [GO:0005516]; DNA-binding transcription factor activity [GO:0003700]; sequence-specific DNA binding [GO:0043565]
O23547	At4g17030	AT-EXPRATEXLB1ATEXPR1ATHEXP BETA 3.1	AT-EXPR_ATEXLB1_ATEXPR1_ATHEXP BETA 3.1_EXLB1_EXPR__expansin-like B1	sexual reproduction [GO:0019953]	extracellular region [GO:0005576]
O23553	At4g17090	AtBAM3BMY8CT-BMY	AtBAM3_BAM3_BMY8_CT-BMY__chloroplast beta-amylase	maltose biosynthetic process [GO:0000024]; response to cold [GO:0009409]; starch catabolic process [GO:0005983]	chloroplast stroma [GO:0009570]; cytosol [GO:0005829]	amylopectin maltohydrolase activity [GO:0102229]; beta-amylase activity [GO:0016161]
O23569	At4g17260		Lactate/malate dehydrogenase family protein	carbohydrate metabolic process [GO:0005975]; carboxylic acid metabolic process [GO:0019752]; response to abscisic acid [GO:0009737]	cytosol [GO:0005829]; plasma membrane [GO:0005886]	L-lactate dehydrogenase activity [GO:0004459]
O23614	At4g17740		Peptidase S41 family protein		chloroplast thylakoid lumen [GO:0009543]; mitochondrion [GO:0005739]; thylakoid [GO:0009579]; thylakoid lumen [GO:0031977]	endopeptidase activity [GO:0004175]; serine-type peptidase activity [GO:0008236]
O23617	At4g17770	ATTPS5	ATTPS5_TPS5_TPS5__trehalose phosphatase/synthase 5	dephosphorylation [GO:0016311]	cytoplasm [GO:0005737]; cytosol [GO:0005829]	transferase activity, transferring glycosyl groups [GO:0016757]
O23620	At4g17800	AHL23	AHL23__Predicted AT-hook DNA-binding family protein		nucleus [GO:0005634]	AT DNA binding [GO:0003680]; DNA-binding transcription factor activity [GO:0003700]
O23627	At1g29880		glycyl-tRNA synthetase / glycine--tRNA ligase	diadenosine tetraphosphate biosynthetic process [GO:0015966]; glycyl-tRNA aminoacylation [GO:0006426]; mitochondrial glycyl-tRNA aminoacylation [GO:0070150]; response to cadmium ion [GO:0046686]	chloroplast [GO:0009507]; cytoplasm [GO:0005737]; cytosol [GO:0005829]; endosome [GO:0005768]; Golgi apparatus [GO:0005794]; mitochondrion [GO:0005739]; nucleus [GO:0005634]; trans-Golgi network [GO:0005802]	ATP binding [GO:0005524]; glycine-tRNA ligase activity [GO:0004820]; protein dimerization activity [GO:0046983]; transferase activity [GO:0016740]
O23629	At3g45980	H2BHTB9	H2B_HTB9__Histone superfamily protein	nucleosome assembly [GO:0006334]	chloroplast stroma [GO:0009570]; chloroplast thylakoid [GO:0009534]; cytosol [GO:0005829]; nucleolus [GO:0005730]; nucleosome [GO:0000786]	DNA binding [GO:0003677]; protein heterodimerization activity [GO:0046982]
O23647	At2g36390	BE3SBE2.1	BE3_SBE2.1__starch branching enzyme 2.1	amylopectin biosynthetic process [GO:0010021]; carbohydrate metabolic process [GO:0005975]; cellular response to fructose stimulus [GO:0071332]; cellular response to glucose stimulus [GO:0071333]; cellular response to light stimulus [GO:0071482]; cellular response to sucrose stimulus [GO:0071329]; glycogen biosynthetic process [GO:0005978]; starch biosynthetic process [GO:0019252]; starch metabol…	amyloplast [GO:0009501]; chloroplast [GO:0009507]; chloroplast stroma [GO:0009570]; cytoplasm [GO:0005737]	1,4-alpha-glucan branching enzyme activity [GO:0003844]; 1,4-alpha-glucan branching enzyme activity (using a glucosylated glycogenin as primer for glycogen synthesis) [GO:0102752]; cation binding [GO:0043169]; hydrolase activity, hydrolyzing O-glycosyl compounds [GO:0004553]
O23653	At5g14060	CARAB-AK-LYS	CARAB-AK-LYS__Aspartate kinase family protein	homoserine biosynthetic process [GO:0009090]; lysine biosynthetic process via diaminopimelate [GO:0009089]; threonine biosynthetic process [GO:0009088]	chloroplast stroma [GO:0009570]; cytoplasm [GO:0005737]	aspartate kinase activity [GO:0004072]; ATP binding [GO:0005524]
O23654	At1g78900	VHA-A	VHA-A__vacuolar ATP synthase subunit A	Golgi organization [GO:0007030]; pollen development [GO:0009555]	cell wall [GO:0005618]; chloroplast [GO:0009507]; chloroplast envelope [GO:0009941]; cytosol [GO:0005829]; Golgi apparatus [GO:0005794]; mitochondrion [GO:0005739]; plant-type vacuole [GO:0000325]; plasma membrane [GO:0005886]; plasmodesma [GO:0009506]; proton-transporting V-type ATPase, V1 domain [GO:0033180]; vacuolar membrane [GO:0005774]; vacuole [GO:0005773]	ATP binding [GO:0005524]; protease binding [GO:0002020]; proton-transporting ATPase activity, rotational mechanism [GO:0046961]; proton-transporting ATP synthase activity, rotational mechanism [GO:0046933]
O23657	At1g43890	ATRAB-C1ATRAB18ATRABC1RAB18-1	ATRAB-C1_ATRAB18_ATRABC1_RAB18_RAB18-1_RABC1__RAB GTPASE HOMOLOG B18	intracellular protein transport [GO:0006886]	endomembrane system [GO:0012505]; Golgi apparatus [GO:0005794]; nucleus [GO:0005634]; plasma membrane [GO:0005886]	GTPase activity [GO:0003924]; GTP binding [GO:0005525]
O23673	At1g02020		nitroreductase family protein		chloroplast [GO:0009507]	oxidoreductase activity [GO:0016491]
O23676	At1g02140	HAP1MAGOMEE63	HAP1_MAGO_MEE63__mago nashi family protein	embryo development ending in seed dormancy [GO:0009793]; mRNA processing [GO:0006397]; mRNA transport [GO:0051028]; nuclear-transcribed mRNA catabolic process, nonsense-mediated decay [GO:0000184]; pollen tube guidance [GO:0010183]; positive regulation of gene expression [GO:0010628]; regulation of translation [GO:0006417]; RNA splicing [GO:0008380]	exon-exon junction complex [GO:0035145]; nuclear speck [GO:0016607]; nucleolus [GO:0005730]; nucleoplasm [GO:0005654]; P-body [GO:0000932]	RNA binding [GO:0003723]
O23684	At2g41950				chloroplast [GO:0009507]; chloroplast stroma [GO:0009570]	DNA-directed 5'-3' RNA polymerase activity [GO:0003899]
O23702	At1g01510	ANDOQ	AN_DOQ__NAD(P)-binding Rossmann-fold superfamily protein	floral organ morphogenesis [GO:0048444]; fruit morphogenesis [GO:0048530]; inductive cell-cell signaling [GO:0031129]; leaf morphogenesis [GO:0009965]; microtubule cytoskeleton organization [GO:0000226]; monopolar cell growth [GO:0042814]; nuclear migration [GO:0007097]; regulation of cell shape [GO:0008360]; regulation of epidermal cell differentiation [GO:0045604]; regulation of epidermal cell …	cytoplasmic stress granule [GO:0010494]; cytosol [GO:0005829]; microtubule [GO:0005874]; trans-Golgi network [GO:0005802]	identical protein binding [GO:0042802]; kinase binding [GO:0019900]; NAD binding [GO:0051287]; oxidoreductase activity, acting on the CH-OH group of donors, NAD or NADP as acceptor [GO:0016616]; protein homodimerization activity [GO:0042803]; protein self-association [GO:0043621]; transcription corepressor activity [GO:0003714]
O23708	At1g16470	PAB1	PAB1__proteasome subunit PAB1	proteasomal protein catabolic process [GO:0010498]; proteasomal ubiquitin-independent protein catabolic process [GO:0010499]; proteasome-mediated ubiquitin-dependent protein catabolic process [GO:0043161]; response to zinc ion [GO:0010043]	cytoplasm [GO:0005737]; cytosol [GO:0005829]; cytosolic ribosome [GO:0022626]; nucleus [GO:0005634]; proteasome complex [GO:0000502]; proteasome core complex [GO:0005839]; proteasome core complex, alpha-subunit complex [GO:0019773]	endopeptidase activity [GO:0004175]; threonine-type endopeptidase activity [GO:0004298]
O23710	At3g27430	PBB1	PBB1__N-terminal nucleophile aminohydrolases (Ntn hydrolases) superfamily protein	proteasomal protein catabolic process [GO:0010498]; proteasomal ubiquitin-independent protein catabolic process [GO:0010499]; proteasome-mediated ubiquitin-dependent protein catabolic process [GO:0043161]	cytoplasm [GO:0005737]; cytosol [GO:0005829]; nucleus [GO:0005634]; proteasome complex [GO:0000502]; proteasome core complex [GO:0005839]; proteasome core complex, beta-subunit complex [GO:0019774]	endopeptidase activity [GO:0004175]; threonine-type endopeptidase activity [GO:0004298]
O23712	At1g47250	PAF2	PAF2__20S proteasome alpha subunit F2	proteasomal protein catabolic process [GO:0010498]; proteasomal ubiquitin-independent protein catabolic process [GO:0010499]; proteasome-mediated ubiquitin-dependent protein catabolic process [GO:0043161]	cytoplasm [GO:0005737]; cytosol [GO:0005829]; nucleus [GO:0005634]; plasma membrane [GO:0005886]; plasmodesma [GO:0009506]; proteasome complex [GO:0000502]; proteasome core complex [GO:0005839]; proteasome core complex, alpha-subunit complex [GO:0019773]	endopeptidase activity [GO:0004175]; threonine-type endopeptidase activity [GO:0004298]
O23714	At3g22630	PBD1PRCGB	PBD1_PRCGB__20S proteasome beta subunit D1	proteasomal protein catabolic process [GO:0010498]; proteasomal ubiquitin-independent protein catabolic process [GO:0010499]; proteasome-mediated ubiquitin-dependent protein catabolic process [GO:0043161]	apoplast [GO:0048046]; cytoplasm [GO:0005737]; cytosol [GO:0005829]; nucleus [GO:0005634]; plasma membrane [GO:0005886]; proteasome complex [GO:0000502]; proteasome core complex [GO:0005839]; proteasome core complex, beta-subunit complex [GO:0019774]; secretory vesicle [GO:0099503]; vacuolar membrane [GO:0005774]; vacuole [GO:0005773]	endopeptidase activity [GO:0004175]; threonine-type endopeptidase activity [GO:0004298]
O23715	At2g27020	PAG1	PAG1__20S proteasome alpha subunit G1	proteasomal protein catabolic process [GO:0010498]; proteasomal ubiquitin-independent protein catabolic process [GO:0010499]; proteasome-mediated ubiquitin-dependent protein catabolic process [GO:0043161]; response to cadmium ion [GO:0046686]; response to cold [GO:0009409]	apoplast [GO:0048046]; cytoplasm [GO:0005737]; cytosol [GO:0005829]; nucleus [GO:0005634]; peroxisome [GO:0005777]; proteasome complex [GO:0000502]; proteasome core complex [GO:0005839]; proteasome core complex, alpha-subunit complex [GO:0019773]; vacuolar membrane [GO:0005774]; vacuole [GO:0005773]	endopeptidase activity [GO:0004175]; threonine-type endopeptidase activity [GO:0004298]
O23717	At1g13060	PBE1	PBE1__20S proteasome beta subunit E1	proteasomal protein catabolic process [GO:0010498]; proteasomal ubiquitin-independent protein catabolic process [GO:0010499]; proteasome-mediated ubiquitin-dependent protein catabolic process [GO:0043161]	cytoplasm [GO:0005737]; nucleus [GO:0005634]; proteasome core complex [GO:0005839]; proteasome core complex, beta-subunit complex [GO:0019774]	endopeptidase activity [GO:0004175]; threonine-type endopeptidase activity [GO:0004298]
O23722	At2g38700	AtMDD1ATMVD1	AtMDD1_ATMVD1_MDD1_MVD1__mevalonate diphosphate decarboxylase 1	isopentenyl diphosphate biosynthetic process, mevalonate pathway [GO:0019287]; sterol biosynthetic process [GO:0016126]	cytosol [GO:0005829]; peroxisome [GO:0005777]	ATP binding [GO:0005524]; diphosphomevalonate decarboxylase activity [GO:0004163]; identical protein binding [GO:0042802]
O24412	At5g05780	AE3ATHMOV34RPN8A	AE3_ATHMOV34_RPN8A__RP non-ATPase subunit 8A	innate immune response [GO:0045087]; leaf morphogenesis [GO:0009965]; proteasome-mediated ubiquitin-dependent protein catabolic process [GO:0043161]	cytosol [GO:0005829]; plasma membrane [GO:0005886]; proteasome complex [GO:0000502]; proteasome regulatory particle [GO:0005838]	isopeptidase activity [GO:0070122]; metallopeptidase activity [GO:0008237]
O24454	At4g39910	ATUBP3	ATUBP3_UBP3__ubiquitin-specific protease 3	protein deubiquitination [GO:0016579]; ubiquitin-dependent protein catabolic process [GO:0006511]	cytosol [GO:0005829]; nucleus [GO:0005634]	cysteine-type endopeptidase activity [GO:0004197]; thiol-dependent ubiquitin-specific protease activity [GO:0004843]
O24456	At1g18080	ATARCAAtRACK1RACK1ARACK1A_ATSAC53	ATARCA_AtRACK1_RACK1A_RACK1A_AT_SAC53__Transducin/WD40 repeat-like superfamily protein	cellular response to abscisic acid stimulus [GO:0071215]; gibberellin mediated signaling pathway [GO:0010476]; positive regulation of protein phosphorylation [GO:0001934]; positive regulation of signal transduction [GO:0009967]; regulation of translation [GO:0006417]; rescue of stalled ribosome [GO:0072344]; response to cadmium ion [GO:0046686]; response to gibberellin [GO:0009739]; response to g…	chloroplast [GO:0009507]; cytoplasm [GO:0005737]; cytosol [GO:0005829]; cytosolic ribosome [GO:0022626]; cytosolic small ribosomal subunit [GO:0022627]; nucleus [GO:0005634]; polysomal ribosome [GO:0042788]	enzyme binding [GO:0019899]; MAP-kinase scaffold activity [GO:0005078]; protein kinase C binding [GO:0005080]; ribosome binding [GO:0043022]; structural constituent of ribosome [GO:0003735]
O24457	At1g01090	PDH-E1 ALPHA	PDH-E1 ALPHA__pyruvate dehydrogenase E1 alpha	acetyl-CoA biosynthetic process from pyruvate [GO:0006086]; glycolytic process [GO:0006096]	chloroplast [GO:0009507]; chloroplast envelope [GO:0009941]; chloroplast stroma [GO:0009570]; plastid [GO:0009536]	pyruvate dehydrogenase (acetyl-transferring) activity [GO:0004739]
O24466	At3g53610	ATRAB8AtRab8BAtRABE1a	ATRAB8_AtRab8B_AtRABE1a_RAB8__RAB GTPase homolog 8	protein secretion [GO:0009306]; regulation of exocytosis [GO:0017157]; vesicle docking involved in exocytosis [GO:0006904]	cytosol [GO:0005829]; Golgi membrane [GO:0000139]; plasma membrane [GO:0005886]	GTPase activity [GO:0003924]; GTP binding [GO:0005525]
O24496	At3g10850	GLX2-2GLY2	GLX2-2_GLY2__Metallo-hydrolase/oxidoreductase superfamily protein	methylglyoxal catabolic process to D-lactate via S-lactoyl-glutathione [GO:0019243]	cytosol [GO:0005829]; secretory vesicle [GO:0099503]	hydroxyacylglutathione hydrolase activity [GO:0004416]; metal ion binding [GO:0046872]
O24520	At2g16060	AHB1ARATH GLB1ATGLB1NSHB1Pgb1	AHB1_ARATH GLB1_ATGLB1_GLB1_HB1_NSHB1_Pgb1__hemoglobin 1	cellular response to hypoxia [GO:0071456]; oxygen transport [GO:0015671]; response to hypoxia [GO:0001666]	cell wall [GO:0005618]; cytosol [GO:0005829]; plasma membrane [GO:0005886]; plasmodesma [GO:0009506]	heme binding [GO:0020037]; metal ion binding [GO:0046872]; oxygen binding [GO:0019825]
O24521	At3g10520	AHB2ARATH GLB2ATGLB2NSHB2PGB2	AHB2_ARATH GLB2_ATGLB2_GLB2_HB2_NSHB2_PGB2__haemoglobin 2	fatty acid metabolic process [GO:0006631]; triglyceride biosynthetic process [GO:0019432]	cytosol [GO:0005829]	heme binding [GO:0020037]; metal ion binding [GO:0046872]; oxygen binding [GO:0019825]; oxygen carrier activity [GO:0005344]
O24603	At2g43570	CHI	CHI__chitinase, putative	cell wall macromolecule catabolic process [GO:0016998]; chitin catabolic process [GO:0006032]; leaf senescence [GO:0010150]; polysaccharide catabolic process [GO:0000272]; response to amitrole [GO:0072722]; response to silver ion [GO:0010272]; response to virus [GO:0009615]; systemic acquired resistance [GO:0009627]	apoplast [GO:0048046]; secretory vesicle [GO:0099503]	chitinase activity [GO:0004568]; chitin binding [GO:0008061]
O24616	At5g66140	PAD2	PAD2__proteasome alpha subunit D2	proteasomal protein catabolic process [GO:0010498]; proteasomal ubiquitin-independent protein catabolic process [GO:0010499]; proteasome-mediated ubiquitin-dependent protein catabolic process [GO:0043161]; ubiquitin-dependent protein catabolic process [GO:0006511]	cytoplasm [GO:0005737]; nucleus [GO:0005634]; plastid [GO:0009536]; proteasome complex [GO:0000502]; proteasome core complex [GO:0005839]; proteasome core complex, alpha-subunit complex [GO:0019773]; vacuole [GO:0005773]	endopeptidase activity [GO:0004175]; threonine-type endopeptidase activity [GO:0004298]
O24633	At4g14800	PBD2	PBD2__20S proteasome beta subunit D2	proteasomal protein catabolic process [GO:0010498]; proteasomal ubiquitin-independent protein catabolic process [GO:0010499]; proteasome-mediated ubiquitin-dependent protein catabolic process [GO:0043161]	cytoplasm [GO:0005737]; nucleus [GO:0005634]; proteasome core complex [GO:0005839]; proteasome core complex, beta-subunit complex [GO:0019774]	endopeptidase activity [GO:0004175]; threonine-type endopeptidase activity [GO:0004298]
O24653	At3g59920	ATGDI2	ATGDI2_GDI2__RAB GDP dissociation inhibitor 2	protein transport [GO:0015031]; small GTPase mediated signal transduction [GO:0007264]; vesicle-mediated transport [GO:0016192]	apoplast [GO:0048046]; cytoplasm [GO:0005737]; cytosol [GO:0005829]; plasmodesma [GO:0009506]	GTPase activator activity [GO:0005096]; Rab GDP-dissociation inhibitor activity [GO:0005093]; Rab GTPase binding [GO:0017137]
O24658	At2g43590		Chitinase family protein	cell wall macromolecule catabolic process [GO:0016998]; chitin catabolic process [GO:0006032]; defense response [GO:0006952]; polysaccharide catabolic process [GO:0000272]	secretory vesicle [GO:0099503]	chitinase activity [GO:0004568]; chitin binding [GO:0008061]
O48520	At2g42120	POLD2	POLD2__DNA polymerase delta small subunit	DNA strand elongation involved in DNA replication [GO:0006271]	delta DNA polymerase complex [GO:0043625]; DNA polymerase complex [GO:0042575]	DNA binding [GO:0003677]; DNA-directed DNA polymerase activity [GO:0003887]
O48549	At4g31700	AtRPS6RPS6A	AtRPS6_RPS6_RPS6A__ribosomal protein S6	translation [GO:0006412]	cytosol [GO:0005829]; cytosolic ribosome [GO:0022626]; cytosolic small ribosomal subunit [GO:0022627]; nucleolus [GO:0005730]; plasma membrane [GO:0005886]; plasmodesma [GO:0009506]; polysomal ribosome [GO:0042788]	mRNA binding [GO:0003729]; structural constituent of ribosome [GO:0003735]
O48587	At5g44730		Haloacid dehalogenase-like hydrolase (HAD) superfamily protein	cellular response to hypoxia [GO:0071456]		hydrolase activity [GO:0016787]
O48588	At5g44720		Molybdenum cofactor sulfurase family protein		cytosol [GO:0005829]	catalytic activity [GO:0003824]; molybdenum ion binding [GO:0030151]; pyridoxal phosphate binding [GO:0030170]
O48593	At4g17300	ATNS1OVA8	ATNS1_NS1_OVA8__Class II aminoacyl-tRNA and biotin synthetases superfamily protein	asparaginyl-tRNA aminoacylation [GO:0006421]; plant ovule development [GO:0048481]	chloroplast [GO:0009507]; chloroplast stroma [GO:0009570]; mitochondrion [GO:0005739]	asparagine-tRNA ligase activity [GO:0004816]; ATP binding [GO:0005524]; DNA binding [GO:0003677]
O48646	At4g11600	ATGPX6GPXL6LSC803PHGPX	ATGPX6_GPX6_GPXL6_LSC803_PHGPX__glutathione peroxidase 6	response to cadmium ion [GO:0046686]; response to oxidative stress [GO:0006979]	chloroplast [GO:0009507]; cytosol [GO:0005829]; mitochondrion [GO:0005739]; plasma membrane [GO:0005886]	glutathione peroxidase activity [GO:0004602]; peroxidase activity [GO:0004601]; phospholipid-hydroperoxide glutathione peroxidase activity [GO:0047066]
O48661	At1g70310	SPDS2	SPDS2__spermidine synthase 2	polyamine biosynthetic process [GO:0006596]; spermidine biosynthetic process [GO:0008295]	cytosol [GO:0005829]; mitochondrion [GO:0005739]; plasma membrane [GO:0005886]	spermidine synthase activity [GO:0004766]
O48676	At1g24100	UGT74B1	UGT74B1__UDP-glucosyl transferase 74B1	defense response by callose deposition in cell wall [GO:0052544]; defense response to bacterium [GO:0042742]; glucosinolate biosynthetic process [GO:0019761]	cytosol [GO:0005829]; nucleus [GO:0005634]	quercetin 3-O-glucosyltransferase activity [GO:0080043]; quercetin 7-O-glucosyltransferase activity [GO:0080044]; thiohydroximate beta-D-glucosyltransferase activity [GO:0047251]; UDP-glucose: 4-methylthiobutylhydroximate S-glucosyltransferase activity [GO:0102659]; UDP-glucose:5-methylthiopentylhydroximate S-glucosyltransferase activity [GO:0103099]; UDP-glucose: 6-methylthiohexylhydroximate S-g…
O48706	At2g26390	SERP4	SERP4__Serine protease inhibitor (SERPIN) family protein	negative regulation of endopeptidase activity [GO:0010951]	extracellular space [GO:0005615]	serine-type endopeptidase inhibitor activity [GO:0004867]
O48715	At2g26480	UGT76D1	UGT76D1__UDP-glucosyl transferase 76D1			quercetin 3-O-glucosyltransferase activity [GO:0080043]; quercetin 7-O-glucosyltransferase activity [GO:0080044]
O48724	At2g26570	WEB1	WEB1__Plant protein of unknown function (DUF827)	chloroplast accumulation movement [GO:0009904]; chloroplast avoidance movement [GO:0009903]	cytosol [GO:0005829]; peroxisome [GO:0005777]; plasma membrane [GO:0005886]
O48726	At2g26590	RPN13	RPN13__regulatory particle non-ATPase 13	ubiquitin-dependent protein catabolic process [GO:0006511]	cytoplasm [GO:0005737]; nucleus [GO:0005634]; proteasome regulatory particle, lid subcomplex [GO:0008541]	endopeptidase activator activity [GO:0061133]; proteasome binding [GO:0070628]; ubiquitin binding [GO:0043130]
O48741	At1g03630	POR CPORC	POR C_PORC__protochlorophyllide oxidoreductase C	chlorophyll biosynthetic process [GO:0015995]; photosynthesis [GO:0015979]	chloroplast [GO:0009507]; chloroplast envelope [GO:0009941]; chloroplast membrane [GO:0031969]; chloroplast thylakoid [GO:0009534]; chloroplast thylakoid membrane [GO:0009535]; extracellular region [GO:0005576]	NADPH dehydrogenase activity [GO:0003959]; protochlorophyllide reductase activity [GO:0016630]
O48767	At2g32980	AUG2	AUG2	cytokinesis by cell plate formation [GO:0000911]; microtubule nucleation [GO:0007020]; microtubule organizing center organization [GO:0031023]; mitotic cell cycle [GO:0000278]; spindle assembly [GO:0051225]	microtubule [GO:0005874]
O48773	At2g32920	ATPDI9ATPDIL2-3	ATPDI9_ATPDIL2-3_PDI9_PDIL2-3__PDI-like 2-3	cell redox homeostasis [GO:0045454]; response to endoplasmic reticulum stress [GO:0034976]	endoplasmic reticulum [GO:0005783]; endoplasmic reticulum lumen [GO:0005788]; Golgi apparatus [GO:0005794]; plasma membrane [GO:0005886]; vacuole [GO:0005773]	protein disulfide isomerase activity [GO:0003756]
O48782	At2g26670	ATHO1GUN2HY1HY6TED4	ATHO1_GUN2_HO1_HY1_HY6_TED4__Plant haem oxygenase (decyclizing) family protein	carotenoid biosynthetic process [GO:0016117]; cellular response to UV-C [GO:0071494]; chloroplast-nucleus signaling pathway [GO:0010019]; flavonoid biosynthetic process [GO:0009813]; heme oxidation [GO:0006788]; photosynthesis [GO:0015979]; phytochromobilin biosynthetic process [GO:0010024]; regulation of meristem growth [GO:0010075]; regulation of stomatal movement [GO:0010119]	chloroplast [GO:0009507]	heme binding [GO:0020037]; heme oxygenase (decyclizing) activity [GO:0004392]; metal ion binding [GO:0046872]
O48788	At2g26730		Leucine-rich repeat protein kinase family protein		integral component of membrane [GO:0016021]; peroxisome [GO:0005777]; plasma membrane [GO:0005886]	ATP binding [GO:0005524]; protein kinase activity [GO:0004672]
O48802	At1g62390	CLMP1Phox2	CLMP1_Phox2__Octicosapeptide/Phox/Bem1p (PB1) domain-containing protein / tetratricopeptide repeat (TPR)-containing protein		cytosol [GO:0005829]; nucleus [GO:0005634]
O48818	At2g39700	ATEXP4ATEXPA4ATHEXP ALPHA 1.6	ATEXP4_ATEXPA4_ATHEXP ALPHA 1.6_EXPA4_XPA4__expansin A4	plant-type cell wall organization [GO:0009664]; syncytium formation [GO:0006949]	cytosol [GO:0005829]; extracellular region [GO:0005576]; membrane [GO:0016020]; plant-type cell wall [GO:0009505]; plasmodesma [GO:0009506]
O48832	At2g17840	ERD7	ERD7__Senescence/dehydration-associated protein-related	circadian rhythm [GO:0007623]; response to abscisic acid [GO:0009737]; response to cold [GO:0009409]; response to high light intensity [GO:0009644]; response to salt stress [GO:0009651]; response to water deprivation [GO:0009414]	chloroplast [GO:0009507]; plasma membrane [GO:0005886]
O48844	At2g32730		26S proteasome regulatory complex, non-ATPase subcomplex, Rpn2/Psmd1 subunit	proteasome-mediated ubiquitin-dependent protein catabolic process [GO:0043161]; regulation of protein catabolic process [GO:0042176]	cytosol [GO:0005829]; endoplasmic reticulum [GO:0005783]; nucleus [GO:0005634]; proteasome complex [GO:0000502]; proteasome regulatory particle, base subcomplex [GO:0008540]; proteasome storage granule [GO:0034515]	enzyme regulator activity [GO:0030234]
O48847	At2g32700	LUHMUM1	LUH_MUM1__LEUNIG_homolog	cell differentiation [GO:0030154]; cellular response to DNA damage stimulus [GO:0006974]; cellular response to external biotic stimulus [GO:0071217]; embryo development ending in seed dormancy [GO:0009793]; flower development [GO:0009908]; galacturonan metabolic process [GO:0010393]; meristem maintenance [GO:0010073]; mucilage biosynthetic process [GO:0010192]; mucilage extrusion from seed coat […	nucleus [GO:0005634]	transcription coactivator activity [GO:0003713]
O48917	At4g33030	SQD1	SQD1__sulfoquinovosyldiacylglycerol 1	cellular response to phosphate starvation [GO:0016036]; glycolipid biosynthetic process [GO:0009247]; sulfolipid biosynthetic process [GO:0046506]	chloroplast [GO:0009507]; plasma membrane [GO:0005886]	sulfotransferase activity [GO:0008146]; UDPsulfoquinovose synthase activity [GO:0046507]; zinc ion binding [GO:0008270]
O48946	At4g32410	ANY1AtCESA1RSW1	ANY1_AtCESA1_CESA1_RSW1__cellulose synthase 1	cellulose biosynthetic process [GO:0030244]; cell wall organization [GO:0071555]; hyperosmotic salinity response [GO:0042538]; plant-type primary cell wall biogenesis [GO:0009833]	endosome [GO:0005768]; Golgi apparatus [GO:0005794]; integral component of membrane [GO:0016021]; plasma membrane [GO:0005886]; trans-Golgi network [GO:0005802]	cellulose synthase (UDP-forming) activity [GO:0016760]; cellulose synthase activity [GO:0016759]; metal ion binding [GO:0046872]
O48963	At3g45780	JK224NPH1PHOT1RPT1	JK224_NPH1_PHOT1_RPT1__phototropin 1	chloroplast accumulation movement [GO:0009904]; chloroplast avoidance movement [GO:0009903]; circadian rhythm [GO:0007623]; negative regulation of anion channel activity by blue light [GO:0010362]; phototropism [GO:0009638]; protein autophosphorylation [GO:0046777]; protein-chromophore linkage [GO:0018298]; protein phosphorylation [GO:0006468]; regulation of proton transport [GO:0010155]; regulat…	cell surface [GO:0009986]; cytoplasm [GO:0005737]; cytoplasmic side of plasma membrane [GO:0009898]; nucleus [GO:0005634]; plasma membrane [GO:0005886]; vacuole [GO:0005773]	ATP binding [GO:0005524]; blue light photoreceptor activity [GO:0009882]; FMN binding [GO:0010181]; identical protein binding [GO:0042802]; kinase activity [GO:0016301]; mRNA binding [GO:0003729]; protein kinase activity [GO:0004672]; protein serine/threonine kinase activity [GO:0004674]
O49006	At3g14310	ATPME3OZS2	ATPME3_OZS2_PME3__pectin methylesterase 3	cell wall modification [GO:0042545]; defense response to Gram-negative bacterium [GO:0050829]; pectin catabolic process [GO:0045490]; response to fungus [GO:0009620]; response to nematode [GO:0009624]	apoplast [GO:0048046]; cell wall [GO:0005618]; cytoplasm [GO:0005737]; cytosol [GO:0005829]; plasma membrane [GO:0005886]	aspartyl esterase activity [GO:0045330]; pectinesterase activity [GO:0030599]; pectinesterase inhibitor activity [GO:0046910]
O49048	At1g77140	ATVPS45BEN2	ATVPS45_BEN2_VPS45__vacuolar protein sorting 45	intracellular protein transport [GO:0006886]; vesicle docking involved in exocytosis [GO:0006904]; vesicle-mediated transport [GO:0016192]	Golgi membrane [GO:0000139]; mitochondrion [GO:0005739]; plant-type vacuole membrane [GO:0009705]; trans-Golgi network [GO:0005802]
O49160	At3g56150	ATEIF3C-1ATTIF3C1	ATEIF3C-1_ATTIF3C1_EIF3C_EIF3C-1_TIF3C1__eukaryotic translation initiation factor 3C	formation of cytoplasmic translation initiation complex [GO:0001732]; translational initiation [GO:0006413]	cytosol [GO:0005829]; eukaryotic 43S preinitiation complex [GO:0016282]; eukaryotic 48S preinitiation complex [GO:0033290]; eukaryotic translation initiation factor 3 complex [GO:0005852]; nucleus [GO:0005634]	mRNA binding [GO:0003729]; translation initiation factor activity [GO:0003743]; translation initiation factor binding [GO:0031369]
O49195	At5g24780	ATVSP1	ATVSP1_VSP1__vegetative storage protein 1	defense response [GO:0006952]; response to jasmonic acid [GO:0009753]	vacuole [GO:0005773]	acid phosphatase activity [GO:0003993]; nutrient reservoir activity [GO:0045735]; transcription factor binding [GO:0008134]
O49196	At4g39940	AKN2APK2	AKN2_APK2__APS-kinase 2	cysteine biosynthetic process [GO:0019344]; hydrogen sulfide biosynthetic process [GO:0070814]; sulfate assimilation [GO:0000103]	chloroplast [GO:0009507]; plastid [GO:0009536]	adenylylsulfate kinase activity [GO:0004020]; ATP binding [GO:0005524]
O49203	At4g11010	NDPK3	NDPK3__nucleoside diphosphate kinase 3	CTP biosynthetic process [GO:0006241]; GTP biosynthetic process [GO:0006183]; response to oxidative stress [GO:0006979]; UTP biosynthetic process [GO:0006228]	chloroplast thylakoid lumen [GO:0009543]; cytosol [GO:0005829]; mitochondrial inner membrane [GO:0005743]; mitochondrial intermembrane space [GO:0005758]; mitochondrion [GO:0005739]; plastid [GO:0009536]	ATP binding [GO:0005524]; cobalt ion binding [GO:0050897]; nucleoside diphosphate kinase activity [GO:0004550]; zinc ion binding [GO:0008270]
O49213	At1g73250	ATFXGER1	ATFX_GER1__GDP-4-keto-6-deoxymannose-3,5-epimerase-4-reductase 1	'de novo' GDP-L-fucose biosynthetic process [GO:0042351]; L-fucose biosynthetic process [GO:0006005]		GDP-L-fucose synthase activity [GO:0050577]; isomerase activity [GO:0016853]
O49285	At1g76990	ACR3	ACR3__ACT domain repeat 3		cytosol [GO:0005829]	amino acid binding [GO:0016597]
O49289	At1g77030		hydrolases, acting on acid anhydrides, in phosphorus-containing anhydrides;ATP-dependent helicases;nucleic acid binding;ATP binding;RNA binding;helicases	rRNA processing [GO:0006364]	nucleolus [GO:0005730]	ATP binding [GO:0005524]; RNA binding [GO:0003723]; RNA helicase activity [GO:0003724]
O49292	At1g77090		Mog1/PsbP/DUF1795-like photosystem II reaction center PsbP family protein	photosynthesis [GO:0015979]	chloroplast [GO:0009507]; chloroplast stroma [GO:0009570]; chloroplast thylakoid [GO:0009534]; chloroplast thylakoid lumen [GO:0009543]; cytosol [GO:0005829]; extrinsic component of membrane [GO:0019898]; mitochondrion [GO:0005739]; photosystem II oxygen evolving complex [GO:0009654]; thylakoid [GO:0009579]; thylakoid lumen [GO:0031977]	calcium ion binding [GO:0005509]
O49299	At1g23190	PGM3	PGM3__Phosphoglucomutase/phosphomannomutase family protein	carbohydrate metabolic process [GO:0005975]; glucose metabolic process [GO:0006006]; response to cadmium ion [GO:0046686]	cytoplasm [GO:0005737]; cytosol [GO:0005829]; nucleus [GO:0005634]; plasma membrane [GO:0005886]	magnesium ion binding [GO:0000287]; phosphoglucomutase activity [GO:0004614]
O49303	At1g23140	CAR8	CAR8__Calcium-dependent lipid-binding (CaLB domain) family protein	abscisic acid-activated signaling pathway [GO:0009738]; positive regulation of abscisic acid-activated signaling pathway [GO:0009789]; positive regulation of GTPase activity [GO:0043547]	cytosol [GO:0005829]; nucleus [GO:0005634]; plasma membrane [GO:0005886]	GTPase activator activity [GO:0005096]; metal ion binding [GO:0046872]; phospholipid binding [GO:0005543]
O49304	At1g23130		Polyketide cyclase/dehydrase and lipid transport superfamily protein	defense response [GO:0006952]	cytosol [GO:0005829]; nucleus [GO:0005634]
O49305	At1g23120		Polyketide cyclase/dehydrase and lipid transport superfamily protein	defense response [GO:0006952]
O49339	At2g30740		Protein kinase superfamily protein	defense response [GO:0006952]	peroxisome [GO:0005777]; plasma membrane [GO:0005886]; plasmodesma [GO:0009506]	ATP binding [GO:0005524]; non-membrane spanning protein tyrosine kinase activity [GO:0004715]; protein kinase binding [GO:0019901]
O49377	At4g32150	ATVAMP711	ATVAMP711_VAMP711__vesicle-associated membrane protein 711	membrane fusion [GO:0061025]; protein transport [GO:0015031]; response to abscisic acid [GO:0009737]; response to salt stress [GO:0009651]; stomatal movement [GO:0010118]; vesicle-mediated transport [GO:0016192]	integral component of membrane [GO:0016021]; late endosome membrane [GO:0031902]; plasma membrane [GO:0005886]; vacuolar membrane [GO:0005774]; vacuole [GO:0005773]
O49429	At4g20020	MORF1	MORF1	chloroplast RNA modification [GO:1900865]; cytidine to uridine editing [GO:0016554]; mitochondrial mRNA modification [GO:0080156]; mitochondrial RNA modification [GO:1900864]; mRNA processing [GO:0006397]	chloroplast [GO:0009507]; mitochondrion [GO:0005739]	protein dimerization activity [GO:0046983]
O49453	At4g28440		Nucleic acid-binding, OB-fold-like protein		cytosol [GO:0005829]; plasma membrane [GO:0005886]	mRNA binding [GO:0003729]
O49457	At4g28480		DNAJ heat shock family protein	chaperone cofactor-dependent protein refolding [GO:0051085]	cytosol [GO:0005829]	chaperone binding [GO:0051087]; unfolded protein binding [GO:0051082]
O49482	At4g34230	ATCAD5CAD-5	ATCAD5_CAD-5_CAD5__cinnamyl alcohol dehydrogenase 5	lignin biosynthetic process [GO:0009809]	cytosol [GO:0005829]	cinnamyl-alcohol dehydrogenase activity [GO:0045551]; oxidoreductase activity, acting on the CH-OH group of donors, NAD or NADP as acceptor [GO:0016616]; sinapyl alcohol dehydrogenase activity [GO:0052747]; zinc ion binding [GO:0008270]
O49485	At4g34200	EDA9PGDH1	EDA9_PGDH1__D-3-phosphoglycerate dehydrogenase	cellular amino acid metabolic process [GO:0006520]; embryo development ending in seed dormancy [GO:0009793]; L-serine biosynthetic process [GO:0006564]; megagametogenesis [GO:0009561]; pollen development [GO:0009555]; sulfur amino acid metabolic process [GO:0000096]	chloroplast [GO:0009507]; chloroplast stroma [GO:0009570]; mitochondrion [GO:0005739]; plasma membrane [GO:0005886]; plastid [GO:0009536]	ATP binding [GO:0005524]; NAD binding [GO:0051287]; phosphoglycerate dehydrogenase activity [GO:0004617]
O49499	At4g34050	CCoAOMT1	CCoAOMT1__S-adenosyl-L-methionine-dependent methyltransferases superfamily protein	coumarin biosynthetic process [GO:0009805]; lignin biosynthetic process [GO:0009809]; methylation [GO:0032259]; response to cadmium ion [GO:0046686]	cytosol [GO:0005829]; plasma membrane [GO:0005886]	caffeoyl-CoA O-methyltransferase activity [GO:0042409]; metal ion binding [GO:0046872]; S-adenosylmethionine-dependent methyltransferase activity [GO:0008757]
O49506	At4g18360	GOX3	GOX3__Aldolase-type TIM barrel family protein	defense response to bacterium [GO:0042742]; hydrogen peroxide biosynthetic process [GO:0050665]; oxidative photosynthetic carbon pathway [GO:0009854]	peroxisome [GO:0005777]	FMN binding [GO:0010181]; glycolate oxidase activity [GO:0008891]; long-chain-(S)-2-hydroxy-long-chain-acid oxidase activity [GO:0052853]; medium-chain-(S)-2-hydroxy-acid oxidase activity [GO:0052854]; very-long-chain-(S)-2-hydroxy-acid oxidase activity [GO:0052852]
O49513	At4g18430	AtRABA1e	AtRABA1e_RABA1e__RAB GTPase homolog A1E	protein transport [GO:0015031]	cytosol [GO:0005829]; endosome [GO:0005768]; plasma membrane [GO:0005886]	GTPase activity [GO:0003924]; GTP binding [GO:0005525]
O49532	At5g65860		ankyrin repeat family protein		cytoplasm [GO:0005737]; nucleus [GO:0005634]	protein-arginine N-methyltransferase activity [GO:0016274]
O49543	At5g65720	ATNFS1ATNIFS1	ATNFS1_ATNIFS1_NFS1_NIFS1__nitrogen fixation S (NIFS)-like 1	[2Fe-2S] cluster assembly [GO:0044571]; iron-sulfur cluster assembly [GO:0016226]	cytosol [GO:0005829]; mitochondrion [GO:0005739]; plastid [GO:0009536]	ATP binding [GO:0005524]; cysteine desulfurase activity [GO:0031071]; iron-sulfur cluster binding [GO:0051536]; pyridoxal phosphate binding [GO:0030170]; zinc ion binding [GO:0008270]
O49545	At5g65700	BAM1	BAM1__Leucine-rich receptor-like protein kinase family protein	cell differentiation [GO:0030154]; floral organ development [GO:0048437]; gametophyte development [GO:0048229]; hormone-mediated signaling pathway [GO:0009755]; regulation of meristem growth [GO:0010075]; regulation of meristem structural organization [GO:0009934]	integral component of membrane [GO:0016021]; plasma membrane [GO:0005886]	ATP binding [GO:0005524]; identical protein binding [GO:0042802]; protein self-association [GO:0043621]; protein serine/threonine kinase activity [GO:0004674]; receptor serine/threonine kinase binding [GO:0033612]
O49552	At4g21100	DDB1B	DDB1B__damaged DNA binding protein 1B	embryo development ending in seed dormancy [GO:0009793]; nucleotide-excision repair [GO:0006289]; proteasome-mediated ubiquitin-dependent protein catabolic process [GO:0043161]; protein ubiquitination [GO:0016567]; red, far-red light phototransduction [GO:0009585]	cullin-RING ubiquitin ligase complex [GO:0031461]; cytosol [GO:0005829]; nucleus [GO:0005634]	damaged DNA binding [GO:0003684]
O49553	At4g21110		G10 family protein	mRNA splicing, via spliceosome [GO:0000398]	cytosol [GO:0005829]; spliceosomal complex [GO:0005681]
O49562	At4g21210	ATRP1	ATRP1_RP1__PPDK regulatory protein		chloroplast [GO:0009507]; chloroplast stroma [GO:0009570]	ATP binding [GO:0005524]; phosphoprotein phosphatase activity [GO:0004721]; phosphotransferase activity, phosphate group as acceptor [GO:0016776]; protein kinase activity [GO:0004672]; protein serine/threonine kinase activity [GO:0004674]
O49570	At4g31200		SWAP (Suppressor-of-White-APricot)/surp RNA-binding domain-containing protein	cellular calcium ion homeostasis [GO:0006874]; mRNA processing [GO:0006397]	perinuclear region of cytoplasm [GO:0048471]	RNA binding [GO:0003723]
O49596	At1g20693	HMG BETA 1HMGB2NFD02NFD2	HMG BETA 1_HMGB2_NFD02_NFD2__high mobility group B2	chromatin assembly or disassembly [GO:0006333]	chromatin [GO:0000785]; cytosol [GO:0005829]; nucleus [GO:0005634]	chromatin binding [GO:0003682]; DNA binding [GO:0003677]; DNA-binding transcription factor activity [GO:0003700]; structural constituent of chromatin [GO:0030527]
O49607	At4g34980	SLP2	SLP2__subtilisin-like serine protease 2	plant-type cell wall modification [GO:0009827]	plasma membrane [GO:0005886]	serine-type endopeptidase activity [GO:0004252]; serine-type peptidase activity [GO:0008236]
O49613	At4g35060	HIPP25	HIPP25__Heavy metal transport/detoxification superfamily protein	metal ion transport [GO:0030001]	membrane [GO:0016020]; plasmodesma [GO:0009506]	metal ion binding [GO:0046872]
O49627	At4g22220	ATISU1	ATISU1_ISU1__SufE/NifU family protein	cellular iron ion homeostasis [GO:0006879]; iron-sulfur cluster assembly [GO:0016226]	cytoplasm [GO:0005737]; cytosol [GO:0005829]; mitochondrial matrix [GO:0005759]; mitochondrion [GO:0005739]	2 iron, 2 sulfur cluster binding [GO:0051537]; 4 iron, 4 sulfur cluster binding [GO:0051539]; ferrous iron binding [GO:0008198]; structural molecule activity [GO:0005198]
O49629	At4g22240	FBN1b	FBN1b__Plastid-lipid associated protein PAP / fibrillin family protein		chloroplast [GO:0009507]; chloroplast thylakoid [GO:0009534]; chloroplast thylakoid membrane [GO:0009535]; cytosol [GO:0005829]; mitochondrion [GO:0005739]; plastid [GO:0009536]; plastoglobule [GO:0010287]; thylakoid [GO:0009579]; thylakoid lumen [GO:0031977]
O49653	At4g22720		Actin-like ATPase superfamily protein	tRNA threonylcarbamoyladenosine modification [GO:0002949]	cytosol [GO:0005829]; EKC/KEOPS complex [GO:0000408]; nucleus [GO:0005634]	metal ion binding [GO:0046872]; N(6)-L-threonylcarbamoyladenine synthase activity [GO:0061711]
O49662	At4g22810	AHL24	AHL24__Predicted AT-hook DNA-binding family protein	vegetative to reproductive phase transition of meristem [GO:0010228]	nucleus [GO:0005634]	AT DNA binding [GO:0003680]; DNA-binding transcription factor activity [GO:0003700]
O49675	At4g19170	CCD4NCED4	CCD4_NCED4__nine-cis-epoxycarotenoid dioxygenase 4	carotene catabolic process [GO:0016121]	chloroplast [GO:0009507]; chloroplast stroma [GO:0009570]; cytosol [GO:0005829]; plastoglobule [GO:0010287]	carotenoid dioxygenase activity [GO:0010436]; metal ion binding [GO:0046872]
O49686	At4g17870	PYR1RCAR11	PYR1_RCAR11__Polyketide cyclase/dehydrase and lipid transport superfamily protein	abscisic acid-activated signaling pathway [GO:0009738]; positive regulation of response to water deprivation [GO:1902584]; regulation of protein serine/threonine phosphatase activity [GO:0080163]	cytoplasm [GO:0005737]; cytosol [GO:0005829]; nucleus [GO:0005634]; plasma membrane [GO:0005886]	abscisic acid binding [GO:0010427]; identical protein binding [GO:0042802]; protein homodimerization activity [GO:0042803]; protein phosphatase inhibitor activity [GO:0004864]; signaling receptor activity [GO:0038023]
O49707	At4g21840	ATMSRB8	ATMSRB8_MSRB8__methionine sulfoxide reductase B8	protein repair [GO:0030091]; response to oxidative stress [GO:0006979]	cytosol [GO:0005829]	metal ion binding [GO:0046872]; peptide-methionine (R)-S-oxide reductase activity [GO:0033743]
O50008	At5g17920	ATCIMSATMETSATMS1	ATCIMS_ATMETS_ATMS1__Cobalamin-independent synthase family protein	DNA methylation-dependent heterochromatin assembly [GO:0006346]; methionine biosynthetic process [GO:0009086]; methylation [GO:0032259]; positive regulation of histone H3-K9 methylation [GO:0051574]; response to cadmium ion [GO:0046686]; response to zinc ion [GO:0010043]	apoplast [GO:0048046]; chloroplast [GO:0009507]; chloroplast stroma [GO:0009570]; cytosol [GO:0005829]; extracellular region [GO:0005576]; peroxisome [GO:0005777]; plasma membrane [GO:0005886]; plasmodesma [GO:0009506]; vacuolar membrane [GO:0005774]	5-methyltetrahydropteroyltriglutamate-homocysteine S-methyltransferase activity [GO:0003871]; copper ion binding [GO:0005507]; methionine synthase activity [GO:0008705]; zinc ion binding [GO:0008270]
O50039	At1g75330	OTC	OTC__ornithine carbamoyltransferase	arginine biosynthetic process via ornithine [GO:0042450]; citrulline biosynthetic process [GO:0019240]	chloroplast [GO:0009507]; chloroplast stroma [GO:0009570]; intracellular membrane-bounded organelle [GO:0043231]	amino acid binding [GO:0016597]; ornithine carbamoyltransferase activity [GO:0004585]
O50061	At1g07320	EMB2784PRPL4	EMB2784_PRPL4_RPL4__ribosomal protein L4	translation [GO:0006412]	chloroplast [GO:0009507]; chloroplast stroma [GO:0009570]; chloroplast thylakoid membrane [GO:0009535]; cytosolic ribosome [GO:0022626]; extracellular region [GO:0005576]; nucleus [GO:0005634]; plastid large ribosomal subunit [GO:0000311]; thylakoid [GO:0009579]	poly(U) RNA binding [GO:0008266]; rRNA binding [GO:0019843]; structural constituent of ribosome [GO:0003735]
O64490	At1g04170	EIF2 GAMMA	EIF2 GAMMA__eukaryotic translation initiation factor 2 gamma subunit	formation of translation preinitiation complex [GO:0001731]; positive regulation of translational fidelity [GO:0045903]	cytoplasm [GO:0005737]; cytosol [GO:0005829]; eukaryotic translation initiation factor 2 complex [GO:0005850]; extracellular region [GO:0005576]	GTPase activity [GO:0003924]; GTP binding [GO:0005525]; translation initiation factor activity [GO:0003743]
O64517	At1g79340	AtMC4AtMCP2d	AtMC4_AtMCP2d_MC4_MCP2d__metacaspase 4	defense response [GO:0006952]; positive regulation of programmed cell death [GO:0043068]; protein autoprocessing [GO:0016540]	cytoplasm [GO:0005737]; cytosol [GO:0005829]; mitochondrion [GO:0005739]; plasma membrane [GO:0005886]; plasmodesma [GO:0009506]	cysteine-type endopeptidase activity [GO:0004197]; cysteine-type peptidase activity [GO:0008234]; identical protein binding [GO:0042802]
O64519	At1g79320	AtMC6AtMCP2c	AtMC6_AtMCP2c_MC6_MCP2c__metacaspase 6			cysteine-type peptidase activity [GO:0008234]
O64530	At1g79230	ATMST1ATRDH1STR1	ATMST1_ATRDH1_MST1_ST1_STR1__mercaptopyruvate sulfurtransferase 1	embryo development ending in seed dormancy [GO:0009793]; transsulfuration [GO:0019346]	chloroplast [GO:0009507]; cytosol [GO:0005829]; mitochondrion [GO:0005739]	3-mercaptopyruvate sulfurtransferase activity [GO:0016784]; sulfurtransferase activity [GO:0016783]; thiosulfate sulfurtransferase activity [GO:0004792]
O64587	At2g34690	ACD11	ACD11__Glycolipid transfer protein (GLTP) family protein	cell death [GO:0008219]; ceramide transport [GO:0035627]; defense response to bacterium, incompatible interaction [GO:0009816]; intermembrane lipid transfer [GO:0120009]; response to salicylic acid [GO:0009751]	cytosol [GO:0005829]; membrane [GO:0016020]	ceramide 1-phosphate binding [GO:1902387]; ceramide 1-phosphate transfer activity [GO:1902388]; lipid binding [GO:0008289]
O64642	At2g45620	URT1	URT1__Nucleotidyltransferase family protein	mRNA processing [GO:0006397]; negative regulation of RNA interference [GO:1900369]; positive regulation of production of siRNA involved in RNA interference [GO:1903705]; regulation of gene silencing by miRNA [GO:0060964]; RNA 3' uridylation [GO:0071076]	cytoplasm [GO:0005737]; nucleus [GO:0005634]; P-body [GO:0000932]	metal ion binding [GO:0046872]; mRNA binding [GO:0003729]; nucleotidyltransferase activity [GO:0016779]; RNA uridylyltransferase activity [GO:0050265]
O64644	At2g45640	ATSAP18	ATSAP18_SAP18__SIN3 associated polypeptide P18	response to abscisic acid [GO:0009737]; response to salt stress [GO:0009651]	cytosol [GO:0005829]; nucleolus [GO:0005730]
O64688	At2g34590		Transketolase family protein	acetyl-CoA biosynthetic process from pyruvate [GO:0006086]; glycolytic process [GO:0006096]; pollen tube development [GO:0048868]	chloroplast envelope [GO:0009941]; endoplasmic reticulum [GO:0005783]	pyruvate dehydrogenase (acetyl-transferring) activity [GO:0004739]; zinc ion binding [GO:0008270]
O64691	At2g34560	AtCCP1	AtCCP1_CCP1__P-loop containing nucleoside triphosphate hydrolases superfamily protein			ATP binding [GO:0005524]; hydrolase activity [GO:0016787]
O64700	At2g34470	PSKF109UREG	PSKF109_UREG__urease accessory protein G	nitrogen compound metabolic process [GO:0006807]; positive regulation of catalytic activity [GO:0043085]		GTPase activity [GO:0003924]; GTP binding [GO:0005525]; nickel cation binding [GO:0016151]
O64730	At2g30170	PBCP	PBCP__Protein phosphatase 2C family protein	cellular response to light stimulus [GO:0071482]; peptidyl-threonine dephosphorylation [GO:0035970]; thylakoid membrane organization [GO:0010027]	chloroplast [GO:0009507]; chloroplast stroma [GO:0009570]	metal ion binding [GO:0046872]; phosphoprotein phosphatase activity [GO:0004721]
O64733	At2g30140	UGT87A2	UGT87A2__UDP-Glycosyltransferase superfamily protein	regulation of flower development [GO:0009909]	cytoplasm [GO:0005737]; cytosol [GO:0005829]; nucleus [GO:0005634]	UDP-glycosyltransferase activity [GO:0008194]
O64740	At2g30050		transducin family protein / WD-40 repeat family protein	COPII-coated vesicle budding [GO:0090114]; mRNA transport [GO:0051028]; protein transport [GO:0015031]	COPII vesicle coat [GO:0030127]; cytosol [GO:0005829]; endoplasmic reticulum [GO:0005783]; Golgi membrane [GO:0000139]; nuclear envelope [GO:0005635]; nuclear pore [GO:0005643]; nuclear pore outer ring [GO:0031080]; nucleolus [GO:0005730]	structural molecule activity [GO:0005198]
O64743	At2g34790	AtBBE-like 15EDA28MEE23	AtBBE-like 15_EDA28_MEE23__FAD-binding Berberine family protein	embryo development ending in seed dormancy [GO:0009793]; polar nucleus fusion [GO:0010197]	cell wall [GO:0005618]; extracellular region [GO:0005576]; plasmodesma [GO:0009506]	cinnamyl-alcohol dehydrogenase activity [GO:0045551]; coniferyl-alcohol dehydrogenase activity [GO:0050268]; FAD binding [GO:0071949]; sinapyl alcohol dehydrogenase activity [GO:0052747]
O64745	At2g34810	AtBBE16	AtBBE16__FAD-binding Berberine family protein	response to jasmonic acid [GO:0009753]; response to wounding [GO:0009611]	cell wall [GO:0005618]; extracellular region [GO:0005576]	FAD binding [GO:0071949]; oxidoreductase activity [GO:0016491]
O64757	At2g34930		disease resistance family protein / LRR family protein	defense response to fungus [GO:0050832]; response to oomycetes [GO:0002239]	cell wall [GO:0005618]
O64760	At2g34970		Trimeric LpxA-like enzyme		cytosol [GO:0005829]; eukaryotic translation initiation factor 2B complex [GO:0005851]	guanyl-nucleotide exchange factor activity [GO:0005085]; nucleotidyltransferase activity [GO:0016779]; translation initiation factor activity [GO:0003743]; translation initiation factor binding [GO:0031369]
O64764	At2g35010	ATO1	ATO1_TO1__thioredoxin O1		cytosol [GO:0005829]; endoplasmic reticulum [GO:0005783]; mitochondrial matrix [GO:0005759]; mitochondrion [GO:0005739]	oxidoreductase activity, acting on a sulfur group of donors, disulfide as acceptor [GO:0016671]
O64765	At2g35020	GLCNA.UT2GlcNAc1pUT2	GLCNA.UT2_GlcNAc1pUT2__N-acetylglucosamine-1-phosphate uridylyltransferase 2	embryo development ending in seed dormancy [GO:0009793]; embryo sac development [GO:0009553]; nucleotide-sugar biosynthetic process [GO:0009226]; pollen development [GO:0009555]; UDP-glucose metabolic process [GO:0006011]; UDP-N-acetylgalactosamine metabolic process [GO:0019276]; UDP-N-acetylglucosamine biosynthetic process [GO:0006048]; UDP-N-acetylglucosamine metabolic process [GO:0006047]	cytoplasm [GO:0005737]	UDP-N-acetylgalactosamine diphosphorylase activity [GO:0052630]; UDP-N-acetylglucosamine diphosphorylase activity [GO:0003977]; uridylyltransferase activity [GO:0070569]; UTP:glucose-1-phosphate uridylyltransferase activity [GO:0003983]
O64767	At2g35040		AICARFT/IMPCHase bienzyme family protein	'de novo' IMP biosynthetic process [GO:0006189]		IMP cyclohydrolase activity [GO:0003937]; phosphoribosylaminoimidazolecarboxamide formyltransferase activity [GO:0004643]
O64768	At2g35050		Protein kinase superfamily protein with octicosapeptide/Phox/Bem1p domain	signal transduction [GO:0007165]	cytoplasm [GO:0005737]	ATP binding [GO:0005524]; protein kinase activity [GO:0004672]; protein serine/threonine/tyrosine kinase activity [GO:0004712]; protein serine/threonine kinase activity [GO:0004674]
O64810	At2g23000	scpl10	scpl10__serine carboxypeptidase-like 10	secondary metabolic process [GO:0019748]	extracellular region [GO:0005576]	serine-type carboxypeptidase activity [GO:0004185]; transferase activity, transferring acyl groups other than amino-acyl groups [GO:0016747]
O64811	At2g23010	SCPL9	SCPL9__serine carboxypeptidase-like 9	secondary metabolic process [GO:0019748]	extracellular region [GO:0005576]	serine-type carboxypeptidase activity [GO:0004185]; sinapoylglucose-sinapoylglucose O-sinapoyltransferase activity [GO:0047158]; transferase activity, transferring acyl groups other than amino-acyl groups [GO:0016747]
O64816	At2g23070	CKA4cpCK2	CKA4_cpCK2__Protein kinase superfamily protein	cellular response to abscisic acid stimulus [GO:0071215]; chloroplast-nucleus signaling pathway [GO:0010019]; negative regulation of seed germination [GO:0010187]; peptidyl-serine phosphorylation [GO:0018105]; peptidyl-threonine phosphorylation [GO:0018107]; regulation of cell cycle [GO:0051726]; regulation of growth [GO:0040008]; regulation of photoperiodism, flowering [GO:2000028]	chloroplast [GO:0009507]; cytosol [GO:0005829]	ATP binding [GO:0005524]; kinase activity [GO:0016301]; protein serine/threonine kinase activity [GO:0004674]
O64843	At2g26280	CID7	CID7__CTC-interacting domain 7			mRNA binding [GO:0003729]
O64858	At2g44230		Plant protein of unknown function (DUF946)
O64866	At2g44310		Calcium-binding EF-hand family protein		cytosol [GO:0005829]	calcium ion binding [GO:0005509]
O64883	At2g44490	BGLU26PEN2	BGLU26_PEN2__Glycosyl hydrolase superfamily protein	carbohydrate metabolic process [GO:0005975]; defense response by callose deposition in cell wall [GO:0052544]; defense response to bacterium [GO:0042742]; defense response to fungus, incompatible interaction [GO:0009817]; glucosinolate catabolic process [GO:0019762]; glucosinolate metabolic process [GO:0019760]; indole glucosinolate catabolic process [GO:0042344]; induced systemic resistance [GO:…	chloroplast envelope [GO:0009941]; membrane [GO:0016020]; peroxisome [GO:0005777]	beta-glucosidase activity [GO:0008422]; scopolin beta-glucosidase activity [GO:0102483]; thioglucosidase activity [GO:0019137]
O64888	At2g44530	AtPRS5	AtPRS5_PRS5__Phosphoribosyltransferase family protein	5-phosphoribose 1-diphosphate biosynthetic process [GO:0006015]; nucleoside metabolic process [GO:0009116]; nucleotide biosynthetic process [GO:0009165]; purine nucleotide biosynthetic process [GO:0006164]; ribonucleoside monophosphate biosynthetic process [GO:0009156]	chloroplast [GO:0009507]; cytoplasm [GO:0005737]; plastid [GO:0009536]; ribose phosphate diphosphokinase complex [GO:0002189]	ATP binding [GO:0005524]; kinase activity [GO:0016301]; magnesium ion binding [GO:0000287]; ribose phosphate diphosphokinase activity [GO:0004749]
O64903	At5g63310	ATNDPK2NDPK IANDPK IA IANDPK1A	ATNDPK2_NDPK IA_NDPK IA IA_NDPK1A_NDPK2__nucleoside diphosphate kinase 2	auxin-activated signaling pathway [GO:0009734]; CTP biosynthetic process [GO:0006241]; GTP biosynthetic process [GO:0006183]; red, far-red light phototransduction [GO:0009585]; response to hydrogen peroxide [GO:0042542]; response to UV [GO:0009411]; UTP biosynthetic process [GO:0006228]	chloroplast [GO:0009507]; chloroplast envelope [GO:0009941]; chloroplast stroma [GO:0009570]; cytoplasm [GO:0005737]; nucleus [GO:0005634]; plastid [GO:0009536]; thylakoid [GO:0009579]	ATP binding [GO:0005524]; metal ion binding [GO:0046872]; nucleoside diphosphate kinase activity [GO:0004550]
O64948	At5g47040	APEM10LON2	APEM10_LON2__lon protease 2	lateral root development [GO:0048527]; protein import into peroxisome matrix, docking [GO:0016560]; protein processing [GO:0016485]; protein quality control for misfolded or incompletely synthesized proteins [GO:0006515]; protein targeting to peroxisome [GO:0006625]	intracellular organelle lumen [GO:0070013]; peroxisomal matrix [GO:0005782]; peroxisome [GO:0005777]	ATP binding [GO:0005524]; ATP-dependent peptidase activity [GO:0004176]; serine-type endopeptidase activity [GO:0004252]
O65041	At5g19180	ECR1	ECR1__E1 C-terminal related 1	protein modification by small protein conjugation [GO:0032446]; protein neddylation [GO:0045116]	cytoplasm [GO:0005737]; cytosol [GO:0005829]; nucleus [GO:0005634]	ATP binding [GO:0005524]; NEDD8 activating enzyme activity [GO:0019781]; protein heterodimerization activity [GO:0046982]
O65201	At5g65110	ACX2ATACX2	ACX2_ATACX2__acyl-CoA oxidase 2	fatty acid beta-oxidation [GO:0006635]; fatty acid beta-oxidation using acyl-CoA oxidase [GO:0033540]; lipid homeostasis [GO:0055088]; long-chain fatty acid metabolic process [GO:0001676]	peroxisome [GO:0005777]	acyl-CoA oxidase activity [GO:0003997]; FAD binding [GO:0071949]; fatty acid binding [GO:0005504]; flavin adenine dinucleotide binding [GO:0050660]
O65202	At4g16760	ACX1ATACX1	ACX1_ATACX1__acyl-CoA oxidase 1	fatty acid beta-oxidation [GO:0006635]; fatty acid beta-oxidation using acyl-CoA oxidase [GO:0033540]; jasmonic acid biosynthetic process [GO:0009695]; lipid homeostasis [GO:0055088]; long-chain fatty acid metabolic process [GO:0001676]; response to cadmium ion [GO:0046686]; response to fungus [GO:0009620]; response to wounding [GO:0009611]; very long-chain fatty acid metabolic process [GO:000003…	cytosol [GO:0005829]; peroxisome [GO:0005777]; plasmodesma [GO:0009506]	acyl-CoA oxidase activity [GO:0003997]; FAD binding [GO:0071949]; fatty acid binding [GO:0005504]; flavin adenine dinucleotide binding [GO:0050660]; palmitoyl-CoA oxidase activity [GO:0016401]
O65258	At4g00490	BAM2BMY9	BAM2_BMY9__beta-amylase 2	polysaccharide catabolic process [GO:0000272]	chloroplast [GO:0009507]; chloroplast stroma [GO:0009570]	amylopectin maltohydrolase activity [GO:0102229]; beta-amylase activity [GO:0016161]
O65271	At4g00620	EMB3127	EMB3127__Amino acid dehydrogenase family protein	one-carbon metabolic process [GO:0006730]; photorespiration [GO:0009853]; tetrahydrofolate interconversion [GO:0035999]	chloroplast [GO:0009507]; cytosol [GO:0005829]	methenyltetrahydrofolate cyclohydrolase activity [GO:0004477]; methylenetetrahydrofolate dehydrogenase (NADP+) activity [GO:0004488]
O65282	At5g20720	ATCPN21CHCPN10CPN20	ATCPN21_CHCPN10_CPN10_CPN20_CPN21__chaperonin 20	chaperone cofactor-dependent protein refolding [GO:0051085]; negative regulation of abscisic acid-activated signaling pathway [GO:0009788]; positive regulation of superoxide dismutase activity [GO:1901671]; protein heterotetramerization [GO:0051290]; response to cadmium ion [GO:0046686]; response to cold [GO:0009409]	apoplast [GO:0048046]; chloroplast [GO:0009507]; chloroplast envelope [GO:0009941]; chloroplast stroma [GO:0009570]; chloroplast thylakoid membrane [GO:0009535]; mitochondrial matrix [GO:0005759]; mitochondrion [GO:0005739]; plastid [GO:0009536]; thylakoid [GO:0009579]	ATP binding [GO:0005524]; chaperone binding [GO:0051087]; copper ion binding [GO:0005507]; metal ion binding [GO:0046872]; unfolded protein binding [GO:0051082]
O65351	At5g67360	ARA12SBT1.7	ARA12_SBT1.7__Subtilase family protein	mucilage extrusion from seed coat [GO:0080001]; mucilage metabolic process involved in seed coat development [GO:0048359]; seed coat development [GO:0010214]	apoplast [GO:0048046]; cell wall [GO:0005618]; extracellular region [GO:0005576]; secretory vesicle [GO:0099503]	serine-type endopeptidase activity [GO:0004252]
O65370	At1g12080		Vacuolar calcium-binding protein-related		cytosol [GO:0005829]; extracellular region [GO:0005576]
O65378	At1g12010	ACO3	ACO3__2-oxoglutarate (2OG) and Fe(II)-dependent oxygenase superfamily protein	cellular response to fatty acid [GO:0071398]; defense response [GO:0006952]; ethylene biosynthetic process [GO:0009693]	cytosol [GO:0005829]	1-aminocyclopropane-1-carboxylate oxidase activity [GO:0009815]; dioxygenase activity [GO:0051213]; L-ascorbic acid binding [GO:0031418]; metal ion binding [GO:0046872]
O65398	At1g11840	ATGLX1AtGLYI3	ATGLX1_AtGLYI3_GLX1__glyoxalase I homolog	methylglyoxal catabolic process to D-lactate via S-lactoyl-glutathione [GO:0019243]; response to cadmium ion [GO:0046686]	chloroplast envelope [GO:0009941]; cytoplasm [GO:0005737]; cytosol [GO:0005829]; extracellular region [GO:0005576]; peroxisome [GO:0005777]; plasma membrane [GO:0005886]; secretory vesicle [GO:0099503]; vacuole [GO:0005773]	dioxygenase activity [GO:0051213]; lactoylglutathione lyase activity [GO:0004462]; metal ion binding [GO:0046872]
O65399	At1g11820		O-Glycosyl hydrolases family 17 protein	carbohydrate metabolic process [GO:0005975]; defense response [GO:0006952]	anchored component of plasma membrane [GO:0046658]; extracellular region [GO:0005576]	glucan endo-1,3-beta-D-glucosidase activity [GO:0042973]
O65423	At4g21580		oxidoreductase, zinc-binding dehydrogenase family protein		cytosol [GO:0005829]	oxidoreductase activity [GO:0016491]
O65448	At4g22000					transferase activity [GO:0016740]
O65449	At4g22010	sks4	sks4__SKU5 similar 4		plasmodesma [GO:0009506]	copper ion binding [GO:0005507]; oxidoreductase activity [GO:0016491]
O65493	At4g35350	XCP1	XCP1__xylem cysteine peptidase 1	programmed cell death involved in cell development [GO:0010623]; proteolysis involved in cellular protein catabolic process [GO:0051603]	extracellular space [GO:0005615]; lysosome [GO:0005764]; nucleus [GO:0005634]; plant-type vacuole [GO:0000325]; plasma membrane [GO:0005886]	cysteine-type endopeptidase activity [GO:0004197]
O65502	At4g35250	HCF244	HCF244__NAD(P)-binding Rossmann-fold superfamily protein	photosystem II assembly [GO:0010207]	chloroplast [GO:0009507]; chloroplast stroma [GO:0009570]; chloroplast thylakoid [GO:0009534]; chloroplast thylakoid membrane [GO:0009535]; photosystem II [GO:0009523]; plasma membrane [GO:0005886]; thylakoid membrane [GO:0042651]	translation initiation factor activity [GO:0003743]
O65507	At4g36150		Disease resistance protein (TIR-NBS-LRR class) family	defense response [GO:0006952]; signal transduction [GO:0007165]	integral component of membrane [GO:0016021]	ADP binding [GO:0043531]; NAD(P)+ nucleosidase activity [GO:0050135]; NAD+ nucleotidase, cyclic ADP-ribose generating [GO:0061809]
O65569	At4g30800		Nucleic acid-binding, OB-fold-like protein	translation [GO:0006412]	cytosolic small ribosomal subunit [GO:0022627]; plasma membrane [GO:0005886]	rRNA binding [GO:0019843]; structural constituent of ribosome [GO:0003735]
O65570	At4g30160	ATVLN4	ATVLN4_VLN4__villin 4	actin filament capping [GO:0051693]; actin filament depolymerization [GO:0030042]; actin filament organization [GO:0007015]; actin filament severing [GO:0051014]; cytoplasmic streaming [GO:0099636]; response to abscisic acid [GO:0009737]; root hair elongation [GO:0048767]	cytoskeleton [GO:0005856]; cytosol [GO:0005829]; plasma membrane [GO:0005886]	actin filament binding [GO:0051015]
O65572	At3g63520	ATCCD1ATNCED1	ATCCD1_ATNCED1_CCD1_NCED1__carotenoid cleavage dioxygenase 1	carotene catabolic process [GO:0016121]; carotenoid catabolic process [GO:0016118]; xanthophyll catabolic process [GO:0016124]	chloroplast [GO:0009507]; chloroplast stroma [GO:0009570]; cytoplasm [GO:0005737]; cytosol [GO:0005829]; Golgi apparatus [GO:0005794]; plasma membrane [GO:0005886]; plasmodesma [GO:0009506]; vacuolar membrane [GO:0005774]; vacuole [GO:0005773]	9-cis-epoxycarotenoid dioxygenase activity [GO:0045549]; carotenoid dioxygenase activity [GO:0010436]; metal ion binding [GO:0046872]
O65581	At4g26530	AtFBA5	AtFBA5_FBA5__Aldolase superfamily protein	fructose 1,6-bisphosphate metabolic process [GO:0030388]; gluconeogenesis [GO:0006094]; glycolytic process [GO:0006096]	cytosol [GO:0005829]	fructose-bisphosphate aldolase activity [GO:0004332]
O65583	At4g26510	UKL4	UKL4__uridine kinase-like 4	CTP salvage [GO:0044211]; nucleoside metabolic process [GO:0009116]; UMP salvage [GO:0044206]		ATP binding [GO:0005524]; GTP binding [GO:0005525]; kinase activity [GO:0016301]; uracil phosphoribosyltransferase activity [GO:0004845]; uridine kinase activity [GO:0004849]
O65628	At4g35910	CTU2	CTU2__Adenine nucleotide alpha hydrolases-like superfamily protein	lateral root formation [GO:0010311]; protein urmylation [GO:0032447]; tRNA thio-modification [GO:0034227]; tRNA wobble position uridine thiolation [GO:0002143]	cytosol [GO:0005829]	nucleotidyltransferase activity [GO:0016779]; sulfurtransferase activity [GO:0016783]; tRNA binding [GO:0000049]
O65639	At4g36020	AtCSP1CSDP1	AtCSP1_CSDP1_CSP1__cold shock domain protein 1	cold acclimation [GO:0009631]; DNA duplex unwinding [GO:0032508]; response to cold [GO:0009409]; response to salt stress [GO:0009651]; response to water deprivation [GO:0009414]; RNA secondary structure unwinding [GO:0010501]	cytoplasm [GO:0005737]; nucleus [GO:0005634]; plasma membrane [GO:0005886]	double-stranded DNA binding [GO:0003690]; mRNA binding [GO:0003729]; RNA binding [GO:0003723]; single-stranded DNA binding [GO:0003697]; zinc ion binding [GO:0008270]
O65655	At4g39680		SAP domain-containing protein		cytosol [GO:0005829]; plasma membrane [GO:0005886]	nucleic acid binding [GO:0003676]
O65660	At4g39730	ATPLAT1	ATPLAT1_PLAT1__Lipase/lipooxygenase, PLAT/LH2 family protein	regulation of growth [GO:0040008]; response to cold [GO:0009409]; response to salt stress [GO:0009651]; response to water deprivation [GO:0009414]	chloroplast thylakoid membrane [GO:0009535]; endoplasmic reticulum [GO:0005783]; plasma membrane [GO:0005886]; plastoglobule [GO:0010287]; secretory vesicle [GO:0099503]; thylakoid [GO:0009579]; vacuolar membrane [GO:0005774]; vacuole [GO:0005773]	catalase activity [GO:0004096]; heme binding [GO:0020037]
O65679	At4g34540	GVS1	GVS1__NmrA-like negative transcriptional regulator family protein	positive regulation of leaf senescence [GO:1900057]; response to hydroperoxide [GO:0033194]		pinoresinol reductase activity [GO:0010283]
O65719	At3g09440		Heat shock protein 70 (Hsp 70) family protein	cellular response to unfolded protein [GO:0034620]; chaperone cofactor-dependent protein refolding [GO:0051085]; protein refolding [GO:0042026]; response to cadmium ion [GO:0046686]; response to heat [GO:0009408]; response to karrikin [GO:0080167]; response to unfolded protein [GO:0006986]; response to virus [GO:0009615]	apoplast [GO:0048046]; cell wall [GO:0005618]; chloroplast [GO:0009507]; cytoplasm [GO:0005737]; cytosol [GO:0005829]; cytosolic ribosome [GO:0022626]; Golgi apparatus [GO:0005794]; nuclear matrix [GO:0016363]; plasma membrane [GO:0005886]; plasmodesma [GO:0009506]; vacuolar membrane [GO:0005774]; vacuole [GO:0005773]	ATPase activity [GO:0016887]; ATP binding [GO:0005524]; heat shock protein binding [GO:0031072]; misfolded protein binding [GO:0051787]; protease binding [GO:0002020]; protein folding chaperone [GO:0044183]; unfolded protein binding [GO:0051082]
O65896	At2g19570	AT-CDA1DESZ	AT-CDA1_CDA1_DESZ__cytidine deaminase 1	cytidine catabolic process [GO:0006216]; cytidine deamination [GO:0009972]	cytosol [GO:0005829]; mitochondrion [GO:0005739]	cytidine deaminase activity [GO:0004126]; deoxycytidine deaminase activity [GO:0047844]; protein homodimerization activity [GO:0042803]; zinc ion binding [GO:0008270]
O65902	At4g34490	ATCAP1CAP 1	ATCAP1_CAP 1_CAP1__cyclase associated protein 1	actin cytoskeleton organization [GO:0030036]; actin polymerization or depolymerization [GO:0008154]; cell morphogenesis [GO:0000902]; establishment or maintenance of cell polarity [GO:0007163]; regulation of adenylate cyclase activity [GO:0045761]; unidimensional cell growth [GO:0009826]	cortical actin cytoskeleton [GO:0030864]; cytosol [GO:0005829]	actin binding [GO:0003779]; adenylate cyclase binding [GO:0008179]
O78310	At2g28190	AtSOD2CSD2CZSOD2	AtSOD2_CSD2_CZSOD2_SOD2__copper/zinc superoxide dismutase 2	cellular response to light intensity [GO:0071484]; cellular response to oxidative stress [GO:0034599]; cellular response to ozone [GO:0071457]; cellular response to salt stress [GO:0071472]; cellular response to sucrose stimulus [GO:0071329]; cellular response to UV-B [GO:0071493]; gene silencing by miRNA [GO:0035195]; removal of superoxide radicals [GO:0019430]; response to copper ion [GO:004668…	apoplast [GO:0048046]; chloroplast [GO:0009507]; chloroplast stroma [GO:0009570]; extracellular region [GO:0005576]; extracellular space [GO:0005615]; thylakoid [GO:0009579]	copper ion binding [GO:0005507]; superoxide dismutase activity [GO:0004784]
O80345	At4g28980	CAK1ATCDKF;1	CAK1AT_CDKF;1__CDK-activating kinase 1AT	cell cycle [GO:0007049]; cell division [GO:0051301]; maintenance of root meristem identity [GO:0010078]; protein phosphorylation [GO:0006468]; regulation of cyclin-dependent protein serine/threonine kinase activity [GO:0000079]	cytoplasm [GO:0005737]; cytosol [GO:0005829]; mediator complex [GO:0016592]; nucleus [GO:0005634]	ATP binding [GO:0005524]; cyclin-dependent protein serine/threonine kinase activity [GO:0004693]; protein serine/threonine kinase activity [GO:0004674]; RNA polymerase II CTD heptapeptide repeat kinase activity [GO:0008353]
O80386	At4g27430	CIP7	CIP7__COP1-interacting protein 7	anthocyanin-containing compound biosynthetic process [GO:0009718]; chlorophyll biosynthetic process [GO:0015995]; positive regulation of transcription, DNA-templated [GO:0045893]; response to light stimulus [GO:0009416]	nucleus [GO:0005634]; plasma membrane [GO:0005886]
O80397	At1g51660	ATMEK4ATMKK4	ATMEK4_ATMKK4_MKK4__mitogen-activated protein kinase kinase 4	defense response, incompatible interaction [GO:0009814]; floral organ abscission [GO:0010227]; inflorescence development [GO:0010229]; plant-type hypersensitive response [GO:0009626]	chloroplast stroma [GO:0009570]; cytoplasm [GO:0005737]; nucleus [GO:0005634]	ATP binding [GO:0005524]; MAP kinase kinase activity [GO:0004708]; protein serine/threonine kinase activity [GO:0004674]
O80443	At2g38180		SGNH hydrolase-type esterase superfamily protein	lipid catabolic process [GO:0016042]	extracellular region [GO:0005576]	hydrolase activity [GO:0016787]
O80448	At2g38230	ATPDX1.1	ATPDX1.1_PDX1.1__pyridoxine biosynthesis 1.1	cellular amino acid metabolic process [GO:0006520]; pyridoxal phosphate biosynthetic process [GO:0042823]; pyridoxine biosynthetic process [GO:0008615]	chloroplast [GO:0009507]; cytosol [GO:0005829]; endoplasmic reticulum [GO:0005783]	amine-lyase activity [GO:0016843]; protein heterodimerization activity [GO:0046982]; pyridoxal 5'-phosphate synthase (glutamine hydrolysing) activity [GO:0036381]
O80449	At2g38240	JAO4JOX4	JAO4_JOX4__2-oxoglutarate (2OG) and Fe(II)-dependent oxygenase superfamily protein	flavonoid biosynthetic process [GO:0009813]; regulation of jasmonic acid mediated signaling pathway [GO:2000022]	cytosol [GO:0005829]	dioxygenase activity [GO:0051213]; jasmonic acid hydrolase [GO:0120091]; metal ion binding [GO:0046872]
O80452	At2g38280	ATAMPDFAC1	ATAMPD_FAC1__AMP deaminase, putative / myoadenylate deaminase, putative	AMP metabolic process [GO:0046033]; embryo development ending in seed dormancy [GO:0009793]; IMP biosynthetic process [GO:0006188]; IMP salvage [GO:0032264]; response to abscisic acid [GO:0009737]	cytosol [GO:0005829]; endoplasmic reticulum [GO:0005783]; integral component of mitochondrial outer membrane [GO:0031307]; intracellular membrane-bounded organelle [GO:0043231]; nucleus [GO:0005634]	AMP deaminase activity [GO:0003876]; ATP binding [GO:0005524]; metal ion binding [GO:0046872]; protein histidine kinase binding [GO:0043424]
O80470	At2g23540		GDSL-like Lipase/Acylhydrolase superfamily protein	lipid catabolic process [GO:0016042]	extracellular region [GO:0005576]	hydrolase activity, acting on ester bonds [GO:0016788]
O80472	At2g23560	ATMES7	ATMES7_MES7__methyl esterase 7	defense response to fungus, incompatible interaction [GO:0009817]; jasmonic acid metabolic process [GO:0009694]; salicylic acid metabolic process [GO:0009696]; systemic acquired resistance [GO:0009627]		hydrolase activity [GO:0016787]; hydrolase activity, acting on ester bonds [GO:0016788]; methyl indole-3-acetate esterase activity [GO:0080030]; methyl jasmonate esterase activity [GO:0080032]; methyl salicylate esterase activity [GO:0080031]
O80476	At2g23600	ACLATME8ATMES2	ACL_ATME8_ATMES2_ME8_MES2__acetone-cyanohydrin lyase	jasmonic acid metabolic process [GO:0009694]; nicotinate metabolic process [GO:1901847]; salicylic acid metabolic process [GO:0009696]	cytosol [GO:0005829]; vacuole [GO:0005773]	carboxylic ester hydrolase activity [GO:0052689]; hydrolase activity [GO:0016787]; hydrolase activity, acting on ester bonds [GO:0016788]; methyl indole-3-acetate esterase activity [GO:0080030]; methyl jasmonate esterase activity [GO:0080032]; methyl salicylate esterase activity [GO:0080031]
O80477	At2g23610	ATMES3	ATMES3_MES3__methyl esterase 3	jasmonic acid metabolic process [GO:0009694]; salicylic acid metabolic process [GO:0009696]	vacuole [GO:0005773]	hydrolase activity [GO:0016787]; hydrolase activity, acting on ester bonds [GO:0016788]; methyl indole-3-acetate esterase activity [GO:0080030]; methyl jasmonate esterase activity [GO:0080032]; methyl salicylate esterase activity [GO:0080031]
O80480	At1g09270	IMPA-4	IMPA-4__importin alpha isoform 4	host response to induction by symbiont of tumor, nodule or growth in host [GO:0080034]; NLS-bearing protein import into nucleus [GO:0006607]; symbiont intracellular protein transport in host [GO:0030581]	cytosol [GO:0005829]; host cell nucleus [GO:0042025]; nuclear envelope [GO:0005635]; nucleus [GO:0005634]	nuclear import signal receptor activity [GO:0061608]; nuclear localization sequence binding [GO:0008139]
O80492	At1g09160		Protein phosphatase 2C family protein		plasma membrane [GO:0005886]	metal ion binding [GO:0046872]; protein serine/threonine phosphatase activity [GO:0004722]
O80501	At2g44610	ATRAB6AATRABH1B	ATRAB6A_ATRABH1B_RAB6_RAB6A__Ras-related small GTP-binding family protein	exocytosis [GO:0006887]; intracellular protein transport [GO:0006886]; intra-Golgi vesicle-mediated transport [GO:0006891]; plant-type cell wall cellulose biosynthetic process [GO:0052324]; regulation of cell growth [GO:0001558]; retrograde transport, endosome to Golgi [GO:0042147]; retrograde vesicle-mediated transport, Golgi to endoplasmic reticulum [GO:0006890]	cytosol [GO:0005829]; endomembrane system [GO:0012505]; endosome [GO:0005768]; Golgi apparatus [GO:0005794]; Golgi membrane [GO:0000139]; membrane [GO:0016020]; plasma membrane [GO:0005886]; plasmodesma [GO:0009506]; trans-Golgi network [GO:0005802]; vacuolar membrane [GO:0005774]	GTPase activity [GO:0003924]; GTP binding [GO:0005525]
O80504	At2g44650	CHL-CPN10	CHL-CPN10_CPN10__chloroplast chaperonin 10	chaperone cofactor-dependent protein refolding [GO:0051085]; protein folding [GO:0006457]	chloroplast [GO:0009507]; chloroplast envelope [GO:0009941]; chloroplast stroma [GO:0009570]; cytosol [GO:0005829]; mitochondrial matrix [GO:0005759]	chaperone binding [GO:0051087]; metal ion binding [GO:0046872]; protein domain specific binding [GO:0019904]; unfolded protein binding [GO:0051082]
O80512	At2g44730		Alcohol dehydrogenase transcription factor Myb/SANT-like family protein	glucosinolate metabolic process [GO:0019760]; regulation of transcription, DNA-templated [GO:0006355]	nucleus [GO:0005634]	DNA-binding transcription factor activity [GO:0003700]; sequence-specific DNA binding [GO:0043565]; transcription regulatory region sequence-specific DNA binding [GO:0000976]
O80517	At2g44790	UCC2	UCC2__uclacyanin 2		anchored component of membrane [GO:0031225]; anchored component of plasma membrane [GO:0046658]; plasmodesma [GO:0009506]	electron transfer activity [GO:0009055]; metal ion binding [GO:0046872]
O80522	At1g09390		GDSL-like Lipase/Acylhydrolase superfamily protein	lipid catabolic process [GO:0016042]	chloroplast stroma [GO:0009570]; extracellular region [GO:0005576]	hydrolase activity, acting on ester bonds [GO:0016788]
O80526	At1g09430	ACLA-3	ACLA-3__ATP-citrate lyase A-3	acetyl-CoA biosynthetic process [GO:0006085]; lipid metabolic process [GO:0006629]	citrate lyase complex [GO:0009346]; cytosol [GO:0005829]; extracellular region [GO:0005576]	ATP binding [GO:0005524]; ATP citrate synthase activity [GO:0003878]
O80532	At1g09490		NAD(P)-binding Rossmann-fold superfamily protein		secretory vesicle [GO:0099503]	alcohol dehydrogenase (NAD+) activity [GO:0004022]; oxidoreductase activity [GO:0016491]; oxidoreductase activity, acting on the CH-OH group of donors, NAD or NADP as acceptor [GO:0016616]
O80543	At1g22800		S-adenosyl-L-methionine-dependent methyltransferases superfamily protein	methylation [GO:0032259]	mitochondrion [GO:0005739]	methyltransferase activity [GO:0008168]
O80548	At1g22730	MRF2	MRF2__MA3 domain-containing protein	negative regulation of transcription, DNA-templated [GO:0045892]; regulation of translation [GO:0006417]; response to absence of light [GO:0009646]; response to carbon starvation [GO:0090549]	cytosol [GO:0005829]; nucleus [GO:0005634]	ribosome binding [GO:0043022]
O80562	At2g43920	ATHOL2	ATHOL2_HOL2__S-adenosyl-L-methionine-dependent methyltransferases superfamily protein	methylation [GO:0032259]	cytosol [GO:0005829]	thiol S-methyltransferase activity [GO:0018708]
O80567	At2g43970	AtLARP6b	AtLARP6b_LARP6b__RNA-binding protein	RNA processing [GO:0006396]	nucleus [GO:0005634]; ribonucleoprotein complex [GO:1990904]	mRNA binding [GO:0003729]
O80568	At2g43980	AtITPK4	AtITPK4_ITPK4__inositol 1,3,4-trisphosphate 5/6-kinase 4	inositol phosphorylation [GO:0052746]; inositol trisphosphate metabolic process [GO:0032957]; myo-inositol hexakisphosphate biosynthetic process [GO:0010264]	cytoplasm [GO:0005737]; cytosol [GO:0005829]	ATP binding [GO:0005524]; inositol-1,3,4-trisphosphate 5-kinase activity [GO:0052726]; inositol-1,3,4-trisphosphate 6-kinase activity [GO:0052725]; inositol tetrakisphosphate 1-kinase activity [GO:0047325]; magnesium ion binding [GO:0000287]
O80574	At2g44040		Dihydrodipicolinate reductase, bacterial/plant	diaminopimelate biosynthetic process [GO:0019877]; lysine biosynthetic process via diaminopimelate [GO:0009089]	chloroplast [GO:0009507]; chloroplast stroma [GO:0009570]; cytosol [GO:0005829]	4-hydroxy-tetrahydrodipicolinate reductase [GO:0008839]; NADPH binding [GO:0070402]
O80575	At2g44050	COS1	COS1_COS1__6,7-dimethyl-8-ribityllumazine synthase / DMRL synthase / lumazine synthase / riboflavin synthase	riboflavin biosynthetic process [GO:0009231]	chloroplast [GO:0009507]; chloroplast stroma [GO:0009570]; riboflavin synthase complex [GO:0009349]	6,7-dimethyl-8-ribityllumazine synthase activity [GO:0000906]
O80576	At2g44060	LEA26	LEA26__Late embryogenesis abundant protein, group 2	response to cadmium ion [GO:0046686]; response to desiccation [GO:0009269]	cytosol [GO:0005829]; Golgi apparatus [GO:0005794]; plasma membrane [GO:0005886]; plasmodesma [GO:0009506]
O80585	At2g44160	MTHFR2	MTHFR2__methylenetetrahydrofolate reductase 2	methionine biosynthetic process [GO:0009086]; one-carbon metabolic process [GO:0006730]; tetrahydrofolate interconversion [GO:0035999]	cytosol [GO:0005829]	FAD binding [GO:0071949]; methylenetetrahydrofolate reductase (NAD(P)H) activity [GO:0004489]
O80596	At1g10050		glycosyl hydrolase family 10 protein / carbohydrate-binding domain-containing protein	xylan catabolic process [GO:0045493]		endo-1,4-beta-xylanase activity [GO:0031176]
O80623	At2g39360	CVY1	CVY1__Protein kinase superfamily protein	protein autophosphorylation [GO:0046777]	Golgi apparatus [GO:0005794]; integral component of membrane [GO:0016021]; plasma membrane [GO:0005886]; plasmodesma [GO:0009506]; secretory vesicle [GO:0099503]	ATP binding [GO:0005524]; protein kinase activity [GO:0004672]; protein serine/threonine kinase activity [GO:0004674]
O80626	At2g39390		Ribosomal L29 family protein	maturation of LSU-rRNA from tricistronic rRNA transcript (SSU-rRNA, 5.8S rRNA, LSU-rRNA) [GO:0000463]; translation [GO:0006412]	cytosolic large ribosomal subunit [GO:0022625]; cytosolic ribosome [GO:0022626]; Golgi apparatus [GO:0005794]	mRNA binding [GO:0003729]; structural constituent of ribosome [GO:0003735]
O80653	At1g77180	SKIP	SKIP__chromatin protein family	mRNA splicing, via spliceosome [GO:0000398]; positive regulation of transcription, DNA-templated [GO:0045893]; regulation of circadian rhythm [GO:0042752]; regulation of photoperiodism, flowering [GO:2000028]; response to abscisic acid [GO:0009737]; response to mannitol [GO:0010555]; response to salt stress [GO:0009651]; rhythmic process [GO:0048511]; RNA splicing [GO:0008380]; vegetative to repr…	mitochondrion [GO:0005739]; nuclear speck [GO:0016607]; nucleolus [GO:0005730]; nucleus [GO:0005634]; spliceosomal complex [GO:0005681]	pre-mRNA binding [GO:0036002]
O80678	At2g41060		RNA-binding (RRM/RBD/RNP motifs) family protein	cell death [GO:0008219]; defense response [GO:0006952]; ethylene biosynthetic process [GO:0009693]; leaf senescence [GO:0010150]	nucleus [GO:0005634]	RNA binding [GO:0003723]
O80690	At1g61820	BGLU46	BGLU46__beta glucosidase 46	carbohydrate metabolic process [GO:0005975]; lignin biosynthetic process [GO:0009809]		beta-glucosidase activity [GO:0008422]; coniferin beta-glucosidase activity [GO:0047782]; scopolin beta-glucosidase activity [GO:0102483]
O80713	At2g47130	AtSDR3	AtSDR3_SDR3__NAD(P)-binding Rossmann-fold superfamily protein	defense response to bacterium [GO:0042742]; plant-type hypersensitive response [GO:0009626]		oxidoreductase activity [GO:0016491]
O80725	At2g47000	ABCB4AtABCB4ATPGP4MDR4	ABCB4_AtABCB4_ATPGP4_MDR4_PGP4__ATP binding cassette subfamily B4	auxin-activated signaling pathway [GO:0009734]; auxin efflux [GO:0010315]; auxin influx [GO:0060919]; auxin polar transport [GO:0009926]; basipetal auxin transport [GO:0010540]; gravitropism [GO:0009630]; response to auxin [GO:0009733]; response to cytokinin [GO:0009735]; root hair elongation [GO:0048767]; transmembrane transport [GO:0055085]	cytosol [GO:0005829]; integral component of membrane [GO:0016021]; membrane [GO:0016020]; plasma membrane [GO:0005886]; plasmodesma [GO:0009506]	ATPase activity [GO:0016887]; ATPase-coupled transmembrane transporter activity [GO:0042626]; ATPase-coupled xenobiotic transmembrane transporter activity [GO:0008559]; ATP binding [GO:0005524]; auxin efflux transmembrane transporter activity [GO:0010329]; auxin influx transmembrane transporter activity [GO:0010328]
O80731	At2g46930	PAE3	PAE3__Pectinacetylesterase family protein	cell wall organization [GO:0071555]	extracellular region [GO:0005576]; plant-type cell wall [GO:0009505]	carboxylic ester hydrolase activity [GO:0052689]; pectin acetylesterase activity [GO:0052793]
O80734	At2g46900				cytosol [GO:0005829]
O80738	At1g60140	ATTPS10	ATTPS10_TPS10_TPS10__trehalose phosphate synthase	dephosphorylation [GO:0016311]	cytoplasm [GO:0005737]; cytosol [GO:0005829]	transferase activity, transferring glycosyl groups [GO:0016757]
O80763	At1g60420	AtNRX1	AtNRX1_NRX1__DC1 domain-containing protein	cell redox homeostasis [GO:0045454]; pollen tube growth [GO:0009860]; pollen tube guidance [GO:0010183]; regulation of pollen tube growth [GO:0080092]; response to cadmium ion [GO:0046686]	cytosol [GO:0005829]; nucleus [GO:0005634]	protein-disulfide reductase activity [GO:0047134]
O80765	At1g60440	ATCOAAATPANK1	ATCOAA_ATPANK1_PANK1__pantothenate kinase 1	coenzyme A biosynthetic process [GO:0015937]	cytosol [GO:0005829]; nucleus [GO:0005634]	ATP binding [GO:0005524]; pantothenate kinase activity [GO:0004594]
O80775	At2g34260	WDR55	WDR55__transducin family protein / WD-40 repeat family protein	determination of bilateral symmetry [GO:0009855]; developmental vegetative growth [GO:0080186]; embryo development ending in seed dormancy [GO:0009793]; embryo sac development [GO:0009553]; endosperm development [GO:0009960]; polar nucleus fusion [GO:0010197]; rRNA processing [GO:0006364]	cytoplasm [GO:0005737]; nucleus [GO:0005634]
O80800	At1g65290	mtACP2	mtACP2__mitochondrial acyl carrier protein 2	oxidation-reduction process [GO:0055114]	cytosol [GO:0005829]; mitochondrial matrix [GO:0005759]; mitochondrion [GO:0005739]; nucleus [GO:0005634]; respirasome [GO:0070469]	acyl binding [GO:0000035]; acyl carrier activity [GO:0000036]; cobalt ion binding [GO:0050897]; metal ion binding [GO:0046872]
O80816	At1g65450	GLC	GLC__HXXXD-type acyl-transferase family protein	double fertilization forming a zygote and endosperm [GO:0009567]	cytoplasm [GO:0005737]; nucleus [GO:0005634]	transferase activity, transferring acyl groups other than amino-acyl groups [GO:0016747]
O80834	At2g45850	AHL9	AHL9__AT hook motif DNA-binding family protein		nucleus [GO:0005634]	AT DNA binding [GO:0003680]
O80840	At2g45790	ATPMM	ATPMM_PMM__phosphomannomutase	GDP-mannose biosynthetic process [GO:0009298]; L-ascorbic acid biosynthetic process [GO:0019853]; mannose metabolic process [GO:0006013]; protein N-linked glycosylation [GO:0006487]; protein targeting to ER [GO:0045047]	cytosol [GO:0005829]	phosphomannomutase activity [GO:0004615]
O80842	At2g45770	CPFTSYFRD4	CPFTSY_FRD4__signal recognition particle receptor protein, chloroplast (FTSY)	protein targeting [GO:0006605]; SRP-dependent cotranslational protein targeting to membrane [GO:0006614]	chloroplast stroma [GO:0009570]; chloroplast thylakoid membrane [GO:0009535]; membrane [GO:0016020]	GTPase activity [GO:0003924]; GTP binding [GO:0005525]; metal ion binding [GO:0046872]; signal recognition particle binding [GO:0005047]
O80846	At2g45730	AtTRM6	AtTRM6_TRM6__eukaryotic initiation factor 3 gamma subunit family protein	tRNA methylation [GO:0030488]	nucleus [GO:0005634]; tRNA (m1A) methyltransferase complex [GO:0031515]	translation initiation factor activity [GO:0003743]
O80852	At2g30860	ATGSTF7ATGSTF9GLUTTR	ATGSTF7_ATGSTF9_GLUTTR_GSTF9__glutathione S-transferase PHI 9	defense response [GO:0006952]; defense response to bacterium [GO:0042742]; response to cadmium ion [GO:0046686]; response to zinc ion [GO:0010043]; toxin catabolic process [GO:0009407]	apoplast [GO:0048046]; chloroplast [GO:0009507]; chloroplast stroma [GO:0009570]; cytoplasm [GO:0005737]; cytosol [GO:0005829]; peroxisome [GO:0005777]; plasma membrane [GO:0005886]; plasmodesma [GO:0009506]; thylakoid [GO:0009579]; vacuole [GO:0005773]	copper ion binding [GO:0005507]; glutathione binding [GO:0043295]; glutathione peroxidase activity [GO:0004602]; glutathione transferase activity [GO:0004364]
O80858	At2g30930				chloroplast [GO:0009507]; peroxisome [GO:0005777]; plasma membrane [GO:0005886]
O80889	At2g32520		alpha/beta-Hydrolases superfamily protein	response to zinc ion [GO:0010043]	chloroplast [GO:0009507]; cytosol [GO:0005829]; endoplasmic reticulum [GO:0005783]	hydrolase activity [GO:0016787]; transferase activity, transferring acyl groups other than amino-acyl groups [GO:0016747]
O80897	At2g32600		hydroxyproline-rich glycoprotein family protein	spliceosomal complex assembly [GO:0000245]	catalytic step 2 spliceosome [GO:0071013]; U2 snRNP [GO:0005686]; U2-type prespliceosome [GO:0071004]	nucleic acid binding [GO:0003676]; zinc ion binding [GO:0008270]
O80902	At2g38490	CIPK22SnRK3.19	CIPK22_SnRK3.19__CBL-interacting protein kinase 22	signal transduction [GO:0007165]		ATP binding [GO:0005524]; protein serine/threonine kinase activity [GO:0004674]
O80910	At2g38410		ENTH/VHS/GAT family protein	protein transport to vacuole involved in ubiquitin-dependent protein catabolic process via the multivesicular body sorting pathway [GO:0043328]	cytoplasm [GO:0005737]; early endosome [GO:0005769]; early endosome membrane [GO:0031901]; multivesicular body [GO:0005771]; plasma membrane [GO:0005886]	ubiquitin binding [GO:0043130]
O80912	At2g38390		Peroxidase superfamily protein	hydrogen peroxide catabolic process [GO:0042744]; response to oxidative stress [GO:0006979]	extracellular region [GO:0005576]; vacuole [GO:0005773]	heme binding [GO:0020037]; metal ion binding [GO:0046872]; peroxidase activity [GO:0004601]
O80915	At2g38360	PRA1.B4	PRA1.B4__prenylated RAB acceptor 1.B4	vesicle-mediated transport [GO:0016192]	cytosol [GO:0005829]; endoplasmic reticulum [GO:0005783]; endosome [GO:0005768]; endosome membrane [GO:0010008]; Golgi apparatus [GO:0005794]; integral component of membrane [GO:0016021]; membrane [GO:0016020]; trans-Golgi network [GO:0005802]
O80925	At2g37550	AGD7ASP1	AGD7_ASP1__ARF-GAP domain 7	vesicle-mediated transport [GO:0016192]	cytosol [GO:0005829]; endoplasmic reticulum [GO:0005783]; Golgi apparatus [GO:0005794]; nucleus [GO:0005634]	GTPase activator activity [GO:0005096]; metal ion binding [GO:0046872]
O80929	At2g37600		Ribosomal protein L36e family protein	cytoplasmic translation [GO:0002181]	cytosolic large ribosomal subunit [GO:0022625]; endoplasmic reticulum [GO:0005783]	structural constituent of ribosome [GO:0003735]
O80934	At2g37660		NAD(P)-binding Rossmann-fold superfamily protein	defense response to bacterium [GO:0042742]	apoplast [GO:0048046]; chloroplast [GO:0009507]; chloroplast stroma [GO:0009570]; endoplasmic reticulum [GO:0005783]; thylakoid [GO:0009579]	copper ion binding [GO:0005507]
O80944	At2g37760	AKR4C8	AKR4C8__NAD(P)-linked oxidoreductase superfamily protein	oxidation-reduction process [GO:0055114]; response to cadmium ion [GO:0046686]; response to cold [GO:0009409]; response to salt stress [GO:0009651]; response to toxic substance [GO:0009636]; response to water deprivation [GO:0009414]	cytosol [GO:0005829]; endoplasmic reticulum [GO:0005783]	alcohol dehydrogenase (NADP+) activity [GO:0008106]; alditol:NADP+ 1-oxidoreductase activity [GO:0004032]; aldo-keto reductase (NADP) activity [GO:0004033]; NADP+ binding [GO:0070401]; oxidoreductase activity [GO:0016491]; steroid dehydrogenase activity [GO:0016229]
O80950	At2g39310	JAL22	JAL22__jacalin-related lectin 22			carbohydrate binding [GO:0030246]
O80977	At2g14740	ATVSR3BP80-2;2UXS2VSR2;2	ATVSR3_BP80-2;2_UXS2_VSR2;2_VSR3_VSR3__vaculolar sorting receptor 3	Golgi to vacuole transport [GO:0006896]; protein targeting to vacuole [GO:0006623]; ubiquitin-dependent protein catabolic process [GO:0006511]	clathrin-coated vesicle membrane [GO:0030665]; endosome [GO:0005768]; Golgi apparatus [GO:0005794]; Golgi cis cisterna [GO:0000137]; Golgi membrane [GO:0000139]; Golgi transport complex [GO:0017119]; integral component of membrane [GO:0016021]; late endosome membrane [GO:0031902]; membrane [GO:0016020]; mitochondrion [GO:0005739]; trans-Golgi network [GO:0005802]	calcium ion binding [GO:0005509]; ubiquitin protein ligase activity [GO:0061630]
O80988	At2g26080	AtGLDP2	AtGLDP2_GLDP2__glycine decarboxylase P-protein 2	glycine decarboxylation via glycine cleavage system [GO:0019464]	apoplast [GO:0048046]; chloroplast [GO:0009507]; chloroplast envelope [GO:0009941]; cytosol [GO:0005829]; glycine cleavage complex [GO:0005960]; mitochondrion [GO:0005739]; vacuole [GO:0005773]	ATP binding [GO:0005524]; glycine binding [GO:0016594]; glycine dehydrogenase (decarboxylating) activity [GO:0004375]; pyridoxal phosphate binding [GO:0030170]
O80990	At2g26060	CIA1emb1345	CIA1_emb1345__Transducin/WD40 repeat-like superfamily protein	iron-sulfur cluster assembly [GO:0016226]	CIA complex [GO:0097361]; nucleus [GO:0005634]
O80992	At2g26040	PYL2RCAR14	PYL2_RCAR14__PYR1-like 2	abscisic acid-activated signaling pathway [GO:0009738]; regulation of protein serine/threonine phosphatase activity [GO:0080163]	cytoplasm [GO:0005737]; nucleus [GO:0005634]; plasma membrane [GO:0005886]	abscisic acid binding [GO:0010427]; identical protein binding [GO:0042802]; protein homodimerization activity [GO:0042803]; protein phosphatase inhibitor activity [GO:0004864]; signaling receptor activity [GO:0038023]
O80996	At2g26000	BRIZ2	BRIZ2__zinc finger (C3HC4-type RING finger) family protein	regulation of seed germination [GO:0010029]	ubiquitin ligase complex [GO:0000151]	protein heterodimerization activity [GO:0046982]; ubiquitin binding [GO:0043130]; ubiquitin-protein transferase activity [GO:0004842]; zinc ion binding [GO:0008270]
O80998	At2g25980		Mannose-binding lectin superfamily protein		plasmodesma [GO:0009506]	carbohydrate binding [GO:0030246]
O81009	At2g22920	FPT1SCPL12	FPT1_SCPL12__serine carboxypeptidase-like 12	secondary metabolic process [GO:0019748]	extracellular region [GO:0005576]	serine-type carboxypeptidase activity [GO:0004185]; transferase activity, transferring acyl groups other than amino-acyl groups [GO:0016747]
O81010	At2g22930		UDP-Glycosyltransferase superfamily protein			UDP-glycosyltransferase activity [GO:0008194]
O81014	At2g26930	ATCDPMEKCMEKCMKISPEPDE277	ATCDPMEK_CDPMEK_CMEK_CMK_ISPE_PDE277__4-(cytidine 5'-phospho)-2-C-methyl-D-erithritol kinase	isopentenyl diphosphate biosynthetic process, methylerythritol 4-phosphate pathway [GO:0019288]; terpenoid biosynthetic process [GO:0016114]	chloroplast [GO:0009507]; chloroplast stroma [GO:0009570]	4-(cytidine 5'-diphospho)-2-C-methyl-D-erythritol kinase activity [GO:0050515]; ATP binding [GO:0005524]
O81024	At2g26830	CEK4emb1187	CEK4_emb1187__Protein kinase superfamily protein	phosphatidylethanolamine biosynthetic process [GO:0006646]; phospholipid biosynthetic process [GO:0008654]	plasma membrane [GO:0005886]	ATP binding [GO:0005524]; ethanolamine kinase activity [GO:0004305]
O81027	At2g26800		Aldolase superfamily protein	ketone body biosynthetic process [GO:0046951]; leucine catabolic process [GO:0006552]; lipid metabolic process [GO:0006629]	mitochondrial matrix [GO:0005759]; mitochondrion [GO:0005739]	hydroxymethylglutaryl-CoA lyase activity [GO:0004419]; metal ion binding [GO:0046872]
O81030	At2g46740	AtGulLO5	AtGulLO5_GulLO5__D-arabinono-1,4-lactone oxidase family protein	L-ascorbic acid biosynthetic process [GO:0019853]	cell wall [GO:0005618]; membrane [GO:0016020]	D-arabinono-1,4-lactone oxidase activity [GO:0003885]; FAD binding [GO:0071949]; L-gulonolactone oxidase activity [GO:0050105]
O81032	At2g46760	AtGulLO6	AtGulLO6_GulLO6__D-arabinono-1,4-lactone oxidase family protein	L-ascorbic acid biosynthetic process [GO:0019853]	membrane [GO:0016020]	D-arabinono-1,4-lactone oxidase activity [GO:0003885]; FAD binding [GO:0071949]; L-gulonolactone oxidase activity [GO:0050105]
O81047	At2g03270		DNA-binding protein, putative		spliceosomal complex [GO:0005681]	ATP binding [GO:0005524]; DNA binding [GO:0003677]; helicase activity [GO:0004386]
O81098	At3g22320	ATRPABC24.3NRPB5NRPD5RPB5A	ATRPABC24.3_NRPB5_NRPD5_RPB5A__Eukaryotic rpb5 RNA polymerase subunit family protein	transcription, DNA-templated [GO:0006351]	host cell nucleus [GO:0042025]; RNA polymerase I complex [GO:0005736]; RNA polymerase II, core complex [GO:0005665]; RNA polymerase III complex [GO:0005666]; RNA polymerase IV complex [GO:0000418]	DNA binding [GO:0003677]; DNA-directed 5'-3' RNA polymerase activity [GO:0003899]
O81126	At4g31580	At-RSZ22AtRSZ22RSZP22SRZ-22SRZ22	At-RSZ22_AtRSZ22_RSZ22_RSZP22_SRZ-22_SRZ22__serine/arginine-rich 22	mRNA cis splicing, via spliceosome [GO:0045292]; mRNA splicing, via spliceosome [GO:0000398]; regulation of alternative mRNA splicing, via spliceosome [GO:0000381]; RNA splicing [GO:0008380]	cytoplasm [GO:0005737]; nuclear speck [GO:0016607]; nucleolus [GO:0005730]; nucleus [GO:0005634]; plasma membrane [GO:0005886]; spliceosomal complex [GO:0005681]	mRNA binding [GO:0003729]; RNA binding [GO:0003723]; zinc ion binding [GO:0008270]
O81146	At5g35590	PAA1	PAA1__proteasome alpha subunit A1	proteasomal protein catabolic process [GO:0010498]; proteasomal ubiquitin-independent protein catabolic process [GO:0010499]; proteasome-mediated ubiquitin-dependent protein catabolic process [GO:0043161]; response to zinc ion [GO:0010043]	cytoplasm [GO:0005737]; cytosol [GO:0005829]; nucleus [GO:0005634]; plastid [GO:0009536]; proteasome complex [GO:0000502]; proteasome core complex [GO:0005839]; proteasome core complex, alpha-subunit complex [GO:0019773]; vacuolar membrane [GO:0005774]	endopeptidase activity [GO:0004175]; threonine-type endopeptidase activity [GO:0004298]
O81147	At2g05840	PAA2	PAA2__20S proteasome subunit PAA2	proteasomal protein catabolic process [GO:0010498]; proteasomal ubiquitin-independent protein catabolic process [GO:0010499]; proteasome-mediated ubiquitin-dependent protein catabolic process [GO:0043161]	cytoplasm [GO:0005737]; cytosol [GO:0005829]; cytosolic ribosome [GO:0022626]; mitochondrion [GO:0005739]; nucleus [GO:0005634]; polysomal ribosome [GO:0042788]; proteasome complex [GO:0000502]; proteasome core complex [GO:0005839]; proteasome core complex, alpha-subunit complex [GO:0019773]	endopeptidase activity [GO:0004175]; structural constituent of ribosome [GO:0003735]; threonine-type endopeptidase activity [GO:0004298]
O81148	At3g22110	PAC1	PAC1__20S proteasome alpha subunit C1	proteasomal protein catabolic process [GO:0010498]; proteasomal ubiquitin-independent protein catabolic process [GO:0010499]; proteasome-mediated ubiquitin-dependent protein catabolic process [GO:0043161]; response to cadmium ion [GO:0046686]	cytoplasm [GO:0005737]; cytosol [GO:0005829]; cytosolic ribosome [GO:0022626]; mitochondrion [GO:0005739]; nucleus [GO:0005634]; proteasome complex [GO:0000502]; proteasome core complex [GO:0005839]; proteasome core complex, alpha-subunit complex [GO:0019773]; vacuole [GO:0005773]	endopeptidase activity [GO:0004175]; threonine-type endopeptidase activity [GO:0004298]
O81149	At1g53850	ATPAE1	ATPAE1_PAE1__20S proteasome alpha subunit E1	proteasomal protein catabolic process [GO:0010498]; proteasomal ubiquitin-independent protein catabolic process [GO:0010499]; proteasome-mediated ubiquitin-dependent protein catabolic process [GO:0043161]; response to cadmium ion [GO:0046686]	cytoplasm [GO:0005737]; cytosol [GO:0005829]; cytosolic ribosome [GO:0022626]; nucleus [GO:0005634]; plasma membrane [GO:0005886]; polysomal ribosome [GO:0042788]; proteasome complex [GO:0000502]; proteasome core complex [GO:0005839]; proteasome core complex, alpha-subunit complex [GO:0019773]; vacuolar membrane [GO:0005774]	endopeptidase activity [GO:0004175]; ribonuclease activity [GO:0004540]; structural constituent of ribosome [GO:0003735]; threonine-type endopeptidase activity [GO:0004298]
O81153	At1g77440	PBC2	PBC2__20S proteasome beta subunit C2	proteasomal protein catabolic process [GO:0010498]; proteasomal ubiquitin-independent protein catabolic process [GO:0010499]; proteasome-mediated ubiquitin-dependent protein catabolic process [GO:0043161]	cytoplasm [GO:0005737]; mitochondrion [GO:0005739]; nucleus [GO:0005634]; proteasome complex [GO:0000502]; proteasome core complex [GO:0005839]; proteasome core complex, beta-subunit complex [GO:0019774]	endopeptidase activity [GO:0004175]; threonine-type endopeptidase activity [GO:0004298]
O81235	At3g10920	ATMSD1AtSOD1MEE33	ATMSD1_AtSOD1_MEE33_MSD1__manganese superoxide dismutase 1	defense response to bacterium [GO:0042742]; embryo development ending in seed dormancy [GO:0009793]; response to zinc ion [GO:0010043]	cytosol [GO:0005829]; mitochondrial matrix [GO:0005759]; mitochondrion [GO:0005739]	copper ion binding [GO:0005507]; manganese ion binding [GO:0030145]; metal ion binding [GO:0046872]; superoxide dismutase activity [GO:0004784]
O81283	At4g02510	ATTOC159PPI2TOC160TOC86	ATTOC159_PPI2_TOC159_TOC160_TOC86__translocon at the outer envelope membrane of chloroplasts 159	protein import into chloroplast stroma [GO:0045037]; protein targeting to chloroplast [GO:0045036]	chloroplast [GO:0009507]; chloroplast envelope [GO:0009941]; chloroplast outer membrane [GO:0009707]; cytosol [GO:0005829]; integral component of membrane [GO:0016021]; plastid [GO:0009536]; TOC-TIC supercomplex I [GO:0061927]	chaperone binding [GO:0051087]; G protein-coupled receptor activity [GO:0004930]; GTPase activity [GO:0003924]; GTP binding [GO:0005525]; metal ion binding [GO:0046872]; ribosomal small subunit binding [GO:0043024]; transmembrane signaling receptor activity [GO:0004888]
O81296	At4g02370		Protein of unknown function, DUF538		vacuolar membrane [GO:0005774]; vacuole [GO:0005773]
O81299	At4g02340		alpha/beta-Hydrolases superfamily protein		peroxisome [GO:0005777]	hydrolase activity [GO:0016787]
O81325	At4g00231	MEE50	MEE50__ARM repeat superfamily protein	embryo development ending in seed dormancy [GO:0009793]
O81416	At4g02290	AtGH9B13	AtGH9B13_GH9B13__glycosyl hydrolase 9B13	cellulose catabolic process [GO:0030245]; cell wall organization [GO:0071555]	extracellular region [GO:0005576]	cellulase activity [GO:0008810]
O81439	At4g04020	FIBFIB1aPGL35	FIB_FIB1a_PGL35__fibrillin	photoinhibition [GO:0010205]; response to abscisic acid [GO:0009737]; response to cold [GO:0009409]	chloroplast [GO:0009507]; chloroplast stroma [GO:0009570]; chloroplast thylakoid [GO:0009534]; chloroplast thylakoid membrane [GO:0009535]; cytosol [GO:0005829]; nucleus [GO:0005634]; plastid [GO:0009536]; plastoglobule [GO:0010287]; stromule [GO:0010319]; thylakoid [GO:0009579]; thylakoid lumen [GO:0031977]
O81488	At5g26210	AL4	AL4__alfin-like 4	chromatin organization [GO:0006325]; regulation of transcription, DNA-templated [GO:0006355]	cytosol [GO:0005829]; nucleus [GO:0005634]	metal ion binding [GO:0046872]; methylated histone binding [GO:0035064]; transcription regulatory region sequence-specific DNA binding [GO:0000976]
O81493	At5g26260		TRAF-like family protein		plasmodesma [GO:0009506]
O81498	At5g26310	UGT72E3	UGT72E3__UDP-Glycosyltransferase superfamily protein			coniferyl-alcohol glucosyltransferase activity [GO:0047209]; daphnetin 4-O-beta-glucosyltransferase activity [GO:0102359]; esculetin 4-O-beta-glucosyltransferase activity [GO:0102361]; hydroxycinnamate 4-beta-glucosyltransferase activity [GO:0047218]
O81500	At5g26330		Cupredoxin superfamily protein		anchored component of membrane [GO:0031225]; anchored component of plasma membrane [GO:0046658]	electron transfer activity [GO:0009055]
O81629	At4g10840	KLCR1	KLCR1__Tetratricopeptide repeat (TPR)-like superfamily protein		cytoplasm [GO:0005737]; cytosol [GO:0005829]; microtubule [GO:0005874]; plasma membrane [GO:0005886]
O81641	At5g54140	ILL3	ILL3__IAA-leucine-resistant (ILR1)-like 3	auxin metabolic process [GO:0009850]		hydrolase activity [GO:0016787]; IAA-amino acid conjugate hydrolase activity [GO:0010178]; metal ion binding [GO:0046872]
O81644	At2g41740	ATVLN2	ATVLN2_VLN2__villin 2	actin filament bundle assembly [GO:0051017]; actin filament capping [GO:0051693]; actin filament severing [GO:0051014]	cytoskeleton [GO:0005856]; cytosol [GO:0005829]	actin filament binding [GO:0051015]
O81645	At3g57410	ATVLN3	ATVLN3_VLN3__villin 3	actin filament bundle assembly [GO:0051017]; actin filament capping [GO:0051693]; actin filament severing [GO:0051014]	actin filament [GO:0005884]; cytoplasm [GO:0005737]; cytosol [GO:0005829]	actin filament binding [GO:0051015]
O81716	At2g25070		Protein phosphatase 2C family protein	response to abscisic acid [GO:0009737]	plasma membrane [GO:0005886]; vacuole [GO:0005773]	magnesium-dependent protein serine/threonine phosphatase activity [GO:0004724]; metal ion binding [GO:0046872]; protein serine/threonine phosphatase activity [GO:0004722]
O81746	At4g23500		Pectin lyase-like superfamily protein	carbohydrate metabolic process [GO:0005975]	cell wall [GO:0005618]	lyase activity [GO:0016829]; polygalacturonase activity [GO:0004650]
O81769	At4g31790		Tetrapyrrole (Corrin/Porphyrin) Methylases	methylation [GO:0032259]; peptidyl-diphthamide biosynthetic process from peptidyl-histidine [GO:0017183]		diphthine synthase activity [GO:0004164]
O81829	At4g27260	GH3.5WES1	GH3.5_WES1__Auxin-responsive GH3 family protein	auxin homeostasis [GO:0010252]; camalexin biosynthetic process [GO:0010120]; positive regulation of camalexin biosynthetic process [GO:1901183]; response to auxin [GO:0009733]	cytoplasm [GO:0005737]	acid-amino acid ligase activity [GO:0016881]; indole-3-acetic acid amido synthetase activity [GO:0010279]
O81852	At4g19710	AK-HSDHAK-HSDH II	AK-HSDH_AK-HSDH II__aspartate kinase-homoserine dehydrogenase ii	aspartate family amino acid biosynthetic process [GO:0009067]; homoserine biosynthetic process [GO:0009090]; lysine biosynthetic process via diaminopimelate [GO:0009089]; methionine biosynthetic process [GO:0009086]; threonine biosynthetic process [GO:0009088]	chloroplast [GO:0009507]; chloroplast stroma [GO:0009570]	aspartate kinase activity [GO:0004072]; ATP binding [GO:0005524]; homoserine dehydrogenase activity [GO:0004412]; NADP binding [GO:0050661]
O81862	At4g19810	ChiC	ChiC__Glycosyl hydrolase family protein with chitinase insertion domain	chitin catabolic process [GO:0006032]; polysaccharide catabolic process [GO:0000272]; response to abscisic acid [GO:0009737]; response to jasmonic acid [GO:0009753]; response to salt stress [GO:0009651]	cell wall [GO:0005618]; extracellular region [GO:0005576]; secretory vesicle [GO:0099503]	chitinase activity [GO:0004568]; chitin binding [GO:0008061]; endochitinase activity [GO:0008843]; exochitinase activity [GO:0035885]
O81865	At4g19840	AN5ATPP2-A1ATPP2A-1	AN5_ATPP2-A1_ATPP2A-1_PP2-A1__phloem protein 2-A1	response to insect [GO:0009625]		carbohydrate binding [GO:0030246]; proteoglycan binding [GO:0043394]
O81884	At4g33670		NAD(P)-linked oxidoreductase superfamily protein	galactose metabolic process [GO:0006012]; L-ascorbic acid biosynthetic process [GO:0019853]	cytosol [GO:0005829]	L-galactose dehydrogenase activity [GO:0010349]; oxidoreductase activity [GO:0016491]
O81888	At4g33720	AtCAPE3	AtCAPE3__CAP (Cysteine-rich secretory proteins, Antigen 5, and Pathogenesis-related 1 protein) superfamily protein	defense response [GO:0006952]; response to biotic stimulus [GO:0009607]	extracellular space [GO:0005615]
O82089	At3g56240	CCH	CCH__copper chaperoneCCH__copper chaperone	cellular copper ion homeostasis [GO:0006878]; copper ion transport [GO:0006825]; response to cadmium ion [GO:0046686]	chloroplast [GO:0009507]; cytosol [GO:0005829]	copper chaperone activity [GO:0016531]; protein domain specific binding [GO:0019904]
O82122	At5g24770	ATVSP2	ATVSP2_VSP2__vegetative storage protein 2	defense response to insect [GO:0002213]; response to copper ion [GO:0046688]; response to insect [GO:0009625]; response to jasmonic acid [GO:0009753]; response to oxidative stress [GO:0006979]; response to wounding [GO:0009611]	cytosolic ribosome [GO:0022626]; vacuole [GO:0005773]	acid phosphatase activity [GO:0003993]; nutrient reservoir activity [GO:0045735]
O82169	At2g35240	MORF6	MORF6__plastid developmental protein DAG, putative	cytidine to uridine editing [GO:0016554]; mitochondrial mRNA modification [GO:0080156]; mRNA processing [GO:0006397]	endoplasmic reticulum [GO:0005783]; mitochondrion [GO:0005739]	protein dimerization activity [GO:0046983]; protein homodimerization activity [GO:0042803]
O82179	At2g35120		Single hybrid motif superfamily protein	glycine decarboxylation via glycine cleavage system [GO:0019464]	glycine cleavage complex [GO:0005960]; mitochondrion [GO:0005739]	ATP binding [GO:0005524]
O82191	At2g19900	ATNADP-ME1	ATNADP-ME1_NADP-ME1__NADP-malic enzyme 1	malate metabolic process [GO:0006108]; pyruvate metabolic process [GO:0006090]	chloroplast [GO:0009507]; cytosol [GO:0005829]; mitochondrion [GO:0005739]	malate dehydrogenase (decarboxylating) (NAD+) activity [GO:0004471]; malate dehydrogenase (decarboxylating) (NADP+) activity [GO:0004473]; malic enzyme activity [GO:0004470]; metal ion binding [GO:0046872]; NAD binding [GO:0051287]; oxaloacetate decarboxylase activity [GO:0008948]
O82200	At2g19800	MIOX2	MIOX2__myo-inositol oxygenase 2	inositol catabolic process [GO:0019310]; L-ascorbic acid biosynthetic process [GO:0019853]	cytoplasm [GO:0005737]	inositol oxygenase activity [GO:0050113]; iron ion binding [GO:0005506]
O82201	At2g19790	AP4S	AP4S__SNARE-like superfamily protein	protein transport [GO:0015031]; vesicle-mediated transport [GO:0016192]	AP-4 adaptor complex [GO:0030124]; clathrin-coated pit [GO:0005905]; intracellular membrane-bounded organelle [GO:0043231]; trans-Golgi network [GO:0005802]
O82204	At2g19730		Ribosomal L28e protein family	adaxial/abaxial pattern specification [GO:0009955]; leaf morphogenesis [GO:0009965]; translation [GO:0006412]	cell wall [GO:0005618]; chloroplast [GO:0009507]; cytoplasm [GO:0005737]; cytosolic large ribosomal subunit [GO:0022625]; cytosolic ribosome [GO:0022626]; mitochondrion [GO:0005739]; nucleolus [GO:0005730]; nucleoplasm [GO:0005654]; nucleus [GO:0005634]; plasma membrane [GO:0005886]; plasmodesma [GO:0009506]	structural constituent of ribosome [GO:0003735]
O82210	At2g19670	ATPRMT1A	ATPRMT1A_PRMT1A__protein arginine methyltransferase 1A	chromatin organization [GO:0006325]	cytosol [GO:0005829]; nucleus [GO:0005634]	protein-arginine N-methyltransferase activity [GO:0016274]
O82233	At2g24050	eIFiso4G2	eIFiso4G2__MIF4G domain-containing protein / MA3 domain-containing protein		cytosol [GO:0005829]; eukaryotic translation initiation factor 4F complex [GO:0016281]	mRNA binding [GO:0003729]; translation initiation factor activity [GO:0003743]
O82240	At2g47710		Adenine nucleotide alpha hydrolases-like superfamily protein		cytosol [GO:0005829]; Golgi apparatus [GO:0005794]; plasma membrane [GO:0005886]; vacuole [GO:0005773]	hydrolase activity [GO:0016787]
O82261	At2g47940	DEG2DEGP2EMB3117	DEG2_DEGP2_EMB3117__DEGP protease 2	chloroplast organization [GO:0009658]; photosystem II repair [GO:0010206]; protein catabolic process [GO:0030163]; proteolysis [GO:0006508]	chloroplast [GO:0009507]; chloroplast envelope [GO:0009941]; chloroplast stroma [GO:0009570]; chloroplast stromal thylakoid [GO:0009533]; chloroplast thylakoid membrane [GO:0009535]; cytosol [GO:0005829]	serine-type endopeptidase activity [GO:0004252]
O82263	At2g47960
O82264	At2g47970		Nuclear pore localisation protein NPL4	proteasome-mediated ubiquitin-dependent protein catabolic process [GO:0043161]; ubiquitin-dependent protein catabolic process [GO:0006511]	cytosol [GO:0005829]; nucleus [GO:0005634]	ubiquitin binding [GO:0043130]; ubiquitin protein ligase binding [GO:0031625]
O82265	At2g47980	ATSCC3	ATSCC3_SCC3__sister-chromatid cohesion protein 3	cell division [GO:0051301]; meiotic sister chromatid cohesion, centromeric [GO:0051754]; monopolar spindle attachment to meiosis I kinetochore [GO:0051455]; sister chromatid cohesion [GO:0007062]	chromatin [GO:0000785]; chromosome [GO:0005694]; cohesin complex [GO:0008278]; nucleus [GO:0005634]	chromatin binding [GO:0003682]
O82266	At2g47990	EDA13EDA19SWA1	EDA13_EDA19_SWA1__transducin family protein / WD-40 repeat family protein	cell cycle [GO:0007049]; cell division [GO:0051301]; embryo sac development [GO:0009553]; megagametogenesis [GO:0009561]; positive regulation of transcription by RNA polymerase I [GO:0045943]; rRNA processing [GO:0006364]	Cul4-RING E3 ubiquitin ligase complex [GO:0080008]; nucleolus [GO:0005730]
O82290	At2g35500	SKL2	SKL2__shikimate kinase like 2	phosphorylation [GO:0016310]	chloroplast [GO:0009507]
O82291	At2g35490		Plastid-lipid associated protein PAP / fibrillin family protein		chloroplast [GO:0009507]; chloroplast thylakoid [GO:0009534]; chloroplast thylakoid membrane [GO:0009535]; endoplasmic reticulum [GO:0005783]; plastid [GO:0009536]; plastoglobule [GO:0010287]; thylakoid [GO:0009579]
O82299	At2g35410		RNA-binding (RRM/RBD/RNP motifs) family protein		chloroplast [GO:0009507]; chloroplast stroma [GO:0009570]; cytoplasm [GO:0005737]; endoplasmic reticulum [GO:0005783]; nucleus [GO:0005634]; ribonucleoprotein complex [GO:1990904]; thylakoid [GO:0009579]	mRNA binding [GO:0003729]
O82306	At2g25910		3'-5' exonuclease domain-containing protein / K homology domain-containing protein / KH domain-containing protein			3'-5' exonuclease activity [GO:0008408]; RNA binding [GO:0003723]
O82314	At2g25830		YebC-related		chloroplast [GO:0009507]; vacuole [GO:0005773]
O82343	At2g46260	LRB1	LRB1__BTB/POZ/Kelch-associated protein	protein ubiquitination [GO:0016567]; response to red light [GO:0010114]	nucleus [GO:0005634]	protein heterodimerization activity [GO:0046982]; protein homodimerization activity [GO:0042803]
O82355	At2g46140	LEA27	LEA27__Late embryogenesis abundant protein	response to desiccation [GO:0009269]	cytosol [GO:0005829]; plasma membrane [GO:0005886]
O82357	At2g46110	KPHMT1PANB1	KPHMT1_PANB1__ketopantoate hydroxymethyltransferase 1	pantothenate biosynthetic process [GO:0015940]	mitochondrion [GO:0005739]	3-methyl-2-oxobutanoate hydroxymethyltransferase activity [GO:0003864]; magnesium ion binding [GO:0000287]
O82381	At2g29750	UGT71C1	UGT71C1__UDP-glucosyl transferase 71C1			daphnetin 3-O-glucosyltransferase activity [GO:0102360]; flavonol 3-O-glucosyltransferase activity [GO:0047893]; flavonol 7-O-beta-glucosyltransferase activity [GO:0033836]; myricetin 3-O-glucosyltransferase activity [GO:0102425]; quercetin 3'-O-glucosyltransferase activity [GO:0080045]; quercetin 7-O-glucosyltransferase activity [GO:0080044]; UDP-glucosyltransferase activity [GO:0035251]
O82382	At2g29740	UGT71C2	UGT71C2__UDP-glucosyl transferase 71C2			quercetin 3'-O-glucosyltransferase activity [GO:0080045]; quercetin 3-O-glucosyltransferase activity [GO:0080043]; quercetin 7-O-glucosyltransferase activity [GO:0080044]
O82383	At2g29730	UGT71D1	UGT71D1__UDP-glucosyl transferase 71D1			daphnetin 3-O-glucosyltransferase activity [GO:0102360]; flavonol 3-O-glucosyltransferase activity [GO:0047893]; myricetin 3-O-glucosyltransferase activity [GO:0102425]; quercetin 3-O-glucosyltransferase activity [GO:0080043]
O82392	At2g29630	PYTHIC	PY_THIC__thiaminC	response to vitamin B1 [GO:0010266]; thiamine biosynthetic process [GO:0009228]; thiamine diphosphate biosynthetic process [GO:0009229]	chloroplast [GO:0009507]; chloroplast stroma [GO:0009570]; plastid [GO:0009536]	4 iron, 4 sulfur cluster binding [GO:0051539]; carbon-carbon lyase activity [GO:0016830]; iron-sulfur cluster binding [GO:0051536]; metal ion binding [GO:0046872]; protein domain specific binding [GO:0019904]
O82399	At2g22780	PMDH1	PMDH1__peroxisomal NAD-malate dehydrogenase 1	glyoxylate cycle [GO:0006097]; malate metabolic process [GO:0006108]; regulation of fatty acid beta-oxidation [GO:0031998]; regulation of photorespiration [GO:0080093]; tricarboxylic acid cycle [GO:0006099]	chloroplast [GO:0009507]; cytoplasm [GO:0005737]; peroxisome [GO:0005777]	L-malate dehydrogenase activity [GO:0030060]
O82413	At3g46100	ATHRS1	ATHRS1_HRS1__Histidyl-tRNA synthetase 1	histidyl-tRNA aminoacylation [GO:0006427]	chloroplast [GO:0009507]; mitochondrion [GO:0005739]	ATP binding [GO:0005524]; histidine-tRNA ligase activity [GO:0004821]
O82462	At5g26710		Glutamyl/glutaminyl-tRNA synthetase, class Ic	glutaminyl-tRNA aminoacylation [GO:0006425]; glutamyl-tRNA aminoacylation [GO:0006424]	cytosol [GO:0005829]; plastid [GO:0009536]	ATP binding [GO:0005524]; glutamate-tRNA ligase activity [GO:0004818]; glutamine-tRNA ligase activity [GO:0004819]
O82487	At4g10750		Phosphoenolpyruvate carboxylase family protein		cytoplasm [GO:0005737]; cytosol [GO:0005829]; mitochondrion [GO:0005739]; plastid [GO:0009536]	aldehyde-lyase activity [GO:0016832]
O82491	At4g10710	SPT16	SPT16__global transcription factor C	DNA repair [GO:0006281]; DNA replication [GO:0006260]; DNA replication-independent nucleosome organization [GO:0034724]; positive regulation of transcription elongation from RNA polymerase II promoter [GO:0032968]; transcription elongation from RNA polymerase II promoter [GO:0006368]; vegetative to reproductive phase transition of meristem [GO:0010228]	FACT complex [GO:0035101]; nuclear euchromatin [GO:0005719]; nucleolus [GO:0005730]; nucleus [GO:0005634]	histone binding [GO:0042393]; nucleosome binding [GO:0031491]
O82514	At5g63400	ADK1	ADK1__adenylate kinase 1	nucleoside diphosphate metabolic process [GO:0009132]; purine nucleotide metabolic process [GO:0006163]; response to cadmium ion [GO:0046686]	cytoplasm [GO:0005737]; cytosol [GO:0005829]; mitochondrion [GO:0005739]; plastid [GO:0009536]; vacuolar membrane [GO:0005774]	adenylate kinase activity [GO:0004017]; ATP binding [GO:0005524]; copper ion binding [GO:0005507]
O82533	At2g36250	ATFTSZ2-1	ATFTSZ2-1_FTSZ2-1__Tubulin/FtsZ family protein	chloroplast fission [GO:0010020]; organelle fission [GO:0048285]	chloroplast [GO:0009507]; chloroplast stroma [GO:0009570]; chloroplast thylakoid [GO:0009534]; chloroplast thylakoid membrane [GO:0009535]; cytoplasm [GO:0005737]; endoplasmic reticulum [GO:0005783]	GTPase activity [GO:0003924]; GTP binding [GO:0005525]; protein self-association [GO:0043621]
O82597	At4g01480	AtPPa5	AtPPa5_PPa5__pyrophosphorylase 5	phosphate-containing compound metabolic process [GO:0006796]	cytosol [GO:0005829]; nucleoplasm [GO:0005654]	inorganic diphosphatase activity [GO:0004427]; magnesium ion binding [GO:0000287]
O82638	At4g32960			positive regulation of DNA repair [GO:0045739]	BRCA1-A complex [GO:0070531]; BRISC complex [GO:0070552]
O82647	At4g33070	AtPDC1	AtPDC1_PDC1__Thiamine pyrophosphate dependent pyruvate decarboxylase family protein	cellular response to hypoxia [GO:0071456]; response to anoxia [GO:0034059]	cytosol [GO:0005829]; plasma membrane [GO:0005886]	carboxy-lyase activity [GO:0016831]; magnesium ion binding [GO:0000287]; pyruvate decarboxylase activity [GO:0004737]; thiamine pyrophosphate binding [GO:0030976]
O82656	At1g71860	ATPTP1	ATPTP1_PTP1__protein tyrosine phosphatase 1	defense response [GO:0006952]; intracellular signal transduction [GO:0035556]; negative regulation of defense response [GO:0031348]	cytoplasm [GO:0005737]; nucleus [GO:0005634]; plasma membrane [GO:0005886]	kinase binding [GO:0019900]; MAP kinase tyrosine phosphatase activity [GO:0033550]; protein tyrosine phosphatase activity [GO:0004725]
O82662	At2g20420		ATP citrate lyase (ACL) family protein	response to cadmium ion [GO:0046686]; succinyl-CoA metabolic process [GO:0006104]; tricarboxylic acid cycle [GO:0006099]	mitochondrion [GO:0005739]; succinate-CoA ligase complex [GO:0042709]	ATP binding [GO:0005524]; copper ion binding [GO:0005507]; magnesium ion binding [GO:0000287]; succinate-CoA ligase (ADP-forming) activity [GO:0004775]; succinate-CoA ligase (GDP-forming) activity [GO:0004776]
O82663	At5g66760	SDH1-1	SDH1-1__succinate dehydrogenase 1-1	mitochondrial electron transport, succinate to ubiquinone [GO:0006121]; tricarboxylic acid cycle [GO:0006099]	cell wall [GO:0005618]; mitochondrial respiratory chain complex II, succinate dehydrogenase complex (ubiquinone) [GO:0005749]; mitochondrion [GO:0005739]; plastid [GO:0009536]; respiratory chain complex II [GO:0045273]	ATP binding [GO:0005524]; cobalt ion binding [GO:0050897]; electron transfer activity [GO:0009055]; flavin adenine dinucleotide binding [GO:0050660]; oxidoreductase activity [GO:0016491]; succinate dehydrogenase (ubiquinone) activity [GO:0008177]; succinate dehydrogenase activity [GO:0000104]
O82734	At5g27840	AUN2TOPP8	AUN2_TOPP8__Calcineurin-like metallo-phosphoesterase superfamily protein	pollen tube growth [GO:0009860]; root hair cell tip growth [GO:0048768]	cytoplasm [GO:0005737]; cytosol [GO:0005829]; nucleus [GO:0005634]	metal ion binding [GO:0046872]; protein serine/threonine phosphatase activity [GO:0004722]
O82762	At2g25970		KH domain-containing protein	regulation of gene expression [GO:0010468]	cytoplasm [GO:0005737]; cytosol [GO:0005829]; nucleus [GO:0005634]; vacuole [GO:0005773]	mRNA binding [GO:0003729]
O82768	At1g31860	AT-IEHISN2	AT-IE_HISN2__histidine biosynthesis bifunctional protein (HISIE)	histidine biosynthetic process [GO:0000105]	chloroplast [GO:0009507]; chloroplast stroma [GO:0009570]; cytosol [GO:0005829]	ATP binding [GO:0005524]; phosphoribosyl-AMP cyclohydrolase activity [GO:0004635]; phosphoribosyl-ATP diphosphatase activity [GO:0004636]
O82772	At3g03640	BGLU25GLUC	BGLU25_GLUC__beta glucosidase 25	carbohydrate metabolic process [GO:0005975]; glucosinolate catabolic process [GO:0019762]; response to salt stress [GO:0009651]	endoplasmic reticulum [GO:0005783]	beta-glucosidase activity [GO:0008422]
O82782	At2g36230	APG10HISN3	APG10_HISN3__Aldolase-type TIM barrel family protein	histidine biosynthetic process [GO:0000105]; tryptophan biosynthetic process [GO:0000162]	chloroplast [GO:0009507]; cytoplasm [GO:0005737]	1-(5-phosphoribosyl)-5-[(5-phosphoribosylamino)methylideneamino]imidazole-4-carboxamide isomerase activity [GO:0003949]
O82790	At2g45990			methylation [GO:0032259]; SNARE complex assembly [GO:0035493]	chloroplast [GO:0009507]; chloroplast stroma [GO:0009570]; cytosol [GO:0005829]; endosome [GO:0005768]; lytic vacuole [GO:0000323]	methyltransferase activity [GO:0008168]; SNARE binding [GO:0000149]
O82796	At1g18640	PSPPSP1	PSP_PSP1__3-phosphoserine phosphatase	dephosphorylation [GO:0016311]; embryo development ending in seed dormancy [GO:0009793]; L-serine biosynthetic process [GO:0006564]; L-serine metabolic process [GO:0006563]; pollen development [GO:0009555]; root development [GO:0048364]; sulfur amino acid metabolic process [GO:0000096]	chloroplast [GO:0009507]; cytoplasm [GO:0005737]; plastid [GO:0009536]	calcium ion binding [GO:0005509]; magnesium ion binding [GO:0000287]; phosphatase activity [GO:0016791]; phosphoserine phosphatase activity [GO:0004647]
O82808	At2g25950		Protein of unknown function (DUF1000)
P05466	At2g45300		RNA 3'-terminal phosphate cyclase/enolpyruvate transferase, alpha/beta	aromatic amino acid family biosynthetic process [GO:0009073]; chorismate biosynthetic process [GO:0009423]	chloroplast [GO:0009507]; chloroplast stroma [GO:0009570]	3-phosphoshikimate 1-carboxyvinyltransferase activity [GO:0003866]
P06525	At1g77120	ADHADH1ATADHATADH1	ADH_ADH1_ATADH_ATADH1__alcohol dehydrogenase 1	cellular response to hypoxia [GO:0071456]; formaldehyde catabolic process [GO:0046294]; positive regulation of cellular response to hypoxia [GO:1900039]; response to abscisic acid [GO:0009737]; response to cadmium ion [GO:0046686]; response to caffeine [GO:0031000]; response to cold [GO:0009409]; response to estradiol [GO:0032355]; response to flooding [GO:0009413]; response to hydrogen peroxide …	cytosol [GO:0005829]; plasma membrane [GO:0005886]	alcohol dehydrogenase (NAD+) activity [GO:0004022]; alcohol dehydrogenase activity, zinc-dependent [GO:0004024]; nucleotide binding [GO:0000166]; protein homodimerization activity [GO:0042803]; S-(hydroxymethyl)glutathione dehydrogenase activity [GO:0051903]; zinc ion binding [GO:0008270]
P0C895	At2g30105
P0C896	At3g02650		Tetratricopeptide repeat (TPR)-like superfamily protein		mitochondrion [GO:0005739]
P0CJ46	At2g37620	AAc1ACT1	AAc1_ACT1__actin 1	developmental growth [GO:0048589]; root hair elongation [GO:0048767]	cell wall [GO:0005618]; cytoplasm [GO:0005737]; cytoskeleton [GO:0005856]; cytosol [GO:0005829]; endoplasmic reticulum [GO:0005783]; plasma membrane [GO:0005886]; plasmodesma [GO:0009506]	ATP binding [GO:0005524]; structural constituent of cytoskeleton [GO:0005200]
P0CZ23	At1g06290	ACX3ATACX3	ACX3_ATACX3__acyl-CoA oxidase 3	fatty acid beta-oxidation [GO:0006635]; fatty acid beta-oxidation using acyl-CoA oxidase [GO:0033540]; lipid homeostasis [GO:0055088]; medium-chain fatty acid metabolic process [GO:0051791]	extracellular region [GO:0005576]; peroxisome [GO:0005777]	acyl-CoA oxidase activity [GO:0003997]; FAD binding [GO:0071949]; fatty acid binding [GO:0005504]; flavin adenine dinucleotide binding [GO:0050660]
P0DH85	At2g24700		Transcriptional factor B3 family protein		nucleus [GO:0005634]	DNA binding [GO:0003677]
P0DH95	At5g37780	ACAM-1CAM1TCH1	ACAM-1_CAM1_TCH1__calmodulin 1	calcium-mediated signaling [GO:0019722]	cytoplasm [GO:0005737]; plasma membrane [GO:0005886]	calcium ion binding [GO:0005509]
P0DH99	At1g07940		GTP binding Elongation factor Tu family protein	translation [GO:0006412]; translational elongation [GO:0006414]	mitochondrion [GO:0005739]; plasma membrane [GO:0005886]; plasmodesma [GO:0009506]	GTPase activity [GO:0003924]; GTP binding [GO:0005525]; translation elongation factor activity [GO:0003746]
P0DI06	At1g25211		F-box family protein
P0DI07	At1g71920	HISN6B	HISN6B__HISTIDINE BIOSYNTHESIS 6B	histidine biosynthetic process [GO:0000105]	chloroplast stroma [GO:0009570]	histidinol-phosphate transaminase activity [GO:0004400]; pyridoxal phosphate binding [GO:0030170]
P0DI76	At3g25820	ATTPS-CINTPS23	ATTPS-CIN_TPS-CIN_TPS23__terpene synthase-like sequence-1,8-cineole	terpenoid biosynthetic process [GO:0016114]	chloroplast [GO:0009507]	1,8-cineole synthase activity [GO:0102313]; magnesium ion binding [GO:0000287]; terpene synthase activity [GO:0010333]
P0DI79	At3g28300	AT14A	AT14A__Protein of unknown function (DUF677)		integral component of membrane [GO:0016021]
P0DKC4	At5g36790		Haloacid dehalogenase-like hydrolase (HAD) superfamily protein	photorespiration [GO:0009853]	chloroplast [GO:0009507]	phosphoglycolate phosphatase activity [GO:0008967]
P0DKI3	At1g07440		NAD(P)-binding Rossmann-fold superfamily protein			oxidoreductase activity [GO:0016491]
P0DKL6	At3g55220	AtSAP130b	AtSAP130b_SAP130b__Cleavage and polyadenylation specificity factor (CPSF) A subunit protein	microgametogenesis [GO:0055046]; mRNA splicing, via spliceosome [GO:0000398]; plant ovule development [GO:0048481]; pollen development [GO:0009555]; pollen germination [GO:0009846]	nucleus [GO:0005634]	nucleic acid binding [GO:0003676]
P10795	At1g67090	RBCS1A	RBCS1A__ribulose bisphosphate carboxylase small chain 1A	chloroplast ribulose bisphosphate carboxylase complex assembly [GO:0110102]; photorespiration [GO:0009853]; photosynthesis [GO:0015979]; reductive pentose-phosphate cycle [GO:0019253]; response to cold [GO:0009409]	apoplast [GO:0048046]; chloroplast [GO:0009507]; chloroplast envelope [GO:0009941]; chloroplast membrane [GO:0031969]; chloroplast stroma [GO:0009570]; chloroplast thylakoid membrane [GO:0009535]; cytosolic ribosome [GO:0022626]; mitochondrion [GO:0005739]; thylakoid [GO:0009579]; thylakoid lumen [GO:0031977]	copper ion binding [GO:0005507]; monooxygenase activity [GO:0004497]; ribulose-bisphosphate carboxylase activity [GO:0016984]
P10796	At5g38430	RBCS1B	RBCS1B__Ribulose bisphosphate carboxylase (small chain) family protein	photorespiration [GO:0009853]; reductive pentose-phosphate cycle [GO:0019253]	apoplast [GO:0048046]; chloroplast [GO:0009507]; chloroplast envelope [GO:0009941]; chloroplast membrane [GO:0031969]; chloroplast stroma [GO:0009570]; plastid [GO:0009536]; thylakoid [GO:0009579]	monooxygenase activity [GO:0004497]; protein domain specific binding [GO:0019904]; ribulose-bisphosphate carboxylase activity [GO:0016984]
P10896	At2g39730	RCA	RCA__rubisco activase	defense response to bacterium [GO:0042742]; leaf senescence [GO:0010150]; response to cold [GO:0009409]; response to jasmonic acid [GO:0009753]; response to light stimulus [GO:0009416]	apoplast [GO:0048046]; cell wall [GO:0005618]; chloroplast [GO:0009507]; chloroplast envelope [GO:0009941]; chloroplast stroma [GO:0009570]; chloroplast thylakoid membrane [GO:0009535]; Golgi apparatus [GO:0005794]; nucleus [GO:0005634]; plastoglobule [GO:0010287]; stromule [GO:0010319]; thylakoid [GO:0009579]	ADP binding [GO:0043531]; ATP binding [GO:0005524]; enzyme regulator activity [GO:0030234]; ribulose-1,5-bisphosphate carboxylase/oxygenase activator activity [GO:0046863]
P11035	At1g37130	ATNR2B29CHL3NIA2NIA2-1	ATNR2_B29_CHL3_NIA2_NIA2-1_NR_NR2__nitrate reductase 2	nitrate assimilation [GO:0042128]; nitric oxide biosynthetic process [GO:0006809]; response to herbicide [GO:0009635]; response to light stimulus [GO:0009416]; response to symbiotic fungus [GO:0009610]	cytosol [GO:0005829]; nucleus [GO:0005634]; plasma membrane [GO:0005886]; vacuole [GO:0005773]	FAD binding [GO:0071949]; heme binding [GO:0020037]; molybdenum ion binding [GO:0030151]; molybdopterin cofactor binding [GO:0043546]; nitrate reductase (NADH) activity [GO:0009703]; nitrate reductase (NADPH) activity [GO:0050464]; nitrate reductase activity [GO:0008940]
P11139	At1g64740	TUA1	TUA1__alpha-1 tubulin	microtubule-based process [GO:0007017]; microtubule cytoskeleton organization [GO:0000226]; mitotic cell cycle [GO:0000278]	cytoplasm [GO:0005737]; cytosol [GO:0005829]; microtubule [GO:0005874]; nucleus [GO:0005634]; plasma membrane [GO:0005886]	GTPase activity [GO:0003924]; GTP binding [GO:0005525]; structural constituent of cytoskeleton [GO:0005200]
P11574	At1g76030	AtVAB1	AtVAB1_VAB1__ATPase, V1 complex, subunit B protein	actin filament bundle assembly [GO:0051017]; actin filament capping [GO:0051693]; ATP metabolic process [GO:0046034]; glucose mediated signaling pathway [GO:0010255]; negative regulation of actin filament depolymerization [GO:0030835]; proton transmembrane transport [GO:1902600]; regulation of transcription by RNA polymerase II [GO:0006357]; response to cadmium ion [GO:0046686]	Golgi apparatus [GO:0005794]; mitochondrion [GO:0005739]; nucleus [GO:0005634]; plasma membrane [GO:0005886]; plasmodesma [GO:0009506]; protein-containing complex [GO:0032991]; proton-transporting V-type ATPase, V1 domain [GO:0033180]; vacuolar membrane [GO:0005774]; vacuole [GO:0005773]	actin filament binding [GO:0051015]; ATP binding [GO:0005524]; hydrolase activity [GO:0016787]
P11829	At3g05020	ACPACP1AtACP1	ACP_ACP1_AtACP1__acyl carrier protein 1	fatty acid biosynthetic process [GO:0006633]	chloroplast [GO:0009507]; cytosol [GO:0005829]	acyl carrier activity [GO:0000036]
P11832	At1g77760	GNR1NIA1	GNR1_NIA1_NR1__nitrate reductase 1	nitrate assimilation [GO:0042128]; nitric oxide biosynthetic process [GO:0006809]; response to herbicide [GO:0009635]; response to light stimulus [GO:0009416]	cytosol [GO:0005829]	FAD binding [GO:0071949]; heme binding [GO:0020037]; molybdenum ion binding [GO:0030151]; molybdopterin cofactor binding [GO:0043546]; nitrate reductase (NADH) activity [GO:0009703]; nitrate reductase (NADPH) activity [GO:0050464]; nitrate reductase activity [GO:0008940]
P12411	At1g75780	TUB1	TUB1__tubulin beta-1 chain	microtubule-based process [GO:0007017]; microtubule cytoskeleton organization [GO:0000226]; mitotic cell cycle [GO:0000278]; response to light stimulus [GO:0009416]; unidimensional cell growth [GO:0009826]	cytoplasm [GO:0005737]; microtubule [GO:0005874]; vacuole [GO:0005773]	GTPase activity [GO:0003924]; GTP binding [GO:0005525]; structural constituent of cytoskeleton [GO:0005200]
P13114	At5g13930	ATCHSTT4	ATCHS_CHS_TT4__Chalcone and stilbene synthase family protein	auxin polar transport [GO:0009926]; flavonoid biosynthetic process [GO:0009813]; regulation of anthocyanin biosynthetic process [GO:0031540]; response to auxin [GO:0009733]; response to gravity [GO:0009629]; response to jasmonic acid [GO:0009753]; response to oxidative stress [GO:0006979]; response to UV-B [GO:0010224]; response to wounding [GO:0009611]	endoplasmic reticulum [GO:0005783]; nucleus [GO:0005634]; plant-type vacuole membrane [GO:0009705]	naringenin-chalcone synthase activity [GO:0016210]
P14671	At5g54810	ATTSB1TRP2TRPB	ATTSB1_TRP2_TRPB_TSB1__tryptophan synthase beta-subunit 1	indoleacetic acid biosynthetic process [GO:0009684]; response to oxidative stress [GO:0006979]; tryptophan biosynthetic process [GO:0000162]	chloroplast [GO:0009507]; chloroplast stroma [GO:0009570]; cytoplasm [GO:0005737]; plasma membrane [GO:0005886]	protein domain specific binding [GO:0019904]; tryptophan synthase activity [GO:0004834]
P14712	At1g09570	FHY2FRE1HY8PHYA	FHY2_FRE1_HY8_PHYA__phytochrome A	detection of visible light [GO:0009584]; gravitropism [GO:0009630]; negative regulation of translation [GO:0017148]; photomorphogenesis [GO:0009640]; phototropism [GO:0009638]; protein-chromophore linkage [GO:0018298]; protein-tetrapyrrole linkage [GO:0017006]; red light signaling pathway [GO:0010161]; regulation of transcription, DNA-templated [GO:0006355]; response to arsenic-containing substan…	cytoplasm [GO:0005737]; nuclear body [GO:0016604]; nuclear speck [GO:0016607]; nucleus [GO:0005634]	far-red light photoreceptor activity [GO:0031516]; identical protein binding [GO:0042802]; mRNA binding [GO:0003729]; phosphorelay sensor kinase activity [GO:0000155]; protein homodimerization activity [GO:0042803]; protein kinase activity [GO:0004672]; red or far-red light photoreceptor activity [GO:0009883]
P14713	At2g18790	HY3OOP1PHYB	HY3_OOP1_PHYB__phytochrome B	abscisic acid metabolic process [GO:0009687]; chromatin organization [GO:0006325]; circadian regulation of calcium ion oscillation [GO:0010617]; detection of visible light [GO:0009584]; entrainment of circadian clock [GO:0009649]; gravitropism [GO:0009630]; jasmonic acid mediated signaling pathway [GO:0009867]; negative regulation of transcription, DNA-templated [GO:0045892]; photomorphogenesis […	cytosol [GO:0005829]; nuclear body [GO:0016604]; nuclear speck [GO:0016607]; nucleus [GO:0005634]	far-red light photoreceptor activity [GO:0031516]; identical protein binding [GO:0042802]; phosphorelay sensor kinase activity [GO:0000155]; promoter-specific chromatin binding [GO:1990841]; protein homodimerization activity [GO:0042803]; red light photoreceptor activity [GO:0031517]; red or far-red light photoreceptor activity [GO:0009883]; sequence-specific DNA binding [GO:0043565]
P16127	At4g18480	CH-42CH42CHL11CHLI-1CHLI1LOST1	CH-42_CH42_CHL11_CHLI-1_CHLI1_LOST1__P-loop containing nucleoside triphosphate hydrolases superfamily protein	chlorophyll biosynthetic process [GO:0015995]; photosynthesis [GO:0015979]	cell wall [GO:0005618]; chloroplast [GO:0009507]; chloroplast stroma [GO:0009570]; cytosol [GO:0005829]; magnesium chelatase complex [GO:0010007]	ATPase activity [GO:0016887]; ATP binding [GO:0005524]; magnesium chelatase activity [GO:0016851]
P16180	At1g79850	CS17PDE347PRPS17	CS17_PDE347_PRPS17_RPS17__ribosomal protein S17	plastid translation [GO:0032544]	chloroplast [GO:0009507]; chloroplast envelope [GO:0009941]; chloroplast stroma [GO:0009570]; chloroplast thylakoid [GO:0009534]; cytosolic small ribosomal subunit [GO:0022627]; mitochondrion [GO:0005739]; plastid small ribosomal subunit [GO:0000312]	rRNA binding [GO:0019843]; structural constituent of ribosome [GO:0003735]
P16181	At3g48930	EMB1080	EMB1080__Nucleic acid-binding, OB-fold-like protein	translation [GO:0006412]	cell wall [GO:0005618]; cytosol [GO:0005829]; cytosolic ribosome [GO:0022626]; cytosolic small ribosomal subunit [GO:0022627]; plasmodesma [GO:0009506]	mRNA binding [GO:0003729]; rRNA binding [GO:0019843]; structural constituent of ribosome [GO:0003735]
P17094	At1g43170	ARP1emb2207RPL3A	ARP1_emb2207_RP1_RPL3A__ribosomal protein 1	ribosomal large subunit assembly [GO:0000027]; translation [GO:0006412]	cell wall [GO:0005618]; cytosol [GO:0005829]; cytosolic large ribosomal subunit [GO:0022625]; cytosolic ribosome [GO:0022626]; nucleolus [GO:0005730]; nucleus [GO:0005634]; plasma membrane [GO:0005886]; plasmodesma [GO:0009506]; polysomal ribosome [GO:0042788]; vacuolar membrane [GO:0005774]; vacuole [GO:0005773]	mRNA binding [GO:0003729]; RNA binding [GO:0003723]; structural constituent of ribosome [GO:0003735]
P17562	At4g01850	AtSAM2MAT2SAM-2	AtSAM2_MAT2_SAM-2_SAM2__S-adenosylmethionine synthetase 2	one-carbon metabolic process [GO:0006730]; S-adenosylmethionine biosynthetic process [GO:0006556]	cell wall [GO:0005618]; cytosol [GO:0005829]; extracellular exosome [GO:0070062]; nucleolus [GO:0005730]; plasmodesma [GO:0009506]	ATP binding [GO:0005524]; copper ion binding [GO:0005507]; methionine adenosyltransferase activity [GO:0004478]
P17597	At3g48560	AHASALSCSR1IMR1TZP5	AHAS_ALS_CSR1_IMR1_TZP5__chlorsulfuron/imidazolinone resistant 1	isoleucine biosynthetic process [GO:0009097]; response to herbicide [GO:0009635]; valine biosynthetic process [GO:0009099]	acetolactate synthase complex [GO:0005948]; chloroplast [GO:0009507]; chloroplast stroma [GO:0009570]	acetolactate synthase activity [GO:0003984]; flavin adenine dinucleotide binding [GO:0050660]; magnesium ion binding [GO:0000287]; thiamine pyrophosphate binding [GO:0030976]
P17745	At4g20360	ATRAB8DATRABE1BRABE1b	ATRAB8D_ATRABE1B_RABE1b__RAB GTPase homolog E1B	chloroplast organization [GO:0009658]; leaf development [GO:0048366]; mitochondrial translational elongation [GO:0070125]; translational elongation [GO:0006414]	apoplast [GO:0048046]; chloroplast [GO:0009507]; chloroplast envelope [GO:0009941]; chloroplast nucleoid [GO:0042644]; chloroplast stroma [GO:0009570]; chloroplast thylakoid [GO:0009534]; chloroplast thylakoid membrane [GO:0009535]; mitochondrion [GO:0005739]; nucleolus [GO:0005730]; nucleus [GO:0005634]; plastid [GO:0009536]	GTPase activity [GO:0003924]; GTP binding [GO:0005525]; translation elongation factor activity [GO:0003746]
P18616	At4g35800	NRPB1RNA_POL_II_LSRNA_POL_II_LSRNA_POL_II_LS	NRPB1_RNA_POL_II_LS_RNA_POL_II_LSRNA_POL_II_LS_RPB1__RNA polymerase II large subunit	transcription by RNA polymerase II [GO:0006366]	plasmodesma [GO:0009506]; RNA polymerase II, core complex [GO:0005665]; vacuole [GO:0005773]	DNA binding [GO:0003677]; DNA-directed 5'-3' RNA polymerase activity [GO:0003899]; metal ion binding [GO:0046872]
P19171	At3g12500	ATHCHIBB-CHICHI-BPR-3PR3	ATHCHIB_B-CHI_CHI-B_HCHIB_PR-3_PR3__basic chitinase	cell wall macromolecule catabolic process [GO:0016998]; chitin catabolic process [GO:0006032]; defense response to fungus [GO:0050832]; killing of cells of other organism [GO:0031640]; plant-type hypersensitive response [GO:0009626]; polysaccharide catabolic process [GO:0000272]; response to cadmium ion [GO:0046686]	cytosol [GO:0005829]; secretory vesicle [GO:0099503]; vacuolar membrane [GO:0005774]; vacuole [GO:0005773]	chitinase activity [GO:0004568]; chitin binding [GO:0008061]
P19172	At5g24090	ATCHIALYS1	ATCHIA_CHIA_LYS1__chitinase A	cellular response to water deprivation [GO:0042631]; chitin catabolic process [GO:0006032]; pattern recognition receptor signaling pathway [GO:0002221]; polysaccharide catabolic process [GO:0000272]; response to cold [GO:0009409]; response to light intensity [GO:0009642]; response to salt stress [GO:0009651]; response to wounding [GO:0009611]	extracellular region [GO:0005576]; extracellular space [GO:0005615]	beta-glucosidase activity [GO:0008422]; chitinase activity [GO:0004568]; lysozyme activity [GO:0003796]
P19366	AtCg00480	AthCF1betaATPB	AthCF1beta_ATPB_CF1beta_PB__ATP synthase subunit beta	defense response to fungus, incompatible interaction [GO:0009817]; mitochondrial ATP synthesis coupled proton transport [GO:0042776]; response to cold [GO:0009409]	cell wall [GO:0005618]; chloroplast [GO:0009507]; chloroplast ATP synthase complex [GO:0009544]; chloroplast stroma [GO:0009570]; chloroplast thylakoid [GO:0009534]; chloroplast thylakoid membrane [GO:0009535]; mitochondrial proton-transporting ATP synthase complex [GO:0005753]; plastid [GO:0009536]; plastoglobule [GO:0010287]; proton-transporting ATP synthase complex, catalytic core F(1) [GO:004…	ATP binding [GO:0005524]; proton-transporting ATPase activity, rotational mechanism [GO:0046961]; proton-transporting ATP synthase activity, rotational mechanism [GO:0046933]; zinc ion binding [GO:0008270]
P19456	At4g30190	AHA2AtHA2PMA2	AHA2_AtHA2_HA2_PMA2__H(+)-ATPase 2	proton export across plasma membrane [GO:0120029]; proton transmembrane transport [GO:1902600]; regulation of intracellular pH [GO:0051453]	integral component of membrane [GO:0016021]; plasma membrane [GO:0005886]	ATPase activity [GO:0016887]; ATP binding [GO:0005524]; magnesium ion binding [GO:0000287]; proton-exporting ATPase activity, phosphorylative mechanism [GO:0008553]
P20115	At2g44350	ATCSCSY4	ATCS_CSY4__Citrate synthase family protein	carbohydrate metabolic process [GO:0005975]; citrate metabolic process [GO:0006101]; response to cadmium ion [GO:0046686]; tricarboxylic acid cycle [GO:0006099]	cell wall [GO:0005618]; chloroplast [GO:0009507]; cytosol [GO:0005829]; mitochondrial matrix [GO:0005759]; mitochondrion [GO:0005739]	ATP binding [GO:0005524]; citrate (Si)-synthase activity [GO:0004108]; zinc ion binding [GO:0008270]
P20649	At2g18960	AHA1OST2PMA	AHA1_HA1_OST2_PMA__H(+)-ATPase 1	proton export across plasma membrane [GO:0120029]; proton transmembrane transport [GO:1902600]; regulation of intracellular pH [GO:0051453]; regulation of stomatal movement [GO:0010119]; response to abscisic acid [GO:0009737]; response to water deprivation [GO:0009414]; stomatal opening [GO:1990069]	Golgi apparatus [GO:0005794]; integral component of membrane [GO:0016021]; membrane [GO:0016020]; nucleus [GO:0005634]; plasma membrane [GO:0005886]; plasmodesma [GO:0009506]; vacuole [GO:0005773]	ATPase activity [GO:0016887]; ATP binding [GO:0005524]; magnesium ion binding [GO:0000287]; proton-exporting ATPase activity, phosphorylative mechanism [GO:0008553]
P21216	At2g18230	AtPPa2	AtPPa2_PPa2__pyrophosphorylase 2	cell wall pectin metabolic process [GO:0052546]; cell wall thickening [GO:0052386]; phosphate-containing compound metabolic process [GO:0006796]	cytosol [GO:0005829]; nucleoplasm [GO:0005654]	inorganic diphosphatase activity [GO:0004427]; magnesium ion binding [GO:0000287]
P21218	At4g27440	PORB	PORB__protochlorophyllide oxidoreductase B	chlorophyll biosynthetic process [GO:0015995]; photosynthesis [GO:0015979]; response to ethylene [GO:0009723]	chloroplast [GO:0009507]; chloroplast envelope [GO:0009941]; chloroplast outer membrane [GO:0009707]; chloroplast thylakoid [GO:0009534]; chloroplast thylakoid membrane [GO:0009535]; cytosol [GO:0005829]	protein domain specific binding [GO:0019904]; protochlorophyllide reductase activity [GO:0016630]
P21238	At2g28000	CH-CPN60ACpn60alpha1CPNA1SLP	CH-CPN60A_CPN60A_Cpn60alpha1_CPNA1_SLP__chaperonin-60alpha	chloroplast organization [GO:0009658]; embryo development ending in seed dormancy [GO:0009793]; protein folding [GO:0006457]; protein refolding [GO:0042026]	apoplast [GO:0048046]; chloroplast [GO:0009507]; chloroplast envelope [GO:0009941]; chloroplast stroma [GO:0009570]; cytosolic ribosome [GO:0022626]; mitochondrion [GO:0005739]; peroxisome [GO:0005777]; thylakoid [GO:0009579]	ATP binding [GO:0005524]
P21240	At1g55490	CPN60BCpn60beta1CPNB1LEN1	CPN60B_Cpn60beta1_CPNB1_LEN1__chaperonin 60 beta	cell death [GO:0008219]; chaperone cofactor-dependent protein refolding [GO:0051085]; protein folding [GO:0006457]; protein refolding [GO:0042026]; response to cold [GO:0009409]; systemic acquired resistance [GO:0009627]	apoplast [GO:0048046]; chloroplast [GO:0009507]; chloroplast envelope [GO:0009941]; chloroplast stroma [GO:0009570]; cytosolic ribosome [GO:0022626]; nucleus [GO:0005634]; plasma membrane [GO:0005886]; stromule [GO:0010319]	ATP binding [GO:0005524]; protein domain specific binding [GO:0019904]
P21276	At4g25100	ATFSD1	ATFSD1_FSD1__Fe superoxide dismutase 1	circadian rhythm [GO:0007623]; response to cadmium ion [GO:0046686]; response to copper ion [GO:0046688]; response to light intensity [GO:0009642]; response to oxidative stress [GO:0006979]; response to ozone [GO:0010193]	chloroplast [GO:0009507]; chloroplast envelope [GO:0009941]; chloroplast membrane [GO:0031969]; chloroplast nucleoid [GO:0042644]; chloroplast stroma [GO:0009570]; cytoplasm [GO:0005737]; cytosol [GO:0005829]; mitochondrion [GO:0005739]; plasma membrane [GO:0005886]; thylakoid [GO:0009579]	copper ion binding [GO:0005507]; protein domain specific binding [GO:0019904]; superoxide dismutase activity [GO:0004784]
P22738	At1g61580	ARP2RPL3B	ARP2_RPL3B__R-protein L3 B	ribosomal large subunit assembly [GO:0000027]; translation [GO:0006412]	cytosolic large ribosomal subunit [GO:0022625]; nucleus [GO:0005634]	RNA binding [GO:0003723]; structural constituent of ribosome [GO:0003735]
P22953	At5g02500	AT-HSC70-1AtHsp70-1HSP70-1	AT-HSC70-1_AtHsp70-1_HSC70_HSC70-1_HSP70-1__heat shock cognate protein 70-1	cellular response to unfolded protein [GO:0034620]; chaperone cofactor-dependent protein refolding [GO:0051085]; defense response to bacterium [GO:0042742]; defense response to fungus [GO:0050832]; defense response to other organism [GO:0098542]; negative regulation of seed germination [GO:0010187]; protein refolding [GO:0042026]; response to cadmium ion [GO:0046686]; response to cold [GO:0009409…	apoplast [GO:0048046]; cell wall [GO:0005618]; chloroplast [GO:0009507]; cytoplasm [GO:0005737]; cytosol [GO:0005829]; cytosolic ribosome [GO:0022626]; Golgi apparatus [GO:0005794]; nucleolus [GO:0005730]; nucleus [GO:0005634]; plasma membrane [GO:0005886]; plasmodesma [GO:0009506]; vacuolar membrane [GO:0005774]	ATPase activity [GO:0016887]; ATP binding [GO:0005524]; heat shock protein binding [GO:0031072]; misfolded protein binding [GO:0051787]; protease binding [GO:0002020]; protein folding chaperone [GO:0044183]; unfolded protein binding [GO:0051082]
P22954	At5g02490	AtHsp70-2	AtHsp70-2_Hsp70-2__Heat shock protein 70 (Hsp 70) family protein	cellular response to unfolded protein [GO:0034620]; chaperone cofactor-dependent protein refolding [GO:0051085]; protein refolding [GO:0042026]; response to bacterium [GO:0009617]; response to cadmium ion [GO:0046686]; response to heat [GO:0009408]; response to unfolded protein [GO:0006986]; response to virus [GO:0009615]	cell wall [GO:0005618]; cytoplasm [GO:0005737]; cytosol [GO:0005829]; Golgi apparatus [GO:0005794]; nucleus [GO:0005634]; plasma membrane [GO:0005886]	ATPase activity [GO:0016887]; ATP binding [GO:0005524]; heat shock protein binding [GO:0031072]; misfolded protein binding [GO:0051787]; protein folding chaperone [GO:0044183]; unfolded protein binding [GO:0051082]
P23321	At5g66570	MSP-1OE33OEE1OEE33PSBO-1PSBO1	MSP-1_OE33_OEE1_OEE33_PSBO-1_PSBO1__PS II oxygen-evolving complex 1	defense response to bacterium [GO:0042742]; photoinhibition [GO:0010205]; photosynthesis, light reaction [GO:0019684]; photosystem II assembly [GO:0010207]; photosystem II stabilization [GO:0042549]; regulation of protein dephosphorylation [GO:0035304]	apoplast [GO:0048046]; chloroplast [GO:0009507]; chloroplast stroma [GO:0009570]; chloroplast thylakoid [GO:0009534]; chloroplast thylakoid lumen [GO:0009543]; chloroplast thylakoid membrane [GO:0009535]; photosystem II oxygen evolving complex [GO:0009654]; plastid [GO:0009536]; plastid thylakoid membrane [GO:0055035]; plastoglobule [GO:0010287]; thylakoid [GO:0009579]; thylakoid lumen [GO:003197…	oxygen evolving activity [GO:0010242]; poly(U) RNA binding [GO:0008266]
P23686	At1g02500	AtSAM1MAT1METK1SAM-1	AtSAM1_MAT1_METK1_SAM-1_SAM1__S-adenosylmethionine synthetase 1	ethylene biosynthetic process [GO:0009693]; one-carbon metabolic process [GO:0006730]; response to cadmium ion [GO:0046686]; S-adenosylmethionine biosynthetic process [GO:0006556]	cell wall [GO:0005618]; cytosol [GO:0005829]; extracellular region [GO:0005576]; plasma membrane [GO:0005886]	ATP binding [GO:0005524]; metal ion binding [GO:0046872]; methionine adenosyltransferase activity [GO:0004478]
P24100	At3g48750	CDC2CDC2ACDC2AATCDK2CDKA1CDKA;1	CDC2_CDC2A_CDC2AAT_CDK2_CDKA1_CDKA;1__cell division control 2	asymmetric cell division [GO:0008356]; cytokinesis by cell plate formation [GO:0000911]; DNA endoreduplication [GO:0042023]; embryo development ending in seed dormancy [GO:0009793]; G1/S transition of mitotic cell cycle [GO:0000082]; gametophyte development [GO:0048229]; guard mother cell cytokinesis [GO:0010235]; guard mother cell differentiation [GO:0010444]; pollen development [GO:0009555]; po…	cortical microtubule, transverse to long axis [GO:0010005]; cyclin-dependent protein kinase holoenzyme complex [GO:0000307]; cytoplasm [GO:0005737]; cytosol [GO:0005829]; nucleus [GO:0005634]; plasma membrane [GO:0005886]; preprophase band [GO:0009574]	ATP binding [GO:0005524]; cyclin binding [GO:0030332]; cyclin-dependent protein serine/threonine kinase activity [GO:0004693]; kinase activity [GO:0016301]; protein kinase activity [GO:0004672]; RNA polymerase II CTD heptapeptide repeat kinase activity [GO:0008353]
P24101	At3g49110	ATPCAATPRX33PRXCA	ATPCA_ATPRX33_PRX33_PRXCA__peroxidase CA	defense response [GO:0006952]; defense response to bacterium [GO:0042742]; defense response to fungus [GO:0050832]; hydrogen peroxide catabolic process [GO:0042744]; pattern recognition receptor signaling pathway [GO:0002221]; reactive oxygen species metabolic process [GO:0072593]; response to light stimulus [GO:0009416]; response to oxidative stress [GO:0006979]; unidimensional cell growth [GO:0…	cytosol [GO:0005829]; extracellular region [GO:0005576]; plant-type cell wall [GO:0009505]; secretory vesicle [GO:0099503]; vacuole [GO:0005773]	heme binding [GO:0020037]; metal ion binding [GO:0046872]; peroxidase activity [GO:0004601]
P24102	At2g38380		Peroxidase superfamily protein	hydrogen peroxide catabolic process [GO:0042744]; response to oxidative stress [GO:0006979]; response to zinc ion [GO:0010043]	extracellular region [GO:0005576]; secretory vesicle [GO:0099503]; vacuole [GO:0005773]	heme binding [GO:0020037]; metal ion binding [GO:0046872]; peroxidase activity [GO:0004601]
P24636	At5g44340	TUB4	TUB4__tubulin beta chain 4	microtubule-based process [GO:0007017]; microtubule cytoskeleton organization [GO:0000226]; mitotic cell cycle [GO:0000278]	cell wall [GO:0005618]; chloroplast stroma [GO:0009570]; cytoplasm [GO:0005737]; cytosol [GO:0005829]; Golgi apparatus [GO:0005794]; microtubule [GO:0005874]; plasma membrane [GO:0005886]; plasmodesma [GO:0009506]; plastid [GO:0009536]; tubulin complex [GO:0045298]	GTPase activity [GO:0003924]; GTP binding [GO:0005525]; structural constituent of cytoskeleton [GO:0005200]
P24704	At1g08830	AtSOD1CSD1	AtSOD1_CSD1_SOD1__copper/zinc superoxide dismutase 1	cellular response to copper ion [GO:0071280]; cellular response to light intensity [GO:0071484]; cellular response to oxidative stress [GO:0034599]; cellular response to ozone [GO:0071457]; cellular response to salt stress [GO:0071472]; cellular response to sucrose stimulus [GO:0071329]; cellular response to UV-B [GO:0071493]; defense response to bacterium [GO:0042742]; gene silencing by miRNA [G…	cytosol [GO:0005829]; extracellular region [GO:0005576]; extracellular space [GO:0005615]; nucleus [GO:0005634]	copper ion binding [GO:0005507]; superoxide dismutase activity [GO:0004784]
P24806	At4g30270	MERI-5MERI5BSEN4XTH24	MERI-5_MERI5B_SEN4_XTH24__xyloglucan endotransglucosylase/hydrolase 24	cell wall biogenesis [GO:0042546]; plant-type cell wall loosening [GO:0009828]; plant-type cell wall organization or biogenesis [GO:0071669]; xyloglucan metabolic process [GO:0010411]	apoplast [GO:0048046]; cell wall [GO:0005618]; cytoplasm [GO:0005737]; Golgi apparatus [GO:0005794]; plant-type cell wall [GO:0009505]; plasma membrane [GO:0005886]; secretory vesicle [GO:0099503]	hydrolase activity, hydrolyzing O-glycosyl compounds [GO:0004553]; xyloglucan:xyloglucosyl transferase activity [GO:0016762]
P25269	At4g27070	TSB2	TSB2__tryptophan synthase beta-subunit 2	tryptophan biosynthetic process [GO:0000162]	chloroplast envelope [GO:0009941]; chloroplast stroma [GO:0009570]; cytoplasm [GO:0005737]	tryptophan synthase activity [GO:0004834]
P25696	At2g36530	ENO2LOS2	ENO2_LOS2__Enolase	glycolytic process [GO:0006096]; regulation of vacuole fusion, non-autophagic [GO:0032889]; response to abscisic acid [GO:0009737]; response to cadmium ion [GO:0046686]; response to cold [GO:0009409]; response to light stimulus [GO:0009416]	apoplast [GO:0048046]; chloroplast [GO:0009507]; cytoplasm [GO:0005737]; cytosol [GO:0005829]; endoplasmic reticulum [GO:0005783]; mitochondrial envelope [GO:0005740]; mitochondrial outer membrane [GO:0005741]; mitochondrion [GO:0005739]; nucleus [GO:0005634]; phosphopyruvate hydratase complex [GO:0000015]; plasma membrane [GO:0005886]; plasmodesma [GO:0009506]	copper ion binding [GO:0005507]; DNA binding [GO:0003677]; magnesium ion binding [GO:0000287]; phosphopyruvate hydratase activity [GO:0004634]
P25697	At1g32060	PRK	PRK__phosphoribulokinase	defense response to bacterium [GO:0042742]; reductive pentose-phosphate cycle [GO:0019253]; response to cold [GO:0009409]	apoplast [GO:0048046]; chloroplast [GO:0009507]; chloroplast envelope [GO:0009941]; chloroplast stroma [GO:0009570]; chloroplast thylakoid membrane [GO:0009535]; nucleus [GO:0005634]; stromule [GO:0010319]; supramolecular complex [GO:0099080]; thylakoid [GO:0009579]	ATP binding [GO:0005524]; disordered domain specific binding [GO:0097718]; kinase activity [GO:0016301]; phosphoribulokinase activity [GO:0008974]; protein homodimerization activity [GO:0042803]
P25701	At1g54580	ACP2AtACP2	ACP2_AtACP2__acyl carrier protein 2		chloroplast [GO:0009507]	acyl carrier activity [GO:0000036]; phosphopantetheine binding [GO:0031177]; protein domain specific binding [GO:0019904]
P25702	At1g54630	ACP3AtACP3	ACP3_AtACP3__acyl carrier protein 3		chloroplast [GO:0009507]; chloroplast stroma [GO:0009570]	acyl carrier activity [GO:0000036]; phosphopantetheine binding [GO:0031177]
P25818	At2g36830	GAMMA-TIPGAMMA-TIP1TIP1;1	GAMMA-TIP_GAMMA-TIP1_TIP1;1__gamma tonoplast intrinsic protein	hydrogen peroxide transmembrane transport [GO:0080170]; urea transport [GO:0015840]; water transport [GO:0006833]	central vacuole [GO:0042807]; chloroplast envelope [GO:0009941]; integral component of membrane [GO:0016021]; plant-type vacuole membrane [GO:0009705]; protein storage vacuole [GO:0000326]; vacuolar membrane [GO:0005774]; vacuole [GO:0005773]	urea transmembrane transporter activity [GO:0015204]; water channel activity [GO:0015250]
P25819	At4g35090	CAT2	CAT2__catalase 2	cell death [GO:0008219]; cell redox homeostasis [GO:0045454]; cellular response to nitrogen starvation [GO:0006995]; cellular response to phosphate starvation [GO:0016036]; cellular response to sulfate starvation [GO:0009970]; hydrogen peroxide catabolic process [GO:0042744]; photoperiodism [GO:0009648]; response to cold [GO:0009409]; response to hydrogen peroxide [GO:0042542]; response to light …	cytoplasm [GO:0005737]; cytosol [GO:0005829]; cytosolic ribosome [GO:0022626]; glyoxysome [GO:0009514]; mitochondrion [GO:0005739]; peroxisome [GO:0005777]; plasma membrane [GO:0005886]; stromule [GO:0010319]	catalase activity [GO:0004096]; cobalt ion binding [GO:0050897]; heme binding [GO:0020037]
P25851	At3g54050	cfbp1HCEF1	cfbp1_HCEF1__high cyclic electron flow 1	fructose 1,6-bisphosphate metabolic process [GO:0030388]; fructose 6-phosphate metabolic process [GO:0006002]; fructose metabolic process [GO:0006000]; gluconeogenesis [GO:0006094]; photosynthesis [GO:0015979]; photosynthetic electron transport in photosystem I [GO:0009773]; reductive pentose-phosphate cycle [GO:0019253]; response to cold [GO:0009409]; sucrose biosynthetic process [GO:0005986]; s…	apoplast [GO:0048046]; chloroplast [GO:0009507]; chloroplast stroma [GO:0009570]; cytoplasm [GO:0005737]; cytosol [GO:0005829]; stromule [GO:0010319]	fructose 1,6-bisphosphate 1-phosphatase activity [GO:0042132]; metal ion binding [GO:0046872]
P25855	At2g35370	GDCH	GDCH__glycine decarboxylase complex H	glycine decarboxylation via glycine cleavage system [GO:0019464]	cytosol [GO:0005829]; endoplasmic reticulum [GO:0005783]; glycine cleavage complex [GO:0005960]; mitochondrion [GO:0005739]; nucleus [GO:0005634]; thylakoid [GO:0009579]
P25856	At3g26650	GAPAGAPA-1	GAPA_GAPA-1__glyceraldehyde 3-phosphate dehydrogenase A subunit	glucose metabolic process [GO:0006006]; protein homotetramerization [GO:0051289]; reductive pentose-phosphate cycle [GO:0019253]; response to cold [GO:0009409]; response to light stimulus [GO:0009416]; response to sucrose [GO:0009744]	apoplast [GO:0048046]; chloroplast [GO:0009507]; chloroplast envelope [GO:0009941]; chloroplast membrane [GO:0031969]; chloroplast stroma [GO:0009570]; chloroplast thylakoid membrane [GO:0009535]; cytosol [GO:0005829]; stromule [GO:0010319]; supramolecular complex [GO:0099080]	disordered domain specific binding [GO:0097718]; glyceraldehyde-3-phosphate dehydrogenase (NAD+) (phosphorylating) activity [GO:0004365]; glyceraldehyde-3-phosphate dehydrogenase (NADP+) (phosphorylating) activity [GO:0047100]; identical protein binding [GO:0042802]; NAD binding [GO:0051287]; NADP binding [GO:0050661]; protein homodimerization activity [GO:0042803]
P25857	At1g42970	GAPB	GAPB__glyceraldehyde-3-phosphate dehydrogenase B subunit	glucose metabolic process [GO:0006006]; reductive pentose-phosphate cycle [GO:0019253]; response to cadmium ion [GO:0046686]; response to cold [GO:0009409]; response to light stimulus [GO:0009416]; response to sucrose [GO:0009744]	apoplast [GO:0048046]; chloroplast [GO:0009507]; chloroplast envelope [GO:0009941]; chloroplast membrane [GO:0031969]; chloroplast stroma [GO:0009570]; chloroplast thylakoid membrane [GO:0009535]; nucleus [GO:0005634]; stromule [GO:0010319]	glyceraldehyde-3-phosphate dehydrogenase (NAD+) (phosphorylating) activity [GO:0004365]; glyceraldehyde-3-phosphate dehydrogenase (NADP+) (phosphorylating) activity [GO:0047100]; NAD binding [GO:0051287]; NADP binding [GO:0050661]
P25858	At3g04120	GAPCGAPC-1GAPC1	GAPC_GAPC-1_GAPC1__glyceraldehyde-3-phosphate dehydrogenase C subunit 1	fruit development [GO:0010154]; gluconeogenesis [GO:0006094]; glycolytic process [GO:0006096]; response to cadmium ion [GO:0046686]; response to heat [GO:0009408]; response to hydrogen peroxide [GO:0042542]; response to oxidative stress [GO:0006979]; response to redox state [GO:0051775]; response to sucrose [GO:0009744]; seed development [GO:0048316]	apoplast [GO:0048046]; chloroplast [GO:0009507]; cytosol [GO:0005829]; mitochondrial envelope [GO:0005740]; mitochondrion [GO:0005739]; nucleus [GO:0005634]; plasma membrane [GO:0005886]; vacuolar membrane [GO:0005774]	copper ion binding [GO:0005507]; DNA binding [GO:0003677]; glyceraldehyde-3-phosphate dehydrogenase (NAD+) (phosphorylating) activity [GO:0004365]; glyceraldehyde-3-phosphate dehydrogenase (NADP+) (non-phosphorylating) activity [GO:0008886]; NAD binding [GO:0051287]; NADP binding [GO:0050661]
P25859	At3g54180	CDC2BCDKB1;1	CDC2B_CDKB1;1__cyclin-dependent kinase B1;1	cell division [GO:0051301]; cotyledon development [GO:0048825]; DNA endoreduplication [GO:0042023]; G1/S transition of mitotic cell cycle [GO:0000082]; guard mother cell differentiation [GO:0010444]; positive regulation of cell population proliferation [GO:0008284]; protein phosphorylation [GO:0006468]; regulation of cell cycle G1/S phase transition [GO:1902806]; regulation of DNA endoreduplicati…	cyclin-dependent protein kinase holoenzyme complex [GO:0000307]; cytoplasm [GO:0005737]; nucleus [GO:0005634]	ATP binding [GO:0005524]; cyclin binding [GO:0030332]; cyclin-dependent protein serine/threonine kinase activity [GO:0004693]; RNA polymerase II CTD heptapeptide repeat kinase activity [GO:0008353]
P25865	At1g14400	ATUBC1	ATUBC1_UBC1_UBC1__ubiquitin carrier protein 1	DNA repair [GO:0006281]; histone H2B ubiquitination [GO:0033523]; histone ubiquitination [GO:0016574]; proteasome-mediated ubiquitin-dependent protein catabolic process [GO:0043161]; protein polyubiquitination [GO:0000209]; ubiquitin-dependent protein catabolic process [GO:0006511]; vegetative to reproductive phase transition of meristem [GO:0010228]	cytoplasm [GO:0005737]; cytosol [GO:0005829]	ATP binding [GO:0005524]; ubiquitin conjugating enzyme activity [GO:0061631]; ubiquitin-protein transferase activity [GO:0004842]
[truncated: 3,863 more rows]
