# Supplementary material for: Label-Free Quantitative Proteomic Analysis of Nitrogen Starvation in Arabidopsis Root Reveals New Aspects of H2S Signaling by Protein Persulfidation
Source: Antioxidants (Basel). 2021 Mar 24;10(4):508. doi: 10.3390/antiox10040508 (PMC8064375; doi:10.3390/antiox10040508)
Supplement: Supplementary file 1 [file antioxidants-10-00508-s001.zip › Table S5.xlsx]

## Sheet: DAVID_GO_BP_ENRICHMENT
Supplemental Table S5v2. Overrepresentation test of less persulfidated proteins in N-starved conditions
Table S5. Overrepresentation test of less persulfidated proteins in N-starved conditions
A column contains the name of the annotation data category
B column contains the number of proteins in the analyzed list that map to this annotation data category.
C column contains the total number of proteins in the analyzed list
D column contains the number proteins expected in the analyzed list for this category, based on the reference list.
E column contains the number of proteins in the reference list
F column shows the Fold Enrichment of the proteins observed in the uploaded list over the expected
G column is the false discovery rate
H column contain the AGI code of the identified proteins in each data category
Annotation data category	Count	List Total	Population Hits	Population Total	Fold Enrichment	FDR	Genes
GO:0000466~maturation of 5.8S rRNA from tricistronic rRNA transcript (SSU-rRNA, 5.8S rRNA, LSU-rRNA)	4	905	4	18499	20.4409	0 ,017233271904026733\	AT4G25730, AT5G15550, AT5G14520, AT2G40360
GO:0009082~branched-chain amino acid biosynthetic process	10	905	20	18499	10.2204	1 ,6828167420263036E-5\	AT4G13430, AT3G49680, AT3G58610, AT2G43090, AT2G31810, AT5G14200, AT3G58990, AT3G48560, AT2G43100, AT5G16290
GO:0045493~xylan catabolic process	5	905	10	18499	10.2204	0 ,032217395516170984\	AT1G68560, AT3G10740, AT5G64570, AT1G02640, AT5G49360
GO:0009099~valine biosynthetic process	8	905	17	18499	9.61924	5 ,263213722738563E-4\	AT3G19710, AT3G49680, AT3G58610, AT5G27410, AT2G31810, AT3G05190, AT3G48560, AT5G16290
GO:0000463~maturation of LSU-rRNA from tricistronic rRNA transcript (SSU-rRNA, 5.8S rRNA, LSU-rRNA)	6	905	13	18499	9.43425	0 ,010222312305082085\	AT4G25730, AT5G15550, AT1G80750, AT5G14520, AT2G40360, AT3G23620
GO:0009098~leucine biosynthetic process	10	905	22	18499	9.29131	3 ,731734152566192E-5\	AT4G13430, AT3G19710, AT3G49680, AT5G23020, AT5G27410, AT2G43090, AT5G14200, AT3G05190, AT3G58990, AT2G43100
GO:0019761~glucosinolate biosynthetic process	15	905	36	18499	8.51703	1 ,6236273489351835E-7\	AT5G23010, AT5G23020, AT1G62560, AT5G14200, AT3G58990, AT4G23100, AT1G74100, AT4G13430, AT3G19710, AT1G18590, AT2G20610, AT2G43090, AT2G25450, AT1G74090, AT2G43100
GO:0019344~cysteine biosynthetic process	7	905	17	18499	8.41683	0 ,004766016857091428\	AT4G04610, AT4G39940, AT5G28020, AT1G62180, AT2G14750, AT4G14880, AT4G21990
GO:0034976~response to endoplasmic reticulum stress	8	905	20	18499	8.17635	0 ,0015365106807631946\	AT5G42020, AT1G77510, AT4G24190, AT5G60640, AT2G32920, AT2G47470, AT1G04980, AT1G21750
GO:0006532~aspartate biosynthetic process	4	905	10	18499	8.17635	0 ,2656145820747354\	AT3G19710, AT3G49680, AT5G27410, AT3G05190
GO:0009097~isoleucine biosynthetic process	5	905	14	18499	7.30032	0 ,1040177809466903\	AT3G49680, AT3G58610, AT2G31810, AT3G48560, AT5G16290
GO:0009880~embryonic pattern specification	4	905	12	18499	6.81363	0 ,38379829455954173\	AT1G13980, AT1G14740, AT5G53400, AT5G16750
GO:0010501~RNA secondary structure unwinding	20	905	62	18499	6.59383	2 ,8701429308963352E-8\	AT5G26742, AT1G55150, AT3G58510, AT3G22330, AT1G31970, AT3G22310, AT5G54910, AT3G01540, AT1G27090, AT4G16630, AT2G21660, AT5G08620, AT3G61240, AT5G60990, AT1G77030, AT2G42520, AT1G54270, AT3G16840, AT3G18600, AT5G51280
GO:0019253~reductive pentose-phosphate cycle	6	905	20	18499	6.13227	0 ,07165830643257638\	AT1G67090, AT3G12780, AT3G04790, AT1G12900, AT1G42970, AT1G56190
GO:0009269~response to desiccation	6	905	21	18499	5.84025	0 ,08748994980547564\	AT2G39800, AT4G39090, AT1G01470, AT4G38680, AT2G44060, AT1G05260
GO:0030490~maturation of SSU-rRNA	4	905	15	18499	5.4509	0 ,5638698477529691\	AT3G10090, AT2G43810, AT5G64140, AT5G41190
GO:0006364~rRNA processing	20	905	77	18499	5.30932	5 ,658813261010629E-7\	AT4G04940, AT1G15420, AT4G25630, AT3G11964, AT1G55150, AT4G05410, AT1G15440, AT5G16130, AT3G03920, AT5G48240, AT3G03710, AT1G31970, AT3G01540, AT5G41190, AT2G17250, AT1G25260, AT5G60990, AT1G48920, AT5G52470, AT2G47990
GO:0000288~nuclear-transcribed mRNA catabolic process, deadenylation-dependent decay	4	905	16	18499	5.11022	0 ,5826579822204184\	AT5G18230, AT1G07705, AT5G59710, AT2G32070
GO:0017148~negative regulation of translation	4	905	16	18499	5.11022	0 ,5826579822204184\	AT5G18230, AT1G26110, AT1G07705, AT5G59710
GO:0000028~ribosomal small subunit assembly	11	905	45	18499	4.99666	0 ,0023917006890118203\	AT3G10090, AT3G52580, AT5G47320, AT1G15440, AT1G31817, AT5G52650, AT5G41520, AT3G11940, AT5G64140, AT5G66470, AT3G11510
GO:0000103~sulfate assimilation	12	905	51	18499	4.80962	0 ,0015365106807631946\	AT4G04610, AT4G39940, AT4G03520, AT3G15360, AT1G62180, AT1G45145, AT2G17640, AT2G14750, AT1G19730, AT1G76080, AT4G21990, AT2G35010
GO:0008652~cellular amino acid biosynthetic process	16	905	69	18499	4.73992	6 ,788512039192147E-5\	AT4G04610, AT3G49680, AT5G17990, AT3G58610, AT1G62180, AT2G17640, AT2G14750, AT4G21990, AT4G39940, AT5G28020, AT5G10870, AT1G52410, AT5G53460, AT5G13280, AT4G14880, AT4G39540
GO:0006413~translational initiation	23	905	101	18499	4.65485	5 ,097645060006757E-7\	AT5G18110, AT5G44320, AT1G03280, AT5G11900, AT4G20980, AT1G36730, AT1G13950, AT1G26630, AT2G40290, AT1G75510, AT5G05470, AT1G22780, AT4G16630, AT5G57870, AT3G60240, AT5G38640, AT1G77840, AT2G05830, AT5G20920, AT2G24050, AT1G54270, AT4G38710, AT3G11400
GO:0001510~RNA methylation	4	905	18	18499	4.54242	0 ,6851282464838501\	AT4G25630, AT5G26880, AT5G52470, AT4G40000
GO:0006446~regulation of translational initiation	8	905	37	18499	4.41965	0 ,06128589183996855\	AT1G65220, AT5G44320, AT1G77840, AT4G20980, AT5G15610, AT1G36730, AT3G02200, AT3G11400
GO:0006368~transcription elongation from RNA polymerase II promoter	5	905	25	18499	4.08818	0 ,5521644547690933\	AT3G22590, AT4G10710, AT3G11220, AT4G08350, AT3G48050
GO:0000272~polysaccharide catabolic process	4	905	20	18499	4.08818	0 ,797686321198643\	AT5G18670, AT2G43590, AT2G43610, AT5G24090
GO:0071732~cellular response to nitric oxide	4	905	20	18499	4.08818	0 ,797686321198643\	AT3G12900, AT2G05830, AT5G04950, AT5G56080
GO:0000462~maturation of SSU-rRNA from tricistronic rRNA transcript (SSU-rRNA, 5.8S rRNA, LSU-rRNA)	8	905	41	18499	3.98847	0 ,09928836833521573\	AT2G17250, AT3G52580, AT1G15440, AT1G31817, AT5G08420, AT5G16750, AT5G28060, AT3G11510
GO:0002181~cytoplasmic translation	10	905	52	18499	3.93094	0 ,030072489334117724\	AT1G01100, AT4G10450, AT1G05190, AT3G11250, AT5G47700, AT2G27720, AT3G09200, AT2G27710, AT1G80750, AT3G44590
GO:0071369~cellular response to ethylene stimulus	5	905	26	18499	3.93094	0 ,5638698477529691\	AT3G12900, AT2G05830, AT5G04950, AT5G56080, AT3G15356
GO:0043622~cortical microtubule organization	5	905	26	18499	3.93094	0 ,5638698477529691\	AT1G80350, AT3G44200, AT2G20190, AT2G03680, AT3G23090
GO:0001731~formation of translation preinitiation complex	5	905	26	18499	3.93094	0 ,5638698477529691\	AT5G44320, AT4G20980, AT5G15610, AT3G02200, AT3G11400
GO:0016998~cell wall macromolecule catabolic process	5	905	26	18499	3.93094	0 ,5638698477529691\	AT2G43590, AT3G44990, AT2G43610, AT1G02360, AT1G21880
GO:0070413~trehalose metabolism in response to stress	4	905	21	18499	3.8935	0 ,8737196040178089\	AT1G60140, AT1G23870, AT1G68020, AT1G70290
GO:0000470~maturation of LSU-rRNA	5	905	27	18499	3.78535	0 ,5826579822204184\	AT4G01560, AT2G47610, AT5G15550, AT5G48240, AT5G08180
GO:0009958~positive gravitropism	6	905	33	18499	3.71652	0 ,421788257979949\	AT5G06140, AT3G61050, AT5G47990, AT2G36810, AT2G16005, AT4G16340
GO:0000226~microtubule cytoskeleton organization	5	905	28	18499	3.65016	0 ,6354387647616337\	AT1G75950, AT3G55005, AT5G18580, AT1G80350, AT4G26760
GO:0006417~regulation of translation	13	905	73	18499	3.64016	0 ,008436991610515204\	AT3G01150, AT1G31280, AT2G29190, AT5G18110, AT1G49760, AT5G05470, AT5G57870, AT3G61240, AT1G48410, AT3G60240, AT1G48630, AT2G24050, AT3G16810
GO:0006418~tRNA aminoacylation for protein translation	5	905	29	18499	3.52429	0 ,6800970750344288\	AT3G13490, AT3G02660, AT2G25840, AT2G33840, AT4G26870
GO:0007568~aging	7	905	41	18499	3.48991	0 ,3155424738022923\	AT2G21045, AT5G35630, AT2G42620, AT3G56240, AT4G30270, AT4G14880, AT5G14930
GO:0009828~plant-type cell wall loosening	6	905	36	18499	3.40681	0 ,543716289686999\	AT2G39700, AT1G20190, AT3G03220, AT3G45970, AT4G28250, AT4G30270
GO:0045454~cell redox homeostasis	25	905	155	18499	3.29692	4 ,1342463800335856E-5\	AT4G28730, AT5G40370, AT1G65980, AT3G15660, AT3G15360, AT5G60640, AT1G04980, AT5G20500, AT4G04610, AT3G25580, AT4G03520, AT1G65970, AT1G62180, AT1G19730, AT4G21990, AT2G35010, AT1G77510, AT3G06050, AT2G32920, AT1G45145, AT2G47470, AT1G76080, AT1G21750, AT4G34120, AT3G54900
GO:0009735~response to cytokinin	29	905	183	18499	3.23927	9 ,229410327341599E-6\	AT3G09200, AT3G04790, AT5G53400, AT2G19730, AT4G28750, AT5G35630, AT2G40490, AT5G53460, AT3G15360, AT1G78830, AT4G39260, AT1G64520, AT5G42020, AT1G05190, AT4G18480, AT5G30510, AT1G16880, AT5G16710, AT3G25920, AT2G21660, AT1G47420, AT2G44060, AT3G47620, AT2G01530, AT3G07480, AT3G48990, AT5G20630, AT1G21750, AT5G58140
GO:0006662~glycerol ether metabolic process	6	905	38	18499	3.22751	0 ,5638698477529691\	AT4G03520, AT3G15360, AT1G45145, AT1G19730, AT1G76080, AT2G35010
GO:0006520~cellular amino acid metabolic process	6	905	39	18499	3.14475	0 ,5826579822204184\	AT4G23590, AT2G20610, AT5G07440, AT1G72810, AT5G18170, AT1G62800
GO:0046686~response to cadmium ion	52	905	342	18499	3.10797	9 ,404597105560538E-10\	AT1G64550, AT3G09200, AT3G58610, AT5G14780, AT4G22670, AT4G26870, AT1G26630, AT4G13430, AT5G35630, AT4G31180, AT2G44350, AT5G53460, AT5G10450, AT5G07440, AT4G14880, AT5G42020, AT1G56340, AT5G47390, AT3G56240, AT1G68560, AT4G09000, AT2G21660, AT5G11670, AT3G12780, AT1G77510, AT1G45145, AT3G48990, AT2G47470, AT3G48670, AT1G56190, AT1G65980, AT4G24190, AT1G57720, AT5G27470, AT4G23100, AT1G11840, AT2…
GO:0010043~response to zinc ion	8	905	53	18499	3.08542	0 ,3155424738022923\	AT3G07720, AT2G21660, AT1G19570, AT3G09200, AT4G39260, AT5G56080, AT1G57720, AT1G21750
GO:0000413~protein peptidyl-prolyl isomerization	7	905	47	18499	3.04439	0 ,4911209152767149\	AT5G13410, AT5G58710, AT3G25220, AT5G48580, AT3G63400, AT3G15520, AT2G21130
GO:0009409~response to cold	43	905	299	18499	2.93966	1 ,6236273489351835E-7\	AT4G24770, AT3G53460, AT3G09200, AT3G26420, AT1G09560, AT4G24190, AT1G05260, AT3G01500, AT5G64220, AT3G23830, AT2G38750, AT2G37220, AT3G12490, AT1G17190, AT1G67090, AT3G17020, AT3G16470, AT2G27710, AT5G10230, AT4G39260, AT4G34710, AT2G03440, AT1G20450, AT5G38480, AT3G53990, AT5G20250, AT2G37230, AT1G35720, AT3G22330, AT1G16880, AT3G22310, AT2G39730, AT5G24090, AT2G21660, AT5G04280, AT4G38680, AT5…
GO:0015995~chlorophyll biosynthetic process	6	905	42	18499	2.92013	0 ,6839329660119299\	AT2G40490, AT4G18480, AT1G69740, AT3G03710, AT4G01690, AT1G03630
GO:0016226~iron-sulfur cluster assembly	5	905	35	18499	2.92013	0 ,8964321293805747\	AT4G28730, AT5G03905, AT3G24430, AT1G51390, AT4G22220
GO:0006541~glutamine metabolic process	5	905	35	18499	2.92013	0 ,8964321293805747\	AT3G15450, AT1G30820, AT5G38200, AT1G78660, AT5G43830
GO:0016032~viral process	5	905	35	18499	2.92013	0 ,8964321293805747\	AT1G49760, AT1G75950, AT5G03160, AT3G29160, AT5G42190
GO:0006096~glycolytic process	10	905	71	18499	2.879	0 ,18982866998066436\	AT3G12780, AT3G52200, AT1G12900, AT4G04040, AT4G29220, AT1G47840, AT1G42970, AT1G78050, AT2G29560, AT1G56190
GO:0009607~response to biotic stimulus	6	905	43	18499	2.85222	0 ,7059907732239279\	AT1G14960, AT1G70880, AT1G24020, AT2G01530, AT1G70890, AT1G70850
GO:0009631~cold acclimation	7	905	51	18499	2.80561	0 ,5668327541579478\	AT4G24770, AT3G53460, AT4G38680, AT3G26420, AT1G20450, AT5G38480, AT5G67590
GO:0042744~hydrogen peroxide catabolic process	12	905	89	18499	2.75607	0 ,1040177809466903\	AT5G66390, AT4G30170, AT3G49110, AT3G28200, AT5G14130, AT1G05260, AT2G37130, AT5G64100, AT5G64120, AT4G11290, AT4G08780, AT2G18980
GO:0042254~ribosome biogenesis	19	905	142	18499	2.73505	0 ,008436991610515204\	AT1G64510, AT3G09200, AT3G53430, AT3G03920, AT3G57660, AT2G34480, AT2G19730, AT4G29410, AT5G64140, AT4G02230, AT5G28060, AT3G10090, AT1G22780, AT1G29940, AT2G47610, AT3G11250, AT1G48630, AT1G48920, AT1G75350
GO:0006397~mRNA processing	23	905	176	18499	2.67125	0 ,0023917006890118203\	AT3G01150, AT4G24770, AT2G06990, AT3G53460, AT3G11964, AT1G09770, AT3G03710, AT3G19130, AT5G25060, AT3G52380, AT5G54900, AT4G08350, AT5G64270, AT2G37220, AT1G16610, AT4G14300, AT1G03910, AT3G61240, AT1G75660, AT1G26110, AT2G27100, AT1G47500, AT5G58040
GO:0006749~glutathione metabolic process	8	905	62	18499	2.63753	0 ,5514060970531225\	AT1G17190, AT1G75270, AT5G02780, AT1G59700, AT1G57720, AT1G09640, AT5G16710, AT3G43800
GO:0006457~protein folding	37	905	288	18499	2.62609	2 ,2055417148242935E-5\	AT1G08450, AT4G24190, AT5G53400, AT3G63400, AT5G17710, AT5G61790, AT5G03160, AT5G58710, AT3G15360, AT5G28540, AT5G60640, AT3G20050, AT1G24510, AT3G15520, AT2G21130, AT1G04980, AT2G44650, AT5G16070, AT5G20890, AT4G03520, AT5G42020, AT1G14980, AT1G09210, AT1G56340, AT5G48580, AT3G62600, AT1G19730, AT2G35010, AT4G35450, AT3G16420, AT2G32920, AT4G39150, AT1G45145, AT3G11450, AT2G47470, AT1G76080, AT1…
GO:0009553~embryo sac development	9	905	73	18499	2.52011	0 ,4911209152767149\	AT3G11964, AT1G72970, AT4G05410, AT1G15440, AT1G72440, AT2G43410, AT2G47470, AT2G47990, AT5G41190
GO:0009826~unidimensional cell growth	14	905	114	18499	2.51028	0 ,1040177809466903\	AT1G13980, AT2G39700, AT5G18580, AT3G03220, AT3G49110, AT4G28250, AT5G66680, AT1G20190, AT3G45970, AT4G27060, AT1G75750, AT5G07830, AT2G03680, AT3G23090
GO:0006979~response to oxidative stress	35	905	291	18499	2.45853	1 ,5937666549924992E-4\	AT2G39800, AT3G22380, AT1G63460, AT2G25080, AT3G28200, AT1G05260, AT5G64100, AT4G21840, AT5G64120, AT4G08780, AT2G18980, AT4G02580, AT3G12490, AT4G30170, AT3G15360, AT5G60640, AT4G34710, AT3G11220, AT4G11290, AT4G04830, AT3G53990, AT4G03520, AT5G66390, AT3G49110, AT1G09210, AT1G56340, AT5G14130, AT5G20250, AT5G24770, AT2G37130, AT1G35720, AT5G44380, AT3G06050, AT1G45145, AT1G76080
GO:0009651~response to salt stress	55	905	484	18499	2.32283	1 ,785043442740823E-6\	AT2G39800, AT3G09200, AT2G16005, AT1G17880, AT3G23830, AT2G38750, AT5G35630, AT2G45640, AT4G11650, AT5G07440, AT4G39260, AT1G03230, AT2G03440, AT1G73260, AT1G77180, AT1G09210, AT1G56340, AT2G13560, AT3G55270, AT5G47390, AT3G56240, AT5G08590, AT5G47030, AT5G24090, AT4G40010, AT2G21660, AT5G62530, AT5G08620, AT3G11250, AT1G77510, AT1G03220, AT1G21750, AT4G39090, AT4G24190, AT1G18630, AT5G14200, AT3…
GO:0009664~plant-type cell wall organization	10	905	91	18499	2.24625	0 ,5638698477529691\	AT2G39700, AT1G20190, AT3G03220, AT1G05260, AT4G28250, AT2G37130, AT5G64100, AT5G64120, AT4G11290, AT5G66680
GO:0052696~flavonoid glucuronidation	12	905	112	18499	2.19009	0 ,421788257979949\	AT2G30150, AT2G31790, AT1G22360, AT4G15500, AT3G29630, AT5G05890, AT2G29730, AT2G29740, AT3G50740, AT5G38010, AT1G30530, AT2G22590
GO:0016569~covalent chromatin modification	9	905	88	18499	2.09054	0 ,7701608937352906\	AT4G22140, AT3G44750, AT5G05610, AT5G03740, AT2G27840, AT2G46020, AT5G64570, AT4G24680, AT1G08600
GO:0009414~response to water deprivation	28	905	279	18499	2.05141	0 ,021465591566922623\	AT2G39800, AT4G39090, AT5G23010, AT3G22380, AT4G24190, AT3G23830, AT2G38750, AT3G12490, AT5G10230, AT5G13780, AT5G03740, AT1G20450, AT3G29320, AT1G15690, AT3G18490, AT1G35720, AT3G22310, AT1G73330, AT3G61050, AT2G21660, AT5G04280, AT4G38680, AT5G08620, AT2G42620, AT1G80410, AT2G41430, AT1G76080, AT5G58140
GO:0030163~protein catabolic process	11	905	112	18499	2.00759	0 ,6509067642822087\	AT1G64520, AT5G07030, AT2G47940, AT3G51330, AT3G18490, AT1G03230, AT1G09750, AT3G61820, AT1G03220, AT3G12700, AT1G66180
GO:0010228~vegetative to reproductive phase transition of meristem	10	905	102	18499	2.00401	0 ,7504584257949499\	AT4G35450, AT4G14300, AT2G21660, AT4G38680, AT3G16470, AT3G22590, AT4G10710, AT2G43410, AT1G77180, AT2G27550
