# Supplementary material for: Label-Free Quantitative Proteomic Analysis of Nitrogen Starvation in Arabidopsis Root Reveals New Aspects of H2S Signaling by Protein Persulfidation
Source: Antioxidants (Basel). 2021 Mar 24;10(4):508. doi: 10.3390/antiox10040508 (PMC8064375; doi:10.3390/antiox10040508)
Supplement: Supplementary file 1 [file antioxidants-10-00508-s001.zip › Dataset S1.xlsx]

## Sheet: PN_EN_2_REPLICAS
Dataset 1. Persulfidated protein identified in root tissue grown in suficient nutrient media
LFQ intensity PN1	LFQ intensity PN2	LFQ intensity PN3	LFQ intensity PN4	Gene ontology (biological process)	Gene ontology (cellular component)	Gene ontology (molecular function)	Peptides	Q-value	Score	MS/MS count	Sequence coverage PN1 [%]	Sequence coverage PN2 [%]	Sequence coverage PN3 [%]	Sequence coverage PN4 [%]	Protein IDs	Majority protein Ids	AGI Gene	id	Gene name	Protein name
240203037261963	NaN	NaN	270770416259766	photosynthesis [GO:0015979]	extrinsic component of membrane [GO:0019898];photosystem II oxygen evolving complex [GO:0009654]	calcium ion binding [GO:0005509]	17	0	66.223	100	7.9	0	0	4.4	A0A178U9N5	A0A178U9N5	At5g11450	1	PPD5	PsbP domain protein (Mog1/PsbP/DUF1795-like photosystem II reaction center PsbP family protein)
276423759460449	274889183044434	268544807434082	270700969696045	cell wall modification [GO:0042545];pectin catabolic process [GO:0045490]		aspartyl esterase activity [GO:0045330];enzyme inhibitor activity [GO:0004857];pectinesterase activity [GO:0030599]	9	0	106.78	60	19.1	24.3	17	21.5	A0A178UA07	A0A178UA07	At5g09760	2	At5g09760	Plant invertase/pectin methylesterase inhibitor superfamily
283747615814209	277722206115723	272087173461914	276184196472168				9	0	31.697	50	53	48.6	44.8	53	A0A178UE66	A0A178UE66	At5g51700	3	PBS2	Cysteine and histidine-rich domain-containing protein RAR1
243737163543701	241933994293213	241368827819824	244081439971924		integral component of membrane [GO:0016021]		3	0	3.21	3	7.8	10.7	7.8	7.8	A0A178VC85	A0A178VC85	At3g02420	4	At3g02420	Dihydroflavonol 4-reductase/flavanone protein
30066764831543	298251876831055	298161964416504	299254970550537		cytosol [GO:0005829]	5-diphosphoinositol pentakisphosphate 3-kinase activity [GO:0102092];ATP binding [GO:0005524];diphosphoinositol-pentakisphosphate kinase activity [GO:0033857];inositol heptakisphosphate kinase activity [GO:0000829];inositol hexakisphosphate 1-kinase activity [GO:0052723];inositol hexakisphosphate 3-kinase activity [GO:0052724];inositol hexakisphosphate 5-kinase activity [GO:0000832]	38	0	74.976	143	26.9	28.1	29	33.1	A0A178VEL3	A0A178VEL3	At3g01310	5	AtVIP1	Inositol hexakisphosphate and diphosphoinositol-pentakisphosphate kinase
NaN	228748149871826	230583934783936	NaN			FMN binding [GO:0010181];oxidoreductase activity [GO:0016491]	4	0.0086572	1.5291	6	0	3.2	9	0	A0A178VMD8	A0A178VMD8	At3g14150	6	HAOX2	Aldolase-type TIM barrel family protein
238118629455566	237964973449707	238272590637207	237698135375977			hydrolase activity [GO:0016787]	3	0	5.4916	6	13.8	13.8	8.6	8.6	A0A178VQ59	A0A178VQ59	At2g03720	7	MRH6	Adenine nucleotide alpha hydrolases-like superfamily protein
NaN	NaN	2233717918396	239310283660889			UDP-glycosyltransferase activity [GO:0008194]	3	0	3.7199	11	0	0	2	3.3	A0A178VRK6	A0A178VRK6	At2g30150	8	At2g30150	UDP-Glycosyltransferase superfamily protein
NaN	249737758636475	247062511444092	247773094177246	protein initiator methionine removal [GO:0070084]	cytoplasm [GO:0005737]	metal ion binding [GO:0046872];metalloaminopeptidase activity [GO:0070006]	9	0	4.8987	9	10.6	14.3	19	19	A0A178VUM7	A0A178VUM7	At2g44180	9	MAP2A	Methionine aminopeptidase 2
272120609283447	269056396484375	27604772567749	274015350341797	RNA metabolic process [GO:0016070]		RNA binding [GO:0003723];sequence-specific DNA binding [GO:0043565];single-stranded DNA binding [GO:0003697]	9	0	14.904	60	17.8	25.6	17.8	22.3	A0A178W0K0	A0A178W0K0	At2g37020	13	At2g37020	Translin family protein
264957790374756	2565283203125	25779088973999	251516666412354		small-subunit processome [GO:0032040]		5	0.0013038	2.3067	4	5.1	5.1	5.1	5.1	A0A178W3G2	A0A178W3G2	At1g69070	14	At1g69070	Nucleolar-like protein
259488010406494	266532154083252	264645404815674	266299266815186			ATP binding [GO:0005524];kinase activity [GO:0016301]	7	0	6.9473	15	7.4	2.2	7.5	7.4	A0A178W6Y3	A0A178W6Y3	At1g01220	15	FKGP	L-fucokinase/GDP-L-fucose pyrophosphorylase
246893920898438	24103816986084	248105888366699	245234279632568			carbohydrate binding [GO:0030246]	3	0	3.8258	8	9.9	9.9	9.9	9.9	A0A1I9LLA7	A0A1I9LLA7	At3g16440	16	MLP-300B	Myrosinase-binding protein-like protein-300B
291911945343018	283063907623291	284627933502197	284545822143555				14	0	60.791	61	27	22.4	29.5	30.5	A0A1I9LLC0	A0A1I9LLC0	At3g14010	17	CID4	CTC-interacting domain 4
NaN	222183609008789	224632873535156	NaN				3	0.0014881	2.2907	3	1.5	1.5	3.3	1.5	A0A1I9LLC5	A0A1I9LLC5	At3g58050	18	At3g58050	Uncharacterized protein
25569034576416	249798049926758	244298191070557	255685691833496	microtubule nucleation [GO:0007020]	cytoplasm [GO:0005737];microtubule [GO:0005874];microtubule organizing center [GO:0005815];spindle pole [GO:0000922]	gamma-tubulin binding [GO:0043015]	3	0.0033021	2.0431	12	2.6	2.6	1.4	2.6	A0A1I9LLT8	A0A1I9LLT8	At3g53760	20	GCP4	Gamma-tubulin complex component
248305511474609	244138355255127	243022899627686	246147041320801	cell division [GO:0051301];mitotic chromosome condensation [GO:0007076]	nucleus [GO:0005634]		5	0	6.7664	14	3.3	3.3	2.6	3.3	A0A1I9LM04	A0A1I9LM04	At3g57060	21	At3g57060	Condensin complex subunit 1
268268718719482	271705455780029	266996212005615	269172973632813			aspartic-type endopeptidase activity [GO:0004190]	7	0	26.925	74	10.4	13.9	12.3	14.5	A0A1I9LM46	A0A1I9LM46	At3g51330	22	At3g51330	Eukaryotic aspartyl protease family protein
244453125	24822452545166	245123767852783	244160289764404	carbohydrate metabolic process [GO:0005975]	integral component of membrane [GO:0016021]	beta-galactosidase activity [GO:0004565]	39	0	279.18	242	4.7	4.7	3.8	3.8	A0A1I9LM56	A0A1I9LM56	At3g52840	23	BGAL2	Beta-galactosidase
299145622253418	298823871612549	297974262237549	297861557006836			RNA binding [GO:0003723]	21	0	120.53	294	27.3	27.3	24.2	29.3	A0A1I9LM90	A0A1I9LM90	At3g04610	25	FLK	RNA-binding KH domain-containing protein
264672164916992	269424610137939	263573131561279	265602550506592	transcription, DNA-templated [GO:0006351]	host cell nucleus [GO:0042025]	DNA binding [GO:0003677];DNA-directed 5'-3' RNA polymerase activity [GO:0003899];zinc ion binding [GO:0008270]	14	0	65.473	19	7.2	6.5	5.6	8.7	A0A1I9LME9	A0A1I9LME9	At3g57660	26	NRPA1	DNA-directed RNA polymerase subunit
252369194030762	253904094696045	248241062164307	258039531707764	phloem development [GO:0010088]			6	0	11.152	14	3.3	4.3	3.3	6.6	A0A1I9LMF2	A0A1I9LMF2	At3g01670	27	SEOa	Sieve element occlusion protein
237844657897949	238803558349609	235888652801514	236497650146484			metal ion binding [GO:0046872];RNA binding [GO:0003723]	4	0	2.9848	7	2.4	2.7	2.7	2.7	A0A1I9LMI4	A0A1I9LMI4	At3g54230	28	SUA	Suppressor of abi3-5
265964775085449	270168018341064	267846908569336	26745735168457	autophagy [GO:0006914];protein transport [GO:0015031]	cytoplasm [GO:0005737]	cysteine-type peptidase activity [GO:0008234]	10	0	60.132	50	17.6	31.2	27.9	27.4	A0A1I9LMQ9	A0A1I9LMQ9	At3g59950	32	At3g59950	Cysteine protease
243745784759521	NaN	246180686950684	NaN	de-etiolation [GO:0009704];response to far red light [GO:0010218];seed germination [GO:0009845]	integral component of membrane [GO:0016021];perinuclear region of cytoplasm [GO:0048471]	hydrolase activity, acting on carbon-nitrogen (but not peptide) bonds [GO:0016810]	3	0.0054093	1.7957	5	2.4	0	2.4	0	A0A1I9LN01	A0A1I9LN01	At3g55850	33	LAF3	Protein LONG AFTER FAR-RED 3
296389789581299	297432956695557	297452049255371	297823181152344			RNA binding [GO:0003723]	11	0	34.628	54	30.8	33.7	25.9	30.8	A0A1I9LN63	A0A1I9LN63	At3g16230	34	At3g16230	Putative eukaryotic LigT
294006404876709	293605365753174	296716194152832	29710319519043	nucleotide-sugar metabolic process [GO:0009225]		dTDP-glucose 4,6-dehydratase activity [GO:0008460]	52	0	102.06	64	58.3	60	60.4	56.2	A0A1I9LN83	A0A1I9LN83	At3g14790	36	RHM3	Rhamnose biosynthesis 3
237145004272461	242275848388672	240939388275146	241347694396973	metal ion transport [GO:0030001]		metal ion binding [GO:0046872]	28	0	3.8927	12	99.1	99.1	99.1	100	A0A1I9LNC0	A0A1I9LNC0	At3g56240	37	CCH	Copper chaperone
283164386749268	282859058380127	277163333892822	283545169830322				15	0	80.458	134	15.8	8.7	8.7	8.7	A0A1I9LNQ7	A0A1I9LNQ7	At3g02510	38	At3g02510	Regulator of chromosome condensation (RCC1) family protein
286472225189209	287820987701416	285047225952148	286958770751953				20	0	131.46	240	44	46.5	37.9	41.6	A0A1I9LNT2	A0A1I9LNT2	At3g61220	39	SDR1	NAD(P)-binding Rossmann-fold superfamily protein
278255977630615	276691875457764	276451263427734	275160045623779				8	0	62.724	165	26.8	34.4	34.4	26.8	A0A1I9LNZ1	A0A1I9LNZ1	At3g07470	40	At3g07470	Uncharacterized protein
264549427032471	269254684448242	272638282775879	267876834869385	calcium-mediated signaling [GO:0019722]		calcium ion binding [GO:0005509]	8	0	76.319	90	28.5	26.2	28.5	30.4	A0A1I9LPJ2	A0A1I9LPJ2	At3g43810	42	CAM7	Calmodulin
277436180114746	266598968505859	258835296630859	273227691650391				10	0	12.992	13	7.7	8.1	9.5	8.1	A0A1I9LPW3	A0A1I9LPW3	At3g04490	44	At3g04490	Exportin-4 protein
274552879333496	285024108886719	292220020294189	288409824371338				27	0	159.12	85	15.6	15.6	15.5	15.6	A0A1I9LPZ1	A0A1I9LPZ1	At3g50370	45	At3g50370	Uncharacterized protein
251156902313232	253614196777344	256405563354492	256631050109863			hydrolase activity, acting on ester bonds [GO:0016788]	5	0.00076002	2.6284	8	7.6	11.2	11.2	8.8	A0A1I9LPZ5	A0A1I9LPZ5	At3g03520	46	NPC3	Non-specific phospholipase C3
304229202270508	31137300491333	29209041595459	296364917755127			serine-type endopeptidase activity [GO:0004252]	45	0	291.84	257	48.9	43.9	47.4	44.6	A0A1I9LPZ9	A0A1I9LPZ9	At3g03380	47	DEG7	DegP protease 7
254522743225098	254793891906738	253243675231934	255060024261475		integral component of membrane [GO:0016021]	phosphoric ester hydrolase activity [GO:0042578]	8	0	5.9213	20	3.1	6.3	5.9	6.3	A0A1I9LQ31	A0A1I9LQ31	At3g43220	48	SAC3	Phosphoinositide phosphatase family protein
301410217285156	NaN	289098491668701	290812644958496	cellular response to DNA damage stimulus [GO:0006974]		ATP binding [GO:0005524];protein serine/threonine kinase activity [GO:0004674]	6	0	3.4473	5	1.7	0.4	1.5	1.2	A0A1I9LQ79	A0A1I9LQ79	At3g48190	49	ATM	Serine/Threonine-kinase ATM-like protein
279479866027832	284508895874023	280958213806152	276154747009277	carbon utilization [GO:0015976]		carbonate dehydratase activity [GO:0004089];zinc ion binding [GO:0008270]	58	0	323.31	2321	55.6	49	41.3	43.2	A0A1I9LQB3	A0A1I9LQB3	At3g01500	50	CA1	Carbonic anhydrase
24789400100708	249422149658203	249481544494629	249492225646973	intracellular protein transport [GO:0006886];retrograde transport, endosome to Golgi [GO:0042147]	cytosol [GO:0005829];Golgi membrane [GO:0000139];RIC1-RGP1 guanyl-nucleotide exchange factor complex [GO:0034066]	Rab GTPase binding [GO:0017137];Rab guanyl-nucleotide exchange factor activity [GO:0017112]	5	0.00094554	2.5747	7	5.5	4.4	2.6	4.4	A0A1I9LQF4	A0A1I9LQF4	At3g61480	51	At3g61480	Quinoprotein amine dehydrogenase, beta chain-like RIC1-like guanyl-nucleotide exchange factor
264339141845703	262439079284668	262339973449707	264121074676514				5	0	4.1228	19	21.7	21.7	21.7	16.7	A0A1I9LQU5	A0A1I9LQU5	At3g23400	56	FIB4	Plastid-lipid associated protein PAP / fibrillin family protein
311489810943604	322184715270996	31075590133667	321788711547852				26	0	323.31	208	53.2	58	53.8	58.5	A0A1I9LRA3	A0A1I9LRA3	At3g20370	59	At3g20370	TRAF-like family protein
242352027893066	249949417114258	24874927520752	249942951202393	cellular protein modification process [GO:0006464];protein transport [GO:0015031]			2	0	5.0997	8	3	8.1	3	8.1	A0A1I9LRG2	A0A1I9LRG2	At3g12400	60	ELC	Ubiquitin-conjugating enzyme/RWD-like protein
262368469238281	27282506942749	268634872436523	268866958618164	cell wall modification [GO:0042545];pectin catabolic process [GO:0045490]	integral component of membrane [GO:0016021]	aspartyl esterase activity [GO:0045330];enzyme inhibitor activity [GO:0004857];pectinesterase activity [GO:0030599]	3	0	5.0873	13	1.6	1.6	1.6	1.6	A0A1I9LRM8	A0A1I9LRM8	At3g49220	62	At3g49220	Pectinesterase
25098123550415	270806045532227	269387645721436	266111888885498	nuclear export [GO:0051168]	nucleus [GO:0005634]		14	0	18.154	62	11.9	12.9	12.2	12.7	A0A1I9LRW7	A0A1I9LRW7	At3g05040	63	HST	ARM repeat superfamily protein
278176307678223	281523818969727	273033008575439	274769973754883	NAD metabolic process [GO:0019674];NADP biosynthetic process [GO:0006741]	integral component of membrane [GO:0016021]	NAD+ kinase activity [GO:0003951]	12	0	18.96	34	14.3	13	18.8	12.5	A0A1I9LRY1	A0A1I9LRY1	At3g21070	64	NADK1	NAD kinase 1
23018217086792	235228881835938	23269136428833	NaN		AP-5 adaptor complex [GO:0044599]		1	0.0077904	1.5515	1	3.3	3.3	3.3	0	A0A1I9LS84	A0A1I9LS84	At3g15160	65	At3g15160	AP-5 complex subunit zeta-1
286710796356201	28721134185791	280041561126709	277881183624268			nucleic acid binding [GO:0003676]	11	0	38.539	49	24.9	26.8	26.8	26.8	A0A1I9LSC2	A0A1I9LSC2	At3g07030	66	At3g07030	Alba DNA/RNA-binding protein
3154811668396	31398307800293	317254161834717	316036853790283			zinc ion binding [GO:0008270]	143	0	323.31	593	27	25.8	24.8	26.4	A0A1I9LSK3	A0A1I9LSK3	At3g02260	67	BIG	Auxin transport protein (BIG)
282065296173096	281054954528809	281518020629883	280881061553955		extracellular region [GO:0005576]		21	0	172.86	191	42.4	52.5	27.7	42	A0A1I9LT21	A0A1I9LT21	At3g45970	70	EXLA1	Expansin-like A1
258052101135254	249959774017334	261924228668213	265974731445313			hydrolase activity [GO:0016787]	6	0	22.168	20	2.8	5.4	4.1	4.1	A0A1I9LT44	A0A1I9LT44	At3g23540	71	At3g23540	Alpha/beta-Hydrolases superfamily protein
250699729919434	2484206199646	24875207901001	249733810424805			ligase activity [GO:0016874]	2	0	3.5848	7	3.4	3.4	7.1	3.4	A0A1I9LTH3	A0A1I9LTH3	At3g10250	75	At3g10250	Histidine-tRNA ligase
252229518890381	253153419494629	248556690216064	249221153259277			selenium binding [GO:0008430]	4	0	22.67	8	8.3	14.3	11.4	11.4	A0A1I9LTQ7	A0A1I9LTQ7	At3g23800	76	SBP3	Selenium-binding protein 3
244936275482178	244699211120605	251080112457275	243778247833252	methylation [GO:0032259]		methyltransferase activity [GO:0008168]	5	0.0032949	2.0234	5	23.1	20.8	15.1	20.8	A0A1P8AM51	A0A1P8AM51	At1g35780	77	At1g35780	N-lysine methyltransferase
266921882629395	261573829650879	268605308532715	262139892578125	metabolic process [GO:0008152]	membrane [GO:0016020]	calcium ion binding [GO:0005509];mannosyl-oligosaccharide 1,2-alpha-mannosidase activity [GO:0004571]	12	0	40.694	93	13	11.2	12.4	5.4	A0A1P8AM79	A0A1P8AM79	At1g30000	78	MNS3	alpha-1,2-Mannosidase
299852237701416	303576240539551	300345935821533	301486778259277	protein retention in Golgi apparatus [GO:0045053];protein targeting to vacuole [GO:0006623]	extrinsic component of membrane [GO:0019898]		6	0	4.3005	33	1.3	1.5	1.5	1.5	A0A1P8AMQ1	A0A1P8AMQ1	At1g48090	79	At1g48090	Calcium-dependent lipid-binding family protein
216432838439941	219601383209229	NaN	NaN		integral component of membrane [GO:0016021]	oxidoreductase activity, acting on the aldehyde or oxo group of donors, disulfide as acceptor [GO:0016624]	20	0	194.94	58	4.2	1.5	0	0	A0A1P8AMS1	A0A1P8AMS1	At1g21400	80	At1g21400	Thiamin diphosphate-binding fold (THDP-binding) superfamily protein
263592414855957	265236377716064	266716861724854	26517822265625	branched-chain amino acid biosynthetic process [GO:0009082]		L-isoleucine transaminase activity [GO:0052656];L-leucine transaminase activity [GO:0052654];L-valine transaminase activity [GO:0052655]	4	0	22.57	11	13.1	13.1	10	13.1	A0A1P8AMV4	A0A1P8AMV4	At1g50110	81	At1g50110	Branched-chain-amino-acid aminotransferase
248099498748779	244721546173096	24403341293335	240541591644287	protein transport [GO:0015031]			2	0.00019257	2.8778	2	11.1	11.1	7.1	11.1	A0A1P8ANA1	A0A1P8ANA1	At1g25420	83	At1g25420	Regulator of Vps4 activity in the MVB pathway protein
277108287811279	27454345703125	273081722259521	266876583099365				8	0	5.5928	39	18.9	19.9	5.9	12.2	A0A1P8ANB4	A0A1P8ANB4	At1g06110	84	SKIP16	SKP1/ASK-interacting protein 16
251098442077637	NaN	25778263092041	253886051177979		integral component of membrane [GO:0016021]	ATP binding [GO:0005524];protein kinase activity [GO:0004672]	3	0	4.0417	18	2.3	0	2.3	2.3	A0A1P8ANE5	A0A1P8ANE5	At1g56145	85	At1g56145	Leucine-rich repeat transmembrane protein kinase
260959930419922	260606250762939	264187984466553	262231712341309		proton-transporting two-sector ATPase complex, catalytic domain [GO:0033178]	proton-transporting ATPase activity, rotational mechanism [GO:0046961]	17	0	6.7583	15	46.8	51.1	51.5	51.1	A0A1P8ANX8	A0A1P8ANX8	At1g64200	86	VHA-E3	Vacuolar H+-ATPase subunit E isoform 3
245726528167725	234309673309326	238887405395508	NaN	plant-type cell wall organization [GO:0009664]	cell wall [GO:0005618];extracellular region [GO:0005576];membrane [GO:0016020]		5	0	14.659	32	5.2	5.2	5.2	0	A0A1P8APG3	A0A1P8APG3	At1g20190	87	EXPA11	Expansin
310443992614746	308838005065918	309702816009521	310055770874023		extracellular space [GO:0005615]		36	0	323.31	524	66.5	61.5	66	65.1	A0A1P8API2	A0A1P8API2	At1g47710	89	SERPIN1	Serine protease inhibitor (SERPIN) family protein
245679607391357	242773914337158	240212364196777	240534954071045				5	0	6.4111	5	5.6	5.6	5.6	9.3	A0A1P8APQ0	A0A1P8APQ0	At1g59520	90	CW7	CW7
227770175933838	229364109039307	NaN	NaN	glucose metabolic process [GO:0006006]	integral component of membrane [GO:0016021]	NAD binding [GO:0051287];NADP binding [GO:0050661];oxidoreductase activity, acting on the aldehyde or oxo group of donors, NAD or NADP as acceptor [GO:0016620]	59	0	323.31	584	29.7	37.6	23.6	19.7	A0A1P8APR6	A0A1P8APR6	At1g12900	91	GAPA-2	Glyceraldehyde-3-phosphate dehydrogenase
276510257720947	276847190856934	274099750518799	27418041229248			RNA binding [GO:0003723]	8	0	16.978	20	11.8	12.1	11.8	11.8	A0A1P8APW3	A0A1P8APW3	At1g16610	93	SR45	Arginine/serine-rich 45
260282306671143	260803203582764	261742858886719	263006153106689			acyl-CoA hydrolase activity [GO:0047617]	5	0	4.3916	38	19.7	25.2	19.7	19.7	A0A1P8APX5	A0A1P8APX5	At1g04290	96	At1g04290	Thioesterase superfamily protein
252017993927002	252352027893066	252472438812256	249810256958008	regulation of transcription, DNA-templated [GO:0006355]		transcription coregulator activity [GO:0003712]	4	0.0032919	2.0073	15	2.4	2.4	1.4	1.4	A0A1P8AQ03;REV__Q7XJE6	A0A1P8AQ03	At1g15780	98	NRB4	Mediator of RNA polymerase II transcription subunit 15a-like protein
30101993560791	302273368835449	303515281677246	302778606414795			calcium ion binding [GO:0005509]	35	0	211.45	151	29.5	28	28.2	26.4	A0A1P8AQ08	A0A1P8AQ08	At1g21630	99	At1g21630	Calcium-binding EF hand family protein
2362477684021	232560920715332	234135131835938	239973125457764				3	0	38.687	23	3.6	7	3.6	3.6	A0A1P8AQ22	A0A1P8AQ22	At1g02120	100	VAD1	GRAM domain family protein
260829200744629	264026756286621	259990348815918	262781524658203	NAD metabolic process [GO:0019674];NADP biosynthetic process [GO:0006741]		NAD+ kinase activity [GO:0003951]	9	0	22.982	105	17	20.2	20.5	20.5	A0A1P8AQ52	A0A1P8AQ52	At1g78590	101	NADK3	NAD(H) kinase 3
25274585723877	248206520080566	243635921478271	243779563903809			ATP binding [GO:0005524];helicase activity [GO:0004386];nucleic acid binding [GO:0003676]	4	0.00019135	2.7826	10	5.8	5.8	5.8	4.4	A0A1P8AQ84	A0A1P8AQ84	At1g59990	102	EMB3108	DEA(D/H)-box RNA helicase family protein
286471195220947	283695278167725	284717350006104	281885318756104	mRNA processing [GO:0006397]	nucleus [GO:0005634]	5'-3' exoribonuclease activity [GO:0004534];nucleic acid binding [GO:0003676];zinc ion binding [GO:0008270]	17	0	59.782	78	14.5	14.2	17.1	14.2	A0A1P8AQR8	A0A1P8AQR8	At1g54490	103	XRN4	5'-3' exoribonuclease
278082695007324	283789405822754	273141498565674	282048511505127			ADP binding [GO:0043531]	3	0.0060987	1.7106	45	2.1	2.1	2.1	2.1	A0A1P8AQY6	A0A1P8AQY6	At1g12210	104	RFL1	RPS5-like 1
280684051513672	289482383728027	276873912811279	27851505279541				20	0	51.871	57	19.9	21.5	15.3	19.8	A0A1P8AQY7	A0A1P8AQY7	At1g79830	105	GC5	Golgin Putative 5
242875709533691	243101501464844	241549129486084	243788166046143			metal ion binding [GO:0046872]	1	0	4.2289	3	4.5	4.5	4.5	4.5	A0A1P8AQZ1	A0A1P8AQZ1	At1g30460	106	CPSF30	Cleavage and polyadenylation specificity factor 30
29799280166626	2991042137146	298253402709961	29696174621582			carbohydrate binding [GO:0030246]	23	0	211.09	115	58.7	64.7	59.4	62	A0A1P8AR36	A0A1P8AR36	At1g52070	108	At1g52070	Mannose-binding lectin superfamily protein
23742115020752	240114593505859	241189403533936	242962112426758		nucleus [GO:0005634]	DNA-binding transcription factor activity [GO:0003700];sequence-specific DNA binding [GO:0043565]	2	0.0052356	1.813	7	3.9	6	6	6	A0A1P8AR93	A0A1P8AR93	At1g69310	109	WRKY57	WRKY DNA-binding protein 57
249793682098389	25318000793457	24500452041626	247438621520996				3	0	3.2783	5	1.2	3.6	2.5	1.2	A0A1P8ARG8	A0A1P8ARG8	At1g18950	110	At1g18950	DDT domain superfamily
248230361938477	NaN	249568195343018	NaN	biosynthetic process [GO:0009058]		catalytic activity [GO:0003824]	2	0	4.3897	9	7.6	3.5	7.6	0	A0A1P8ARL5	A0A1P8ARL5	At1g03210	111	At1g03210	Phenazine biosynthesis PhzC/PhzF protein
262086791992188	274826221466064	272170639038086	273759212493896	mRNA processing [GO:0006397]		RNA binding [GO:0003723]	12	0	116.34	39	12.1	10.8	13.3	13.3	A0A1P8ARN1	A0A1P8ARN1	At1g60200	112	At1g60200	Splicing factor PWI domain-containing protein / RNA recognition motif (RRM)-containing protein
245153884887695	231179256439209	234512367248535	233741130828857			metal ion binding [GO:0046872]	2	0.0052337	1.8084	2	11.7	11.7	11.7	11.7	A0A1P8ARX2	A0A1P8ARX2	At1g50300	113	TAF15	TBP-associated factor 15
265056705474854	263873729705811	268771286010742	266737098693848			RNA binding [GO:0003723]	10	0	18.762	19	18.4	18.4	16.4	18.4	A0A1P8AS28	A0A1P8AS28	At1g55500	114	ECT4	Evolutionarily conserved C-terminal region 4
277250747680664	271262264251709	271761703491211	267711505889893	DNA recombination [GO:0006310];double-strand break repair via nonhomologous end joining [GO:0006303];telomere maintenance [GO:0000723]	Ku70:Ku80 complex [GO:0043564]	ATP binding [GO:0005524];damaged DNA binding [GO:0003684];DNA helicase activity [GO:0003678];telomeric DNA binding [GO:0042162]	9	0	38.351	37	14.6	12.1	15.1	12.1	A0A1P8ASX4	A0A1P8ASX4	At1g48050	116	KU80	ATP-dependent DNA helicase 2 subunit KU80
275879211425781	281087894439697	269762897491455	270738792419434				16	0	12.797	38	3	4.2	3.4	3.7	A0A1P8AT16	A0A1P8AT16	At1g03060	117	SPI	BEACH-DOMAIN HOMOLOG A1
321152648925781	326065559387207	313036708831787	314739227294922	positive regulation of kinase activity [GO:0033674];regulation of translation [GO:0006417]		protein kinase binding [GO:0019901];protein kinase regulator activity [GO:0019887];ribosome binding [GO:0043022]	105	0	323.31	475	37.9	37.4	34.5	36	A0A1P8AT97	A0A1P8AT97	At1g64790	119	ILA	ILITYHIA
284934673309326	284705333709717	285260047912598	287541084289551	microtubule-based movement [GO:0007018]		ATP binding [GO:0005524];microtubule binding [GO:0008017];microtubule motor activity [GO:0003777]	6	0	6.1011	19	2.9	4.4	3	3	A0A1P8ATA6	A0A1P8ATA6	At1g63640	120	At1g63640	p-loop nucleoside triphosphate hydrolases superfamily protein with CH (Calponin Homology) domain-containing protein
NaN	228089199066162	231433601379395	227988529205322				1	0	2.9898	5	5.4	5.4	5.4	5.4	A0A1P8ATC1	A0A1P8ATC1	At1g15420	121	At1g15420	WD repeat protein
225394077301025	222151641845703	282039184570313	238020324707031	rRNA processing [GO:0006364]	cytosol [GO:0005829]	catalytic activity [GO:0003824];RNA binding [GO:0003723]	65	0	323.31	1574	12.4	19.5	11.3	16.6	A0A1P8ATL2	A0A1P8ATL2	At1g09340	123	CRB	Chloroplast RNA binding protein
304076061248779	305187835693359	304879779815674	303631706237793		cytosol [GO:0005829]	serine-type endopeptidase activity [GO:0004252];serine-type exopeptidase activity [GO:0070008]	55	0	323.31	695	57.6	55.2	48.3	53	A0A1P8ATN7	A0A1P8ATN7	At1g50380	124	At1g50380	Prolyl oligopeptidase family protein
288618335723877	293527717590332	290791034698486	288015022277832	retrograde transport, endosome to Golgi [GO:0042147]	cytosol [GO:0005829];GARP complex [GO:0000938]		30	0	127.39	108	32.4	35.9	35.1	36.4	A0A1P8ATX5	A0A1P8ATX5	At1g50500	126	HIT1	Membrane trafficking VPS53 family protein
285634727478027	285439586639404	285892791748047	285839824676514			thiosulfate sulfurtransferase activity [GO:0004792]	18	0	118.19	195	60.5	48.1	55.3	60.5	A0A1P8AU99	A0A1P8AU99	At1g16460	128	RDH2	Rhodanese homologue 2
222105045318604	223273162841797	225540771484375	223877696990967	methylation [GO:0032259]		O-methyltransferase activity [GO:0008171];protein dimerization activity [GO:0046983]	1	0.00094751	2.5916	4	4.6	4.6	4.6	4.6	A0A1P8AUD1	A0A1P8AUD1	At1g33030	130	At1g33030	O-methyltransferase family protein
286173686981201	278854160308838	285230903625488	287964038848877				6	0	11.346	35	7.6	9	9	5.2	A0A1P8AUF8	A0A1P8AUF8	At1g23180	131	At1g23180	ARM repeat superfamily protein
258728866577148	249196166992188	251510848999023	25083345413208				7	0.00019238	2.8596	12	3.2	3.9	2.2	3.8	A0A1P8AUG4	A0A1P8AUG4	At1g23230	132	At1g23230	Mediator of RNA polymerase II transcription subunit
26652530670166	270739822387695	270160579681396	267931518554688	leucine biosynthetic process [GO:0009098]		3-isopropylmalate dehydrogenase activity [GO:0003862];magnesium ion binding [GO:0000287];NAD binding [GO:0051287]	31	0	145.97	106	38.9	41.3	42.2	42.5	A0A1P8AUM8	A0A1P8AUM8	At1g31180	135	IMD3	3-isopropylmalate dehydrogenase
272084369659424	280578079223633	316180248260498	26045768737793				12	0	37.023	23	6.5	9.4	9.5	8.8	A0A1P8AUP4	A0A1P8AUP4	At1g27430	136	At1g27430	GYF domain-containing protein
26018310546875	259101753234863	258656368255615	258875331878662	exocytosis [GO:0006887];Golgi to plasma membrane transport [GO:0006893];protein transport [GO:0015031]	exocyst [GO:0000145]		15	0	7.2218	18	12.8	13.6	14.6	14.6	A0A1P8AUR0	A0A1P8AUR0	At1g21170	137	SEC5B	Exocyst complex component SEC5
243333358764648	246648693084717	2509006690979	244435424804688	protein folding [GO:0006457]		ATP binding [GO:0005524]	2	0.003647	1.9513	6	19.5	19.5	19.5	19.5	A0A1P8AUX7	A0A1P8AUX7	At1g14980	138	CPN10	Chaperonin 10
276097106933594	283064346313477	281749324798584	282824630737305	abscisic acid-activated signaling pathway [GO:0009738];embryo sac development [GO:0009553];regulation of developmental growth [GO:0048638];ribosomal large subunit assembly [GO:0000027];ribosomal large subunit export from nucleus [GO:0000055];rRNA processing [GO:0006364]	chloroplast envelope [GO:0009941];cytoplasm [GO:0005737];nucleolus [GO:0005730];nucleoplasm [GO:0005654];nucleus [GO:0005634];plasmodesma [GO:0009506];preribosome, large subunit precursor [GO:0030687]	ATP binding [GO:0005524];ATPase activity [GO:0016887]	33	0	36.963	69	5.2	5	4.3	4.6	A0A1P8AUY4	A0A1P8AUY4	At1g67120	139	MDN1	Midasin
332058448791504	330330200195313	332215881347656	331837615966797	lipid metabolic process [GO:0006629]		aspartic-type endopeptidase activity [GO:0004190]	31	0	323.31	428	59	62.7	59.8	59.6	A0A1P8AV08	A0A1P8AV08	At1g11910	141	APA1	Aspartic proteinase A1
NaN	243527240753174	243854808807373	NaN		ribosome [GO:0005840]	rRNA binding [GO:0019843];structural constituent of ribosome [GO:0003735];translation elongation factor activity [GO:0003746]	3	0	6.2972	11	0	7.4	7.4	0	A0A1P8AV66	A0A1P8AV66	At1g64510	142	At1g64510	Translation elongation factor EF1B/ribosomal protein S6 family protein
318726902008057	319980621337891	327245635986328	317693939208984	intracellular protein transport [GO:0006886];vesicle-mediated transport [GO:0016192]	COPI-coated vesicle membrane [GO:0030663];Golgi membrane [GO:0000139];membrane coat [GO:0030117]	structural molecule activity [GO:0005198]	58	0	323.31	343	44.7	51.7	49	47.7	A0A1P8AV73	A0A1P8AV73	At1g52360	143	At1g52360	Coatomer subunit beta'
260654811859131	268772468566895	264001998901367	265523300170898				6	0	7.7154	18	21.8	34.1	27	27	A0A1P8AV86	A0A1P8AV86	At1g06060	144	At1g06060	LisH and RanBPM domains containing protein
299402770996094	295490913391113	296214790344238	294151630401611	endonucleolytic cleavage of tricistronic rRNA transcript (SSU-rRNA, 5.8S rRNA, LSU-rRNA) [GO:0000479];maturation of SSU-rRNA from tricistronic rRNA transcript (SSU-rRNA, 5.8S rRNA, LSU-rRNA) [GO:0000462]	90S preribosome [GO:0030686];nucleus [GO:0005634]	GTP binding [GO:0005525];GTPase activity [GO:0003924];U3 snoRNA binding [GO:0034511]	7	0	4.122	34	4.6	3.9	4.8	5.4	A0A1P8AVE9	A0A1P8AVE9	At1g06720	145	At1g06720	p-loop containing nucleoside triphosphate hydrolases superfamily protein
238496685028076	236346683502197	237387180328369	23703031539917			ATP binding [GO:0005524];protein serine/threonine kinase activity [GO:0004674]	6	0.0040087	1.9259	2	2.2	2.1	2.1	2.1	A0A1P8AVQ0	A0A1P8AVQ0	At1g48490	146	At1g48490	Protein kinase superfamily protein
279197425842285	285089588165283	273634414672852	274603748321533		integral component of membrane [GO:0016021]	ATP binding [GO:0005524];protein kinase activity [GO:0004672]	14	0	54.865	45	10.5	13.8	11.1	11.6	A0A1P8AVQ6	A0A1P8AVQ6	At1g51850	147	At1g51850	Leucine-rich repeat protein kinase family protein
246741676330566	246587810516357	241491870880127	242675666809082		nucleus [GO:0005634]	DNA-binding transcription factor activity [GO:0003700];zinc ion binding [GO:0008270]	4	0.0052375	1.8162	4	1.9	1	1.9	1	A0A1P8AVZ2	A0A1P8AVZ2	At1g10170	148	NFXL1	NF-X-like 1
259723739624023	263537502288818	264277267456055	261064949035645				7	0.0020348	2.1783	9	7.1	7.1	6.5	7.1	A0A1P8AW11	A0A1P8AW11	At1g54710	149	ATG18H	Autophagy 18h-like protein
279889640808105	267556991577148	2675608253479	266743831634521	ribosomal large subunit biogenesis [GO:0042273]	nucleolus [GO:0005730];preribosome, large subunit precursor [GO:0030687]		9	0	11.382	23	21.5	21.5	11.9	16.4	A0A1P8AW47	A0A1P8AW47	At1g29320	150	At1g29320	Transducin/WD40 repeat-like superfamily protein
243374919891357	24272274017334	240837516784668	24197380065918	microtubule severing [GO:0051013]	cytoplasm [GO:0005737];katanin complex [GO:0008352];microtubule [GO:0005874]	microtubule binding [GO:0008017]	2	0.0022157	2.1462	6	2.7	2.7	2.7	1	A0A1P8AW69	A0A1P8AW69	At1g11160	151	At1g11160	Katanin p80 WD40 repeat-containing subunit B1 homolog
282487106323242	291500835418701	285974369049072	285195713043213				17	0	52.025	64	27.4	27	20.2	19.2	A0A1P8AW83;Q9LDL7	A0A1P8AW83	At1g50600	152	SCL5	Scarecrow-like 5
277965602874756	275690631866455	278865795135498	280794849395752	phosphatidylinositol phosphorylation [GO:0046854];phosphatidylinositol-mediated signaling [GO:0048015]		kinase activity [GO:0016301]	25	0	61.416	88	10.3	10.8	9.5	10.7	A0A1P8AWA3	A0A1P8AWA3	At1g49340	153	ATPI4K ALPHA	Phosphatidylinositol 3-and 4-kinase family protein
259244728088379	261598682403564	258764743804932	258741760253906				5	0	6.6625	11	7.8	10.3	8.2	8.2	A0A1P8AWK4	A0A1P8AWK4	At1g14380	154	IQD28	IQ-domain 28
27818546295166	277214279174805	283162670135498	278009471893311	CTP salvage [GO:0044211];nucleoside metabolic process [GO:0009116];UMP salvage [GO:0044206]		ATP binding [GO:0005524];uridine kinase activity [GO:0004849]	23	0	116.72	51	50.8	43.2	44.3	44.9	A0A1P8AWM1	A0A1P8AWM1	At1g55810	155	UKL3	Uridine kinase
242267036437988	NaN	239040775299072	NaN				7	0	4.8432	8	3.1	5.2	8.3	5.2	A0A1P8AWP9	A0A1P8AWP9	At1g31500	158	At1g31500	DNAse I-like superfamily protein
263782215118408	26306676864624	263276424407959	259760284423828			serine-type carboxypeptidase activity [GO:0004185]	8	0	6.8855	19	22.3	22.3	22.3	22.3	A0A1P8AWR8	A0A1P8AWR8	At1g73280	159	scpl3	Serine carboxypeptidase-like 3
252676734924316	251448383331299	251674480438232	255491313934326				5	0	8.1764	27	18.3	15	4.4	10.6	A0A1P8AWV1	A0A1P8AWV1	At1g79260	162	YUP8H12R.14	Nitrobindin heme-binding domain protein
276343650817871	271472473144531	270087051391602	26804027557373				48	0	323.31	964	25.7	23.5	23.5	19.3	A0A1P8AWX3;O48705	A0A1P8AWX3	At1g33590	163	At1g33590	Leucine-rich repeat (LRR) family protein
235951404571533	246904582977295	2400461769104	NaN	DNA repair [GO:0006281]		class I DNA-(apurinic or apyrimidinic site) endonuclease activity [GO:0140078];DNA binding [GO:0003677];endonuclease activity [GO:0004519];metal ion binding [GO:0046872]	5	0	8.3443	33	2.5	4.5	3.8	0	A0A1P8AX84	A0A1P8AX84	At2g41460	167	ARP	DNA-(apurinic or apyrimidinic site) lyase
298564395904541	298516235351563	298069801330566	298466854095459	proteasome assembly [GO:0043248]		molecular adaptor activity [GO:0060090]	62	0	289.7	243	27	28.8	27.5	25.7	A0A1P8AX98	A0A1P8AX98	At2g26780	168	At2g26780	ARM repeat superfamily protein
268934230804443	26705961227417	266876583099365	267227306365967			ATP binding [GO:0005524];helicase activity [GO:0004386];nucleic acid binding [GO:0003676]	9	0	24.185	57	10	9.8	9	10	A0A1P8AXM2	A0A1P8AXM2	At2g35920	170	At2g35920	RNA helicase family protein
291251182556152	29136116027832	291263256072998	291319274902344	NAD biosynthetic process [GO:0009435]		nicotinate phosphoribosyltransferase activity [GO:0004516];nicotinate-nucleotide diphosphorylase (carboxylating) activity [GO:0004514]	29	0	133.78	285	32	30.7	34.2	39.9	A0A1P8AXW4	A0A1P8AXW4	At2g23420	172	NAPRT2	Nicotinate phosphoribosyltransferase
328569183349609	328639297485352	329965972900391	329923667907715	translation [GO:0006412]	ribosome [GO:0005840]	structural constituent of ribosome [GO:0003735]	38	0	263.13	301	74.7	73.7	74.7	74.7	A0A1P8AY36	A0A1P8AY36	At2g34480	174	At2g34480	Ribosomal protein L18ae/LX family protein
243825149536133	243214797973633	243688621520996	240633220672607				3	0	3.2767	17	3.1	3.1	3.1	3.1	A0A1P8AY74	A0A1P8AY74	At2g40070	175	Basic Proline-rich Protein 1	Flocculation FLO11-like protein
254358711242676	258041515350342	259824409484863	258414134979248		integral component of membrane [GO:0016021]	channel activity [GO:0015267]	4	0	12.171	11	11.9	22.6	22.6	22.6	A0A1P8AYA1	A0A1P8AYA1	At2g37170	176	PIP2B	Plasma membrane intrinsic protein 2
227847061157227	239489555358887	237468357086182	235534439086914			catalytic activity [GO:0003824]	5	0	5.1785	9	9.8	14	4.6	4.6	A0A1P8AYJ1	A0A1P8AYJ1	At2g45400	177	BEN1	NAD(P)-binding Rossmann-fold superfamily protein
NaN	261894474029541	259817008972168	257908916473389	regulation of transcription, DNA-templated [GO:0006355]		histone binding [GO:0042393]	3	0	4.3345	9	3.9	11.4	7.5	11.4	A0A1P8AYM4	A0A1P8AYM4	At2g02470	178	AL6	Alfin-like 6
237097778320313	NaN	238823165893555	242242031097412				12	0	62.508	85	8	8	12.7	4.8	A0A1P8AYM6	A0A1P8AYM6	At2g29320	179	At2g29320	NAD(P)-binding Rossmann-fold superfamily protein
271295719146729	274240627288818	267969932556152	266547183990479	intracellular protein transport [GO:0006886];vesicle-mediated transport [GO:0016192]	clathrin adaptor complex [GO:0030131]		8	0	33.699	32	11.9	21.8	21.8	21.8	A0A1P8AYQ6	A0A1P8AYQ6	At2g20790	180	At2g20790	Clathrin adaptor complexes medium subunit family protein
26670202255249	267050380706787	269987335205078	257066192626953				9	0	41.378	32	26.8	26.8	27.1	26.1	A0A1P8AZ34	A0A1P8AZ34	At2g04170	182	At2g04170	TRAF-like family protein
NaN	NaN	217045516967773	209504871368408	glutamate metabolic process [GO:0006536]		glutamate decarboxylase activity [GO:0004351];pyridoxal phosphate binding [GO:0030170]	17	0	7.7682	17	20	20	21.3	19.3	A0A1P8AZ64	A0A1P8AZ64	At2g02010	183	GAD4	Glutamate decarboxylase
308333396911621	311497688293457	307881488800049	307863597869873	protoporphyrinogen IX biosynthetic process [GO:0006782];uroporphyrinogen III biosynthetic process [GO:0006780]		uroporphyrinogen-III synthase activity [GO:0004852]	24	0	233.65	251	6	2	4.7	2	A0A1P8AZK1	A0A1P8AZK1	At2g26540	185	HEMD	Uroporphyrinogen-III synthase
26551290512085	258616676330566	276184883117676	274491596221924		nucleus [GO:0005634]	ATP binding [GO:0005524]	11	0	13.459	40	5.2	5.7	5.6	4.5	A0A1P8AZP6	A0A1P8AZP6	At2g25170	187	PKL	Chromatin remodeling factor CHD3 (PICKLE)
2692919921875	271976985931396	271237621307373	26992696762085		nucleus [GO:0005634]	DNA-binding transcription factor activity [GO:0003700];sequence-specific DNA binding [GO:0043565]	1	0.00038256	2.7661	6	6	6	6	6	A0A1P8AZP8	A0A1P8AZP8	At2g40740	188	WRKY55	WRKY DNA-binding protein 55
250972385406494	253018379211426	251444873809814	249229774475098			hydrolase activity [GO:0016787]	4	0	19.434	10	5.7	10.3	10.3	5.7	A0A1P8AZZ0	A0A1P8AZZ0	At2g44970	190	At2g44970	Alpha/beta-Hydrolases superfamily protein
268807525634766	256612300872803	251885795593262	250405941009521	methylation [GO:0032259]		methyltransferase activity [GO:0008168]	3	0.0011261	2.4162	10	9	9	5.4	9	A0A1P8B0Q8	A0A1P8B0Q8	At2g26200	191	At2g26200	Methyltransferase-like protein
245093002319336	249945106506348	250015716552734	252949504852295			catalytic activity [GO:0003824]	4	0	7.4238	9	5.2	2.5	3.8	2.5	A0A1P8B0W4	A0A1P8B0W4	At2g42010	192	PLDBETA1	Phospholipase D beta 1
NaN	241171188354492	242124500274658	237483730316162			calcium ion binding [GO:0005509]	3	0	9.0477	8	0	6.9	20.7	6.9	A0A1P8B183	A0A1P8B183	At2g41100	194	TCH3	Calcium-binding EF hand family protein
262877998352051	278151893615723	263398551940918	266042766571045			DNA binding [GO:0003677];metal ion binding [GO:0046872]	9	0	7.7672	32	3.6	5.1	3.6	3.1	A0A1P8B1D0	A0A1P8B1D0	At2g16485	195	NERD	GW repeat-and PHD finger-containing protein NERD
296289710998535	280949153900146	281168403625488	27701208114624				15	0	7.3051	34	5.9	5.1	4.3	4.8	A0A1P8B1I9	A0A1P8B1I9	At2g25730	197	At2g25730	Zinc finger FYVE domain protein
2379758644104	236985874176025	234126091003418	237458114624023				3	0	3.0894	3	2.4	1.5	0.9	1.5	A0A1P8B1Y3	A0A1P8B1Y3	At2g36810	198	SGR6	ARM repeat superfamily protein
233078594207764	237302417755127	233525905609131	232073497772217				3	0	6.5205	9	4.9	6	4.9	3.1	A0A1P8B209	A0A1P8B209	At2g22795	199	At2g22795	Uncharacterized protein
NaN	265116844177246	234489707946777	260195827484131			peptidyl-prolyl cis-trans isomerase activity [GO:0003755]	16	0	215.21	217	0	9	19.2	9	A0A1P8B252	A0A1P8B252	At2g43560	201	At2g43560	Peptidylprolyl isomerase
249518032073975	24477352142334	24851957321167	240666103363037			metal ion binding [GO:0046872];oxidoreductase activity [GO:0016491]	2	0	7.6656	12	9	9	4.2	4.2	A0A1P8B2L7	A0A1P8B2L7	At2g30840	205	At2g30840	2-oxoglutarate (2OG) and Fe(II)-dependent oxygenase superfamily protein
254285430908203	26273286819458	262429618835449	261663570404053			DNA binding [GO:0003677]	9	0	18.301	26	5.8	10.8	11.2	11.1	A0A1P8B2L8	A0A1P8B2L8	At2g22660	206	At2g22660	DNA-binding protein, putative (Duplicated DUF1399)
26087682723999	264296588897705	248119602203369	258385066986084			hydrolase activity [GO:0016787]	16	0	82.805	48	22.7	27.1	13.8	12.4	A0A1P8B2T3	A0A1P8B2T3	At2g32150	207	At2g32150	Haloacid dehalogenase-like hydrolase (HAD) superfamily protein
221780376434326	220704154968262	NaN	22261869430542		integral component of membrane [GO:0016021]	aspartic-type endopeptidase activity [GO:0004190]	1	0.0013104	2.3751	8	1.7	1.7	0	1.7	A0A1P8B2Y1	A0A1P8B2Y1	At2g43070	208	SPPL3	SIGNAL PEPTIDE PEPTIDASE-LIKE 3
248760528564453	247342262268066	249121417999268	249933013916016				29	0	16.624	16	44.4	44.7	43.3	52.9	A0A1P8B345	A0A1P8B345	At2g28760	209	UXS6	UDP-XYL synthase 6
279959335327148	280954704284668	287465038299561	275996742248535	intracellular protein transport [GO:0006886];vesicle-mediated transport [GO:0016192]	clathrin adaptor complex [GO:0030131]		40	0	27.726	54	45.3	40.1	46.3	45.3	A0A1P8B3B6	A0A1P8B3B6	At4g23460	210	At4g23460	Beta-adaptin-like protein
254270725250244	253241271972656	254230041503906	253236103057861	response to abscisic acid [GO:0009737]			4	0	3.9966	8	3.1	3.1	3.1	3.1	A0A1P8B3K6	A0A1P8B3K6	At4g25580	213	At4g25580	CAP160 protein
25438793182373	253858757019043	255653781890869	254929256439209				4	0.0059246	1.7272	14	1.3	1.4	1.7	1.4	A0A1P8B3P8	A0A1P8B3P8	At4g39420	214	At4g39420	Spatacsin carboxy-terminus protein
267060928344727	266839160919189	268567371368408	263284816741943		endoplasmic reticulum membrane [GO:0005789];integral component of membrane [GO:0016021]	flavin adenine dinucleotide binding [GO:0050660];FMN binding [GO:0010181];NADP binding [GO:0050661];NADPH-hemoprotein reductase activity [GO:0003958]	18	0	24.915	74	11.9	11.4	16.5	10.6	A0A1P8B3S1	A0A1P8B3S1	At4g30210	215	ATR2	NADPH--cytochrome P450 reductase
327162246704102	327558708190918	329236907958984	327841949462891	carbohydrate metabolic process [GO:0005975]		hydrolase activity, hydrolyzing O-glycosyl compounds [GO:0004553]	21	0	323.31	588	62.9	65.7	62.9	63.5	A0A1P8B3U2	A0A1P8B3U2	At4g16260	216	At4g16260	Glycosyl hydrolase superfamily protein
260901470184326	262351303100586	262222137451172	262828617095947				5	0	5.8976	26	17.1	24.6	24.6	18.1	A0A1P8B3Z7	A0A1P8B3Z7	At4g27490	217	RRP41L	3'-5'-exoribonuclease family protein
250414714813232	247841663360596	NaN	248922653198242	lipid metabolic process [GO:0006629]			1	0.0025773	2.0954	4	1.3	1.3	0	1.3	A0A1P8B413	A0A1P8B413	At4g13550	218	At4g13550	Putative triglyceride lipase
223747501373291	NaN	NaN	219677200317383				3	0	5.007	20	5.3	0	0	2.9	A0A1P8B441	A0A1P8B441	At4g15450	219	At4g15450	Senescence/dehydration-associated protein-like protein
238461322784424	243546085357666	238282279968262	238864154815674	protein import [GO:0017038];protein targeting [GO:0006605]	membrane [GO:0016020]	ATP binding [GO:0005524]	88	0	323.31	867	6.8	5.5	6.5	5.4	A0A1P8B485	A0A1P8B485	At4g01800	222	AGY1	Protein translocase subunit SecA
245419731140137	256941566467285	253438415527344	2528883934021	transcription, DNA-templated [GO:0006351]		chromatin binding [GO:0003682]	6	0.0052365	1.8158	21	4.9	9	8.8	6.4	A0A1P8B497	A0A1P8B497	At4g11560	223	At4g11560	Bromo-adjacent homology (BAH) domain-containing protein
256215381622314	259099006652832	255643310546875	258579959869385		90S preribosome [GO:0030686];nucleolus [GO:0005730];small-subunit processome [GO:0032040]		7	0.0057627	1.7656	14	1.8	1.8	1.4	1.8	A0A1P8B4E4	A0A1P8B4E4	At4g30990	224	At4g30990	ARM repeat superfamily protein
278705596923828	292383594512939	274964809417725	277355060577393	mRNA splicing, via spliceosome [GO:0000398]	catalytic step 2 spliceosome [GO:0071013];integral component of membrane [GO:0016021];precatalytic spliceosome [GO:0071011];U12-type spliceosomal complex [GO:0005689];U2 snRNP [GO:0005686];U2-type spliceosomal complex [GO:0005684]		13	0	68.048	52	17.4	23.2	21.8	19	A0A1P8B4Y6	A0A1P8B4Y6	At4g21660	226	At4g21660	Proline-rich spliceosome-associated (PSP) family protein
259086875915527	265704097747803	272982406616211	266297874450684				7	0	15.88	10	14	17.6	24.3	20.7	A0A1P8B527	A0A1P8B527	At4g15640	227	At4g15640	Adenylyl cyclase
253796768188477	NaN	25391622543335	253049736022949			ATP binding [GO:0005524];hydrolase activity [GO:0016787];protein kinase activity [GO:0004672]	3	0.0043628	1.8973	5	1.2	0	3	1.8	A0A1P8B5B9	A0A1P8B5B9	At4g31230	229	At4g31230	Kinase with adenine nucleotide alpha hydrolases-like domain-containing protein
253608169555664	249785842895508	247156543731689	249167957305908			palmitoyl hydrolase activity [GO:0098599]	2	0.0067712	1.6213	5	4	4	7.2	7.2	A0A1P8B5G7	A0A1P8B5G7	At4g17480	230	At4g17480	Alpha/beta-Hydrolases superfamily protein
264690208435059	264799118041992	259987564086914	262342357635498			hydrolase activity [GO:0016787]	3	0	23.399	22	10.7	16.7	16.7	16.7	A0A1P8B5J8	A0A1P8B5J8	At4g03610	231	At4g03610	Metallo-hydrolase/oxidoreductase superfamily protein
315038890838623	31544942855835	315688724517822	315108375549316		cytoplasm [GO:0005737]	metal ion binding [GO:0046872];metalloaminopeptidase activity [GO:0070006]	49	0	323.31	746	63.8	66	64.7	67.6	A0A1P8B667	A0A1P8B667	At4g36760	236	APP1	Aminopeptidase P1
271973247528076	274944972991943	274007225036621	277666721343994	dTMP biosynthetic process [GO:0006231];methylation [GO:0032259];one-carbon metabolic process [GO:0006730];tetrahydrofolate biosynthetic process [GO:0046654]		dihydrofolate reductase activity [GO:0004146];thymidylate synthase activity [GO:0004799]	11	0	24.872	25	18.7	23.2	21.8	21.6	A0A1P8B676	A0A1P8B676	At4g34570	237	THY-2	Bifunctional dihydrofolate reductase-thymidylate synthase
247399024963379	249163398742676	250142288208008	248854846954346			ATP binding [GO:0005524];protein kinase activity [GO:0004672]	7	0.0036463	1.9459	4	6.7	8.1	10.3	10.3	A0A1P8B6A6	A0A1P8B6A6	At4g10730	239	At4g10730	Protein kinase superfamily protein
283109474182129	284993724822998	278800525665283	285052165985107	CTP biosynthetic process [GO:0006241];'de novo' CTP biosynthetic process [GO:0044210];glutamine metabolic process [GO:0006541];pyrimidine nucleobase biosynthetic process [GO:0019856]		ATP binding [GO:0005524];CTP synthase activity [GO:0003883];identical protein binding [GO:0042802]	15	0	29.353	68	27.9	27	31.1	27	A0A1P8B6F9	A0A1P8B6F9	At4g02120	240	At4g02120	CTP synthase
271374111175537	270327568054199	274098930358887	279675216674805		proteasome complex [GO:0000502]		13	0	12.322	20	28.2	26	23.7	26	A0A1P8B6G3	A0A1P8B6G3	At4g19006	241	At4g19006	Proteasome component (PCI) domain protein
251139030456543	250772876739502	251312408447266	249914436340332	regulation of transcription, DNA-templated [GO:0006355]	mediator complex [GO:0016592]		7	0	5.7835	20	3.1	6	5.3	3.5	A0A1P8B6J9	A0A1P8B6J9	At4g04920	242	SFR6	Sensitive to freezing 6
271937580108643	272020969390869	260228443145752	272982406616211				12	0	24.613	48	7.3	4.1	7.1	4.1	A0A1P8B770	A0A1P8B770	At4g17330	246	G2484-1	G2484-1 protein
252922496795654	255757141113281	252606201171875	255428295135498	rRNA processing [GO:0006364]	small-subunit processome [GO:0032040]	catalytic activity [GO:0003824]	6	0	14.146	10	5.9	4.9	7.8	5.9	A0A1P8B7C1	A0A1P8B7C1	At4g04940	247	At4g04940	Transducin family protein / WD-40 repeat family protein
NaN	225145816802979	227352924346924	229847850799561			oxidoreductase activity [GO:0016491]	2	0.00019283	2.9064	11	0	2.2	6.2	4	A0A1P8B7E6	A0A1P8B7E6	At4g32360	248	At4g32360	Pyridine nucleotide-disulfide oxidoreductase family protein
271952610015869	271861248016357	266000289916992	26933708190918	ER-associated misfolded protein catabolic process [GO:0071712];ubiquitin-dependent ERAD pathway [GO:0030433]	VCP-NPL4-UFD1 AAA ATPase complex [GO:0034098]	polyubiquitin modification-dependent protein binding [GO:0031593]	11	0	51.34	35	11.7	16.1	13.3	14.6	A0A1P8B7F5	A0A1P8B7F5	At4g15420	249	At4g15420	Ubiquitin fusion degradation UFD1 family protein
219225234985352	21658748626709	21937614440918	221646289825439				15	0	59.973	111	2.5	2.5	2.5	2.5	A0A1P8B7H4	A0A1P8B7H4	At4g20750	252	At4g20750	NAD(P)-binding Rossmann-fold superfamily protein
229180164337158	231905841827393	NaN	233308773040771	flower development [GO:0009908]	nucleus [GO:0005634]	single-stranded DNA binding [GO:0003697]	1	0.00019234	2.8587	2	2.1	2.1	0	2.1	A0A1P8B7L9	A0A1P8B7L9	At4g03090	254	AtNDX	Sequence-specific DNA binding transcription factor ATNDX
267523860931396	26569019317627	266020126342773	267284526824951		integral component of membrane [GO:0016021]	ATP binding [GO:0005524];protein kinase activity [GO:0004672]	5	0	4.8857	13	3.9	5.1	5.1	5.6	A0A1P8B7N7	A0A1P8B7N7	At4g05200	255	CRK25	Cysteine-rich RLK (RECEPTOR-like protein kinase) 25
249277763366699	25198429107666	251988048553467	250310325622559			metal ion binding [GO:0046872];oxidoreductase activity [GO:0016491]	3	0	3.8097	27	8.5	13.6	8.5	13.6	A0A1P8B7P9	A0A1P8B7P9	At4g16765	256	At4g16765	2-oxoglutarate (2OG) and Fe(II)-dependent oxygenase superfamily protein
259179801940918	259262390136719	257868099212646	259897327423096		integral component of membrane [GO:0016021];proton-transporting V-type ATPase, V0 domain [GO:0033179];vacuolar membrane [GO:0005774]	proton transmembrane transporter activity [GO:0015078]	1	0	6.1892	5	12.7	12.7	12.7	12.7	A0A1P8B7X4	A0A1P8B7X4	At4g34720	257	AVA-P1	V-type proton ATPase proteolipid subunit
279718036651611	281718349456787	27836051940918	27863842010498	RNA processing [GO:0006396]		RNA binding [GO:0003723];RNA methyltransferase activity [GO:0008173]	12	0	8.1502	39	5.4	4.7	4.9	5.3	A0A1P8B7Z4	A0A1P8B7Z4	At4g17610	259	At4g17610	tRNA/rRNA methyltransferase (SpoU) family protein
319345951080322	318665866851807	317512283325195	318299808502197				82	0	323.31	798	55	56.6	54.9	56.6	A0A1P8B8R9	A0A1P8B8R9	At4g16660	265	At4g16660	Heat shock protein 70 (Hsp 70) family protein
249752197265625	249621696472168	251546440124512	247206726074219				11	0	66.625	104	1.9	1.9	5.3	1.9	A0A1P8B9A7	A0A1P8B9A7	At5g13690	267	CYL1	Alpha-N-acetylglucosaminidase family / NAGLU family
254046745300293	254648208618164	256196937561035	254377765655518			transferase activity [GO:0016740]	7	0	5.7353	15	16	16	16.9	23.9	A0A1P8B9C1	A0A1P8B9C1	At5g62480	268	GSTU9	Glutathione S-transferase tau 9
248348484039307	253993377685547	25094181060791	249538478851318	negative regulation of translation [GO:0017148];nuclear-transcribed mRNA poly(A) tail shortening [GO:0000289];regulation of transcription, DNA-templated [GO:0006355]	CCR4-NOT core complex [GO:0030015];host cell nucleus [GO:0042025];P-body [GO:0000932]	poly(A)-specific ribonuclease activity [GO:0004535]	3	0	76.027	6	6.1	2.9	6.1	8.3	A0A1P8B9E0	A0A1P8B9E0	At5g59710	269	VIP2	VIRE2 interacting protein 2
260873184204102	259308013916016	255155982971191	258370151519775				12	0	3.8657	26	6.9	8.3	5.6	8.3	A0A1P8B9J5	A0A1P8B9J5	At5g45500	270	MFC19.17	RNI-like superfamily protein
296117343902588	297394714355469	296191368103027	292581996917725	carboxylic acid metabolic process [GO:0019752]		transferase activity, transferring acyl groups, acyl groups converted into alkyl on transfer [GO:0046912]	49	0	323.31	374	51.7	65.7	56	53.6	A0A1P8B9L6	A0A1P8B9L6	At5g23010	271	MAM1	Methylthioalkylmalate synthase 1
234980182647705	243206539154053	243727855682373	23231164932251			peptidyl-prolyl cis-trans isomerase activity [GO:0003755]	16	0	253.23	152	7.2	7.2	4.5	7.9	A0A1P8B9P2	A0A1P8B9P2	At5g35100	272	At5g35100	Cyclophilin-like peptidyl-prolyl cis-trans isomerase family protein
286004180908203	284314937591553	281865501403809	284900665283203	negative regulation of translation [GO:0017148];nuclear-transcribed mRNA poly(A) tail shortening [GO:0000289];regulation of transcription, DNA-templated [GO:0006355]	CCR4-NOT core complex [GO:0030015];host cell nucleus [GO:0042025];nucleus [GO:0005634];P-body [GO:0000932]	poly(A)-specific ribonuclease activity [GO:0004535]	13	0	81.647	57	22.6	15.5	17.3	17.3	A0A1P8B9R0	A0A1P8B9R0	At5g18230	273	MRG7.19	Transcription regulator NOT2/NOT3/NOT5 family protein
273611011505127	275197582244873	274739036560059	27173885345459	glucan catabolic process [GO:0009251]		beta-glucosidase activity [GO:0008422]	27	0	240.32	273	11.1	18.2	19.9	15.1	A0A1P8B9U3	A0A1P8B9U3	At5g04885	274	At5g04885	Glycosyl hydrolase family protein
254611396789551	251108798980713	251287651062012	252171192169189	COPII vesicle coating [GO:0048208];protein transport [GO:0015031]	endoplasmic reticulum [GO:0005783];Golgi membrane [GO:0000139]		9	0.00075988	2.6255	14	6.7	8.2	7.4	7.4	A0A1P8B9X0	A0A1P8B9X0	At5g47490	275	MNJ7.8	Protein transport protein sec16
NaN	255086650848389	251077308654785	250786724090576				3	0.00057307	2.74	8	2.6	4.2	1.7	5.3	A0A1P8BA79	A0A1P8BA79	At5g25150	276	TAF5	TBP-associated factor 5
263835716247559	256987209320068	262766819000244	260538692474365	proteasome regulatory particle assembly [GO:0070682]	cytoplasm [GO:0005737];nucleus [GO:0005634];proteasome complex [GO:0000502]		7	0	70.19	37	27	17.6	23.8	35.5	A0A1P8BA81	A0A1P8BA81	At5g57950	277	MTI20.21	26S proteasome regulatory subunit
237135581970215	230947933197021	233806018829346	229502029418945				17	0	176	142	10.8	8.5	7.3	8.1	A0A1P8BAQ0	A0A1P8BAQ0	At5g53490	279	MNC6.3	Tetratricopeptide repeat (TPR)-like superfamily protein
256911506652832	263019771575928	256755676269531	255738658905029			heme binding [GO:0020037];metal ion binding [GO:0046872]	8	0	8.2796	39	15.2	15.6	15.2	19.1	A0A1P8BAR6	A0A1P8BAR6	At5g09680	280	RLF	Reduced lateral root formation
259320640563965	247700672149658	250426406860352	NaN		integral component of membrane [GO:0016021]		4	0	3.487	9	8.9	16.5	16.5	0	A0A1P8BAT6	A0A1P8BAT6	At5g40510	281	MNF13.5	Sucrase/ferredoxin-like family protein
3229345703125	323141937255859	322529602050781	321987648010254	carbohydrate metabolic process [GO:0005975]		carbohydrate binding [GO:0030246];hydrolase activity, hydrolyzing O-glycosyl compounds [GO:0004553]	61	0	301.97	588	42.6	43.9	43.2	48.1	A0A1P8BAU5	A0A1P8BAU5	At5g63840	282	RSW3	Glycosyl hydrolases family 31 protein
242901763916016	239970550537109	243741798400879	243542728424072				1	0	3.9268	12	3.6	3.6	3.6	3.6	A0A1P8BAY4	A0A1P8BAY4	At5g60870	283	RUG3	Regulator of chromosome condensation (RCC1) family protein
304138717651367	301147079467773	299254970550537	301087379455566	L-methionine salvage from methylthioadenosine [GO:0019509];L-methionine salvage from S-adenosylmethionine [GO:0019284]	cytoplasm [GO:0005737]	2,3-diketo-5-methylthiopentyl-1-phosphate enolase activity [GO:0043715];2-hydroxy-3-keto-5-methylthiopentenyl-1-phosphate phosphatase activity [GO:0043716];acireductone synthase activity [GO:0043874];magnesium ion binding [GO:0000287];methylthioribulose 1-phosphate dehydratase activity [GO:0046570];zinc ion binding [GO:0008270]	39	0	323.31	552	52.6	53.7	51.6	51.1	A0A1P8BAY5	A0A1P8BAY5	At5g53850	284	DEP1	Probable bifunctional methylthioribulose-1-phosphate dehydratase/enolase-phosphatase E1
241724166870117	227534427642822	233391933441162	22610969543457			catalytic activity [GO:0003824]	28	0	296.3	293	15.6	10.1	10.4	6.3	A0A1P8BB43	A0A1P8BB43	At5g22620	285	MDJ22.4	Phosphoglycerate/bisphosphoglycerate mutase family protein
234212398529053	NaN	231434841156006	NaN				3	0.00057099	2.6562	4	2.8	0	2.8	0	A0A1P8BB75	A0A1P8BB75	At5g35560	286	MOK9.21	DENN (AEX-3) domain-containing protein
257306041717529	251140232086182	248650932312012	252529201507568				2	0	4.0603	2	12.7	12.7	12.7	12.7	A0A1P8BBC4	A0A1P8BBC4	At5g15910	289	At5g15910	NAD(P)-binding Rossmann-fold superfamily protein
252340698242188	249578380584717	248350410461426	251539859771729				4	0	5.449	7	3.2	4.4	4.4	3.2	A0A1P8BBV1	A0A1P8BBV1	At5g19400	291	SMG7	Telomerase activating protein Est1
275891380310059	280445804595947	294104595184326	29137336730957			RNA binding [GO:0003723]	13	0	26.302	53	30	26.3	26.6	32.6	A0A1P8BBW1	A0A1P8BBW1	At5g15270	292	At5g15270	RNA-binding KH domain-containing protein
238931922912598	233157558441162	235690631866455	234527454376221				2	0.0013069	2.3294	6	3	3	3	3	A0A1P8BC04	A0A1P8BC04	At5g66290	293	At5g66290	Uncharacterized protein
279680709838867	281078414916992	279556007385254	279251861572266	intracellular protein transport [GO:0006886]	nucleus [GO:0005634]	Ran GTPase binding [GO:0008536]	21	0	49.863	89	19.3	16.7	19	17.9	A0A1P8BC62	A0A1P8BC62	At5g06120	294	At5g06120	ARM repeat superfamily protein
265474548339844	267804412841797	269986267089844	269475975036621			FAD binding [GO:0071949];oxidoreductase activity [GO:0016491]	12	0	11.105	26	16	14.5	16.5	16.4	A0A1P8BCJ3	A0A1P8BCJ3	At5g44380	295	At5g44380	FAD-binding Berberine family protein
273044338226318	274563064575195	273350925445557	274764556884766	chloroplast accumulation movement [GO:0009904];microtubule-based movement [GO:0007018]		ATP binding [GO:0005524];microtubule binding [GO:0008017];microtubule motor activity [GO:0003777]	35	0	42.543	87	18.5	13.7	16	19.7	A0A1P8BDP7	A0A1P8BDP7	At5g65460	300	KAC2	Kinesin like protein for actin based chloroplast movement 2
265463809967041	262156753540039	NaN	260969982147217	galactose metabolic process [GO:0006012]	integral component of membrane [GO:0016021]	UDP-glucose 4-epimerase activity [GO:0003978]	5	0.00075945	2.6097	8	10.2	4.9	0	2.2	A0A1P8BDS3	A0A1P8BDS3	At5g44480	301	DUR	NAD(P)-binding Rossmann-fold superfamily protein
266857872009277	266278400421143	263723888397217	272198352813721		anaphase-promoting complex [GO:0005680];integral component of membrane [GO:0016021]	ligase activity [GO:0016874]	8	0	5.7995	33	4.6	3.6	4.6	4.6	A0A1P8BDT7	A0A1P8BDT7	At5g05560	303	EMB2771	E3 ubiquitin ligase
282930736541748	283190250396729	286855201721191	282274761199951				23	0	34.147	69	16.5	14.2	17.1	11.5	A0A1P8BDV1	A0A1P8BDV1	At5g58450	304	MQJ2.5	Tetratricopeptide repeat (TPR)-like superfamily protein
294003963470459	298198699951172	29582368850708	292481212615967		integral component of membrane [GO:0016021]		12	0	20.156	39	14.9	13.4	12.7	12.5	A0A1P8BE11	A0A1P8BE11	At5g52580	306	At5g52580	RabGAP/TBC domain-containing protein
241118755340576	243254661560059	24293478012085	246867237091064			nucleic acid binding [GO:0003676]	4	0	4.3746	5	8	3.1	5.5	3.1	A0A1P8BE91	A0A1P8BE91	At5g67240	307	SDN3	Small RNA degrading nuclease 3
283289432525635	285875644683838	285397129058838	285027904510498	ribosome-associated ubiquitin-dependent protein catabolic process [GO:1990116]	RQC complex [GO:1990112]	ubiquitin protein ligase activity [GO:0061630];zinc ion binding [GO:0008270]	32	0	178.77	103	12.9	11.9	15.2	12.4	A0A1P8BEG9	A0A1P8BEG9	At5g58410	309	MCK7.28	HEAT/U-box domain-containing protein
288218326568604	288783588409424	288739948272705	287685661315918			serine-type carboxypeptidase activity [GO:0004185]	20	0	68.173	52	62.8	45.4	39.8	44.2	A0A1P8BEP6	A0A1P8BEP6	At5g36180	310	scpl1	Serine carboxypeptidase-like 1
255156288146973	260747585296631	26191255569458	261872959136963			transferase activity [GO:0016740]	9	0	7.5419	13	7.1	10.7	9.7	8.2	A0A1P8BER5	A0A1P8BER5	At5g17270	311	MKP11.12	Protein prenylyltransferase superfamily protein
253494548797607	251101245880127	250347728729248	253514785766602	tyrosine biosynthetic process [GO:0006571]		prephenate dehydrogenase (NAD+) activity [GO:0008977];prephenate dehydrogenase (NADP+) activity [GO:0004665]	6	0	6.2364	11	8.9	10.6	12.1	6.6	A0A1P8BET3	A0A1P8BET3	At5g34930	312	At5g34930	Arogenate dehydrogenase
285561809539795	272936878204346	281872100830078	NaN		chloroplast [GO:0009507]	isomerase activity [GO:0016853]	13	0	23.986	82	2.6	5.9	2.6	0	A0A1P8BEU1	A0A1P8BEU1	At5g27390	313	At5g27390	Tagatose-6-phosphate ketose/aldose isomerase, putative (Mog1/PsbP/DUF1795-like photosystem II reaction center PsbP family protein)
263285160064697	264770584106445	264628562927246	263039989471436			peptide-methionine (S)-S-oxide reductase activity [GO:0008113]	8	0	45.428	21	36.7	36.7	30.6	38	A0A1P8BF28	A0A1P8BF28	At5g61640	314	PMSR1	Peptidemethionine sulfoxide reductase 1
30662971496582	309944915771484	307899379730225	307717170715332			ATP binding [GO:0005524]	102	0	323.31	289	76.1	80.5	80.7	80.7	A0A1P8BF32	A0A1P8BF32	At5g42020	315	BIP2	Heat shock protein 70 (Hsp 70) family protein
276361637115479	278150062561035	276931190490723	277543621063232				15	0	26.442	50	9.9	11.9	8.9	8.2	A0A1P8BF80	A0A1P8BF80	At5g40340	316	MPO12.6	Tudor/PWWP/MBT superfamily protein
258993358612061	260883502960205	258802165985107	260933151245117			ATP binding [GO:0005524];helicase activity [GO:0004386];nucleic acid binding [GO:0003676]	11	0	5.212	22	20.5	22.8	15.4	20.5	A0A1P8BFB3	A0A1P8BFB3	At5g63120	317	MDC12.8	P-loop containing nucleoside triphosphate hydrolases superfamily protein
296562023162842	298553123474121	297954921722412	29937614440918			GTP binding [GO:0005525];GTPase activity [GO:0003924];metal ion binding [GO:0046872];translation elongation factor activity [GO:0003746];translation initiation factor activity [GO:0003743]	5	0	5.2597	15	8.9	7.6	6.1	4.9	A0A1P8BFE6	A0A1P8BFE6	At5g10630	318	At5g10630	Translation elongation factor EF1A/initiation factor IF2gamma family protein
274438743591309	263589401245117	264198265075684	266723613739014	mannose metabolic process [GO:0006013]		alpha-mannosidase activity [GO:0004559];carbohydrate binding [GO:0030246];metal ion binding [GO:0046872]	2	0	7.6747	42	2.5	2.5	2.5	2.5	A0A1P8BFL6	A0A1P8BFL6	At5g66150	320	At5g66150	Alpha-mannosidase
258643856048584	258913612365723	260100936889648	257461700439453				6	0	36.038	12	3.7	3.9	4.4	3.7	A0A1P8BFZ5	A0A1P8BFZ5	At5g58040	321	FIP1[V]	FIP1[V]-like protein
219332618713379	220347633361816	234187984466553	216817455291748				42	0	323.31	765	8.9	8.9	10.8	7	A0A1P8BG37	A0A1P8BG37	At5g23120	324	HCF136	Photosystem II stability/assembly factor, chloroplast (HCF136)
237814674377441	239154281616211	234925289154053	232345008850098	hydrogen peroxide catabolic process [GO:0042744];response to oxidative stress [GO:0006979]	extracellular region [GO:0005576]	heme binding [GO:0020037];metal ion binding [GO:0046872];peroxidase activity [GO:0004601]	1	0.00094375	2.5376	1	3.8	3.8	3.8	3.8	A0A1P8BG91	A0A1P8BG91	At5g14130	325	MUA22.13	Peroxidase
246656818389893	240313682556152	244738273620605	24170431137085			ATP binding [GO:0005524];protein serine/threonine kinase activity [GO:0004674]	3	0	7.1105	13	5.5	7.5	5.5	3.4	A0A1P8BGC3	A0A1P8BGC3	At5g40440	326	MKK3	Mitogen-activated protein kinase kinase 3
307144031524658	307166938781738	307377967834473	307363452911377	carbohydrate metabolic process [GO:0005975]		intramolecular transferase activity, phosphotransferases [GO:0016868]	44	0	323.31	605	65.7	66.2	62.5	66.6	A0A1P8BGJ0	A0A1P8BGJ0	At5g17530	327	At5g17530	Phosphoglucosamine mutase family protein
254933528900146	266466388702393	258751850128174	263856296539307	signal transduction [GO:0007165]		ADP binding [GO:0043531]	12	0	10.69	32	9.1	8.5	7.5	10.9	A0A1P8BGN6	A0A1P8BGN6	At5g45210	328	At5g45210	Disease resistance protein (TIR-NBS-LRR class) family
255128593444824	252555503845215	252909488677979	252999172210693	microtubule-based movement [GO:0007018]	microtubule [GO:0005874]	ATP binding [GO:0005524];microtubule binding [GO:0008017];microtubule motor activity [GO:0003777]	4	0.006758	1.6032	6	3.9	3.9	3.9	5.3	A0A1P8BGR0	A0A1P8BGR0	At5g06670	329	At5g06670	Kinesin-like protein
24926420211792	246621532440186	242706356048584	NaN				3	0	3.2153	8	9.1	3.5	3.5	0	A0A1P8BGX1	A0A1P8BGX1	At5g27710	330	At5g27710	T-box protein
268186054229736	286613254547119	288189716339111	269289741516113		nuclear pore [GO:0005643]		20	0	36.305	67	11.8	9.3	10.8	9.5	A0A1P8BGZ1	A0A1P8BGZ1	At5g51200	331	EMB3142	Nuclear pore complex protein (DUF3414)
237810668945313	234504814147949	NaN	241221046447754			hydrolase activity, acting on ester bonds [GO:0016788]	2	0.0054083	1.7904	7	3.2	3.2	0	3.2	A0A1P8BH21	A0A1P8BH21	At5g37690	333	At5g37690	SGNH hydrolase-type esterase superfamily protein
271149559020996	272430896759033	270485363006592	26993236541748				10	0	38.396	37	4.5	5.1	4.1	4.2	A0A1P8BHE6	A0A1P8BHE6	At5g27970	335	At5g27970	ARM repeat superfamily protein
249948558807373	246061992645264	243464488983154	243515110015869			serine-type endopeptidase activity [GO:0004252]	3	0	5.9862	12	5.3	5.3	5.3	5.3	A0A1P8BHH8	A0A1P8BHH8	At5g44530	336	MFC16.21	Subtilase family protein
24132417678833	246313419342041	247176418304443	242992191314697				2	0	5.5088	5	3.2	3.2	3.2	3.2	A0A1R7T377	A0A1R7T377	At5g27560	337	At5g27560	DUF1995 domain protein, putative (DUF1995)
269819622039795	274487648010254	274853134155273	275311088562012		mitochondrial matrix [GO:0005759]	electron transfer activity [GO:0009055]	13	0	88.754	112	37.2	37.2	40.1	37.2	A0A1R7T3K7	A0A1R7T3K7	At5g43430	339	ETFBETA	Electron transfer flavoprotein subunit beta
24706672668457	243734512329102	242974700927734	241425037384033		apoplast [GO:0048046]		2	0	6.5675	14	8	8	8	8	A0A2H1ZE31	A0A2H1ZE31	At2g28670	340	ESB1	Dirigent protein
325816535949707	324706802368164	324535865783691	324896774291992	glycine catabolic process [GO:0006546]	mitochondrion [GO:0005739]	aminomethyltransferase activity [GO:0004047];transaminase activity [GO:0008483]	70	0	323.31	2772	80.4	72.8	83	73	A0A2H1ZEA9	A0A2H1ZEA9	At1g11860	341	At1g11860	Aminomethyltransferase
240071868896484	243888339996338	241598491668701	240332183837891	lipid catabolic process [GO:0016042]		hydrolase activity [GO:0016787]	2	0.0060976	1.7021	5	1.6	1.6	1.6	1.6	A0A2H1ZEE1	A0A2H1ZEE1	At1g61850	342	At1g61850	Phospholipase A I-like protein
253763027191162	25552360534668	252954750061035	25577356338501	mRNA cis splicing, via spliceosome [GO:0045292];regulation of alternative mRNA splicing, via spliceosome [GO:0000381]	cytoplasm [GO:0005737];nuclear speck [GO:0016607];nucleus [GO:0005634]	RNA binding [GO:0003723]	7	0	8.0965	13	19.1	19.1	19.1	19.1	A0A2H1ZEE9	A0A2H1ZEE9	At1g55310	343	SCL33	SC35-like splicing factor 33
271045951843262	268456554412842	272564697265625	270437469482422			cysteine-type endopeptidase inhibitor activity [GO:0004869]	14	0	62.094	17	84.2	86.1	81.6	86.1	A0A2H1ZEH9	A0A2H1ZEH9	At3g12490	344	CYSB	Cysteine proteinase inhibitor
264141578674316	264867248535156	258362941741943	263161373138428	translation [GO:0006412]	mitochondrion [GO:0005739];ribosome [GO:0005840]	rRNA binding [GO:0019843];structural constituent of ribosome [GO:0003735]	2	0	5.6093	8	19	19	8.4	8.4	A0A2P2CLF1	A0A2P2CLF1		346	rpl16	Ribosomal protein L16
284292602539063	285114116668701	287304935455322	288347282409668	translation [GO:0006412]	mitochondrion [GO:0005739];ribosome [GO:0005840]	RNA binding [GO:0003723];structural constituent of ribosome [GO:0003735]	16	0	92.14	66	26.8	27.9	32.9	30.8	A0A2P2CLF3	A0A2P2CLF3		347	rps3	Ribosomal protein S3
277915382385254	276362323760986	273639430999756	275576419830322		mitochondrion [GO:0005739]	NADH dehydrogenase (ubiquinone) activity [GO:0008137]	8	0	15.422	34	26.3	35.3	35.8	32.6	A0A2P2CLF6	A0A2P2CLF6		348	nad9	NADH dehydrogenase subunit 9
261295909881592	260376243591309	256599235534668	256829795837402	translation [GO:0006412]	mitochondrion [GO:0005739];ribosome [GO:0005840]	structural constituent of ribosome [GO:0003735]	4	0	11.34	7	22.2	22.2	22.2	14.1	A0A2P2CLF8	A0A2P2CLF8		349	rpl5	Ribosomal protein L5
338831253051758	338057823181152	337493515014648	337943992614746	ATP synthesis coupled proton transport [GO:0015986]	mitochondrion [GO:0005739];proton-transporting ATP synthase complex, catalytic core F(1) [GO:0045261]	ATP binding [GO:0005524];proton-transporting ATP synthase activity, rotational mechanism [GO:0046933]	45	0	323.31	790	61.9	61.1	59.2	62.5	A0A2P2CLF9	A0A2P2CLF9		350	atp1	ATP synthase subunit alpha
282936878204346	283155326843262	281153030395508	282163696289063	translation [GO:0006412]	mitochondrion [GO:0005739];ribosome [GO:0005840]	structural constituent of ribosome [GO:0003735]	13	0	48.234	54	31.8	39	39	39	A0A2P2CLG6	A0A2P2CLG6		351	rpl2	Ribosomal protein L2
273868961334229	269094200134277	278550148010254	272929859161377	translation [GO:0006412]	mitochondrion [GO:0005739];small ribosomal subunit [GO:0015935]	structural constituent of ribosome [GO:0003735]	7	0	14.386	23	44	44	49.6	44	A0A2P2CLH1	A0A2P2CLH1		352	rps12	Ribosomal protein S12
250278301239014	253273849487305	25770092010498	259450302124023	regulation of RNA splicing [GO:0043484]	nucleoplasm [GO:0005654];ribonucleoprotein complex [GO:1990904];ribosome [GO:0005840]	RNA binding [GO:0003723]	5	0	11.084	17	17.1	6.1	28.5	19.3	A0JQ00	A0JQ00	At5g02740	353	At5g02740	At5g02740
257446308135986	25408727645874	258744106292725	256758651733398		cell wall [GO:0005618];vacuole [GO:0005773]		6	0	276.22	135	13.3	26.7	26.7	26.7	A0JQ12	A0JQ12	At1g76020	354	At1g76020	At1g76020
291757183074951	292638511657715	289977378845215	292045955657959	D-ribose catabolic process [GO:0019303];nucleoside metabolic process [GO:0009116]	chloroplast [GO:0009507];chloroplast nucleoid [GO:0042644];chloroplast stroma [GO:0009570];nucleus [GO:0005634];plastid nucleoid [GO:0042646]	ATP binding [GO:0005524];metal ion binding [GO:0046872];ribokinase activity [GO:0004747]	23	0	308	304	37.5	38.5	40.6	38.5	A1A6H3	A1A6H3	At1g17160	355	RBSK	Ribokinase
258933773040771	231155471801758	233709259033203	233766326904297		nucleus [GO:0005634]	AT DNA binding [GO:0003680]	3	0	13.122	6	7.3	11.7	11.7	7.3	A1L4X7	A1L4X7	At3g04590	356	AHL14	AT-hook motif nuclear-localized protein 14
24973424911499	248204097747803	249269618988037	253044853210449		chloroplast stroma [GO:0009570]	ATP binding [GO:0005524];ATPase activity [GO:0016887]	5	0	5.257	19	10.5	10.5	10.5	10.5	A1L4Y1	A1L4Y1	At3g10350	357	GET3B	ATPase GET3B
308193225860596	306803493499756	306882915496826	307214279174805	cellular response to oxidative stress [GO:0034599];response to high light intensity [GO:0009644]	cytoplasm [GO:0005737];cytosol [GO:0005829];plastid [GO:0009536]	AU-rich element binding [GO:0017091];NADPH:quinone reductase activity [GO:0003960]	32	0	318.16	453	51.7	46.8	47.8	44.6	A1L4Y4	A1L4Y4	At5g61510	358	At5g61510	At5g61510
283761692047119	283220386505127	283812122344971	283241443634033	heat acclimation [GO:0010286];negative regulation of gene silencing [GO:0060969];regulation of cellular response to heat [GO:1900034];regulation of mitotic chromosome decondensation [GO:1901651];response to heat [GO:0009408]	chromocenter [GO:0010369];nucleolus [GO:0005730]		22	0	96.737	151	31.6	29.7	27.4	26.5	A2RVJ8	A2RVJ8	At5g10010	359	HIT4	Protein HEAT INTOLERANT 4
284250240325928	293684463500977	288704719543457	289786109924316	protein transport [GO:0015031]	chloroplast [GO:0009507];chloroplast envelope [GO:0009941];chloroplast inner membrane [GO:0009706];cytosol [GO:0005829];plasma membrane [GO:0005886]	oxidoreductase activity [GO:0016491]	13	0	78.11	55	41	46	45.7	42.5	A2RVM0	A2RVM0	At4g23430	360	TIC32	Short-chain dehydrogenase TIC 32, chloroplastic
315363998413086	315552673339844	305612888336182	305583724975586	mRNA cis splicing, via spliceosome [GO:0045292];regulation of alternative mRNA splicing, via spliceosome [GO:0000381];RNA splicing [GO:0008380]	cytosol [GO:0005829];nuclear speck [GO:0016607];nucleolus [GO:0005730];nucleus [GO:0005634];spliceosomal complex [GO:0005681]	mRNA binding [GO:0003729];RNA binding [GO:0003723]	21	0	323.31	118	49.3	37.7	49.7	49.3	A2RVS6	A2RVS6	At3g49430	361	SR34A	Serine/arginine-rich splicing factor SR34A
26552038192749	264846992492676	260596141815186	265404376983643	RNA processing [GO:0006396]	cytoplasm [GO:0005737];nuclear exosome (RNase complex) [GO:0000176];plastid [GO:0009536]	RNA binding [GO:0003723]	6	0	7.9096	22	31.4	31.4	18.8	24.1	A2RVT9	A2RVT9	At5g38890	362	At5g38890	AT5G38890 protein
28185604095459	279036865234375	277586250305176	27943187713623				16	0	102.01	191	42.7	40.1	38.9	34	A2RVV4	A2RVV4	At5g57700	363	MRI1.6	At5g57700
262796421051025	265576286315918	261959743499756	26593204498291	one-carbon metabolic process [GO:0006730];photorespiration [GO:0009853];tetrahydrofolate interconversion [GO:0035999]	cytosol [GO:0005829];mitochondrion [GO:0005739]	methenyltetrahydrofolate cyclohydrolase activity [GO:0004477];methylenetetrahydrofolate dehydrogenase (NADP+) activity [GO:0004488]	9	0	11.112	58	19.6	19.9	22.2	18.2	A2RVV7	A2RVV7	At2g38660	364	FOLD1	Bifunctional protein FolD 1, mitochondrial
2895432472229	291962223052979	290638885498047	290904808044434	histone H3-R17 methylation [GO:0034971];histone H3-R2 methylation [GO:0034970];histone H3-R26 methylation [GO:0034972];peptidyl-arginine methylation, to asymmetrical-dimethyl arginine [GO:0019919];regulation of flower development [GO:0009909];vegetative to reproductive phase transition of meristem [GO:0010228]	chloroplast [GO:0009507];cytoplasm [GO:0005737];nucleus [GO:0005634]	[myelin basic protein]-arginine N-methyltransferase activity [GO:0016277];histone-arginine N-methyltransferase activity [GO:0008469];protein heterodimerization activity [GO:0046982];protein homodimerization activity [GO:0042803];protein-arginine omega-N asymmetric methyltransferase activity [GO:0035242];protein-arginine omega-N monomethyltransferase activity [GO:0035241]	25	0	65.746	153	47.5	49.2	47.9	51.1	A3KPF2	A3KPF2	At5g49020	366	PRMT14	Probable histone-arginine methyltransferase 1.4
260305061340332	268727931976318	256010780334473	250393810272217		spliceosomal complex [GO:0005681]		11	0	24.361	21	17	9.8	12.5	8.9	A3KPF3	A3KPF3	At3g02710	367	At3g02710	ARM repeat superfamily protein
237876586914063	220611820220947	234096336364746	244975318908691		chloroplast [GO:0009507]		1	0.010011	1.4614	20	1.4	1.4	1.4	1.4	A3KPF8	A3KPF8	At1g79080	368	At1g79080	Pentatricopeptide repeat-containing protein At1g79080, chloroplastic
276135807037354	277733535766602	275026378631592	27664041519165	mRNA splicing, via spliceosome [GO:0000398]	catalytic step 2 spliceosome [GO:0071013];extracellular region [GO:0005576]		9	0	13.471	49	11	15.9	8.9	12.4	A4FVN8	A4FVN8	At1g10580	369	At1g10580	At1g10580
28904146194458	296826095581055	288913669586182	289925880432129	mRNA export from nucleus [GO:0006406];negative regulation of flower development [GO:0009910];negative regulation of protein sumoylation [GO:0033234];poly(A)+ mRNA export from nucleus [GO:0016973];protein import into nucleus [GO:0006606];regulation of gene silencing [GO:0060968];stamen development [GO:0048443]	cytosol [GO:0005829];mitochondrion [GO:0005739];nuclear envelope [GO:0005635];nuclear membrane [GO:0031965];nuclear pore [GO:0005643];nucleolus [GO:0005730];plasmodesma [GO:0009506]	structural constituent of nuclear pore [GO:0017056]	44	0	108.09	100	17.6	17.5	16.6	15.5	A4GSN8	A4GSN8	At1g79280	371	NUA	Nuclear-pore anchor
301333255767822	300511589050293	301895446777344	301142120361328	carbohydrate metabolic process [GO:0005975]	cytosol [GO:0005829];secretory vesicle [GO:0099503];vacuole [GO:0005773]	beta-N-acetylhexosaminidase activity [GO:0004563];hexosaminidase activity [GO:0015929];N-acetyl-beta-D-galactosaminidase activity [GO:0102148]	31	0	292.57	386	38.3	32.9	41.8	26.4	A7WM73	A7WM73	At3g55260	373	HEXO1	Beta-hexosaminidase 1
219539356231689	224163246154785	224790191650391	22618091583252			RNA binding [GO:0003723]	2	0.0023972	2.1339	5	5.1	5.1	3.2	3.2	A8MPR6	A8MPR6	At3g17330	374	ECT6	Evolutionarily conserved C-terminal region 6
28688892364502	286412029266357	282348461151123	279860363006592			RNA binding [GO:0003723]	9	0	119.07	41	36.1	37.5	36.1	36.1	A8MQ78	A8MQ78	At5g37720	375	ALY4	ALWAYS EARLY 4
244736404418945	246972103118896	247187404632568	244441738128662				4	0.010004	1.4584	8	3.5	5.1	3.5	5.1	A8MQA6	A8MQA6	At1g30240	376	At1g30240	Proline-, glutamic acid/leucine-rich protein
277681865692139	272846279144287	273820381164551	279480419158936			hydrolase activity [GO:0016787]	12	0	31.139	79	23.3	23.3	21.4	23.8	A8MQE3	A8MQE3	At5g25770	377	At5g25770	Alpha/beta-Hydrolases superfamily protein
246882724761963	260769004821777	260136528015137	260538063049316		integral component of membrane [GO:0016021];nucleus [GO:0005634];plasma membrane [GO:0005886]	ATP binding [GO:0005524];protein kinase activity [GO:0004672]	8	0	8.4883	39	2.8	4.2	6.5	6.5	A8MQH3	A8MQH3	At1g53730	378	SRF6	STRUBBELIG-receptor family 6
265367965698242	263005981445313	261429309844971	261456737518311				3	0	72.752	37	16.3	8.4	16.3	16.3	A8MQJ8	A8MQJ8	At2g37680	380	At2g37680	Glucose-induced degradation-like protein
292319431304932	293542003631592	291517524719238	293556289672852		nascent polypeptide-associated complex [GO:0005854]		11	0	139.01	81	38.9	38.4	37	37	A8MQP6	A8MQP6	At4g10480	381	At4g10480	Nascent polypeptide-associated complex (NAC), alpha subunit family protein
316208248138428	314917106628418	314035987854004	31439115524292			methylmalonate-semialdehyde dehydrogenase (acylating) activity [GO:0004491]	39	0	323.31	602	57.4	59.8	59	57.8	A8MQR6	A8MQR6	At2g14170	382	ALDH6B2	Aldehyde dehydrogenase 6B2
NaN	232141857147217	232684230804443	235408515930176	RNA splicing [GO:0008380]	U2-type catalytic step 1 spliceosome [GO:0071006]		1	0	4.0188	1	0	4.4	4.4	4.4	A8MR03	A8MR03	At1g17130	384	At1g17130	Coiled-coil protein (DUF572)
29684383392334	291566314697266	291421184539795	295512199401855			RNA binding [GO:0003723]	15	0	113.17	80	38.6	36.3	32.8	29.8	A8MR27	A8MR27	At1g43190	385	PTB3	Polypyrimidine tract-binding protein 3
257413177490234	262231178283691	259301700592041	256784992218018				6	0	48.615	42	29.9	13.8	19.8	29.9	A8MR72	A8MR72	At2g26210	386	At2g26210	Ankyrin repeat family protein
295805377960205	298035354614258	298273868560791	298961982727051			translation initiation factor activity [GO:0003743]	39	0	244.99	203	19.8	19.3	21	20.4	A8MR97	A8MR97	At3g60240	387	EIF4G	Eukaryotic translation initiation factor 4G
252620544433594	258955059051514	250987663269043	253371524810791		ribosome [GO:0005840]	rRNA binding [GO:0019843];structural constituent of ribosome [GO:0003735];translation elongation factor activity [GO:0003746]	2	0.0067676	1.6152	5	6.7	6.7	6.7	6.7	A8MRE5	A8MRE5	At3g18760	388	At3g18760	Translation elongation factor EF1B/ribosomal protein S6 family protein
313427085876465	314526290893555	312795219421387	313672389984131	nucleosome assembly [GO:0006334]	nucleus [GO:0005634]		37	0	323.31	236	57.9	57.6	59	57.9	A8MRK6	A8MRK6	At2g19480	389	NAP1:2	Nucleosome assembly protein 12
293115100860596	286457462310791	287120418548584	287504711151123	carbon dioxide transport [GO:0015670];response to salt stress [GO:0009651];response to water deprivation [GO:0009414];water transport [GO:0006833]	anchored component of plasma membrane [GO:0046658];cytosol [GO:0005829];integral component of membrane [GO:0016021];plasma membrane [GO:0005886];vacuole [GO:0005773]	water channel activity [GO:0015250]	6	0	49.27	36	26.9	18.9	26.9	30.6	A8MRW1	A8MRW1	At2g45960	390	PIP1B	Plasma membrane intrinsic protein 1B
228065624237061	230645065307617	227782421112061	222501754760742	cellular glucose homeostasis [GO:0001678];glycolytic process [GO:0006096]		ATP binding [GO:0005524];glucose binding [GO:0005536];hexokinase activity [GO:0004396]	6	0	4.0839	21	16.3	17.6	9.9	13.5	A8MRW9	A8MRW9	At2g19860	391	HXK2	Phosphotransferase
304596328735352	299380340576172	303800983428955	301668643951416	glucosinolate biosynthetic process [GO:0019761]		8-methylthiopropyl glucosinolate S-oxygenase activity [GO:0080107];flavin adenine dinucleotide binding [GO:0050660];N,N-dimethylaniline monooxygenase activity [GO:0004499];NADP binding [GO:0050661]	32	0	159.83	223	50.1	59.9	56.2	57.7	A8MRX0	A8MRX0	At1g12140	392	FMOGS-OX5	Flavin-containing monooxygenase FMO GS-OX5
264255523681641	251010932922363	252758293151855	249972705841064				5	0.0013055	2.3186	9	8.1	4.6	2.8	4.8	A8MRY7	A8MRY7	At4g07410	393	PCN	Transducin family protein / WD-40 repeat family protein
309350872039795	309681549072266	30865406036377	307911815643311	acetyl-CoA biosynthetic process from pyruvate [GO:0006086];cell redox homeostasis [GO:0045454];oxidation-reduction process [GO:0055114];response to arsenic-containing substance [GO:0046685]	chloroplast envelope [GO:0009941];chloroplast stroma [GO:0009570];cytosol [GO:0005829];nucleolus [GO:0005730]	dihydrolipoyl dehydrogenase activity [GO:0004148];flavin adenine dinucleotide binding [GO:0050660]	44	0	323.31	272	60.2	60.5	56.2	61	A8MS68	A8MS68	At3g16950	396	LPD1	Dihydrolipoyl dehydrogenase 1, chloroplastic
302360343933105	30429220199585	301714057922363	304217166900635	chromatin maintenance [GO:0070827];embryo development ending in seed dormancy [GO:0009793];mRNA transcription by RNA polymerase II [GO:0042789];nucleosome organization [GO:0034728];positive regulation of transcription elongation from RNA polymerase II promoter [GO:0032968];regulation of mRNA processing [GO:0050684];transcription elongation from RNA polymerase II promoter [GO:0006368]	cytosol [GO:0005829];plasmodesma [GO:0009506];transcription elongation factor complex [GO:0008023];transcriptionally active chromatin [GO:0035327]	histone binding [GO:0042393];nucleosome binding [GO:0031491];translation elongation factor activity [GO:0003746]	42	0	189.62	199	25.8	26.1	27.2	24.2	A8MS85	A8MS85	At1g65440	397	SPT6	Transcription elongation factor SPT6 homolog
248671703338623	24880823135376	24434663772583	246104297637939	alanyl-tRNA aminoacylation [GO:0006419]		alanine-tRNA ligase activity [GO:0004813];ATP binding [GO:0005524];nucleic acid binding [GO:0003676]	3	0.0062645	1.6809	8	20.7	20.7	8.2	20.7	A8MSD3	A8MSD3	At3g16565	398	At3g16565	Threonyl and alanyl tRNA synthetase second additional domain-containing protein
27618278503418	264476776123047	260328826904297	274433212280273		mitochondrial matrix [GO:0005759]		6	0	5.2785	31	14.5	4.8	8.7	3.4	A8MSD8	A8MSD8	At2g41600	399	At2g41600	Mitochondrial glycoprotein family protein
264520225524902	270388374328613	271472473144531	269687309265137	sexual reproduction [GO:0019953]	extracellular region [GO:0005576]		4	0	10.949	18	16.3	16.3	16.3	16.3	A8MSF9	A8MSF9	At4g28250	400	EXPB3	Expansin B3
246065940856934	237670879364014	229474773406982	NaN	cell surface pattern recognition receptor signaling pathway [GO:0002752];cellular response to chitin [GO:0071323];cellular response to molecule of bacterial origin [GO:0071219];defense response to bacterium [GO:0042742];defense response to fungus, incompatible interaction [GO:0009817];detection of molecule of fungal origin [GO:0032491];detection of peptidoglycan [GO:0032499];innate immune respons…	integral component of membrane [GO:0016021];plasma membrane [GO:0005886]	ATP binding [GO:0005524];chitin binding [GO:0008061];chitosan binding [GO:2001080];identical protein binding [GO:0042802];kinase activity [GO:0016301];protein homodimerization activity [GO:0042803];protein kinase activity [GO:0004672];protein self-association [GO:0043621];protein serine/threonine kinase activity [GO:0004674];transmembrane receptor protein kinase activity [GO:0019199]	1	0	3.5337	17	1.8	1.8	1.8	0	A8R7E6	A8R7E6	At3g21630	401	CERK1	Chitin elicitor receptor kinase 1
27908332824707	296072959899902	291565341949463	291188716888428	intracellular protein transport [GO:0006886];retrograde transport, endosome to Golgi [GO:0042147]	cytosol [GO:0005829];Golgi apparatus [GO:0005794];intracellular membrane-bounded organelle [GO:0043231];late endosome [GO:0005770];late endosome membrane [GO:0031902];membrane [GO:0016020];multivesicular body [GO:0005771];retromer complex [GO:0030904];retromer, cargo-selective complex [GO:0030906]		21	0	46.485	69	20.5	23.7	19.1	23.3	A8R7K9	A8R7K9	At3g51310	402	VPS35C	Vacuolar protein sorting-associated protein 35C
280862350463867	290715808868408	283879642486572	278084545135498	exonucleolytic trimming to generate mature 3'-end of 5.8S rRNA from tricistronic rRNA transcript (SSU-rRNA, 5.8S rRNA, LSU-rRNA) [GO:0000467];gene silencing by RNA-directed DNA methylation [GO:0080188];histone mRNA catabolic process [GO:0071044];nuclear polyadenylation-dependent antisense transcript catabolic process [GO:0071040];nuclear polyadenylation-dependent CUT catabolic process [GO:0071039…	cytoplasm [GO:0005737];cytosol [GO:0005829];nuclear exosome (RNase complex) [GO:0000176];nucleolus [GO:0005730];nucleus [GO:0005634]	3'-5'-exoribonuclease activity [GO:0000175];nucleotide binding [GO:0000166];single-stranded RNA binding [GO:0003727]	11	0	24.471	33	11.8	11	11.1	10.7	A9LLI7	A9LLI7	At5g35910	403	RRP6L2	Protein RRP6-like 2
291940155029297	295681934356689	293790035247803	295371780395508	endoplasmic reticulum to Golgi vesicle-mediated transport [GO:0006888];Golgi vesicle docking [GO:0048211];intracellular protein transport [GO:0006886];membrane fusion [GO:0061025];post-embryonic development [GO:0009791];protein exit from endoplasmic reticulum [GO:0032527];transcytosis [GO:0045056];vesicle fusion with Golgi apparatus [GO:0048280]	cytosol [GO:0005829];endoplasmic reticulum [GO:0005783];ER to Golgi transport vesicle membrane [GO:0012507];Golgi apparatus [GO:0005794];Golgi membrane [GO:0000139];Golgi stack [GO:0005795]		35	0	319.31	166	35.3	38.6	36	37.5	B0F9L4	B0F9L4	At3g27530	404	GC6	Golgin candidate 6
327206954956055	327889099121094	327707710266113	3297119140625		ribosome [GO:0005840]		20	0	259.69	203	78.5	78.5	82.2	82.2	B3H4B6	B3H4B6	At4g39200	406	At4g39200	40S ribosomal protein S25
256510524749756	252173404693604	253128528594971	25307825088501		protein kinase CK2 complex [GO:0005956]	kinase activity [GO:0016301];protein kinase regulator activity [GO:0019887]	3	0	25.2	5	9.5	13.5	9.5	13.5	B3H4P8	B3H4P8	At3g60250	409	CKB3	Casein kinase II subunit beta
250535793304443	25296667098999	251953544616699	247654209136963	cell plate assembly [GO:0000919];embryo sac development [GO:0009553];pollen development [GO:0009555];positive regulation of cytokinesis [GO:0032467];regulation of mitotic spindle organization [GO:0060236];regulation of phragmoplast microtubule organization [GO:2000694]	condensed chromosome kinetochore [GO:0000777];kinetochore microtubule [GO:0005828];nuclear envelope [GO:0005635];phragmoplast [GO:0009524]		3	0	3.0758	6	2.6	2.6	4.9	4.9	B3H5K9	B3H5K9	At5g05970	410	NEDD1	Protein NEDD1
290938091278076	293066082000732	291322708129883	291960105895996			translation initiation factor activity [GO:0003743]	26	0	150.49	259	41.5	40.1	34.5	39.7	B3H5L3	B3H5L3	At1g73180	411	At1g73180	Eukaryotic translation initiation factor eIF2A family protein
24597017288208	248006992340088	249795875549316	24611780166626	rRNA processing [GO:0006364]			1	0	5.4768	6	4.2	4.2	4.2	4.2	B3H5R1	B3H5R1	At5g48240	412	MIF21.13	Rrp15p protein
26360782623291	262124881744385	258327484130859	258992900848389			lipid binding [GO:0008289]	8	0	7.9106	16	11.1	8.7	8.4	8.7	B3H5W6	B3H5W6	At5g35180	413	At5g35180	AT5G35180 protein
313729038238525	314155349731445	313738384246826	312938957214355	branched-chain amino acid biosynthetic process [GO:0009082]		L-isoleucine transaminase activity [GO:0052656];L-leucine transaminase activity [GO:0052654];L-valine transaminase activity [GO:0052655]	33	0	323.31	550	50.4	51.3	51.3	51.3	B3H658	B3H658	At3g49680	414	BCAT3	Branched-chain-amino-acid aminotransferase
309921970367432	307786254882813	306753940582275	309540061950684	nucleosome assembly [GO:0006334]	nucleus [GO:0005634]		31	0	303.56	176	58.2	56	59.9	59.9	B3H684	B3H684	At4g26110	415	NAP1:1	Nucleosome assembly protein11
272124328613281	271965732574463	26979455947876	271444301605225				10	0	18.907	37	9	10.2	10.2	10.4	B3H6L4	B3H6L4	At1g27752	417	At1g27752	Ubiquitin system component Cue protein
258899250030518	259660491943359	259327621459961	260229511260986	regulation of actin filament polymerization [GO:0030833]		Rac GTPase binding [GO:0048365]	4	0	55.233	16	4.8	5.4	5.4	5.4	B3H6L9	B3H6L9	At5g18410	418	PIR121	Transcription activator
253142013549805	250100498199463	250926895141602	252679595947266		integral component of membrane [GO:0016021]		7	0	4.5756	13	8.9	6.2	4.6	5.5	B3H797	B3H797	At4g36210	419	At4g36210	Transmembrane/coiled-coil protein (DUF726)
254175758361816	252164154052734	253074760437012	25285774230957	developmental process [GO:0032502];regulation of circadian rhythm [GO:0042752];response to abscisic acid [GO:0009737];response to oxidative stress [GO:0006979];response to water deprivation [GO:0009414];starch metabolic process [GO:0005982]	nucleus [GO:0005634]		2	0	3.0579	9	2	1.4	1.4	1.4	B3H7F6	B3H7F6	At3g22380	420	TIC	Time for coffee
27203125	269767284393311	267131900787354	268983917236328	regulation of translational initiation [GO:0006446];translational initiation [GO:0006413]	eukaryotic translation initiation factor 2B complex [GO:0005851]	transferase activity [GO:0016740];translation initiation factor activity [GO:0003743]	9	0	7.5555	31	28.4	15.9	16.1	20.3	B3H7H1	B3H7H1	At3g07300	421	At3g07300	AT3G07300 protein
25888391494751	269705963134766	263996639251709	264723091125488	negative regulation of gene expression [GO:0010629];positive regulation of gene expression [GO:0010628];reproductive shoot system development [GO:0090567];response to abscisic acid [GO:0009737]		DNA-binding transcription factor activity [GO:0003700]	6	0	10.577	17	9.5	14.1	12.2	12.2	B3H7M2	B3H7M2	At2g21230	422	basic leucine-zipper 30	Basic-leucine zipper (BZIP) transcription factor family protein
240818023681641	246758918762207	243623886108398	245771541595459		cytosol [GO:0005829];plasmodesma [GO:0009506];plastid [GO:0009536]	acylglycerol lipase activity [GO:0047372]	5	0	11.948	12	9.2	13.3	16.5	16.5	B3H7N1	B3H7N1	At5g16120	423	At5g16120	Alpha/beta-Hydrolases superfamily protein
268702068328857	270529975891113	2693190574646	265398006439209	pectin catabolic process [GO:0045490]		metal ion binding [GO:0046872];pectate lyase activity [GO:0030570]	11	0	25.571	63	14.8	16.6	22.7	15.7	B3LF89	B3LF89	At3g55140	424	At3g55140	Pectate lyase
311998767852783	313201236724854	31104621887207	312660655975342	cysteinyl-tRNA aminoacylation [GO:0006423];response to cadmium ion [GO:0046686]	cytoplasm [GO:0005737];cytosol [GO:0005829]	ATP binding [GO:0005524];cysteine-tRNA ligase activity [GO:0004817];metal ion binding [GO:0046872]	39	0	310.29	407	58.1	59.9	58.1	55.8	B3LFA4	B3LFA4	At5g38830	425	At5g38830	Cysteine--tRNA ligase 2, cytoplasmic
2452760887146	243719234466553	247105121612549	24688325881958	positive regulation of shoot apical meristem development [GO:1902185]	nucleus [GO:0005634]	ATP binding [GO:0005524];DNA binding [GO:0003677];DNA-dependent ATPase activity [GO:0008094];helicase activity [GO:0004386]	4	0	6.5487	13	0.6	1.7	1.2	1.3	B5BT18	B5BT18	At3g54280	426	BTAF1	TATA-binding protein-associated factor BTAF1
278818626403809	269651012420654	272162303924561	268209209442139		mitochondrion [GO:0005739];ribosome [GO:0005840]	RNA binding [GO:0003723]	10	0	9.78	32	22.4	25.1	19.6	21.3	B5TM97	B5TM97	At2g07734	427	rps4	Ribosomal protein S4
278018093109131	274847755432129	274931240081787	275249977111816	flower development [GO:0009908];histone methylation [GO:0016571];negative regulation of flower development [GO:0009910];positive regulation of transcription, DNA-templated [GO:0045893];regulation of histone H3-K4 methylation [GO:0051569];regulation of transcription, DNA-templated [GO:0006355]	Cdc73/Paf1 complex [GO:0016593];nucleus [GO:0005634]	RNA polymerase II complex binding [GO:0000993]	15	0	21.364	39	12	14.2	13.1	10.7	B5X0I6	B5X0I6	At2g06210	428	VIP6	Protein CTR9 homolog
251786613464355	252499217987061	246606864929199	252783489227295	rRNA processing [GO:0006364]	nucleolus [GO:0005730];nucleus [GO:0005634]		4	0	6.4168	12	6.5	6.5	6	6.3	B5X503	B5X503	At5g11240	429	At5g11240	At5g11240
NaN	239483318328857	240030746459961	228478736877441	embryo development ending in seed dormancy [GO:0009793];plastid transcription [GO:0042793]	chloroplast [GO:0009507];cytosol [GO:0005829]	GTP binding [GO:0005525]	17	0	32.714	102	0	1.7	1.2	1.7	B5X565	B5X565	At3g12080	430	emb2738	At3g12080
27085880279541	269289741516113	2733815574646	270392570495605	gluconeogenesis [GO:0006094]		ATP binding [GO:0005524];kinase activity [GO:0016301];phosphoenolpyruvate carboxykinase (ATP) activity [GO:0004612]	24	0	69.167	46	22.4	27.2	26.6	29.6	B5X574	B5X574	At5g65690	431	PCK2	At5g65690
NaN	227443332672119	226090545654297	NaN				9	0	52.442	67	0	6.8	6.8	0	B6EUA5	B6EUA5	At1g12250	432	At1g12250	Pentapeptide repeat-containing protein
282470798492432	279886932373047	275092239379883	27818058013916	mRNA cis splicing, via spliceosome [GO:0045292];mRNA splicing, via spliceosome [GO:0000398]	cytosol [GO:0005829];mediator complex [GO:0016592];U1 snRNP [GO:0005685];U2-type prespliceosome [GO:0071004]	RNA binding [GO:0003723]	11	0	29.998	53	11.7	12.6	11.6	10.5	B6EUA9	B6EUA9	At1g44910	433	PRP40A	Pre-mRNA-processing protein 40A
273473949432373	271860294342041	271074924468994	269208202362061		cytosol [GO:0005829];plasma membrane [GO:0005886];vacuole [GO:0005773]	hydrolase activity, acting on carbon-nitrogen (but not peptide) bonds, in linear amides [GO:0016811]	31	0	323.31	405	31.9	23.9	20.4	18.1	B9DFI3	B9DFI3	At4g37550	435	At4g37550	AT4G37550 protein
268604125976563	272863903045654	270051746368408	269393253326416	methylation [GO:0032259]	cytoplasm [GO:0005737];endosome [GO:0005768];Golgi apparatus [GO:0005794];Golgi medial cisterna [GO:0005797];Golgi membrane [GO:0000139];integral component of membrane [GO:0016021];nucleus [GO:0005634];trans-Golgi network [GO:0005802]	methyltransferase activity [GO:0008168]	10	0	20.056	30	15.7	16.6	15.1	14.3	B9DFI7	B9DFI7	At1g26850	436	At1g26850	Probable methyltransferase PMT2
284914035797119	295707473754883	300196933746338	302111797332764	ATP synthesis coupled electron transport [GO:0042773]	membrane [GO:0016020]	electron transfer activity [GO:0009055];iron-sulfur cluster binding [GO:0051536];NADH dehydrogenase (ubiquinone) activity [GO:0008137]	29	0	213.99	88	29.5	30.3	26.7	34	B9DFQ9	B9DFQ9	At5g37510	437	EMB1467	AT5G37510 protein
308194751739502	308418369293213	307938957214355	307866706848145	cysteine biosynthetic process [GO:0019344];cysteine biosynthetic process from serine [GO:0006535];double fertilization forming a zygote and endosperm [GO:0009567];pollen tube development [GO:0048868];pollen tube growth [GO:0009860]	chloroplast [GO:0009507];chloroplast stroma [GO:0009570];cytosol [GO:0005829];mitochondrion [GO:0005739]	ATP binding [GO:0005524];cysteine synthase activity [GO:0004124];lyase activity [GO:0016829];zinc ion binding [GO:0008270]	41	0	323.31	496	66.5	69.5	64.4	67.4	B9DFR6	B9DFR6	At3g59760	439	OASC	Cysteine synthase
279563751220703	284363079071045	262645816802979	265634288787842	developmental process [GO:0032502];late endosome to vacuole transport [GO:0045324];protein maturation [GO:0051604];protein transport [GO:0015031];seedling development [GO:0090351];vesicle-mediated transport [GO:0016192]	cytosol [GO:0005829];Golgi apparatus [GO:0005794];membrane [GO:0016020];multivesicular body membrane [GO:0032585];retromer complex [GO:0030904]	phosphatidylinositol binding [GO:0035091];phospholipid binding [GO:0005543];protein heterodimerization activity [GO:0046982]	9	0	16.378	25	16.1	17.8	12.9	15.4	B9DFS6	B9DFS6	At5g07120	440	SNX2B	Sorting nexin 2B
NaN	265336074829102	NaN	257720317840576			GTP binding [GO:0005525];hydrolase activity [GO:0016787]	2	0.0098522	1.4802	16	0	4.1	0	4.1	B9DFZ2	B9DFZ2	At5g58370	441	MCK7.24	AT5G58370 protein
340155448913574	340561752319336	339774971008301	340349388122559	ribosomal small subunit assembly [GO:0000028];translation [GO:0006412]	cytosolic small ribosomal subunit [GO:0022627]	structural constituent of ribosome [GO:0003735]	24	0	323.31	791	60.9	60.9	60.9	60.9	B9DG17	B9DG17	At1g72370	442	P40	40S ribosomal protein SA
328980369567871	328230285644531	32941535949707	32886417388916	acetate metabolic process [GO:0006083];acetyl-CoA biosynthetic process from acetate [GO:0019427];fatty acid metabolic process [GO:0006631]	chloroplast [GO:0009507];chloroplast stroma [GO:0009570];cytosol [GO:0005829];glyoxysome [GO:0009514]	acetate-CoA ligase activity [GO:0003987];AMP binding [GO:0016208];ATP binding [GO:0005524]	59	0	323.31	890	63.3	63.3	64.9	64.2	B9DGD6	B9DGD6	At5g36880	444	ACS	Acetyl-coenzyme A synthetase, chloroplastic/glyoxysomal
240951480865479	244242553710938	23870325088501	NaN				4	0	5.3129	6	4.4	4.4	4.4	0	B9DGS8	B9DGS8	At1g14820	445	At1g14820	AT1G14820 protein
35447021484375	354045143127441	354544868469238	354472389221191	microtubule-based process [GO:0007017]	cytoplasm [GO:0005737];microtubule [GO:0005874]	GTP binding [GO:0005525];GTPase activity [GO:0003924];structural constituent of cytoskeleton [GO:0005200]	53	0	323.31	1476	98.4	87.8	98.4	98.2	B9DGT7	B9DGT7	At1g50010	446	TUBA2	Tubulin alpha-2 chain
271493816375732	277576084136963	272865676879883	271290798187256	thiamine diphosphate biosynthetic process [GO:0009229];thiamine metabolic process [GO:0006772]	cytosol [GO:0005829]	ATP binding [GO:0005524];kinase activity [GO:0016301];thiamine binding [GO:0030975];thiamine diphosphokinase activity [GO:0004788]	10	0	83.605	78	42.7	42.7	42.3	42.3	B9DGU7	B9DGU7	At1g02880	447	TPK1	Thiamine pyrophosphokinase 1
30086893081665	302161617279053	301643486022949	302073440551758	methylglyoxal catabolic process to D-lactate via S-lactoyl-glutathione [GO:0019243];response to cadmium ion [GO:0046686]	chloroplast [GO:0009507];cytosol [GO:0005829];extracellular region [GO:0005576]	lactoylglutathione lyase activity [GO:0004462];metal ion binding [GO:0046872]	24	0	323.31	417	65.1	64.3	60	65.5	B9DH52	B9DH52	At1g08110	448	At1g08110	Lactoylglutathione lyase
24019115447998	247222366333008	247735424041748	249076118469238	modification-dependent protein catabolic process [GO:0019941];protein ubiquitination [GO:0016567];translation [GO:0006412]	cytoplasm [GO:0005737];cytosolic large ribosomal subunit [GO:0022625];endoplasmic reticulum [GO:0005783];nucleolus [GO:0005730];nucleus [GO:0005634]	protein tag [GO:0031386];structural constituent of ribosome [GO:0003735];ubiquitin protein ligase binding [GO:0031625]	20	0.0043581	1.8854	3	65.6	64.8	64.8	64.8	B9DHA6	B9DHA6	At2g36170	450	RPL40A	Ubiquitin-60S ribosomal protein L40-1
265600357055664	266343650817871	264201316833496	259316368103027		cytosol [GO:0005829]		10	0	27.121	18	17.2	21.6	13.5	12.8	B9DHK3	B9DHK3	At5g14540	452	At5g14540	AT5G14540 protein
328449440002441	32881175994873	326881675720215	326907691955566	microtubule-based process [GO:0007017]	cytoplasm [GO:0005737];microtubule [GO:0005874]	GTP binding [GO:0005525];GTPase activity [GO:0003924];structural constituent of cytoskeleton [GO:0005200]	45	0	323.31	551	73.1	73.8	73.8	73.6	B9DHQ0	B9DHQ0	At5g19780	453	TUBA5	Tubulin alpha-5 chain
265208683013916	267159423828125	26582763671875	267366027832031		integral component of membrane [GO:0016021];plasma membrane [GO:0005886]	ATP binding [GO:0005524];protein serine/threonine kinase activity [GO:0004674]	9	0	15.894	49	3.4	5.6	4.7	5.5	C0LGD7	C0LGD7	At1g06840	454	At1g06840	Probable LRR receptor-like serine/threonine-protein kinase At1g06840
NaN	NaN	26887508392334	268324356079102		integral component of membrane [GO:0016021];membrane [GO:0016020];plasma membrane [GO:0005886]	ATP binding [GO:0005524];protein serine/threonine kinase activity [GO:0004674]	4	0.00094056	2.4799	26	0	0	1.2	1.2	C0LGE4	C0LGE4	At1g12460	455	At1g12460	Probable LRR receptor-like serine/threonine-protein kinase At1g12460
256006526947021	251532917022705	255208530426025	257495746612549	protein autophosphorylation [GO:0046777]	integral component of membrane [GO:0016021];plasma membrane [GO:0005886]	ATP binding [GO:0005524];protein serine/threonine kinase activity [GO:0004674]	8	0	8.9923	25	4.3	3.4	2.2	2.2	C0LGG8	C0LGG8	At1g53430	456	At1g53430	Probable LRR receptor-like serine/threonine-protein kinase At1g53430
26560604095459	260959320068359	266852531433105	265345268249512	protein autophosphorylation [GO:0046777]	integral component of membrane [GO:0016021];plasma membrane [GO:0005886]	ATP binding [GO:0005524];protein serine/threonine kinase activity [GO:0004674]	6	0	14.433	32	4.6	5.1	4.4	4.4	C0LGH3	C0LGH3	At1g56140	457	At1g56140	Probable LRR receptor-like serine/threonine-protein kinase At1g56140
277102375030518	274446640014648	272115039825439	271768360137939		integral component of membrane [GO:0016021]	ATP binding [GO:0005524];protein serine/threonine kinase activity [GO:0004674]	13	0	49.751	26	11.5	12.5	10.5	10.9	C0LGL4	C0LGL4	At2g28960	458	At2g28960	Probable LRR receptor-like serine/threonine-protein kinase At2g28960
257927055358887	261507949829102	259910316467285	256473522186279	jasmonic acid and ethylene-dependent systemic resistance [GO:0009861];protein autophosphorylation [GO:0046777];regulation of innate immune response [GO:0045088]	cytosol [GO:0005829];integral component of membrane [GO:0016021];plasma membrane [GO:0005886];plasmodesma [GO:0009506]	ATP binding [GO:0005524];protein serine/threonine kinase activity [GO:0004674]	16	0	35.216	70	6.6	6	4.8	4.9	C0LGN2	C0LGN2	At3g14840	459	LRR-RLK	Probable leucine-rich repeat receptor-like serine/threonine-protein kinase At3g14840
244303302764893	241909923553467	245336818695068	240861034393311	regulation of salicylic acid biosynthetic process [GO:0080142]	nucleus [GO:0005634]	calmodulin binding [GO:0005516];DNA-binding transcription factor activity [GO:0003700];sequence-specific DNA binding [GO:0043565]	5	0.00038241	2.765	5	4.2	6.1	6.9	8.7	C0SV51	C0SV51	At2g18750	460	CBP60C	Calmodulin-binding protein 60 C
250116291046143	263863697052002	267860622406006	269450302124023	actin filament bundle assembly [GO:0051017]		actin filament binding [GO:0051015]	10	0	8.5699	56	8.6	8.5	8.5	6.9	C0Z268	C0Z268	At4g26700	461	FIM1	AT4G26700 protein
225810222625732	NaN	231620025634766	NaN				1	0.0059278	1.7285	1	4.5	0	4.5	0	C0Z295	C0Z295	At3g12350	463	At3g12350	AT3G12350 protein
277387943267822	278766021728516	278585758209229	279917774200439		cytosol [GO:0005829];extracellular region [GO:0005576];plasma membrane [GO:0005886]	hydrolase activity [GO:0016787]	10	0	38.334	85	29.8	41.3	41.3	41.3	C0Z2J1	C0Z2J1	At1g11360	465	At1g11360	AT1G11360 protein
253154106140137	253152046203613	252524509429932	252031059265137		nucleus [GO:0005634]	DNA binding [GO:0003677]	3	0.0048913	1.8599	17	8.8	16.3	16.3	16.3	C0Z2P1	C0Z2P1	At1g74840	466	At1g74840	AT1G74840 protein
311764087677002	313144092559814	312442817687988	312898902893066	chaperone cofactor-dependent protein refolding [GO:0051085];protein folding [GO:0006457];protein refolding [GO:0042026]	chloroplast [GO:0009507];chloroplast stroma [GO:0009570];cytosol [GO:0005829];cytosolic ribosome [GO:0022626];mitochondrion [GO:0005739];plastid [GO:0009536]	ATP binding [GO:0005524]	79	0	323.31	343	86.4	86.4	87.1	83.4	C0Z361	C0Z361	At5g56500	468	CPN60B3	Chaperonin 60 subunit beta 3, chloroplastic
251026153564453	251310062408447	253020820617676	252075443267822		nucleus [GO:0005634]	DNA binding [GO:0003677];metal ion binding [GO:0046872];transferase activity [GO:0016740]	3	0	7.132	9	6.9	6.9	6.9	11.1	E0X9N4	E0X9N4	At3g63550	517	At3g63550	Putative RING-type E3 ubiquitin transferase C3H69
253140983581543	249767932891846	253224430084229	253058090209961	regulation of seed germination [GO:0010029]	ubiquitin ligase complex [GO:0000151]	hydrolase activity [GO:0016787];protein heterodimerization activity [GO:0046982];ubiquitin-protein transferase activity [GO:0004842];zinc ion binding [GO:0008270]	3	0	3.2951	4	5.3	7.2	10.2	10.2	E5KGE0	E5KGE0	At2g42160	518	BRIZ1	BRAP2 RING ZnF UBP domain-containing protein 1
296592330932617	296923389434814	299225234985352	300151805877686		cytosol [GO:0005829]	metal ion binding [GO:0046872];metalloendopeptidase activity [GO:0004222]	39	0	226.35	149	32.1	35.4	27.9	31.2	F4HNU6	F4HNU6	At1g06900	519	At1g06900	Nardilysin-like
254187660217285	254249591827393	256682014465332	256214275360107	protein import into nucleus [GO:0006606]	cytoplasm [GO:0005737];nucleus [GO:0005634]		4	0	10.349	21	5.3	5.3	5.3	5.3	F4HNZ9	F4HNZ9	At1g12930	520	At1g12930	ARM repeat superfamily protein
268435001373291	273416385650635	268884391784668	272229690551758			ATP binding [GO:0005524];protein kinase activity [GO:0004672]	10	0	30.593	36	10.7	11.8	12.1	13.4	F4HPS0	F4HPS0	At1g53165	522	ATMAP4K ALPHA1	Protein kinase superfamily protein
283360710144043	283711910247803	283370933532715	284123592376709			alcohol dehydrogenase (NAD+) activity [GO:0004022];oxidoreductase activity [GO:0016491];oxidoreductase activity, acting on the CH-OH group of donors, NAD or NADP as acceptor [GO:0016616]	10	0	35.441	36	25.1	26.3	26.3	29.2	F4HQ07	F4HQ07	At1g66800	523	At1g66800	NAD(P)-binding Rossmann-fold superfamily protein
279726257324219	285316677093506	286579570770264	278006381988525	Golgi organization [GO:0007030];Golgi vesicle transport [GO:0048193];intracellular protein transport [GO:0006886];intra-Golgi vesicle-mediated transport [GO:0006891];pollen tube growth [GO:0009860]	cis-Golgi network [GO:0005801];cytosol [GO:0005829];Golgi membrane [GO:0000139];Golgi transport complex [GO:0017119]	protein homodimerization activity [GO:0042803]	17	0	33.037	37	14	17.6	13	11.4	F4HQ84	F4HQ84	At1g73430	524	COG3	Conserved oligomeric Golgi complex subunit 3
285016136169434	284650535583496	267135829925537	270165901184082	peptidyl-serine phosphorylation [GO:0018105];peptidyl-threonine phosphorylation [GO:0018107]	cytoplasm [GO:0005737];cytosol [GO:0005829];plasma membrane [GO:0005886]	ATP binding [GO:0005524];protein serine/threonine kinase activity [GO:0004674]	14	0	49.915	36	9	13.8	10.9	10.2	F4HQ88	F4HQ88	At1g73460	525	At1g73460	Protein kinase superfamily protein
259442481994629	258488330841064	259169998168945	258945579528809	flower development [GO:0009908];histone methylation [GO:0016571];negative regulation of flower development [GO:0009910];transcription elongation from RNA polymerase II promoter [GO:0006368]	Cdc73/Paf1 complex [GO:0016593];nucleus [GO:0005634];transcriptionally active chromatin [GO:0035327]	chromatin binding [GO:0003682];RNA polymerase II complex binding [GO:0000993]	7	0	6.3469	20	10.2	10.2	11.5	9.3	F4HQA1	F4HQA1	At1g79730	526	VIP2	Protein PAF1 homolog
314767742156982	314252738952637	313951950073242	313899230957031		cell wall [GO:0005618];cytosol [GO:0005829];mitochondrion [GO:0005739];nucleus [GO:0005634];plasma membrane [GO:0005886];plasmodesma [GO:0009506]	ATP binding [GO:0005524]	116	0	323.31	732	85.8	91	91.2	91.2	F4HQD4	F4HQD4	At1g79920	528	HSP70-15	Heat shock 70 kDa protein 15
295956592559814	303514232635498	293637142181396	302168560028076	intracellular protein transport [GO:0006886];vesicle-mediated transport [GO:0016192]	COPI-coated vesicle membrane [GO:0030663];Golgi membrane [GO:0000139];membrane coat [GO:0030117]	structural molecule activity [GO:0005198]	41	0	243.76	126	41.9	45.7	42.8	44.5	F4HQE7	F4HQE7	At1g79990	529	At1g79990	Coatomer subunit beta'
231754970550537	234074325561523	NaN	NaN	chloroplast rRNA processing [GO:1901259];regulation of RNA metabolic process [GO:0051252]	chloroplast [GO:0009507];chloroplast envelope [GO:0009941];chloroplast stroma [GO:0009570];chloroplast thylakoid membrane [GO:0009535];nucleus [GO:0005634];plastid [GO:0009536];ribonucleoprotein complex [GO:1990904]	mRNA binding [GO:0003729];RNA binding [GO:0003723]	25	0	150.77	293	3.7	8.5	0	4.8	F4HQH8	F4HQH8	At1g01080	530	At1g01080	RNA-binding (RRM/RBD/RNP motifs) family protein
342408332824707	343068809509277	343586845397949	343226089477539			nucleotide binding [GO:0000166];oxidoreductase activity, acting on the aldehyde or oxo group of donors, NAD or NADP as acceptor [GO:0016620]	70	0	323.31	1302	88.4	88.4	88.4	88.4	F4HQT1	F4HQT1	At1g13440	531	GAPC2	Glyceraldehyde-3-phosphate dehydrogenase C2
294006805419922	279015598297119	29019323348999	288547763824463				12	0	25.408	62	23	23.2	23.4	25.1	F4HQZ1	F4HQZ1	At1g19880	532	At1g19880	Regulator of chromosome condensation (RCC1) family protein
255549373626709	253932933807373	250481414794922	25116641998291				3	0	9.5236	16	13.8	9.8	9.8	9.8	F4HRG2	F4HRG2	At1g53345	535	At1g53345	DHHA1 domain protein
258450794219971	254378089904785	259435558319092	255379810333252				5	0	6.886	17	7.3	8.5	6.8	4.7	F4HRR0	F4HRR0	At1g61100	536	CSL1	CSL1
279069576263428	286204490661621	284500255584717	271075916290283	carbohydrate metabolic process [GO:0005975];ethylene biosynthetic process [GO:0009693];regulation of ethylene biosynthetic process [GO:0010364];regulation of leaf senescence [GO:1900055];starch metabolic process [GO:0005982];trehalose metabolic process [GO:0005991]	cytosol [GO:0005829]		24	0	65.442	66	7.6	9.2	7.8	9.4	F4HRS2	F4HRS2	At1g67140	537	SWEETIE	Protein SWEETIE
301518268585205	300638103485107	302608051300049	299551849365234	nucleus organization [GO:0006997];regulation of nucleus size [GO:0097298]	cytoplasmic chromatin [GO:0000789];cytosol [GO:0005829];mitochondrion [GO:0005739];nuclear envelope [GO:0005635];nuclear lamina [GO:0005652];nuclear membrane [GO:0031965];nuclear periphery [GO:0034399];nucleoplasm [GO:0005654];nucleus [GO:0005634]		30	0	110.28	97	21.1	22.1	21.6	18.7	F4HRT5	F4HRT5	At1g67230	538	CRWN1	Protein CROWDED NUCLEI 1
319466342926025	320019569396973	319369125366211	319118156433105	carbohydrate metabolic process [GO:0005975];glycerol-3-phosphate metabolic process [GO:0006072]		glycerol kinase activity [GO:0004370]	47	0	323.31	625	72.2	71	69.3	72.6	F4HS76	F4HS76	At1g80460	539	NHO1	Actin-like ATPase superfamily protein
234791412353516	243759708404541	231947841644287	232555141448975		mitochondrion [GO:0005739]	GTP binding [GO:0005525]	2	0	3.839	2	4.5	4.5	4.5	4.5	F4HSD4	F4HSD4	At1g07615	541	ATOBGM	Probable GTP-binding protein OBGM, mitochondrial
259559555053711	271137638092041	267896747589111	257414207458496	tRNA pseudouridine synthesis [GO:0031119]		pseudouridine synthase activity [GO:0009982];RNA binding [GO:0003723]	8	0	17.903	30	6	15.1	15.1	15.1	F4HSS8	F4HSS8	At1g20410	543	At1g20410	Pseudouridine synthase family protein
241789646148682	242336673736572	248287601470947	NaN				4	0	4.2068	10	1.1	3.8	3.2	0.9	F4HSZ1	F4HSZ1	At1g27595	544	At1g27595	Symplekin
252224712371826	250839958190918	248597011566162	248890190124512	negative regulation of defense response to bacterium, incompatible interaction [GO:1902478]		GTP binding [GO:0005525]	5	0	14.688	24	3.5	5.8	3.5	3.5	F4HT21	F4HT21	At1g33970	545	IAN9	Immune-associated nucleotide-binding protein 9
267932758331299	273379020690918	271726455688477	273506011962891	DNA replication initiation [GO:0006270]	alpha DNA polymerase:primase complex [GO:0005658];mitochondrion [GO:0005739]	DNA binding [GO:0003677]	14	0	30.691	36	20	20.5	21.3	23.7	F4HTP2	F4HTP2	At1g67630	546	POLA2	DNA polymerase alpha subunit B
244734554290771	252189292907715	249897975921631	249873275756836				3	0	5.6952	16	7.9	4.4	7.9	4.4	F4HTR6	F4HTR6	At1g67800	548	At1g67800	Copine (Calcium-dependent phospholipid-binding protein) family
237443752288818	NaN	NaN	23655891418457		chloroplast [GO:0009507];chloroplast thylakoid [GO:0009534];mitochondrion [GO:0005739]	peptidyl-prolyl cis-trans isomerase activity [GO:0003755]	19	0	261.34	180	6.3	0	0	3.8	F4HTT6	F4HTT6	At1g74070	549	CYP26-2	Peptidyl-prolyl cis-trans isomerase CYP26-2, chloroplastic
252388877868652	248216743469238	251792297363281	249639778137207	endoplasmic reticulum to Golgi vesicle-mediated transport [GO:0006888]	cytoplasm [GO:0005737];mitochondrion [GO:0005739];nucleus [GO:0005634];TRAPP complex [GO:0030008]		4	0	5.8748	12	20	36.3	36.3	28.1	F4HTY0	F4HTY0	At1g80500	550	At1g80500	SNARE-like superfamily protein
279655418395996	280219993591309	280072612762451	279070720672607	acyl-CoA metabolic process [GO:0006637];fatty acid catabolic process [GO:0009062]	peroxisome [GO:0005777]	acyl-CoA hydrolase activity [GO:0047617]	20	0	64.273	207	30.2	33.5	35.1	34.7	F4HU51	F4HU51	At1g01710	551	At1g01710	Acyl-CoA thioesterase II
270716304779053	271286869049072	269199123382568	268458938598633	peptidyl-lysine monomethylation [GO:0018026]		protein-lysine N-methyltransferase activity [GO:0016279]	7	0	12.231	36	7.5	11.9	13.3	8.9	F4HU79	F4HU79	At1g01920	552	At1g01920	SET domain-containing protein
247337093353271	247343826293945	246686611175537	248615970611572	microtubule-based movement [GO:0007018];regulation of microtubule-based process [GO:0032886];root development [GO:0048364]	microtubule [GO:0005874]	ATP binding [GO:0005524];microtubule binding [GO:0008017];microtubule motor activity [GO:0003777]	4	0	3.572	12	2.3	4.6	4.8	5.8	F4HU85	F4HU85	At1g01950	553	ARK2	Kinesin-like protein
277329864501953	283473110198975	283810882568359	282815799713135	RNA catabolic process [GO:0006401]	extracellular region [GO:0005576];secretory vesicle [GO:0099503]	endoribonuclease activity [GO:0004521];ribonuclease T2 activity [GO:0033897];RNA binding [GO:0003723]	12	0	59.881	120	36.4	36.8	37.2	37.2	F4HUG9	F4HUG9	At1g14210	554	At1g14210	Ribonuclease T2 family protein
258263130187988	259653873443604	258726043701172	258095588684082	fatty acid metabolic process [GO:0006631]	peroxisome [GO:0005777]	ligase activity [GO:0016874]	8	0	7.277	32	12.4	16.5	12.1	12.1	F4HUK6	F4HUK6	At1g20560	555	AAE1	Probable acyl-activating enzyme 1, peroxisomal
251899375915527	254839153289795	259846363067627	255057010650635				10	0	6.5554	19	1.6	2.6	1.6	2.9	F4HV50;REV__F4HV50	F4HV50	At1g47900	557	At1g47900	Filament-like protein (DUF869)
264526042938232	267577362060547	263980484008789	256152935028076		plasma membrane [GO:0005886]	mRNA binding [GO:0003729]	14	0	36.352	15	31.6	29.1	18.1	21.4	F4HV67	F4HV67	At1g54080	558	UBP1A	Oligouridylate-binding protein 1A
316734981536865	317509498596191	315048847198486	314221687316895			ATP binding [GO:0005524];helicase activity [GO:0004386];nucleic acid binding [GO:0003676]	50	0	243.24	100	80.3	81.6	81.6	78.1	F4HV96	F4HV96	At1g54270	559	EIF4A-2	Eif4a-2
NaN	23854621887207	NaN	228107261657715	detection of redox state [GO:0051776];photosystem stoichiometry adjustment [GO:0080005];protein autophosphorylation [GO:0046777];regulation of gene expression [GO:0010468];regulation of photosynthesis [GO:0010109]	chloroplast [GO:0009507];chloroplast stroma [GO:0009570]	kinase activity [GO:0016301];protein histidine kinase activity [GO:0004673];protein self-association [GO:0043621];quinone binding [GO:0048038]	7	0	36.094	33	0	5.1	0	2.1	F4HVG8	F4HVG8	At1g67840	560	CSK	Chloroplast sensor kinase, chloroplastic
297145500183105	292231998443604	312820663452148	313990211486816	regulation of translation [GO:0006417]	CCR4-NOT core complex [GO:0030015]		73	0	323.31	340	30.8	31	33.5	30.6	F4HVV7;REV__F4JCM5	F4HVV7	At1g02080	561	At1g02080	Transcription regulator
256244983673096	256913909912109	256160793304443	254440479278564	chromatin organization [GO:0006325];DNA repair [GO:0006281];maintenance of rDNA [GO:0043007];pollen development [GO:0009555];regulation of histone exchange [GO:1900049]	chromosome, telomeric region [GO:0000781];nucleus [GO:0005634]	ATP binding [GO:0005524];DNA binding [GO:0003677];helicase activity [GO:0004386];histone binding [GO:0042393];metal ion binding [GO:0046872]	3	0	3.6145	8	0.8	0.8	1.7	2.4	F4HW51	F4HW51	At1g08600	562	ATRX	Protein CHROMATIN REMODELING 20
278224411010742	271889572143555	278416423797607	279342155456543		cytosol [GO:0005829]	mRNA binding [GO:0003729]	11	0	21.479	30	12.6	10.3	15.1	18.3	F4HWB0	F4HWB0	At1g14710	563	At1g14710	Hydroxyproline-rich glycoprotein family protein
279748687744141	283068256378174	280147819519043	282451763153076		integral component of membrane [GO:0016021];plasma membrane [GO:0005886];vacuole [GO:0005773]	mRNA binding [GO:0003729]	17	0	26.125	118	6.5	6.5	6.3	5.5	F4HWC3	F4HWC3	At1g20970	564	At1g20970	Calponin-like domain protein
225084056854248	218112735748291	219659595489502	221537857055664		endosome [GO:0005768];Golgi apparatus [GO:0005794];integral component of membrane [GO:0016021];membrane [GO:0016020];plasma membrane [GO:0005886];trans-Golgi network [GO:0005802]		1	0.0043652	1.8994	7	1.9	1.9	1.9	1.9	F4HWL3	F4HWL3	At1g28340	565	RLP4	Receptor-like protein 4
300496006011963	301930751800537	300195617675781	301083660125732	tRNA aminoacylation for protein translation [GO:0006418]	cytosol [GO:0005829]	ATP binding [GO:0005524];tyrosine-tRNA ligase activity [GO:0004831]	39	0	113.02	286	42.8	43.4	42.6	35.3	F4HWL4	F4HWL4	At1g28350	566	At1g28350	Tyrosine--tRNA ligase 2, cytoplasmic
263476829528809	2570458984375	258284950256348	258542175292969			mRNA binding [GO:0003729]	7	0	15.692	17	14.9	12.8	8.9	13.5	F4HWS5	F4HWS5	At1g48110	567	ECT7	Evolutionarily conserved C-terminal region 7
270365333557129	269073600769043	273822021484375	268245658874512	mRNA transport [GO:0051028];nucleocytoplasmic transport [GO:0006913];protein import into nucleus [GO:0006606];protein localization to nuclear inner membrane [GO:0036228];RNA export from nucleus [GO:0006405];transcription-dependent tethering of RNA polymerase II gene DNA at nuclear periphery [GO:0000972]	nuclear pore [GO:0005643];nuclear pore inner ring [GO:0044611];nucleolus [GO:0005730];plasma membrane [GO:0005886];plasmodesma [GO:0009506]	structural constituent of nuclear pore [GO:0017056]	17	0	36.349	33	7.2	7.8	6.6	7.9	F4HXV6	F4HXV6	At1g14850	568	NUP155	Nuclear pore complex protein NUP155
305262660980225	305858459472656	305738906860352	305081481933594	endosome to plasma membrane protein transport [GO:0099638];multivesicular body organization [GO:0036257];protein transport to vacuole involved in ubiquitin-dependent protein catabolic process via the multivesicular body sorting pathway [GO:0043328];vacuole organization [GO:0007033]	cytoplasm [GO:0005737];cytosol [GO:0005829];late endosome [GO:0005770];multivesicular body [GO:0005771];plasmodesma [GO:0009506]	protein self-association [GO:0043621];ubiquitin binding [GO:0043130]	46	0	280.6	370	43.1	43.1	46.5	46.8	F4HXZ1	F4HXZ1	At1g15130	569	BRO1	Vacuolar-sorting protein BRO1
254249591827393	240035018920898	268047657012939	260076580047607	embryo development ending in seed dormancy [GO:0009793];protein import [GO:0017038];protein targeting [GO:0006605]	chloroplast envelope [GO:0009941];membrane [GO:0016020];plastid [GO:0009536]	ATP binding [GO:0005524];metal ion binding [GO:0046872]	6	0.0013079	2.3436	21	1.1	1.3	0.7	0.7	F4HY36	F4HY36	At1g21650	570	SECA2	Protein translocase subunit SecA
291823635101318	290601825714111	271300621032715	292228546142578				15	0	77.768	50	14	17.6	10.9	11.8	F4HYA7	F4HYA7	At1g35220	571	At1g35220	FAM91 carboxy-terminus protein
266945819854736	271663379669189	266232414245605	269893436431885		cytoplasm [GO:0005737];nucleus [GO:0005634];perinuclear region of cytoplasm [GO:0048471]		8	0	21.227	26	13.1	19.3	16.5	15.4	F4HYD7	F4HYD7	At1g35470	572	RANBPM	Ran-binding protein M homolog
290208873748779	289353675842285	28771936416626	287894554138184	D-cysteine catabolic process [GO:0019447];ethylene biosynthetic process [GO:0009693];response to cadmium ion [GO:0046686]	chloroplast [GO:0009507];cytosol [GO:0005829];mitochondrion [GO:0005739];nucleus [GO:0005634]	cobalt ion binding [GO:0050897];D-cysteine desulfhydrase activity [GO:0019148];hydrolase activity [GO:0016787]	30	0	323.31	444	38.7	42.4	51.9	42.1	F4HYF3	F4HYF3	At1g48420	573	DCD	Bifunctional D-cysteine desulfhydrase/1-aminocyclopropane-1-carboxylate deaminase, mitochondrial
279616279602051	252530994415283	275484848022461	272569198608398			ATP binding [GO:0005524]	20	0	8.4414	32	11.5	14.8	14.4	14.4	F4HZ82	F4HZ82	At1g02890	575	At1g02890	AAA-type ATPase family protein
267577362060547	270155258178711	265537815093994	267378921508789		chloroplast [GO:0009507];chloroplast envelope [GO:0009941];chloroplast stroma [GO:0009570];extracellular region [GO:0005576];mitochondrion [GO:0005739];plastid stroma [GO:0009532];thylakoid [GO:0009579]	serine-type endopeptidase activity [GO:0004252]	18	0	298.47	187	18.6	19.7	17	19.2	F4HZE0	F4HZE0	At1g09130	577	At1g09130	ATP-dependent Clp protease proteolytic subunit
264699211120605	267189483642578	262761669158936	264246082305908	protein stabilization [GO:0050821];proteolysis [GO:0006508]	mitochondrion [GO:0005739];nucleus [GO:0005634]	aminopeptidase activity [GO:0004177];manganese ion binding [GO:0030145];metallopeptidase activity [GO:0008237];peptidase activity [GO:0008233]	6	0	15.601	39	9.1	11.2	7.1	9.1	F4HZG9	F4HZG9	At1g09300	578	ICP55	Intermediate cleaving peptidase 55, mitochondrial
248407649993896	252644195556641	252020969390869	251865787506104	cell adhesion [GO:0007155]	catalytic step 2 spliceosome [GO:0071013];cell-cell junction [GO:0005911]		2	0.0001926	2.8782	7	6.8	6.8	6.8	6.8	F4HZI8	F4HZI8	At1g15200	579	At1g15200	Protein-protein interaction regulator family protein
265034427642822	267163333892822	265616836547852	264041538238525		vacuole [GO:0005773]		13	0	22.572	45	6.4	4.6	5.4	6	F4HZS8	F4HZS8	At1g22060	580	At1g22060	Sporulation-specific protein
240961132049561	235770397186279	240115432739258	23848331451416	positive regulation of transcription, DNA-templated [GO:0045893]	plasma membrane [GO:0005886]		3	0.0032925	2.0132	11	2.1	2.1	2.1	2.1	F4HZZ6	F4HZZ6	At1g35660	581	At1g35660	Erythroid differentiation factor-like protein
251710052490234	252355690002441	251919326782227	249985618591309		host cell nucleus [GO:0042025];nucleus [GO:0005634]	zinc ion binding [GO:0008270]	6	0	13.975	48	6.1	4.4	4.4	6.1	F4I045	F4I045	At1g48950	582	At1g48950	C3HC zinc finger-like protein
301007423400879	299691162109375	298673667907715	297325649261475	2-oxoglutarate metabolic process [GO:0006103];aspartate metabolic process [GO:0006531];biosynthetic process [GO:0009058];cellular amino acid metabolic process [GO:0006520];glutamate metabolic process [GO:0006536]	cytoplasm [GO:0005737];cytosol [GO:0005829];nucleus [GO:0005634]	L-aspartate:2-oxoglutarate aminotransferase activity [GO:0004069];pyridoxal phosphate binding [GO:0030170]	19	0	101.64	88	47.2	47.2	40.5	49.9	F4I0D4;P46646	F4I0D4	At1g62800	583	ASP4	Aspartate aminotransferase;Aspartate aminotransferase, cytoplasmic isozyme 2
282932052612305	281650447845459	28091136932373	287894878387451				9	0	5.2429	39	11.7	18.6	18.3	13.9	F4I0I6	F4I0I6	At1g69030	584	At1g69030	BSD domain-containing protein
226517810821533	NaN	226079711914063	229057121276855	chloroplast organization [GO:0009658];etioplast organization [GO:0009662];plastid transcription [GO:0042793];regulation of transcription, DNA-templated [GO:0006355]	chloroplast nucleoid [GO:0042644];cytoplasm [GO:0005737];plastid-encoded plastid RNA polymerase complex [GO:0000427]	carbohydrate kinase activity [GO:0019200]	3	0	3.3802	13	1.5	0	1.5	1.5	F4I0K2	F4I0K2	At1g69200	585	FLN2	Fructokinase-like 2, chloroplastic
250629119873047	253432655334473	252283935546875	251361789703369				3	0	10.351	22	11.3	11.3	11.3	11.3	F4I0N7	F4I0N7	At1g75750	586	GASA1	GAST1 protein homolog 1
231854515075684	NaN	228239593505859	229094352722168	intracellular protein transport [GO:0006886];retrograde transport, endosome to Golgi [GO:0042147]	cytosol [GO:0005829];Golgi apparatus [GO:0005794];late endosome [GO:0005770];late endosome membrane [GO:0031902];retromer complex [GO:0030904];retromer, cargo-selective complex [GO:0030906]		4	0.0084866	1.536	2	2.8	3.7	2.8	2.8	F4I0P8	F4I0P8	At1g75850	587	VPS35B	Vacuolar protein sorting-associated protein 35B
328628616333008	328627319335938	328891983032227	330644073486328	leucyl-tRNA aminoacylation [GO:0006429]	chloroplast [GO:0009507];cytosol [GO:0005829];plasmodesma [GO:0009506]	aminoacyl-tRNA editing activity [GO:0002161];ATP binding [GO:0005524];leucine-tRNA ligase activity [GO:0004823]	109	0	323.31	845	69.5	75.7	70.9	73	F4I116	F4I116	At1g09620	588	At1g09620	Leucine--tRNA ligase, cytoplasmic
297369422912598	296997032165527	297557163238525	294987831115723		nucleus [GO:0005634]	mRNA binding [GO:0003729]	18	0	237.15	142	35.3	35.3	31.4	32	F4I1G1	F4I1G1	At1g29350	589	At1g29350	RNA polymerase II degradation factor-like protein (DUF1296)
279821796417236	27924280166626	278419418334961	280504570007324	histone acetylation [GO:0016573];regulation of DNA demethylation [GO:1901535];regulation of DNA methylation [GO:0044030]			16	0	41.514	64	12.1	18.9	15.1	20.7	F4I1S8	F4I1S8	At1g49540	591	ELP2	Elongator protein 2
257403907775879	256070175170898	NaN	253683643341064	embryo development ending in seed dormancy [GO:0009793];mRNA transport [GO:0051028];protein import into nucleus [GO:0006606];RNA export from nucleus [GO:0006405];zygote asymmetric cell division [GO:0010070]	mitochondrion [GO:0005739];nuclear pore central transport channel [GO:0044613];nuclear pore nuclear basket [GO:0044615]	nuclear localization sequence binding [GO:0008139];structural constituent of nuclear pore [GO:0017056]	2	0	3.6518	7	1.8	1.8	0.9	1.8	F4I1T7	F4I1T7	At1g55540	592	NUP214	Nuclear pore complex protein NUP214
314340515136719	315045051574707	314535121917725	314294204711914		chloroplast [GO:0009507];cytoplasm [GO:0005737];cytosol [GO:0005829];mitochondrion [GO:0005739]	endopeptidase activity [GO:0004175];oligopeptidase activity [GO:0070012];serine-type endopeptidase activity [GO:0004252];serine-type exopeptidase activity [GO:0070008]	53	0	323.31	848	50.6	48.9	49.4	49.9	F4I2A0	F4I2A0	At1g76140	593	At1g76140	Prolyl oligopeptidase family protein
240750427246094	240334701538086	240448532104492	241042957305908			mRNA binding [GO:0003729]	3	0.00019194	2.8181	4	7.7	7.7	7.7	7.7	F4I2E4	F4I2E4	At1g76460	594	At1g76460	RNA-binding (RRM/RBD/RNP motifs) family protein
262808799743652	268952732086182	25660005569458	267804412841797	embryo development ending in seed dormancy [GO:0009793];mRNA cis splicing, via spliceosome [GO:0045292];regulation of gene expression [GO:0010468]	cytoplasm [GO:0005737];nuclear speck [GO:0016607];nucleus [GO:0005634];spliceosomal complex [GO:0005681]		9	0	8.7913	16	6.1	8.5	7.5	8.7	F4I2J8	F4I2J8	At1g03910	595	CTN	Cactin
255967903137207	255849723815918	252191143035889	255686283111572	pseudouridine synthesis [GO:0001522];tRNA processing [GO:0008033]		pseudouridine synthase activity [GO:0009982];RNA binding [GO:0003723];tRNA pseudouridine synthase activity [GO:0106029]	4	0	3.1533	10	5.1	8.9	8.1	13.7	F4I2L0	F4I2L0	At1g09800	596	At1g09800	tRNA pseudouridine synthase
251509685516357	258564758300781	254688339233398	254702625274658	vesicle-mediated transport [GO:0016192]	intracellular membrane-bounded organelle [GO:0043231];Mon1-Ccz1 complex [GO:0035658]	guanyl-nucleotide exchange factor activity [GO:0005085]	2	0.010005	1.4586	9	2.9	4.3	4.3	2.9	F4I2S4	F4I2S4	At1g16020	597	CCZ1A	Vacuolar fusion protein CCZ1 homolog A
264565105438232	264548320770264	263122806549072	261266803741455	intracellular protein transport [GO:0006886];root morphogenesis [GO:0010015];vesicle-mediated transport [GO:0016192]	CORVET complex [GO:0033263];cytoplasm [GO:0005737];cytosol [GO:0005829];endosome membrane [GO:0010008]		6	0	6.5583	23	5	8.1	7.4	8.1	F4I312	F4I312	At1g22860	598	VPS3	Vacuolar sorting protein 3
236432838439941	241560726165771	240554008483887	23549690246582	mRNA processing [GO:0006397];regulation of RNA metabolic process [GO:0051252]	nucleus [GO:0005634];ribonucleoprotein complex [GO:1990904]	mRNA binding [GO:0003729];RNA binding [GO:0003723]	4	0.00057088	2.6541	7	6.3	11	11	6.3	F4I321	F4I321	At1g22910	599	At1g22910	RNA-binding (RRM/RBD/RNP motifs) family protein
259358673095703	261634998321533	260169715881348	257517471313477		cytosol [GO:0005829]	hydrolase activity [GO:0016787]	9	0	6.0555	20	22.8	19.2	23.1	23.1	F4I353	F4I353	At1g29840	600	At1g29840	Alpha/beta-Hydrolases superfamily protein
261377429962158	266229629516602	261872959136963	260735321044922	megagametogenesis [GO:0009561];ribosome biogenesis [GO:0042254];transcription, DNA-templated [GO:0006351]	cytosol [GO:0005829];RNA polymerase I complex [GO:0005736]	DNA binding [GO:0003677];DNA-directed 5'-3' RNA polymerase activity [GO:0003899];metal ion binding [GO:0046872];ribonucleoside binding [GO:0032549]	10	0	10.095	22	3.3	9.4	7.4	9.4	F4I366	F4I366	At1g29940	601	NRPA2	DNA-directed RNA polymerase I subunit 2
294446048736572	294200916290283	300677909851074	292335224151611	cellular response to heat [GO:0034605];mRNA processing [GO:0006397]	cytoplasmic stress granule [GO:0010494];cytosol [GO:0005829];nucleus [GO:0005634]	mRNA binding [GO:0003729];poly(A) binding [GO:0008143]	14	0	323.31	88	30.8	30.8	31.9	31.9	F4I3B3	F4I3B3	At1g49600	603	RBP47A	Polyadenylate-binding protein RBP47A
286537609100342	286976337432861	286209716796875	287050037384033	response to oxidative stress [GO:0006979]	mitochondrion [GO:0005739];nucleus [GO:0005634];peroxisome [GO:0005777]	oxidoreductase activity [GO:0016491];zinc ion binding [GO:0008270]	31	0	107.99	265	24.5	29.1	31.9	31.9	F4I3C3	F4I3C3	At1g49670	604	NQR	ARP protein (REF)
279629535675049	283915729522705	279961490631104	281566791534424		chloroplast [GO:0009507];chloroplast stroma [GO:0009570];cytoplasm [GO:0005737];nucleus [GO:0005634]	ATP binding [GO:0005524];ATPase activity [GO:0016887];GTP binding [GO:0005525];ribosomal large subunit binding [GO:0043023];ribosome binding [GO:0043022]	30	0	323.31	480	33.5	43.5	31.8	37.3	F4I3J0	F4I3J0	At1g56050	605	At1g56050	Obg-like ATPase 1
332175064086914	333166236877441	331172637939453	331288146972656	response to cadmium ion [GO:0046686]	apoplast [GO:0048046];chloroplast [GO:0009507];chloroplast envelope [GO:0009941];chloroplast stroma [GO:0009570];cytosol [GO:0005829];nucleus [GO:0005634];plasma membrane [GO:0005886];vacuole [GO:0005773]	metallopeptidase activity [GO:0008237];zinc ion binding [GO:0008270]	119	0	323.31	2778	68.9	75.3	74.2	71.1	F4I3R1	F4I3R1	At1g63770	608	At1g63770	Peptidase M1 family protein
326029777526855	326834259033203	325107650756836	325785980224609		mitochondrion [GO:0005739];plasma membrane [GO:0005886]	GTP binding [GO:0005525];GTPase activity [GO:0003924];translation initiation factor activity [GO:0003743]	44	0	323.31	285	25.1	24.7	24.5	25.3	F4I420	F4I420	At1g76810	609	At1g76810	Eukaryotic translation initiation factor 2 (eIF-2) family protein
268394203186035	268433799743652	267569732666016	268473281860352			Hsp90 protein binding [GO:0051879]	8	0	11.221	30	22.5	25.3	20.6	20.6	F4I456	F4I456	At1g04130	610	TPR2	Tetratricopeptide repeat (TPR)-like superfamily protein
236150398254395	242385597229004	235547332763672	238221130371094		plasma membrane [GO:0005886]	S100 protein binding [GO:0044548];tubulin binding [GO:0015631];ubiquitin protein ligase binding [GO:0031625]	2	0	3.8032	9	10.5	10.5	10.5	6.1	F4I4Q9	F4I4Q9	At1g30070	612	At1g30070	SGS domain-containing protein
2631125831604	264768886566162	260760440826416	263071460723877			ATP binding [GO:0005524];protein serine/threonine kinase activity [GO:0004674];protein-containing complex binding [GO:0044877]	14	0	28.246	33	4.4	4	3.3	4.1	F4I4X6	F4I4X6	At1g50030	613	TOR	Serine/threonine-protein kinase TOR
254722156524658	251153335571289	259202995300293	256727657318115			ATP binding [GO:0005524];hydrolase activity [GO:0016787]	18	0	15.415	22	15.1	16.3	15.3	15.3	F4I4Y5	F4I4Y5	At1g50140	614	At1g50140	p-loop containing nucleoside triphosphate hydrolases superfamily protein
26390869140625	26214563369751	263650455474854	264161415100098	endocytosis [GO:0006897];gravitropism [GO:0009630];intracellular protein transport [GO:0006886];vesicle-mediated transport [GO:0016192]	clathrin adaptor complex [GO:0030131];cytoplasmic vesicle [GO:0031410];cytoplasmic vesicle membrane [GO:0030659];Golgi apparatus [GO:0005794];intracellular membrane-bounded organelle [GO:0043231]		7	0	11.804	26	14.2	16.9	14.5	15.4	F4I562	F4I562	At1g56590	615	AP3M	AP-3 complex subunit mu
275608520507813	268918018341064	266764030456543	265313034057617	ubiquitin-dependent protein catabolic process [GO:0006511]	cytosol [GO:0005829];plasma membrane [GO:0005886]	ATP binding [GO:0005524];ubiquitin-protein transferase activity [GO:0004842]	8	0	26.836	28	40.5	40.5	40.5	40.5	F4I5B8	F4I5B8	At1g64230	616	UBC28	Ubiquitin-conjugating enzyme 28
290488224029541	29143627166748	289133930206299	288978729248047	DNA repair [GO:0006281];mRNA splicing, via spliceosome [GO:0000398]	Prp19 complex [GO:0000974]	ubiquitin protein ligase activity [GO:0061630]	28	0	91.359	175	47	45.9	43.6	43.2	F4I5P3	F4I5P3	At1g04510	617	MAC3A	MOS4-associated complex 3A
298613452911377	305037002563477	304209156036377	305938816070557	regulation of phosphoprotein phosphatase activity [GO:0043666]	vacuolar membrane [GO:0005774]	protein phosphatase binding [GO:0019903];protein phosphatase regulator activity [GO:0019888]	35	0	205.66	167	41.2	45	46.5	45.9	F4I6B2	F4I6B2	At1g30470	619	At1g30470	SIT4 phosphatase-associated family protein
2925270652771	290167751312256	290012607574463	288893089294434	CTP biosynthetic process [GO:0006241];'de novo' CTP biosynthetic process [GO:0044210];glutamine metabolic process [GO:0006541];pyrimidine nucleobase biosynthetic process [GO:0019856]	cytosol [GO:0005829]	ATP binding [GO:0005524];CTP synthase activity [GO:0003883];identical protein binding [GO:0042802]	24	0	78.977	91	38.5	38.2	37.5	34.7	F4I6G9	F4I6G9	At1g30820	620	At1g30820	CTP synthase
NaN	243490161895752	242053089141846	238917102813721			phosphatase activity [GO:0016791];protein tyrosine phosphatase activity [GO:0004725]	1	0	3.7574	3	0	5.7	5.7	5.7	F4I780	F4I780	At1g05000	622	PFA-DSP1	Phosphotyrosine protein phosphatases superfamily protein
323721771240234	323568382263184	323304443359375	323492889404297	biosynthetic process [GO:0009058];cellular response to hypoxia [GO:0071456];L-alanine catabolic process, by transamination [GO:0019481];response to cadmium ion [GO:0046686];response to hypoxia [GO:0001666]	mitochondrion [GO:0005739];nucleus [GO:0005634]	ATP binding [GO:0005524];L-alanine:2-oxoglutarate aminotransferase activity [GO:0004021];pyridoxal phosphate binding [GO:0030170]	48	0	323.31	1108	57.8	54.5	58.6	55.4	F4I7I0	F4I7I0	At1g17290	623	ALAAT1	Alanine aminotransferase 1, mitochondrial
270553798675537	266998844146729	272054576873779	261982612609863	iron ion homeostasis [GO:0055072];iron ion transport [GO:0006826]	apoplast [GO:0048046];cell wall [GO:0005618];plasma membrane [GO:0005886];plasmodesma [GO:0009506];secretory vesicle [GO:0099503]	copper ion binding [GO:0005507];ferroxidase activity [GO:0004322]	20	0	222.07	272	16.6	17.3	13.5	12.7	F4I7X1	F4I7X1	At1g41830	624	SKS6	SKU5-similar 6
291444530487061	289112224578857	289409484863281	287883682250977	reciprocal meiotic recombination [GO:0007131]	chloroplast [GO:0009507];microtubule associated complex [GO:0005875]		30	0	67.882	95	15.2	14.4	17.6	13	F4I8B9	F4I8B9	At1g65010	626	At1g65010	Putative WEB family protein At1g65010, chloroplastic
265452175140381	269229774475098	263471240997314	264500885009766	glycolytic process [GO:0006096];response to nitrate [GO:0010167]	plastid [GO:0009536]	phosphoglycerate mutase activity [GO:0004619]	10	0	12.465	16	22	19.6	24.7	29.2	F4I8M8	F4I8M8	At1g78050	627	PGM	Phosphoglycerate/bisphosphoglycerate mutase
237350025177002	230734596252441	224406814575195	240813159942627		chloroplast [GO:0009507];chloroplast stroma [GO:0009570]	glyoxylate reductase (NADP) activity [GO:0030267];NAD binding [GO:0051287];NADP binding [GO:0050661];oxidoreductase activity, acting on the CH-OH group of donors, NAD or NADP as acceptor [GO:0016616]	31	0	323.31	396	20.7	13.4	8.1	3.4	F4I907	F4I907	At1g17650	628	GLYR2	Glyoxylate/succinic semialdehyde reductase 2, chloroplastic
264279193878174	261679840087891	265452041625977	263128337860107	regulation of transcription, DNA-templated [GO:0006355]	nucleus [GO:0005634]	transcription corepressor activity [GO:0003714]	7	0	6.5559	8	5.4	5.4	5.7	6.5	F4I962	F4I962	At1g24190	629	SNL3	SIN3-like 3
282714195251465	284021453857422	288731155395508	288854446411133				21	0	150.97	72	13.6	16.3	16.5	14.7	F4I983	F4I983	At1g24300	630	At1g24300	GYF domain-containing protein
NaN	246348915100098	258327255249023	246883792877197				5	0	5.4639	3	1.4	3.2	3.2	3.2	F4I9A2	F4I9A2	At1g24460	631	TNO1	TGN-related, localized SYP41 interacting protein
293305473327637	292014904022217	292982616424561	29187328338623	mRNA processing [GO:0006397];mRNA transport [GO:0051028];nuclear-transcribed mRNA catabolic process, nonsense-mediated decay [GO:0000184];positive regulation of gene expression [GO:0010628];regulation of alternative mRNA splicing, via spliceosome [GO:0000381];regulation of translation [GO:0006417];RNA splicing [GO:0008380]	cytoplasm [GO:0005737];cytosol [GO:0005829];exon-exon junction complex [GO:0035145];nuclear body [GO:0016604];nuclear speck [GO:0016607];nucleolus [GO:0005730];nucleoplasm [GO:0005654];nucleus [GO:0005634]	mRNA binding [GO:0003729]	6	0	34.505	86	28.7	28.7	28.7	23.8	F4I9J7	F4I9J7	At1g51510	632	Y14	RNA-binding protein Y14
26198148727417	264348697662354	26476131439209	268544807434082		mitochondrion [GO:0005739]		5	0	3.7604	11	1	1.2	1.5	0.8	F4I9T0	F4I9T0	At1g58230	634	BCHB	BEACH domain-containing protein B
NaN	NaN	252465553283691	258413410186768	modification-dependent protein catabolic process [GO:0019941];protein ubiquitination [GO:0016567];ubiquitin-dependent protein catabolic process [GO:0006511]	cytoplasm [GO:0005737];nucleus [GO:0005634]	protein tag [GO:0031386];ubiquitin protein ligase binding [GO:0031625]	19	0.007789	1.5515	2	75.5	75.5	77.4	77.4	F4I9X6	F4I9X6	At1g65350	635	UBQ13	Ubiquitin 13
249553565979004	NaN	252811813354492	249405574798584	phosphatidylinositol dephosphorylation [GO:0046856]		hydrolase activity [GO:0016787]	3	0.0020325	2.1656	7	1.5	0	3.2	1.5	F4IA20	F4IA20	At1g71710	636	At1g71710	DNAse I-like superfamily protein
240164833068848	245122566223145	240878028869629	241209182739258	adenine salvage [GO:0006168];GMP salvage [GO:0032263];guanine metabolic process [GO:0046098];guanine salvage [GO:0006178];hypoxanthine metabolic process [GO:0046100];IMP salvage [GO:0032264];purine ribonucleoside salvage [GO:0006166];seed germination [GO:0009845]	cytosol [GO:0005829]	guanine phosphoribosyltransferase activity [GO:0052657];hypoxanthine phosphoribosyltransferase activity [GO:0004422];magnesium ion binding [GO:0000287];nucleotide binding [GO:0000166]	3	0	11.851	18	19.2	19.2	6.1	11.6	F4IA25	F4IA25	At1g71750	637	HGPT	Hypoxanthine phosphoribosyltransferase
259947700500488	258462047576904	264937343597412	265951976776123	methylation [GO:0032259]		methyltransferase activity [GO:0008168]	6	0	50.453	10	13.9	20.1	18.5	14.5	F4IA48	F4IA48	At1g78150	638	At1g78150	N-lysine methyltransferase
257305011749268	254588584899902	25287712097168	25376070022583	DNA demethylation [GO:0080111];negative regulation of chromatin silencing [GO:0031936];positive regulation of transcription by RNA polymerase II [GO:0045944]	nucleus [GO:0005634]	ATP binding [GO:0005524];ATPase activity [GO:0016887];chromatin binding [GO:0003682];histone binding [GO:0042393]	6	0	5.2277	13	4.2	6.5	4.9	6.5	F4IAE9	F4IAE9	At1g05910	640	At1g05910	ATPase family AAA domain-containing protein At1g05910
271543159484863	272215881347656	268746700286865	27003246307373	mRNA export from nucleus [GO:0006406];mRNA processing [GO:0006397]	THO complex [GO:0000347]		15	0	47.645	42	5.8	6.5	4.3	5.3	F4IAT3	F4IAT3	At1g24706	643	THO2	THO2
NaN	256032867431641	NaN	28720287322998		integral component of membrane [GO:0016021];nucleus [GO:0005634]	ATP binding [GO:0005524];protein kinase activity [GO:0004672]	16	0	53.876	115	0	5.9	0	0.9	F4IB63	F4IB63	At1g51805	646	At1g51805	Leucine-rich repeat protein kinase family protein
286981639862061	305523376464844	286963405609131	286715507507324			kinase activity [GO:0016301]	10	0	43.209	39	33.8	33.8	29	33.8	F4IB68	F4IB68	At1g51840	647	At1g51840	Kinase-like protein
266944484710693	269715843200684	271646137237549	272316913604736			carbohydrate binding [GO:0030246]	11	0	43.169	38	15.7	31.3	24.3	21.4	F4IB94	F4IB94	At1g52050	648	JAL8	Jacalin-related lectin 8
255757999420166	255403785705566	256732521057129	256489715576172			carbohydrate binding [GO:0030246]	8	0	7.2915	19	13.1	18.5	13.4	15.9	F4IB95	F4IB95	At1g52060	649	JAL9	Jacalin-related lectin 9
277525768280029	278047046661377	276905918121338	27696439743042		chloroplast [GO:0009507];cytoplasm [GO:0005737]	intramolecular transferase activity, phosphotransferases [GO:0016868]	16	0	32.761	121	31.2	27.4	27.4	34.1	F4IBB2	F4IBB2	At1g58280	650	At1g58280	Phosphoglycerate mutase-like protein 2
262165641784668	263635082244873	273128528594971	268296566009521	oxidation-reduction process [GO:0055114]	nucleus [GO:0005634]		8	0	5.7288	25	15.4	22.9	22.9	18.6	F4IBH8	F4IBH8	At1g65560	651	At1g65560	Zinc-binding dehydrogenase family protein
30630012512207	304587516784668	302339782714844	303501586914063			gamma-glutamyl-peptidase activity [GO:0034722]	25	0	323.31	471	45.6	61.3	52.9	59.2	F4IBT7	F4IBT7	At1g78680	652	GGH2	Folate gamma-glutamyl hydrolase
305345458984375	304743099212646	305761451721191	30700662612915	carbohydrate metabolic process [GO:0005975];pentose-phosphate shunt, non-oxidative branch [GO:0009052]	chloroplast [GO:0009507];chloroplast envelope [GO:0009941];chloroplast stroma [GO:0009570];extracellular region [GO:0005576]	sedoheptulose-7-phosphate:D-glyceraldehyde-3-phosphate glyceronetransferase activity [GO:0004801];zinc ion binding [GO:0008270]	22	0	240.92	257	34	37.5	37.5	34.4	F4IC59	F4IC59	At1g12230	653	At1g12230	Aldolase superfamily protein
250781021118164	251527881622314	247423706054688	244715957641602	microtubule-based movement [GO:0007018];regulation of microtubule-based process [GO:0032886];root development [GO:0048364]	microtubule [GO:0005874];preprophase band [GO:0009574]	ATP binding [GO:0005524];microtubule binding [GO:0008017];microtubule motor activity [GO:0003777]	5	0	8.442	10	5.8	4.1	5.5	4.6	F4IC87	F4IC87	At1g12430	654	ARK3	Kinesin-like protein
237907428741455	248773632049561	254671859741211	24501485824585		endosome [GO:0005768];Golgi apparatus [GO:0005794];integral component of membrane [GO:0016021];membrane [GO:0016020];plasma membrane [GO:0005886];trans-Golgi network [GO:0005802];vacuole [GO:0005773]		9	0	24.981	103	2.2	3.8	10.4	7	F4ICJ5	F4ICJ5	At1g25570	655	At1g25570	Di-glucose binding protein with Leucine-rich repeat domain-containing protein
288305625915527	286056900024414	285956592559814	284967842102051	defense response to fungus [GO:0050832];photomorphogenesis [GO:0009640]	chloroplast thylakoid membrane [GO:0009535];endoplasmic reticulum lumen [GO:0005788];nuclear envelope [GO:0005635];peroxisome [GO:0005777];secretory vesicle [GO:0099503];vacuole [GO:0005773]	calcium ion binding [GO:0005509]	21	0	118.8	56	29.5	35.2	33.7	34.1	F4ICX9	F4ICX9	At1g52410	656	TSA1	TSK-associating protein 1
262603874206543	258201179504395	26421272277832	262673168182373	embryo sac development [GO:0009553];polar nucleus fusion [GO:0010197];ribosome biogenesis [GO:0042254]	nucleolus [GO:0005730];nucleus [GO:0005634]		7	0	10.428	25	8.3	9.3	8.3	8.3	F4IDC2	F4IDC2	At1g72440	657	EDA25	CCAAT-binding factor
266998844146729	265248622894287	265666408538818	266303424835205			transferase activity, transferring acyl groups other than amino-acyl groups [GO:0016747]	4	0	24.133	7	13	13	13	9	F4IDH0	F4IDH0	At1g78990	658	YUP8H12R.39	HXXXD-type acyl-transferase family protein
28690357208252	286514015197754	285387516021729	278582210540771		nucleus [GO:0005634]	chromatin binding [GO:0003682]	13	0	21.155	39	7.7	9.9	10.7	8.7	F4IDJ0	F4IDJ0	At1g79150	659	YUP8H12R.24	Binding protein
24767391204834	243127136230469	241347694396973	241323394775391	DNA metabolic process [GO:0006259]	nucleus [GO:0005634]	ATP binding [GO:0005524];DNA binding [GO:0003677];DNA helicase activity [GO:0003678];RNA binding [GO:0003723];RNA helicase activity [GO:0003724]	4	0	6.3188	7	2.3	1.5	0.6	2.3	F4IDQ6	F4IDQ6	At1g06670	660	NIH	DExH-box ATP-dependent RNA helicase DExH2
286904582977295	27929256439209	279937763214111	278823871612549	endosome organization [GO:0007032];intracellular protein transport [GO:0006886];regulation of SNARE complex assembly [GO:0035542];root morphogenesis [GO:0010015];vacuole organization [GO:0007033];vesicle docking involved in exocytosis [GO:0006904]	CORVET complex [GO:0033263];cytoplasm [GO:0005737];endosome [GO:0005768];endosome membrane [GO:0010008];extracellular region [GO:0005576];HOPS complex [GO:0030897];plant-type vacuole membrane [GO:0009705]	metal ion binding [GO:0046872];protein-macromolecule adaptor activity [GO:0030674]	23	0	80.686	60	17.2	17.1	18.5	18.9	F4IDS7	F4IDS7	At1g12470	661	VPS18	Vacuolar sorting protein 18
287449645996094	27932300567627	280681495666504	284234218597412	biosynthetic process [GO:0009058]		isochorismate synthase activity [GO:0008909]	13	0	30.742	28	21.9	27.5	24.4	27.5	F4IDX8;Q9S7H8	F4IDX8	At1g18870	662	ICS2	Isochorismate synthase 2
239889316558838	236741142272949	255075454711914	254900817871094	ubiquinone biosynthetic process [GO:0006744]	mitochondrial inner membrane [GO:0005743];mitochondrion [GO:0005739];nucleus [GO:0005634]	lipid binding [GO:0008289]	4	0	4.4961	18	7.7	7.7	15.1	12.8	F4IE14	F4IE14	At1g19140	663	At1g19140	Ubiquinone biosynthesis protein
268332805633545	266812362670898	264970741271973	267279319763184	protein import into nucleus [GO:0006606]	cytosol [GO:0005829];nuclear envelope [GO:0005635]	Ran GTPase binding [GO:0008536]	7	0	25.356	18	7.4	8.8	6.8	4.3	F4IE40	F4IE40	At1g26170	664	At1g26170	ARM repeat superfamily protein
265658569335938	265574378967285	261484298706055	264314308166504		endosome [GO:0005768];Golgi apparatus [GO:0005794];integral component of membrane [GO:0016021];intracellular membrane-bounded organelle [GO:0043231];nucleus [GO:0005634];trans-Golgi network [GO:0005802]	nucleotidyltransferase activity [GO:0016779]	7	0	10.39	15	8.8	6.7	8.8	8.8	F4IEK8	F4IEK8	At1g52780	665	At1g52780	PII, uridylyltransferase (DUF2921)
288717060089111	290603103637695	290220241546631	288467311859131	biosynthetic process [GO:0009058];regulation of L-ascorbic acid biosynthetic process [GO:2000082]		nucleotidyltransferase activity [GO:0016779]	18	0	56.238	76	37.9	45.8	42.1	45.8	F4IFA4	F4IFA4	At2g04650	667	At2g04650	ADP-glucose pyrophosphorylase family protein
259082069396973	273569946289063	265934886932373	269326953887939				7	0	46.751	63	7.4	16.7	9.4	16.7	F4IFA9	F4IFA9	At2g04690	668	At2g04690	Pyridoxamine 5'-phosphate oxidase family protein
NaN	251509304046631	NaN	252278060913086	embryo development ending in seed dormancy [GO:0009793];threonyl-tRNA aminoacylation [GO:0006435];tRNA aminoacylation for protein translation [GO:0006418]	chloroplast [GO:0009507];chloroplast stroma [GO:0009570];mitochondrion [GO:0005739]	aminoacyl-tRNA ligase activity [GO:0004812];ATP binding [GO:0005524];metal ion binding [GO:0046872];threonine-tRNA ligase activity [GO:0004829]	18	0	35.493	81	0	2.5	0	1.7	F4IFC5	F4IFC5	At2g04842	669	EMB2761	Threonine--tRNA ligase, chloroplastic/mitochondrial 2
253525218963623	259096717834473	247056694030762	250413475036621		nucleus [GO:0005634]	transaminase activity [GO:0008483]	5	0	9.7231	23	7.9	5.8	7.9	3.7	F4IFD0	F4IFD0	At2g04865	670	At2g04865	Protein MAIN-LIKE 2
31025447845459	312632141113281	312007541656494	311649494171143			GTP binding [GO:0005525];GTPase activity [GO:0003924]	60	0	270.04	311	67.8	66.8	68.5	67.2	F4IFG1	F4IFG1	At2g14120	671	DRP3B	Dynamin related protein
265621929168701	265630798339844	258024749755859	257396183013916		cytoplasm [GO:0005737]	aminopeptidase activity [GO:0004177]	29	0	34.355	28	42.6	44.1	51.1	39.8	F4IFH2	F4IFH2	At2g14260	672	PIP	Proline iminopeptidase
241441383361816	237423210144043	23577615737915	234804992675781	endocytic recycling [GO:0032456];endocytosis [GO:0006897];endoplasmic reticulum organization [GO:0007029];endoplasmic reticulum-plasma membrane tethering [GO:0061817];plasma membrane repair [GO:0001778];protein targeting to membrane [GO:0006612];response to cold [GO:0009409];response to mechanical stimulus [GO:0009612];transport of virus in host, cell to cell [GO:0046740]	cortical endoplasmic reticulum [GO:0032541];cytoplasmic side of plasma membrane [GO:0009898];endoplasmic reticulum [GO:0005783];endoplasmic reticulum-plasma membrane contact site [GO:0140268];endosome [GO:0005768];plasma membrane [GO:0005886];plasmodesma [GO:0009506];vacuole [GO:0005773]	phosphatidylinositol phosphate binding [GO:1901981]	4	0	3.2295	9	1.4	3.6	3.6	5	F4IFM6	F4IFM6	At2g20990	673	SYTA	Synaptotagmin A
249213428497314	289988422393799	287803478240967	288319530487061		extracellular region [GO:0005576]	serine-type endopeptidase activity [GO:0004252]	40	0	227.41	294	3	1	1	1	F4IG09	F4IG09	At2g39850	674	SBT4.1	Subtilisin-like protease SBT4.1
305122985839844	304217166900635	314443092346191	313678112030029				77	0	323.31	381	27.9	27.5	29.7	30	F4IG73	F4IG73	At2g45540	675	BCHC2	BEACH domain-containing protein C2
2886354637146	289451427459717	290299949645996	290513134002686	mRNA transport [GO:0051028];nuclear pore distribution [GO:0031081];protein import into nucleus [GO:0006606];regulation of transcription, DNA-templated [GO:0006355];RNA export from nucleus [GO:0006405];transcription-dependent tethering of RNA polymerase II gene DNA at nuclear periphery [GO:0000972]	membrane [GO:0016020];nuclear pore outer ring [GO:0031080]	structural constituent of nuclear pore [GO:0017056]	16	0	16.196	31	11.7	11.9	11.1	12.9	F4IGA5	F4IGA5	At2g05120	676	NUP133	Nuclear pore complex protein NUP133
281877307891846	275525951385498	274437961578369	271505432128906	gamete generation [GO:0007276];maturation of 5.8S rRNA from tricistronic rRNA transcript (SSU-rRNA, 5.8S rRNA, LSU-rRNA) [GO:0000466];maturation of LSU-rRNA from tricistronic rRNA transcript (SSU-rRNA, 5.8S rRNA, LSU-rRNA) [GO:0000463];regulation of cell division [GO:0051302]	nucleolus [GO:0005730];nucleoplasm [GO:0005654];PeBoW complex [GO:0070545];preribosome, large subunit precursor [GO:0030687]	ribonucleoprotein complex binding [GO:0043021]	18	0	31.531	32	17.5	23.6	21.9	21.6	F4IH25	F4IH25	At2g40360	677	BOP1	Ribosome biogenesis protein BOP1 homolog
276129474639893	305401000976563	305726261138916	307432651519775		ribosome [GO:0005840]		19	0	200.18	61	78.5	78.5	82.2	82.2	F4IHJ8	F4IHJ8	At2g21580	679	At2g21580	40S ribosomal protein S25
260912780761719	278323745727539	264015197753906	259351253509521	ATP-dependent chromatin remodeling [GO:0043044];defense response [GO:0006952];ethylene-activated signaling pathway [GO:0009873];flower development [GO:0009908];organ boundary specification between lateral organs and the meristem [GO:0010199];positive regulation of transcription by RNA polymerase II [GO:0045944];regulation of defense response to fungus [GO:1900150];regulation of ethylene-activated…	cytosol [GO:0005829];nucleus [GO:0005634]	ATP binding [GO:0005524];ATPase activity [GO:0016887];DNA binding [GO:0003677];DNA-dependent ATPase activity [GO:0008094];helicase activity [GO:0004386];histone binding [GO:0042393]	13	0	23.756	31	3.7	2.5	2.9	3.1	F4IHS2	F4IHS2	At2g28290	680	SYD	Chromatin structure-remodeling complex protein SYD
257480907440186	264089546203613	260983047485352	263513259887695	rRNA processing [GO:0006364]	nucleolus [GO:0005730]		8	0	5.5013	26	4.3	4.3	3	2.7	F4IHU8	F4IHU8	At2g34357	681	At2g34357	ARM repeat superfamily protein
300196933746338	300565948486328	299818248748779	299084186553955			ATP binding [GO:0005524];protein kinase activity [GO:0004672]	41	0	209.26	297	44.9	45.5	49.9	49	F4II29	F4II29	At2g40730	682	CTEXP	Kinase family with ARM repeat domain-containing protein
275073337554932	275231285095215	278170204162598	267088565826416			UDP-glycosyltransferase activity [GO:0008194]	38	0	29.378	54	43.9	48	52.2	53.2	F4IIG3	F4IIG3	At2g15480	685	UGT73B5	Glycosyltransferase
310540733337402	307950572967529	305336170196533	307272033691406	anisotropic cell growth [GO:0051211];anther dehiscence [GO:0009901];cellulose biosynthetic process [GO:0030244];cellulose microfibril organization [GO:0010215];cortical microtubule organization [GO:0043622];gynoecium development [GO:0048467];plant-type primary cell wall biogenesis [GO:0009833];pollen tube development [GO:0048868];pollen wall assembly [GO:0010208];protein localization to cortical …	cellulose synthase complex [GO:0010330];cortical microtubule [GO:0055028];cytoplasm [GO:0005737];cytoplasmic side of plasma membrane [GO:0009898];cytosol [GO:0005829];Golgi apparatus [GO:0005794];microtubule minus-end [GO:0036449];plasma membrane [GO:0005886];plasmodesma [GO:0009506]	microtubule binding [GO:0008017]	73	0	323.31	363	35	33.2	30.5	31.4	F4IIM1	F4IIM1	At2g22125	686	CSI1	Protein CELLULOSE SYNTHASE INTERACTIVE 1
281665782928467	287124042510986	266609859466553	268019332885742	regulation of phosphoprotein phosphatase activity [GO:0043666]		protein phosphatase binding [GO:0019903];protein phosphatase regulator activity [GO:0019888]	14	0	55.077	41	12.8	24.7	19.5	22	F4IIN7	F4IIN7	At2g28360	687	At2g28360	SIT4 phosphatase-associated family protein
276579914093018	280432262420654	278871612548828	2757737159729	carbohydrate metabolic process [GO:0005975]		beta-galactosidase activity [GO:0004565];carbohydrate binding [GO:0030246]	43	0	323.31	354	18.6	23.9	23.6	12.9	F4IIQ3	F4IIQ3	At2g28470	688	BGAL8	Beta-galactosidase
277345371246338	275355663299561	272849807739258	273111209869385	cell cycle [GO:0007049];cell division [GO:0051301];lateral root morphogenesis [GO:0010102];response to auxin [GO:0009733]	cortical microtubule [GO:0055028];phragmoplast [GO:0009524];plasma membrane [GO:0005886];plasmodesma [GO:0009506];preprophase band [GO:0009574]		23	0	33.241	92	10.5	11.2	12.5	11.2	F4IIU4	F4IIU4	At2g34680	689	AIR9	187-kDa microtubule-associated protein AIR9
258362216949463	253871593475342	234725875854492	24496374130249			serine-type carboxypeptidase activity [GO:0004185]	21	0	323.31	462	8.2	15	4.4	6.6	F4IKK4	F4IKK4	At2g22990	691	SNG1	Sinapoylglucose 1
229944324493408	242185974121094	249466381072998	237616214752197		cytosol [GO:0005829];peroxisome [GO:0005777]	oxidoreductase activity [GO:0016491]	18	0	323.31	194	12.7	11.1	11.1	7.2	F4IKM1	F4IKM1	At2g29340	693	At2g29340	Tropinone reductase homolog At2g29340
267095146179199	268707942962646	268188495635986	270232677459717	microtubule-based movement [GO:0007018]	kinesin complex [GO:0005871];microtubule [GO:0005874]	ATP binding [GO:0005524];ATPase activity [GO:0016887];microtubule binding [GO:0008017];microtubule motor activity [GO:0003777]	3	0.0066024	1.6434	2	1.6	1.6	1.6	1.6	F4IL57	F4IL57	At2g47500	694	KIN14I	Kinesin-like protein KIN-14I
288291721343994	310663166046143	307481517791748	309914531707764		cytosol [GO:0005829];mitochondrion [GO:0005739];nucleus [GO:0005634];plasma membrane [GO:0005886]		33	0	277.68	160	30	32.7	31	36	F4IL68	F4IL68	At2g07360	695	At2g07360	SH3 domain-containing protein
23491304397583	235130405426025	236768054962158	237143955230713	protein maturation by iron-sulfur cluster transfer [GO:0097428]		iron-sulfur cluster binding [GO:0051536];structural molecule activity [GO:0005198]	2	0	8.4005	4	9.1	9.1	9.1	9.1	F4ILA9	F4ILA9	At2g16710	696	At2g16710	Iron-sulfur cluster biosynthesis family protein
284841995239258	281971836090088	27928409576416	280666103363037	mRNA processing [GO:0006397]	nucleus [GO:0005634]	RNA binding [GO:0003723]	13	0	83.393	63	24	23.5	20.5	22	F4ILE0	F4ILE0	At2g16940	697	At2g16940	Splicing factor, CC1-like protein
262453231811523	278878574371338	278490009307861	261094455718994	anther wall tapetum development [GO:0048658];cellular response to reactive oxygen species [GO:0034614];chloroplast disassembly [GO:1904821];protein ubiquitination [GO:0016567];root development [GO:0048364]	cytoplasm [GO:0005737]	ubiquitin protein ligase activity [GO:0061630]	14	0	52.761	37	11.9	15.1	15.1	11.9	F4ILG6	F4ILG6	At2g23140	698	PUB4	RING-type E3 ubiquitin transferase
259334602355957	261766452789307	264340114593506	260665912628174	microtubule-based movement [GO:0007018]		ATP binding [GO:0005524];microtubule binding [GO:0008017];microtubule motor activity [GO:0003777]	7	0	5.0343	41	4	2.8	5.7	2.2	F4ILV6	F4ILV6	At2g36200	699	At2g36200	P-loop containing nucleoside triphosphate hydrolases superfamily protein
259321098327637	260188827514648	261014137268066	259004650115967	biosynthetic process [GO:0009058]		transferase activity [GO:0016740]	9	0	18.388	83	15	15.8	19.1	12.9	F4IM97	F4IM97	At2g01220	700	At2g01220	Nucleotidylyl transferase superfamily protein
24645923614502	250241985321045	249787139892578	249297180175781	embryo development ending in seed dormancy [GO:0009793];rRNA processing [GO:0006364]	integral component of membrane [GO:0016021];Noc4p-Nop14p complex [GO:0030692];nuclear membrane [GO:0031965];nucleolus [GO:0005730];nucleoplasm [GO:0005654];small-subunit processome [GO:0032040]		4	0	11.109	12	4.3	8.1	6.1	8.1	F4IMH3	F4IMH3	At2g17250	701	NOC4	Protein NUCLEOLAR COMPLEX ASSOCIATED 4
242230243682861	244749412536621	247944164276123	244873237609863				4	0	5.3473	9	2.4	2.4	2.4	2.2	F4IMY0	F4IMY0	At2g36480	702	At2g36480	Pre-mRNA cleavage complex 2 Pcf11-like protein
265736484527588	270404071807861	2616330909729	266533508300781	DNA replication initiation [GO:0006270]	MCM complex [GO:0042555];nucleus [GO:0005634]	ATP binding [GO:0005524];DNA helicase activity [GO:0003678];DNA replication origin binding [GO:0003688]	8	0	16.108	25	10.3	10.3	6.3	6.9	F4INF9	F4INF9	At2g07690	704	MCM5	DNA helicase
27135160446167	274847755432129	267151565551758	27541633605957			ribonuclease activity [GO:0004540];RNA binding [GO:0003723]	10	0	32.112	47	10	11.9	6.9	11.9	F4INI6	F4INI6	At2g17510	705	EMB2763	Ribonuclease II family protein
290189781188965	290804271697998	289335117340088	290850448608398	post-embryonic root development [GO:0048528]	cytoplasm [GO:0005737];cytosol [GO:0005829];nucleus [GO:0005634];plasma membrane [GO:0005886]	calcium ion binding [GO:0005509]	22	0	279.58	238	53.3	56.2	55.8	53.3	F4IP55	F4IP55	At2g42590	706	GRF9	General regulatory factor 9
258429489135742	257353382110596	252253437042236	256211471557617	endoplasmic reticulum to Golgi vesicle-mediated transport [GO:0006888];protein exit from endoplasmic reticulum [GO:0032527];protein maturation [GO:0051604];vesicle docking involved in exocytosis [GO:0006904]	cytoplasm [GO:0005737]		5	0	21.874	6	4.6	6.3	6.3	6.3	F4IP68	F4IP68	At2g42700	707	MAG2-interacting protein 3	Vesicle docking protein
265092697143555	261395778656006	261065540313721	261645164489746			RNA binding [GO:0003723]	8	0	10.657	46	9.9	10.6	9.6	9.9	F4IP94	F4IP94	At2g42890	708	ML2	MEI2-like 2
295531806945801	295345268249512	293952350616455	29486349105835	phosphatidylinositol biosynthetic process [GO:0006661];pollen development [GO:0009555];vacuole organization [GO:0007033]	mitochondrion [GO:0005739];PAS complex [GO:0070772];vacuolar membrane [GO:0005774]		18	0	91.864	116	24.2	22.7	24.3	25.1	F4IPA6	F4IPA6	At2g01690	709	At2g01690	ARM repeat superfamily protein
266186294555664	268851833343506	266200294494629	263382587432861	DNA repair [GO:0006281];regulation of transcription, DNA-templated [GO:0006355]	NuA4 histone acetyltransferase complex [GO:0035267];nucleus [GO:0005634];plasmodesma [GO:0009506];SAGA complex [GO:0000124];SAGA-type complex [GO:0070461]	ATP binding [GO:0005524];protein serine/threonine kinase activity [GO:0004674];transcription coregulator activity [GO:0003712]	20	0	27.563	54	3.9	2.8	2.8	3.8	F4IPJ1	F4IPJ1	At2g17930	710	At2g17930	Phosphatidylinositol 3-and 4-kinase family protein with FAT domain-containing protein
306238346099854	297779674530029	291369705200195	301752185821533			GTP binding [GO:0005525];GTPase activity [GO:0003924];translation elongation factor activity [GO:0003746]	27	0	166.26	146	37.2	34.2	34	34.9	F4IPW4	F4IPW4	At2g31060	711	EMB2785	Elongation factor family protein
223381595611572	227600173950195	NaN	214337978363037	cristae formation [GO:0042407];cysteinyl-tRNA aminoacylation [GO:0006423];polar nucleus fusion [GO:0010197];regulation of programmed cell death [GO:0043067]	chloroplast [GO:0009507];chloroplast stroma [GO:0009570];cytoplasm [GO:0005737];cytosol [GO:0005829];mitochondrion [GO:0005739]	ATP binding [GO:0005524];cysteine-tRNA ligase activity [GO:0004817];metal ion binding [GO:0046872]	31	0	188.02	270	1.6	5.2	0	1.6	F4IPY2	F4IPY2	At2g31170	712	SYCO	Cysteine--tRNA ligase, chloroplastic/mitochondrial
297976570129395	298236560821533	298248100280762	299571228027344	hydrogen peroxide catabolic process [GO:0042744];response to oxidative stress [GO:0006979]	extracellular region [GO:0005576]	heme binding [GO:0020037];metal ion binding [GO:0046872];peroxidase activity [GO:0004601]	20	0	139.72	133	57.8	54.4	58.4	60.8	F4IQ05	F4IQ05	At2g37130	713	At2g37130	Peroxidase
259550685882568	260512771606445	262499942779541	260279350280762			DNA-binding transcription factor activity [GO:0003700]	4	0	10.583	15	13.5	15.6	15.6	10.3	F4IQT9	F4IQT9	At2g31370	715	PosF21	Basic-leucine zipper (BZIP) transcription factor family protein
248276462554932	244241905212402	258923816680908	250821285247803	N-terminal peptidyl-methionine acetylation [GO:0017196]	NatC complex [GO:0031417]		2	0	6.7189	6	3.4	3.4	1.9	1.9	F4IRD3	F4IRD3	At2g11000	716	MAK10	MAK10 homologue
256790904998779	258703022003174	257928791046143	258760280609131				4	0	7.8865	11	5.8	5.8	4.2	5.8	F4IRI1	F4IRI1	At2g18900	717	At2g18900	Transducin/WD40 repeat-like superfamily protein
308324356079102	305822620391846	311859474182129	303830890655518	miRNA loading onto RISC involved in gene silencing by miRNA [GO:0035280];protein import into nucleus [GO:0006606]	cytoplasm [GO:0005737];cytosol [GO:0005829];nuclear envelope [GO:0005635];nucleus [GO:0005634]	Ran GTPase binding [GO:0008536]	39	0	164.32	261	29.6	33.4	33.5	34.6	F4IRR2	F4IRR2	At2g31660	718	SAD2	Importin beta-like SAD2
265497779846191	263816738128662	274143352508545	264427356719971	red or far-red light signaling pathway [GO:0010017]	endoplasmic reticulum [GO:0005783];Golgi apparatus [GO:0005794];plasma membrane [GO:0005886];vacuole [GO:0005773]	heme binding [GO:0020037]	9	0	13.385	28	24	28.5	28	19.9	F4IRX7	F4IRX7	At2g37970	719	SOUL-1	SOUL heme-binding family protein
278460731506348	282131748199463	278167152404785	279269409179688	regulation of transcription, DNA-templated [GO:0006355];response to salt stress [GO:0009651];sodium ion homeostasis [GO:0055078]	cytosol [GO:0005829];nucleus [GO:0005634]	calcium ion binding [GO:0005509];nuclear receptor transcription coactivator activity [GO:0030374]	15	0	10.856	31	5.4	9	7.2	8.9	F4IS91	F4IS91	At2g03150	720	RSA1	Protein SHORT ROOT IN SALT MEDIUM 1
24614086151123	250330085754395	252859497070313	250890579223633	methylation [GO:0032259]		methyltransferase activity [GO:0008168]	10	0	21.374	47	5.1	7.3	5.1	5.1	F4IST0	F4IST0	At2g32160	722	At2g32160	S-adenosyl-L-methionine-dependent methyltransferases superfamily protein
2596022605896	272203884124756	268786506652832	264963436126709	methylation [GO:0032259]		S-adenosylmethionine-dependent methyltransferase activity [GO:0008757]	9	0	33.734	33	11.9	7.2	7	11	F4IST2	F4IST2	At2g32170	723	At2g32170	S-adenosyl-L-methionine-dependent methyltransferases superfamily protein
31181037902832	311793766021729	312292881011963	311768836975098	defense response to fungus, incompatible interaction [GO:0009817];response to abscisic acid [GO:0009737];response to cadmium ion [GO:0046686]	endoplasmic reticulum [GO:0005783];membrane [GO:0016020];plasma membrane [GO:0005886]		119	0	323.31	759	59.3	60.8	62.3	62	F4ISU2	F4ISU2	At2g32240	724	At2g32240	Early endosome antigen
253887691497803	254927425384521	258152389526367	258521957397461			pyridoxal phosphate binding [GO:0030170];transaminase activity [GO:0008483]	11	0	15.858	27	10.5	16.8	8.5	11.6	F4ISY3	F4ISY3	At2g38400	725	AGT3	Alanine:glyoxylate aminotransferase 3
224484920501709	24629508972168	24489896774292	252720241546631		chloroplast [GO:0009507];chloroplast stroma [GO:0009570];cytosol [GO:0005829]		17	0	289.55	228	5.5	9.7	9.7	15.2	F4IT21	F4IT21	At2g43945	726	At2g43945	Uncharacterized protein
240815601348877	241006107330322	242840442657471	237703189849854			ubiquitin-like modifier activating enzyme activity [GO:0008641]	6	0	4.333	6	8.9	12.2	8.9	12.2	F4ITQ5	F4ITQ5	At2g32410	728	AXL	AXR1-like protein
243580341339111	233997611999512	236517372131348	235641860961914	stem vascular tissue pattern formation [GO:0010222]	Golgi apparatus [GO:0005794];integral component of membrane [GO:0016021]		2	0.0014862	2.2739	3	6	9.3	6	6	F4IUE7	F4IUE7	At2g20120	730	COV1	Protein CONTINUOUS VASCULAR RING 1
285937023162842	290859050750732	273855800628662	286393070220947	defense response to bacterium [GO:0042742];jasmonic acid mediated signaling pathway [GO:0009867];long-day photoperiodism [GO:0048571];nuclear-transcribed mRNA catabolic process, nonsense-mediated decay [GO:0000184];response to wounding [GO:0009611];salicylic acid mediated signaling pathway [GO:0009863]	cytoplasm [GO:0005737];exon-exon junction complex [GO:0035145];nucleolus [GO:0005730];perinuclear region of cytoplasm [GO:0048471];polysome [GO:0005844]	mRNA binding [GO:0003729]	22	0	45.534	66	15	17.4	21.3	17.6	F4IUX6	F4IUX6	At2g39260	732	UPF2	Regulator of nonsense transcripts UPF2
229205074310303	244021701812744	231083068847656	234364433288574				21	0	127.47	168	6.2	9.6	6.4	5	F4IV18	F4IV18	At2g44760	733	At2g44760	Dihydroorotate dehydrogenase (DUF3598)
NaN	236587257385254	23881196975708	241896343231201	chromatin organization [GO:0006325]	nucleus [GO:0005634];plasmodesma [GO:0009506]	ATP binding [GO:0005524];DNA binding [GO:0003677];helicase activity [GO:0004386]	3	0.0011265	2.42	8	0.7	0.7	1.3	1.3	F4IV99	F4IV99	At2g13370	734	CHR5	Protein CHROMATIN REMODELING 5
265213012695313	262422904968262	264908008575439	264695796966553	amyloplast organization [GO:0009660];cell division [GO:0051301];embryo development ending in seed dormancy [GO:0009793];embryonic axis specification [GO:0000578];endocytosis [GO:0006897];endosome organization [GO:0007032];late endosome to vacuole transport [GO:0045324];negative gravitropism [GO:0009959];phototropism [GO:0009638];protein targeting to vacuole [GO:0006623];receptor-mediated endocyto…	endoplasmic reticulum [GO:0005783];endosome membrane [GO:0010008];Golgi apparatus [GO:0005794];intracellular membrane-bounded organelle [GO:0043231];late endosome [GO:0005770];late endosome membrane [GO:0031902];peroxisome [GO:0005777];trans-Golgi network [GO:0005802];vacuolar membrane [GO:0005774];vacuole [GO:0005773]		12	0	18.097	58	3	4.4	4.2	4	F4IVL6	F4IVL6	At2g26890	735	GRV2	DnaJ homolog subfamily C GRV2
235374183654785	234687404632568	232982406616211	232467288970947		commitment complex [GO:0000243];nuclear speck [GO:0016607];U2AF [GO:0089701];U2-type prespliceosome [GO:0071004]	poly-pyrimidine tract binding [GO:0008187];pre-mRNA 3'-splice site binding [GO:0030628]	1	0	3.296	21	1.1	1.1	1.1	1.1	F4IVU7	F4IVU7	At2g33435	736	At2g33435	RNA-binding (RRM/RBD/RNP motifs) family protein
263343086242676	264943752288818	267249450683594	265608386993408	mitochondrial translational elongation [GO:0070125];response to cadmium ion [GO:0046686]	mitochondrion [GO:0005739]	GTP binding [GO:0005525];GTPase activity [GO:0003924];translation elongation factor activity [GO:0003746]	37	0	8.9997	9	39.7	51.1	46.2	46.6	F4IW10	F4IW10	At2g45030	738	MEFG2	Elongation factor G-2, mitochondrial
32438346862793	32543701171875	326455345153809	325532760620117	pentose-phosphate shunt [GO:0006098];reductive pentose-phosphate cycle [GO:0019253];response to cadmium ion [GO:0046686]	chloroplast [GO:0009507];chloroplast stroma [GO:0009570];chloroplast thylakoid membrane [GO:0009535];cytosol [GO:0005829];plastid [GO:0009536]	metal ion binding [GO:0046872];transketolase activity [GO:0004802]	63	0	323.31	366	75.2	75.2	69	75.4	F4IW47	F4IW47	At2g45290	739	TKL-2	Transketolase-2, chloroplastic
258076934814453	258912467956543	254025287628174	25722053527832	tRNA processing [GO:0008033];tRNA splicing, via endonucleolytic cleavage and ligation [GO:0006388]		NAD+ ADP-ribosyltransferase activity [GO:0003950];tRNA 2'-phosphotransferase activity [GO:0000215]	7	0	26.85	20	22.8	15.2	16.6	18.3	F4IW51	F4IW51	At2g45330	740	emb1067	RNA 2'-phosphotransferase, Tpt1 / KptA family
254003791809082	256231594085693	255616836547852	255448341369629	ubiquitin-dependent protein catabolic process [GO:0006511]		ATP binding [GO:0005524];ubiquitin-protein transferase activity [GO:0004842]	6	0	9.2548	12	26.9	21.4	10.4	10.4	F4IWU7	F4IWU7	At3g55380	742	UBC14	Ubiquitin-conjugating enzyme 14
338996047973633	338531303405762	337728385925293	338071250915527	tricarboxylic acid cycle [GO:0006099]	cytosol [GO:0005829];mitochondrion [GO:0005739];oxoglutarate dehydrogenase complex [GO:0045252]	cobalt ion binding [GO:0050897];oxoglutarate dehydrogenase (succinyl-transferring) activity [GO:0004591];thiamine pyrophosphate binding [GO:0030976];zinc ion binding [GO:0008270]	110	0	323.31	2173	66.2	65.1	64.9	66.1	F4IWV2	F4IWV2	At3g55410	743	At3g55410	2-oxoglutarate dehydrogenase, E1 component
277955684661865	270874996185303	266467761993408	27282772064209	Golgi to vacuole transport [GO:0006896];intracellular protein transport [GO:0006886];lytic vacuole organization [GO:0080171];regulation of intracellular pH [GO:0051453]	AP-3 adaptor complex [GO:0030123]		12	0	14.616	43	14.6	14.6	10.7	15.1	F4IWW1	F4IWW1	At3g55480	744	PAT2	AP-3 complex subunit beta
289926147460938	290914649963379	292457656860352	292669582366943				32	0	60.29	109	18.1	19.5	18.4	18.7	F4IX23	F4IX23	At3g62010	745	At3g62010	Metal ion-binding protein
278451156616211	278589324951172	278235340118408	278066730499268			hydrolase activity [GO:0016787]	10	0	13.767	47	44.3	44.3	40.6	44.3	F4IX29	F4IX29	At3g62040	746	At3g62040	Haloacid dehalogenase-like hydrolase (HAD) superfamily protein
274261436462402	270351715087891	269770545959473	268427810668945	proteasome assembly [GO:0043248]	plasmodesma [GO:0009506];vacuolar membrane [GO:0005774]		9	0	15.686	31	20.1	14.7	14.2	14.7	F4IXH9	F4IXH9	At3g15180	747	At3g15180	ARM repeat superfamily protein
330561752319336	329260101318359	325877265930176	328798065185547	defense response to bacterium [GO:0042742];endocytosis [GO:0006897];immune response [GO:0006955];innate immune response [GO:0045087];protein transport [GO:0015031];regulation of ARF protein signal transduction [GO:0032012];vesicle-mediated transport [GO:0016192];viral process [GO:0016032]	cytosol [GO:0005829];early endosome [GO:0005769];early endosome membrane [GO:0031901];trans-Golgi network [GO:0005802]	ARF guanyl-nucleotide exchange factor activity [GO:0005086]	122	0	323.31	685	51.9	56.1	56.9	55.1	F4IXW2	F4IXW2	At3g43300	748	BIG5	Brefeldin A-inhibited guanine nucleotide-exchange protein 5
284599838256836	286313152313232	286309680938721	286872901916504				12	0	150.32	80	42.3	48.4	42.7	50.5	F4IY75	F4IY75	At3g56130	749	At3g56130	Biotin/lipoyl attachment domain-containing protein
316805572509766	317059440612793	315853538513184	316246643066406	histidyl-tRNA aminoacylation [GO:0006427];mitochondrial translation [GO:0032543]	cytoplasm [GO:0005737];cytosol [GO:0005829];mitochondrion [GO:0005739]	ATP binding [GO:0005524];histidine-tRNA ligase activity [GO:0004821]	73	0	323.31	540	57.6	57.4	58.8	57.3	F4IYF8	F4IYF8	At3g02760	750	At3g02760	Histidine--tRNA ligase, cytoplasmic
323128128051758	322235145568848	322704734802246	323687744140625	protein import into nucleus [GO:0006606]	cytoplasm [GO:0005737];cytosol [GO:0005829];nucleus [GO:0005634]	nuclear import signal receptor activity [GO:0061608];nuclear localization sequence binding [GO:0008139];Ran GTPase binding [GO:0008536]	41	0	323.31	311	35.9	37.9	44.3	44.5	F4IYK3	F4IYK3	At3g08943	752	At3g08943	ARM repeat superfamily protein
2715797996521	274527759552002	278505516052246	281871643066406	protein import into nucleus [GO:0006606]	cytosol [GO:0005829];nuclear envelope [GO:0005635]	Ran GTPase binding [GO:0008536]	13	0	70.244	50	9.7	9	9.6	11.4	F4IYK6	F4IYK6	At3g08960	753	At3g08960	ARM repeat superfamily protein
267785625457764	267710247039795	271131687164307	268626613616943	7-methylguanosine mRNA capping [GO:0006370];DNA recombination [GO:0006310];DNA repair [GO:0006281]	host cell nucleus [GO:0042025];plasmodesma [GO:0009506]	ATP binding [GO:0005524];DNA ligase (ATP) activity [GO:0003910];GTP binding [GO:0005525];mRNA guanylyltransferase activity [GO:0004484];polynucleotide 5'-phosphatase activity [GO:0004651];protein tyrosine phosphatase activity [GO:0004725];protein tyrosine/serine/threonine phosphatase activity [GO:0008138]	6	0.0011253	2.4081	22	9.2	9.2	6.4	7.6	F4IYM6	F4IYM6	At3g09100	754	At3g09100	mRNA capping enzyme family protein
282373561859131	282655296325684	281630306243896	282753314971924				22	0	48.169	144	28.1	27.1	32	32.4	F4IYR7;Q9SRD0	F4IYR7	At3g15410	755	At3g15410	Leucine-rich repeat (LRR) family protein
241359443664551	244861583709717	242898941040039	245313034057617	cell cycle [GO:0007049];cell division [GO:0051301];chromosome segregation [GO:0007059];defense response to virus [GO:0051607]	late endosome membrane [GO:0031902];lysosomal membrane [GO:0005765];spindle [GO:0005819];vacuolar membrane [GO:0005774]	GTP binding [GO:0005525]	2	0.00094144	2.4894	5	8.5	18.2	18.2	9.7	F4IZ82	F4IZ82	At3g49860	756	ARL8D	ADP-ribosylation factor-like protein 8d
254553813934326	254691123962402	248095092773438	252634887695313				5	0	7.9091	27	7.6	5.1	10.1	7.6	F4IZI7	F4IZI7	At3g62770	757	AtATG18a	Transducin/WD40 repeat-like superfamily protein
260549449920654	263755569458008	262333030700684	260244522094727	embryo sac development [GO:0009553];mRNA transport [GO:0051028];pollen development [GO:0009555];pollen germination [GO:0009846];pollen tube growth [GO:0009860];regulation of protein export from nucleus [GO:0046825];ribosomal large subunit export from nucleus [GO:0000055];ribosomal small subunit export from nucleus [GO:0000056]	cytoplasm [GO:0005737];nuclear membrane [GO:0031965];nuclear pore [GO:0005643];nucleus [GO:0005634];plasmodesma [GO:0009506]	nuclear export signal receptor activity [GO:0005049];Ran GTPase binding [GO:0008536]	23	0	19.224	30	14.2	17.1	15.1	14.9	F4IZR5	F4IZR5	At3g03110	758	XPO1B	Protein EXPORTIN 1B
284351558685303	279554901123047	281047458648682	280839042663574	double fertilization forming a zygote and endosperm [GO:0009567];mRNA splice site selection [GO:0006376]	cytosol [GO:0005829];U1 snRNP [GO:0005685]	mRNA binding [GO:0003729]	16	0	31.466	57	22.6	26.9	25.6	21.1	F4IZU3	F4IZU3	At3g03340	759	UNE6	LUC7 related protein
24132417678833	238649520874023	NaN	239412746429443	cell cycle [GO:0007049];cell division [GO:0051301];cytoplasmic mRNA processing body assembly [GO:0033962];deadenylation-dependent decapping of nuclear-transcribed mRNA [GO:0000290];mRNA processing [GO:0006397];stem cell population maintenance [GO:0019827]	endoplasmic reticulum [GO:0005783];nucleus [GO:0005634];P-body [GO:0000932]	RNA binding [GO:0003723]	5	0	4.1249	20	4.9	3.2	0	4	F4J077	F4J077	At3g22270	761	PAT1H1	Protein PAT1 homolog 1
292821102142334	293503284454346	296680717468262	286459178924561			transferase activity, transferring acyl groups other than amino-acyl groups [GO:0016747]	19	0	214.29	121	54	48.2	49.8	46	F4J0K8	F4J0K8	At3g50300	762	At3g50300	HXXXD-type acyl-transferase family protein
307423000335693	300617523193359	306807670593262	312394523620605	autophagosome assembly [GO:0000045];pollen development [GO:0009555]	autophagosome membrane [GO:0000421];cytosol [GO:0005829];integral component of membrane [GO:0016021];plasma membrane [GO:0005886]		52	0	310.16	225	35.2	27.1	30.7	28.5	F4J0P2	F4J0P2	At3g50590	763	At3g50590	Transducin/WD40 repeat-like superfamily protein
257902698516846	258404769897461	255467491149902	NaN	endoplasmic reticulum to Golgi vesicle-mediated transport [GO:0006888]	cytoplasm [GO:0005737]		66	0	8.9609	8	53.2	55.2	54.8	54.7	F4J109	F4J109	At3g63460	764	SEC31B	Transducin family protein / WD-40 repeat family protein
23722131729126	233547439575195	285163440704346	271681575775146	starch catabolic process [GO:0005983]	chloroplast [GO:0009507];chloroplast starch grain [GO:0009569];chloroplast stroma [GO:0009570];starch grain [GO:0043036]	carbohydrate phosphatase activity [GO:0019203];protein tyrosine/serine/threonine phosphatase activity [GO:0008138]	25	0	102.74	199	5.4	5.4	2.7	3.9	F4J117	F4J117	At3g01510	765	LSF1	Phosphoglucan phosphatase LSF1, chloroplastic
233344268798828	233547439575195	229585456848145	232763977050781		cytosol [GO:0005829];plasma membrane [GO:0005886]		2	0.0059267	1.7283	2	2.3	2.3	2.3	2.3	F4J152	F4J152	At3g03560	766	At3g03560	Uncharacterized protein
273900985717773	271794013977051	280214691162109	280879554748535	transcription, DNA-templated [GO:0006351]	cytosol [GO:0005829];nucleus [GO:0005634]	transcription corepressor activity [GO:0003714]	11	0	12.1	55	15.2	18.3	17.6	18.9	F4J153	F4J153	At3g03570	767	At3g03570	Signal transducer, putative (DUF3550/UPF0682)
241747035980225	230067768096924	237492942810059	233924427032471	cell division [GO:0051301];chloroplast fission [GO:0010020];regulation of division septum assembly [GO:0032955]	chloroplast inner membrane [GO:0009706]		27	0	323.31	356	17.7	6.1	12.4	12.4	F4J1U2	F4J1U2	At3g29185	768	At3g29185	Glutamate NMDA receptor subunit epsilon-1, putative (DUF3598)
259598731994629	274780769348145	NaN	258896923065186	carbohydrate metabolic process [GO:0005975];response to bacterium [GO:0009617]	anchored component of plasma membrane [GO:0046658];apoplast [GO:0048046];cell wall [GO:0005618];endoplasmic reticulum [GO:0005783];secretory vesicle [GO:0099503]	cellulase activity [GO:0008810];glucan endo-1,3-beta-D-glucosidase activity [GO:0042973]	20	0	323.31	259	8.8	8.5	0	3.8	F4J270	F4J270	At3g57240	769	BG3	Probable glucan endo-1,3-beta-glucosidase BG3
25075532913208	NaN	248804035186768	244498519897461	folic acid-containing compound biosynthetic process [GO:0009396];one-carbon metabolic process [GO:0006730];photorespiration [GO:0009853];seedling development [GO:0090351];tetrahydrofolylpolyglutamate biosynthetic process [GO:0046901]	cytoplasm [GO:0005737];cytosol [GO:0005829];mitochondrial inner membrane [GO:0005743];mitochondrial matrix [GO:0005759];mitochondrion [GO:0005739]	ATP binding [GO:0005524];metal ion binding [GO:0046872];tetrahydrofolylpolyglutamate synthase activity [GO:0004326]	6	0	8.9907	36	1.9	0	3.5	3.4	F4J2K2	F4J2K2	At3g10160	770	FPGS2	Folylpolyglutamate synthase
282952651977539	283692798614502	283945198059082	283571624755859	mature ribosome assembly [GO:0042256]	cytosol [GO:0005829];ribonucleoprotein complex [GO:1990904];ribosome [GO:0005840]	GTP binding [GO:0005525];GTPase activity [GO:0003924];ribosome binding [GO:0043022];translation elongation factor activity [GO:0003746]	26	0	87.747	167	28.9	30.8	26.5	26.9	F4J2T9	F4J2T9	At3g22980	771	At3g22980	Ribosomal protein S5/Elongation factor G/III/V family protein
309479598999023	309152755737305	308203887939453	307298774719238			copper ion binding [GO:0005507];oxidoreductase activity [GO:0016491]	15	0	242.54	82	50.3	50.3	50.3	50.3	F4J2Z7	F4J2Z7	At3g29250	772	SDR4	Short-chain dehydrogenase reductase 4
255986652374268	246003684997559	249771862030029	247737426757813	root development [GO:0048364];unidimensional cell growth [GO:0009826]	endoplasmic reticulum [GO:0005783];Golgi apparatus [GO:0005794];vacuolar membrane [GO:0005774]		3	0	6.2019	9	5.2	3.6	5.2	5.2	F4J381	F4J381	At3g51050	773	At3g51050	FG-GAP repeat-containing protein
230863952636719	233473281860352	229411849975586	23108434677124	protein catabolic process [GO:0030163];proteolysis [GO:0006508]	anchored component of membrane [GO:0031225]	aspartic-type endopeptidase activity [GO:0004190]	1	0.0071023	1.5808	6	2.1	2.1	2.1	2.1	F4J3C0	F4J3C0	At3g51350	774	At3g51350	Eukaryotic aspartyl protease family protein
264154968261719	273296279907227	276237316131592	267866859436035	nucleotide metabolic process [GO:0009117]		guanylate kinase activity [GO:0004385]	8	0	21.727	36	18.2	17.7	23.3	20.5	F4J3E9	F4J3E9	At3g57550	775	AGK2	Guanylate kinase
274672336578369	276456775665283	274363479614258	274353942871094	carbohydrate metabolic process [GO:0005975]	vacuolar membrane [GO:0005774]	lyase activity [GO:0016829];polygalacturonase activity [GO:0004650]	10	0	60.305	133	19	16.9	14.9	19.2	F4J3I0	F4J3I0	At3g57790	776	At3g57790	Pectin lyase-like superfamily protein
292707958221436	292317371368408	289610767364502	28821102142334			kinase activity [GO:0016301]	6	0	11.298	8	8	8.2	12.3	5.5	F4J3J5	F4J3J5	At3g01560	777	At3g01560	Proline-rich receptor-like kinase, putative (DUF1421)
286061840057373	285484848022461	285041542053223	284897212982178	peptidyl-diphthamide biosynthetic process from peptidyl-histidine [GO:0017183]		diphthine-ammonia ligase activity [GO:0017178]	21	0	131.6	170	20.1	18	22.6	22.8	F4J3Q1	F4J3Q1	At3g04480	778	At3g04480	Endoribonuclease
248223552703857	250682926177979	250026874542236	24739953994751			mRNA binding [GO:0003729]	5	0	3.8451	11	5.5	2.7	4.2	2.5	F4J4G2	F4J4G2	At3g51620	781	At3g51620	PAP/OAS1 substrate-binding domain superfamily
237467346191406	23888090133667	241591548919678	240893402099609	ribosomal small subunit biogenesis [GO:0042274];rRNA modification [GO:0000154];tRNA acetylation [GO:0051391]	nucleolus [GO:0005730]	ATP binding [GO:0005524];N-acetyltransferase activity [GO:0008080]	5	0.00057132	2.6719	1	6.1	6.1	6.1	6.1	F4J4L4	F4J4L4	At3g57940	782	At3g57940	RNA cytidine acetyltransferase
297401142120361	300360355377197	29897310256958	301793766021729	tryptophanyl-tRNA aminoacylation [GO:0006436]		ATP binding [GO:0005524];transferase activity [GO:0016740];tryptophan-tRNA ligase activity [GO:0004830]	23	0	65.668	128	32.8	34.3	43.8	35.6	F4J4T3	F4J4T3	At3g04600	783	At3g04600	Nucleotidylyl transferase superfamily protein
271519947052002	270996894836426	270585823059082	268960819244385	intracellular protein transport [GO:0006886]		Ran GTPase binding [GO:0008536]	12	0	15.052	30	11	11	9.4	8.1	F4J550	F4J550	At3g17340	784	At3g17340	ARM repeat superfamily protein
252165641784668	254256954193115	251734085083008	253911647796631			metal ion binding [GO:0046872];RNA binding [GO:0003723]	5	0	5.5136	16	3.6	2.8	4.5	3.6	F4J5A7	F4J5A7	At3g23900	786	At3g23900	RNA recognition motif (RRM)-containing protein
306840324401855	303758583068848	302811813354492	300382614135742	regulation of phosphoprotein phosphatase activity [GO:0043666]		protein phosphatase binding [GO:0019903];protein phosphatase regulator activity [GO:0019888]	30	0	248.97	150	38.3	44.2	43	41.8	F4J5I0	F4J5I0	At3g45190	787	At3g45190	SIT4 phosphatase-associated family protein
246222095489502	25266565322876	257541465759277	243003368377686	clathrin coat assembly [GO:0048268];clathrin-dependent endocytosis [GO:0072583];intracellular protein transport [GO:0006886]	clathrin coat of coated pit [GO:0030132];clathrin coat of trans-Golgi network vesicle [GO:0030130];clathrin vesicle coat [GO:0030125];cytosol [GO:0005829];plasma membrane [GO:0005886]	clathrin heavy chain binding [GO:0032050];structural molecule activity [GO:0005198]	6	0	36.01	19	24.8	21.7	19.8	24.8	F4J5M9	F4J5M9	At3g51890	788	At3g51890	Clathrin light chain 3
236058025360107	NaN	233774280548096	234988708496094	DNA-dependent DNA replication [GO:0006261]		DNA binding [GO:0003677];DNA-directed DNA polymerase activity [GO:0003887];exonuclease activity [GO:0004527]	3	0	4.185	8	6.3	0	8.7	3.6	F4J5Q3	F4J5Q3	At3g52050	789	At3g52050	5'-3' exonuclease family protein
320599174499512	321397705078125	321202201843262	320745048522949	intracellular distribution of mitochondria [GO:0048312];positive regulation of mitochondrial fusion [GO:0010636]	cytosol [GO:0005829];plasma membrane [GO:0005886]	RNA binding [GO:0003723]	79	0	323.31	717	47.1	49.8	51.2	52.7	F4J5R9	F4J5R9	At3g52140	790	NOXY38	Clustered mitochondria protein homolog
318909187316895	318661079406738	31828052520752	317796821594238		cytosol [GO:0005829];mitochondrion [GO:0005739]	ATP binding [GO:0005524];transferase activity, transferring acyl groups [GO:0016746]	45	0	323.31	439	45.2	49.9	45.6	47	F4J5T2	F4J5T2	At3g52200	791	LTA3	Dihydrolipoamide acetyltransferase component of pyruvate dehydrogenase complex
306432361602783	308575687408447	307402114868164	304723739624023	formation of cytoplasmic translation initiation complex [GO:0001732]	cytosol [GO:0005829];eukaryotic 43S preinitiation complex [GO:0016282];eukaryotic 48S preinitiation complex [GO:0033290];eukaryotic translation initiation factor 3 complex [GO:0005852];plasma membrane [GO:0005886]	mRNA binding [GO:0003729];translation initiation factor activity [GO:0003743]	23	0	198.61	185	50.8	60.1	58.9	49.5	F4J6A1	F4J6A1	At3g11400	792	EIF3G1	Eukaryotic translation initiation factor 3 subunit G
288048896789551	28767240524292	289019622802734	289251022338867	chromatin silencing [GO:0006342];embryo development ending in seed dormancy [GO:0009793];leaf development [GO:0048366];regulation of flower development [GO:0009909];shoot apical meristem development [GO:1902182]	cytosol [GO:0005829]	DNA binding [GO:0003677]	35	0	76.659	285	36.8	35.4	32.9	36	F4J6A8	F4J6A8	At3g11450	793	At3g11450	DnaJ and Myb-like DNA-binding domain-containing protein
293973388671875	287453498840332	295053672790527	290107593536377	intracellular signal transduction [GO:0035556];peptidyl-serine phosphorylation [GO:0018105];protein autophosphorylation [GO:0046777];regulation of growth [GO:0040008]	cytosol [GO:0005829];plasma membrane [GO:0005886];root hair [GO:0035618]	ATP binding [GO:0005524];kinase activity [GO:0016301];metal ion binding [GO:0046872];protein serine/threonine kinase activity [GO:0004674]	15	0	21.801	40	8.1	9.6	10.7	9.6	F4J6F6	F4J6F6	At3g17850	794	IREH1	Probable serine/threonine protein kinase IREH1
273053035736084	267038497924805	264871692657471	266449890136719	ubiquinone biosynthetic process [GO:0006744]	extrinsic component of mitochondrial inner membrane [GO:0031314];mitochondrion [GO:0005739]	FAD binding [GO:0071949];oxidoreductase activity [GO:0016491];oxidoreductase activity, acting on paired donors, with incorporation or reduction of molecular oxygen, NAD(P)H as one donor, and incorporation of one atom of oxygen [GO:0016709];oxidoreductase activity, acting on paired donors, with incorporation or reduction of molecular oxygen, reduced flavin or flavoprotein as one donor, and incorpo…	9	0	34.26	31	19.1	16	14.4	18.1	F4J6I6	F4J6I6	At3g24200	795	COQ6	Ubiquinone biosynthesis monooxygenase COQ6, mitochondrial
310393733978271	314217681884766	312159309387207	313723850250244	protein import into nucleus [GO:0006606]	cytosol [GO:0005829];nuclear envelope [GO:0005635]	Ran GTPase binding [GO:0008536]	44	0	323.31	315	31.8	34.2	33.9	33.3	F4J738;REV__Q9M0M4	F4J738	At3g59020	796	At3g59020	Importin beta-like SAD2 homolog
269289741516113	259020309448242	265618724822998	268745517730713	actin cytoskeleton organization [GO:0030036];actin filament capping [GO:0051693];actin filament organization [GO:0007015];barbed-end actin filament capping [GO:0051016]	F-actin capping protein complex [GO:0008290];nucleus [GO:0005634]	actin filament binding [GO:0051015]	6	0	9.6136	44	9.9	9.9	9.9	9.9	F4J7C4	F4J7C4	At3g05520	797	CPA	Subunits of heterodimeric actin filament capping protein Capz superfamily
312612533569336	309982624053955	309174823760986	310476531982422	protein deubiquitination [GO:0016579];ubiquitin-dependent protein catabolic process [GO:0006511]		thiol-dependent ubiquitinyl hydrolase activity [GO:0036459]	99	0	253.81	310	62.7	66.2	65.9	64.2	F4J7I2	F4J7I2	At3g11910	798	UBP13	Ubiquitin-specific protease 13
264496784210205	252605838775635	NaN	254690208435059			ligase activity [GO:0016874]	4	0	5.6487	8	3.4	4.4	0	5.6	F4J7Z8	F4J7Z8	At3g46220	799	At3g46220	E3 UFM1-protein ligase-like protein
306307945251465	310207538604736	303381996154785	307487125396729	endocytosis [GO:0006897];pollen development [GO:0009555]	cell plate [GO:0009504];cytoplasm [GO:0005737];cytoskeleton [GO:0005856];cytosol [GO:0005829];nucleus [GO:0005634];phragmoplast [GO:0009524];plasma membrane [GO:0005886];plasmodesma [GO:0009506]	identical protein binding [GO:0042802]	52	0	323.31	245	42.7	44.5	43.9	43.5	F4J8D3	F4J8D3	At3g01780	800	TPLATE	Protein TPLATE
269366321563721	269888019561768	264611701965332	263540210723877	embryo development ending in seed dormancy [GO:0009793];mRNA methylation [GO:0080009];mRNA processing [GO:0006397];RNA splicing [GO:0008380]	nuclear speck [GO:0016607];nucleoplasm [GO:0005654]		10	0	51.353	24	3.6	2.5	2.7	3.3	F4J8G7	F4J8G7	At3g05680	801	VIR	Protein virilizer homolog
271919708251953	27454345703125	274759140014648	272843627929688			hydrolase activity [GO:0016787]	8	0	71.901	64	25.1	25.1	19.6	19.6	F4J8J7	F4J8J7	At3g11930	802	At3g11930	Adenine nucleotide alpha hydrolases-like superfamily protein
286144218444824	277635726928711	279548797607422	277901096343994	embryo sac development [GO:0009553];mRNA processing [GO:0006397];rRNA processing [GO:0006364]	nucleolus [GO:0005730];plasma membrane [GO:0005886];small-subunit processome [GO:0032040]	RNA binding [GO:0003723]	21	0	52.757	63	9.4	9.4	10.8	9.1	F4J8K6	F4J8K6	At3g11964	803	RRP5	rRNA biogenesis protein RRP5
269688415527344	270006694793701	268498363494873	268451766967773	regulation of autophagy [GO:0010506]	late endosome membrane [GO:0031902];Mon1-Ccz1 complex [GO:0035658]		8	0	11.307	17	12.5	10.9	9.8	10.9	F4J8L1	F4J8L1	At3g12010	804	At3g12010	C18orf8
2516015625	24980806350708	253228206634521	252746562957764	DNA mediated transformation [GO:0009294]		hydrolase activity [GO:0016787]	3	0	8.0743	16	6.2	6.2	4.4	4.4	F4J8S1	F4J8S1	At3g18520	805	HDA15	Histone deacetylase 15
235754241943359	244651947021484	240434341430664	238434524536133	intracellular signal transduction [GO:0035556];protein phosphorylation [GO:0006468];regulation of gene expression [GO:0010468];regulation of mRNA processing [GO:0050684];response to oxidative stress [GO:0006979];spliceosomal complex assembly [GO:0000245]	cytoplasm [GO:0005737];nucleus [GO:0005634]	ATP binding [GO:0005524];MAP kinase activity [GO:0004707];protein kinase activity [GO:0004672]	4	0	4.6183	21	5.5	5.5	5.5	3.4	F4J982	F4J982	At3g53030	806	SRPK4	Ser/arg-rich protein kinase 4
313888473510742	314529724121094	313442440032959	313827800750732	glutamine biosynthetic process [GO:0006542];lateral root formation [GO:0010311];polyamine catabolic process [GO:0006598];response to abscisic acid [GO:0009737];response to bacterium [GO:0009617];root cap development [GO:0048829]	cytosol [GO:0005829]	gamma-tubulin binding [GO:0043015];hydrolase activity [GO:0016787];protein self-association [GO:0043621];transcription factor binding [GO:0008134]	53	0	323.31	434	54.2	52.6	49.1	53.4	F4J9A0	F4J9A0	At3g53180	807	NodGS	Nodulin/glutamine synthase-like protein
249228858947754	249232044219971	250206432342529	248600330352783	mitochondrial translation [GO:0032543]	mitochondrial large ribosomal subunit [GO:0005762]	structural constituent of ribosome [GO:0003735]	1	0	8.833	4	8.2	8.2	8.2	8.2	F4J9E4	F4J9E4	At3g59650	808	At3g59650	Mitochondrial ribosomal protein L51/S25/CI-B8 family protein
300531024932861	303598232269287	30026834487915	303912048339844		cytosol [GO:0005829]		51	0	257.23	195	50.7	64.2	63.3	61.2	F4J9K9	F4J9K9	At3g05900	809	At3g05900	Neurofilament protein-like protein
258432121276855	261599254608154	260581912994385	260614280700684	ATP-dependent chromatin remodeling [GO:0043044];maintenance of root meristem identity [GO:0010078];maintenance of seed dormancy [GO:0010231];maintenance of shoot apical meristem identity [GO:0010492];positive regulation of transcription by RNA polymerase II [GO:0045944];regulation of growth [GO:0040008];response to heat [GO:0009408];response to salt stress [GO:0009651];response to water deprivati…	nucleus [GO:0005634]	ATP binding [GO:0005524];DNA binding [GO:0003677];DNA helicase activity [GO:0003678];DNA-dependent ATPase activity [GO:0008094];histone binding [GO:0042393]	4	0.0048922	1.8615	14	0.9	0.9	0.9	0.9	F4J9M5	F4J9M5	At3g06010	810	CHR12	Probable ATP-dependent DNA helicase CHR12
256772632598877	257765312194824	261641139984131	258187274932861			metal ion binding [GO:0046872];oxidoreductase activity [GO:0016491]	12	0	24.859	52	33.1	34.9	25.9	25.9	F4J9Y8	F4J9Y8	At3g19000	811	At3g19000	2-oxoglutarate (2OG) and Fe(II)-dependent oxygenase superfamily protein
247694110870361	238943023681641	NaN	246798152923584			aspartic-type endopeptidase activity [GO:0004190]	2	0	5.9005	4	2	2	0	2	F4JA44	F4JA44	At3g25700	812	At3g25700	Eukaryotic aspartyl protease family protein
261078720092773	257544002532959	263086929321289	259541358947754	nuclear-transcribed mRNA catabolic process, 3'-5' exonucleolytic nonsense-mediated decay [GO:0070478];positive regulation of wax biosynthetic process [GO:1904278];posttranscriptional gene silencing [GO:0016441];potassium ion transport [GO:0006813];regulation of production of siRNA involved in RNA interference [GO:0090065];response to potassium ion [GO:0035864];RNA catabolic process [GO:0006401];R…	cytoplasm [GO:0005737];Ski complex [GO:0055087];vacuole [GO:0005773]	ATP binding [GO:0005524];RNA binding [GO:0003723];RNA helicase activity [GO:0003724]	10	0	6.5196	15	5.6	6.4	7.1	5.5	F4JAA5	F4JAA5	At3g46960	813	SKI2	DExH-box ATP-dependent RNA helicase DExH11
247115116119385	240692367553711	244660663604736	245045185089111	carbohydrate metabolic process [GO:0005975]		hydrolase activity, hydrolyzing O-glycosyl compounds [GO:0004553]	16	0	13.528	32	14.1	13.7	13.5	15.3	F4JAB3	F4JAB3	At3g47010	814	At3g47010	Glycosyl hydrolase family protein
272902641296387	275077133178711	284261837005615	273337287902832				8	0	16.5	24	10.2	14.2	10.6	14.2	F4JAE0	F4JAE0	At3g53390	815	At3g53390	Transducin/WD40 repeat-like superfamily protein
262260799407959	262181167602539	266093578338623	26568962097168	peptidyl-proline hydroxylation to 4-hydroxy-L-proline [GO:0018401];root hair cell development [GO:0080147]	endoplasmic reticulum [GO:0005783];endoplasmic reticulum membrane [GO:0005789];endosome [GO:0005768];Golgi apparatus [GO:0005794];Golgi cis cisterna [GO:0000137];Golgi membrane [GO:0000139];integral component of membrane [GO:0016021];trans-Golgi network [GO:0005802]	iron ion binding [GO:0005506];L-ascorbic acid binding [GO:0031418];procollagen-proline 4-dioxygenase activity [GO:0004656]	6	0	11.465	11	15.7	20.1	20.1	19.4	F4JAU3	F4JAU3	At3g06300	816	P4H2	Prolyl 4-hydroxylase 2
290965003967285	290547580718994	293350925445557	29758243560791	translational elongation [GO:0006414]	cytosol [GO:0005829];ribonucleoprotein complex [GO:1990904];ribosome [GO:0005840]	GTP binding [GO:0005525];GTPase activity [GO:0003924];ribosome binding [GO:0043022];translation elongation factor activity [GO:0003746]	45	0	28.492	18	40.1	39.8	40.2	39	F4JB05	F4JB05	At3g12915	817	MGH6.2	Ribosomal protein S5/Elongation factor G/III/V family protein
254175758361816	257120628356934	254782466888428	258057022094727	signal transduction [GO:0007165]	cytosol [GO:0005829];nucleus [GO:0005634];protein phosphatase type 2A complex [GO:0000159]	protein phosphatase regulator activity [GO:0019888]	9	0	6.4985	19	10.2	7.2	10	5.1	F4JBC4	F4JBC4	At3g26020	818	At3g26020	Serine/threonine protein phosphatase 2A regulatory subunit
286848526000977	287427177429199	284434394836426	284441909790039		chloroplast [GO:0009507]		12	0	134.06	179	33	30.6	33.3	37.1	F4JBU0	F4JBU0	At3g60440	820	At3g60440	Phosphoglycerate mutase family protein
253507709503174	244181537628174	NaN	244333896636963			3-hydroxyisobutyryl-CoA hydrolase activity [GO:0003860];peptidase activity [GO:0008233]	6	0	13.29	18	6.6	6.6	0	6.6	F4JBV0	F4JBV0	At3g60510	821	At3g60510	ATP-dependent caseinolytic (Clp) protease/crotonase family protein
309312858581543	308746700286865	306851196289063	300451812744141	DNA repair [GO:0006281];proteasomal ubiquitin-independent protein catabolic process [GO:0010499]	cytosol [GO:0005829];nucleus [GO:0005634];proteasome complex [GO:0000502]	lysine-acetylated histone binding [GO:0070577];peptidase activator activity [GO:0016504];proteasome binding [GO:0070628]	59	0	199.89	263	23.9	26	25.7	28	F4JC97	F4JC97	At3g13330	822	PA200	Proteasome activator subunit 4
290652236938477	284502601623535	285065784454346	286328411102295			ATP binding [GO:0005524];hydrolase activity [GO:0016787]	29	0	67.805	86	24.3	26.1	23.5	25.5	F4JCC9	F4JCC9	At3g19740	823	At3g19740	P-loop containing nucleoside triphosphate hydrolases superfamily protein
265258483886719	270091323852539	267026615142822	266750564575195	endosomal transport [GO:0016197]			9	0	17.529	30	7.8	8	8	9.4	F4JCE9	F4JCE9	At3g19870	824	At3g19870	AP-5 complex subunit beta-like protein
225350456237793	248192882537842	232125549316406	22551944732666	arabinogalactan protein metabolic process [GO:0010405];carbohydrate metabolic process [GO:0005975]	cell wall [GO:0005618]	hydrolase activity, hydrolyzing O-glycosyl compounds [GO:0004553];polysaccharide binding [GO:0030247];raffinose alpha-galactosidase activity [GO:0052692]	12	0	20.702	98	1.5	6	2.9	1.5	F4JCI4	F4JCI4	At3g26380	825	At3g26380	Alpha-galactosidase
269716930389404	286569690704346	283403644561768	282607822418213				18	0	43.523	64	10.2	11.1	11.1	9.7	F4JCM5	F4JCM5	At3g33530	826	At3g33530	Transducin family protein / WD-40 repeat family protein
250520038604736	257397727966309	247270755767822	265236511230469	protein deubiquitination [GO:0016579]		thiol-dependent ubiquitinyl hydrolase activity [GO:0036459]	5	0	5.2661	9	3.2	2.5	2.7	2.7	F4JCR2	F4JCR2	At3g47910	828	At3g47910	Ubiquitin carboxyl-terminal hydrolase-related protein
266611213684082	268936538696289	265864906311035	269029979705811	miRNA mediated inhibition of translation [GO:0035278]	nucleus [GO:0005634];P-body [GO:0000932]	chromatin binding [GO:0003682]	7	0	11.504	17	4.5	5.3	6.9	6.9	F4JCS8	F4JCS8	At3g48050	829	SUO	Protein SUO
273296279907227	276899909973145	277190132141113	277164649963379	isopentenyl diphosphate biosynthetic process, mevalonate pathway [GO:0019287];sterol biosynthetic process [GO:0016126]	cytosol [GO:0005829];peroxisome [GO:0005777]	ATP binding [GO:0005524];diphosphomevalonate decarboxylase activity [GO:0004163]	23	0	38.264	52	39.1	38.2	57.8	53.2	F4JCU3	F4JCU3	At3g54250	830	MVD2	Diphosphomevalonate decarboxylase MVD2, peroxisomal
248564281463623	252419452667236	2445041847229	245513916015625				4	0	13.136	7	3.5	3.5	5.7	3.5	F4JDY2	F4JDY2	At3g48380	833	At3g48380	Peptidase C78, ubiquitin fold modifier-specific peptidase 1/ 2
275135974884033	269215030670166	270079574584961	27154411315918	vacuole organization [GO:0007033];vesicle docking involved in exocytosis [GO:0006904]	cytosol [GO:0005829];plant-type vacuole membrane [GO:0009705]		10	0	10.172	29	13.3	16.1	16.1	12	F4JE40	F4JE40	At3g54860	834	ATVPS33	Sec1/munc18-like (SM) proteins superfamily
NaN	258964519500732	NaN	260108833312988		secretory vesicle [GO:0099503];vacuole [GO:0005773]		5	0	6.5578	26	4.1	8.9	4.1	8.9	F4JEG0	F4JEG0	At3g07460	835	At3g07460	Uncharacterized protein
266948471069336	270908336639404	265622367858887	263364200592041			hydrolase activity [GO:0016787]	16	0	196.04	158	30.5	33.7	19	24.4	F4JEJ3	F4JEJ3	At3g13800	836	At3g13800	Metallo-hydrolase/oxidoreductase superfamily protein
344636192321777	344202880859375	345279922485352	344629516601563			ATP binding [GO:0005524];helicase activity [GO:0004386];translation initiation factor activity [GO:0003743]	52	0	323.31	1226	79.4	80.6	80.6	76.9	F4JEL5	F4JEL5	At3g13920	837	EIF4A1	Eukaryotic translation initiation factor 4A1
275045337677002	273005981445313	270505104064941	270410327911377				10	0	39.892	51	20.4	27.1	27.9	27.9	F4JET6	F4JET6	At3g20810	838	JMJD5	2-oxoglutarate (2OG) and Fe(II)-dependent oxygenase superfamily protein
244882431030273	243762359619141	243176898956299	242454681396484	cellular response to DNA damage stimulus [GO:0006974];DNA repair [GO:0006281];DNA-dependent DNA replication [GO:0006261];mitotic cell cycle [GO:0000278];positive regulation of histone H3-K27 methylation [GO:0061087]	nuclear replication fork [GO:0043596];nucleus [GO:0005634];replication fork protection complex [GO:0031298]	chromatin binding [GO:0003682]	2	0	4.9502	7	2.7	1.4	2.7	2.7	F4JF14	F4JF14	At3g42660	839	At3g42660	Transducin family protein / WD-40 repeat family protein
289150466918945	291257591247559	287256259918213	290260677337646	activation of GTPase activity [GO:0090630];intracellular protein transport [GO:0006886]	cytosol [GO:0005829]	GTPase activator activity [GO:0005096];Rab GTPase binding [GO:0017137]	18	0	48.433	52	23.1	21.4	23.1	19.7	F4JF82	F4JF82	At3g55020	840	At3g55020	Ypt/Rab-GAP domain of gyp1p superfamily protein
259608898162842	262915458679199	259772071838379	259503593444824	cold acclimation [GO:0009631];regulation of TOR signaling [GO:0032006];tRNA methylation [GO:0030488]	cytosol [GO:0005829]		10	0	5.4694	15	3.9	3.4	2.9	2.4	F4JFA0	F4JFA0	At3g55160	841	At3g55160	Thyroid adenoma-associated-like protein
239758758544922	241181488037109	240654602050781	240896625518799			mRNA binding [GO:0003729];nucleotidyltransferase activity [GO:0016779]	3	0.00057143	2.6843	4	1.7	1.7	2.6	1.7	F4JFF2	F4JFF2	At3g61690	843	At3g61690	Nucleotidyltransferase
324071006774902	324734153747559	323472061157227	323551292419434	protein folding [GO:0006457]	cell wall [GO:0005618];chloroplast stroma [GO:0009570];cytosol [GO:0005829];mitochondrion [GO:0005739]	ATP binding [GO:0005524];unfolded protein binding [GO:0051082]	76	0	323.31	437	69.3	67.8	70	67.5	F4JFN3	F4JFN3	At3g07770	845	HSP90-6	Heat shock protein 90-6, mitochondrial
281348667144775	267353115081787	26496603012085	26919116973877	regulation of RNA metabolic process [GO:0051252]	nucleus [GO:0005634];ribonucleoprotein complex [GO:1990904]	mRNA binding [GO:0003729];RNA binding [GO:0003723]	7	0	20.697	17	18.2	17	18.2	17	F4JFN7	F4JFN7	At3g07810	846	At3g07810	RNA-binding (RRM/RBD/RNP motifs) family protein
245173721313477	24727388381958	246716327667236	245599346160889				5	0	11.482	13	4.2	4.2	4.2	3.9	F4JFW6	F4JFW6	At4g08180	847	ORP1C	OSBP(Oxysterol binding protein)-related protein 1C
277881813049316	2770530128479	273990116119385	280887126922607	positive regulation of chaperone-mediated protein folding [GO:1903646];posttranslational protein targeting to endoplasmic reticulum membrane [GO:0006620];ubiquitin-dependent ERAD pathway [GO:0030433]	cytosol [GO:0005829];membrane [GO:0016020];TRC complex [GO:0072380]	molecular adaptor activity [GO:0060090]	11	0	28.833	34	23.4	29.3	17.8	27.6	F4JG03	F4JG03	At4g08320	848	TPR8	Tetratricopeptide repeat (TPR)-like superfamily protein
25686803817749	259912700653076	255507469177246	254455337524414	xylan catabolic process [GO:0045493]		endo-1,4-beta-xylanase activity [GO:0031176]	5	0	3.2637	27	5.7	5.7	3.5	3.5	F4JG10	F4JG10	At4g08160	849	XYN3	Endo-1,4-beta-xylanase 3
298593463897705	300063781738281	297235774993896	299693908691406	lipid metabolic process [GO:0006629]		aspartic-type endopeptidase activity [GO:0004190]	5	0	4.5883	11	6.3	7.5	11.9	4.4	F4JGD2	F4JGD2	At4g04460	850	At4g04460	Saposin-like aspartyl protease family protein
275894947052002	276495189666748	27684383392334	277612285614014		extrinsic component of mitochondrial inner membrane [GO:0031314];mitochondrion [GO:0005739]	alternative oxidase activity [GO:0009916];calcium ion binding [GO:0005509];NADH dehydrogenase activity [GO:0003954]	14	0	61.015	28	22.8	19.5	23.4	22.1	F4JGL5	F4JGL5	At4g05020	852	NDB2	NAD(P)H dehydrogenase B2
274076271057129	272980651855469	27202938079834	271783561706543	embryo development ending in seed dormancy [GO:0009793];fructose 6-phosphate metabolic process [GO:0006002];photosynthesis [GO:0015979];response to glucose [GO:0009749]	cytosol [GO:0005829]	6-phosphofructokinase activity [GO:0003872];ATP binding [GO:0005524];diphosphate-fructose-6-phosphate 1-phosphotransferase activity [GO:0047334];metal ion binding [GO:0046872];phosphofructokinase activity [GO:0008443]	30	0	46.116	92	29	29.9	26	23.9	F4JGR5	F4JGR5	At4g04040	853	PFP-BETA2	Pyrophosphate--fructose 6-phosphate 1-phosphotransferase subunit beta 2
295329685211182	301825771331787	302079257965088	30485294342041		cytosol [GO:0005829]		33	0	46.216	126	25.3	32	31.6	33.3	F4JH69	F4JH69	At4g02030	854	UNH	Vps51/Vps67 family (Components of vesicular transport) protein
247057762145996	244086627960205	243729190826416	250172481536865	acyl-CoA metabolic process [GO:0006637];fatty acid catabolic process [GO:0009062]		acyl-CoA hydrolase activity [GO:0047617]	6	0	11.131	53	6.6	4.3	2	4.3	F4JHC9	F4JHC9	At4g00520	855	At4g00520	Acyl-CoA thioesterase family protein
247337608337402	25136531829834	25198429107666	24985071182251				4	0	4.121	18	10.6	11.5	10.6	10.6	F4JHD7	F4JHD7	At4g00560	856	At4g00560	NAD(P)-binding Rossmann-fold superfamily protein
292446098327637	294051322937012	298982181549072	290536708831787	acceptance of pollen [GO:0060321];exocytosis [GO:0006887];Golgi to plasma membrane transport [GO:0006893];pollen germination [GO:0009846];pollen tube growth [GO:0009860];vesicle docking involved in exocytosis [GO:0006904]	cell wall [GO:0005618];cytoskeleton [GO:0005856];cytosol [GO:0005829];exocyst [GO:0000145];extracellular exosome [GO:0070062];membrane [GO:0016020];phragmoplast [GO:0009524];plasma membrane [GO:0005886];plasmodesma [GO:0009506]		27	0	79.407	94	28.6	32.7	29.2	35.3	F4JHH5	F4JHH5	At4g02350	857	SEC15B	Exocyst complex component SEC15B
320915031433105	321351928710938	320754928588867	320827751159668				28	0	323.31	509	55.4	55.4	55.4	55.4	F4JHJ0	F4JHJ0	At4g02450	859	At4g02450	HSP20-like chaperones superfamily protein
261972312927246	266028614044189	264701690673828	265783081054688	intracellular protein transport [GO:0006886];pollen development [GO:0009555];vesicle-mediated transport [GO:0016192]			9	0	12.428	27	3.9	3.9	3.9	3.2	F4JHM9	F4JHM9	At4g00800	860	SETH5	Transducin family protein / WD-40 repeat family protein
2830029296875	284618587493896	280691738128662	283332595825195	biosynthetic process [GO:0009058]	cytosol [GO:0005829]	catalytic activity [GO:0003824]	12	0	48.673	103	29.4	22	29.4	29.4	F4JHW1	F4JHW1	At4g02860	861	At4g02860	Phenazine biosynthesis PhzC/PhzF protein
241898612976074	24469051361084	237394390106201	238023281097412		cytoplasm [GO:0005737];nucleus [GO:0005634]		1	0.00019186	2.8124	7	3.7	3.7	3.7	3.7	F4JI18	F4JI18	At4g01390	863	At4g01390	TRAF-like family protein
285309982299805	287367000579834	285583362579346	284511661529541		chloroplast [GO:0009507]	catalytic activity [GO:0003824]	40	0	287.22	360	18.1	30.2	24.9	28	F4JI63	F4JI63	At4g03200	864	At4g03200	Catalytics
257822685241699	255420627593994	254384746551514	256598434448242		endoplasmic reticulum [GO:0005783];integral component of membrane [GO:0016021]	protein disulfide isomerase activity [GO:0003756]	6	0.00094661	2.5813	9	8.1	5.8	7.7	10	F4JIR2	F4JIR2	At4g27080	865	PDIL5-4	PDI-like 5-4
246201972961426	244149971008301	243546752929688	246696872711182	peroxisome fission [GO:0016559];regulation of peroxisome size [GO:0044375]	chloroplast [GO:0009507];chloroplast envelope [GO:0009941];cytosol [GO:0005829];membrane [GO:0016020];mitochondrion [GO:0005739];peroxisome [GO:0005777];plasma membrane [GO:0005886]	GTP binding [GO:0005525];GTPase activity [GO:0003924];phosphatidylinositol binding [GO:0035091]	59	0.0013118	2.3907	6	65.3	65.1	65.3	66	F4JJ15	F4JJ15	At4g33650	866	DRP3A	Dynamin-related protein 3A
227559299468994	226271171569824	223888473510742	222600612640381	RNA methylation [GO:0001510]		methyltransferase activity [GO:0008168];RNA binding [GO:0003723];tRNA (cytosine-5-)-methyltransferase activity [GO:0016428]	13	0	4.1644	4	9.5	8.7	8.8	8.7	F4JJ52	F4JJ52	At4g40000	867	At4g40000	S-adenosyl-L-methionine-dependent methyltransferases superfamily protein
257751007080078	259598731994629	260688457489014	257044315338135			DNA binding [GO:0003677];protein dimerization activity [GO:0046983]	7	0	16.583	24	6.8	8.9	5.2	5.2	F4JJC1	F4JJC1	At4g15020	868	At4g15020	HAT transposon superfamily
246548538208008	247215061187744	247073574066162	248615016937256	DNA catabolic process [GO:0006308];RNA phosphodiester bond hydrolysis, endonucleolytic [GO:0090502]		endonuclease activity [GO:0004519];endoribonuclease activity [GO:0004521];metal ion binding [GO:0046872];nucleic acid binding [GO:0003676];single-stranded DNA endodeoxyribonuclease activity [GO:0000014]	5	0	4.6509	19	14.4	9.4	9.4	9.4	F4JJL0	F4JJL0	At4g21585	869	ENDO4	Endonuclease 4
293269519805908	294927997589111	296643981933594	292869205474854	DNA catabolic process [GO:0006308];RNA phosphodiester bond hydrolysis, endonucleolytic [GO:0090502]		endonuclease activity [GO:0004519];endoribonuclease activity [GO:0004521];metal ion binding [GO:0046872];nucleic acid binding [GO:0003676];single-stranded DNA endodeoxyribonuclease activity [GO:0000014];T/G mismatch-specific endonuclease activity [GO:0043765]	12	0	52.349	49	39.5	45.6	38.2	34.1	F4JJL3	F4JJL3	At4g21600	870	ENDO5	Endonuclease 5
288956489562988	291805152893066	288649635314941	28880578994751	intracellular protein transport [GO:0006886]			17	0	133.83	94	46.5	53.5	51.3	48.7	F4JJR0	F4JJR0	At4g27690	873	VPS26B	Vacuolar protein sorting 26B
277801914215088	280993881225586	26514591217041	275953407287598	tRNA aminoacylation for protein translation [GO:0006418]	chloroplast [GO:0009507];cytosol [GO:0005829];mitochondrion [GO:0005739]	aspartate-tRNA ligase activity [GO:0004815];ATP binding [GO:0005524];DNA binding [GO:0003677];metal ion binding [GO:0046872]	28	0	84.518	248	14.9	16.1	8.1	18.2	F4JJT9	F4JJT9	At4g33760	874	At4g33760	Aspartate--tRNA ligase, chloroplastic/mitochondrial
263162746429443	235359954833984	262067241668701	264082584381104		chloroplast [GO:0009507];chloroplast stroma [GO:0009570]		11	0	24.381	51	6.9	2.6	4.4	8.2	F4JJY7	F4JJY7	At4g34090	875	At4g34090	Cyclin delta-3
283074760437012	283060436248779	281604347229004	281860771179199		cytosol [GO:0005829]	2,3-bisphosphoglycerate-independent phosphoglycerate mutase activity [GO:0046537];metal ion binding [GO:0046872]	18	0	102.27	144	25	34.8	31.9	27.4	F4JK17	F4JK17	At4g09520	876	At4g09520	Cofactor-independent phosphoglycerate mutase
256785526275635	258015880584717	256821212768555	250174179077148	mRNA processing [GO:0006397];snoRNA processing [GO:0043144];tRNA 5'-leader removal [GO:0001682]	nucleus [GO:0005634]	metal ion binding [GO:0046872];ribonuclease P activity [GO:0004526]	6	0	48.032	23	5.4	5.4	8.5	10.4	F4JKB6	F4JKB6	At4g21900	877	PRORP3	Proteinaceous RNase P 3
245241451263428	246663856506348	NaN	246363296508789			ATP binding [GO:0005524]	1	0	5.1151	8	2.8	2.8	0	2.8	F4JKH5	F4JKH5	At4g28070	878	At4g28070	AFG1-like ATPase family protein
230245037078857	237237987518311	221930694580078	230597801208496	cell cycle [GO:0007049];multicellular organism development [GO:0007275];response to abscisic acid [GO:0009737]	cytoplasm [GO:0005737];plasma membrane [GO:0005886]		85	0	323.31	559	3.3	4.8	2.5	4.4	F4JKH6	F4JKH6	At4g28080	879	TSS	Protein TSS
278646106719971	274866180419922	263944721221924	273712749481201		chloroplast [GO:0009507];chloroplast stroma [GO:0009570];cytosol [GO:0005829]		21	0	209.43	234	32.9	25.3	15.2	31.8	F4JKZ9	F4JKZ9	At4g16060	880	At4g16060	Uncharacterized protein
309165573120117	308912086486816	310243263244629	310323619842529	NLS-bearing protein import into nucleus [GO:0006607]	cytosol [GO:0005829];host cell nucleus [GO:0042025];nuclear envelope [GO:0005635];nucleolus [GO:0005730];nucleus [GO:0005634];plasmodesma [GO:0009506]	nuclear import signal receptor activity [GO:0061608];nuclear localization sequence binding [GO:0008139]	41	0	323.31	428	65.4	74.2	63.9	62.8	F4JL11	F4JL11	At4g16143	881	IMPA2	Importin subunit alpha-2
240950679779053	247597427368164	242430725097656	234693622589111	chromatin organization [GO:0006325];flower development [GO:0009908];negative regulation of histone acetylation [GO:0035067];negative regulation of long-day photoperiodism, flowering [GO:0048579];post-embryonic development [GO:0009791];regulation of photoperiodism, flowering [GO:2000028];regulation of transcription, DNA-templated [GO:0006355];seed germination [GO:0009845]	nucleus [GO:0005634]	chromatin binding [GO:0003682];metal ion binding [GO:0046872];methylated histone binding [GO:0035064];transcription regulatory region sequence-specific DNA binding [GO:0000976]	3	0	5.59	17	10.3	10.3	10.3	10.3	F4JL28	F4JL28	At4g22140	882	EBS	Chromatin remodeling protein EBS
264771976470947	253818225860596	257046413421631	263648281097412				6	0	5.7697	42	10.3	12.8	7.3	8	F4JL78	F4JL78	At4g28300	883	At4g28300	Formin-like protein (DUF1421)
326126327514648	325672187805176	324287223815918	324401321411133	isoleucyl-tRNA aminoacylation [GO:0006428];response to cadmium ion [GO:0046686]	cytosol [GO:0005829]	aminoacyl-tRNA editing activity [GO:0002161];ATP binding [GO:0005524];isoleucine-tRNA ligase activity [GO:0004822];tRNA binding [GO:0000049]	109	0	323.31	1054	60.5	67.2	66.1	62.8	F4JLM5	F4JLM5	At4g10320	885	At4g10320	Isoleucine--tRNA ligase, cytoplasmic
318260459899902	319164848327637	319113864898682	319023208618164	cell redox homeostasis [GO:0045454];oxidation-reduction process [GO:0055114];response to arsenic-containing substance [GO:0046685]	chloroplast [GO:0009507];chloroplast envelope [GO:0009941];chloroplast stroma [GO:0009570];cytosol [GO:0005829]	dihydrolipoyl dehydrogenase activity [GO:0004148];flavin adenine dinucleotide binding [GO:0050660]	50	0	323.31	1028	68.8	68.8	65.8	67.4	F4JLP5	F4JLP5	At4g16155	886	LPD2	Dihydrolipoyl dehydrogenase 2, chloroplastic
271964797973633	264749717712402	274271030426025	27378734588623		cytosol [GO:0005829];endoplasmic reticulum [GO:0005783];integral component of membrane [GO:0016021];plasma membrane [GO:0005886]		3	0	7.2705	13	2.9	4.1	4.1	4.1	F4JLQ2	F4JLQ2	At4g16180	887	At4g16180	Transmembrane protein
270096664428711	273995819091797	270263328552246	270386295318604		peroxisome [GO:0005777]	dioxygenase activity [GO:0051213];metal ion binding [GO:0046872]	7	0	46.529	58	20.3	15.1	17.3	17.3	F4JLS2	F4JLS2	At4g16330	888	At4g16330	2-oxoglutarate (2OG) and Fe(II)-dependent oxygenase superfamily protein
248891582489014	250396327972412	251659164428711	255386333465576	actin filament organization [GO:0007015];actin filament-based movement [GO:0030048];vesicle transport along actin filament [GO:0030050]	actin cytoskeleton [GO:0015629];cytoplasm [GO:0005737];myosin complex [GO:0016459];vesicle [GO:0031982]	actin filament binding [GO:0051015];actin-dependent ATPase activity [GO:0030898];ATP binding [GO:0005524];calmodulin binding [GO:0005516];microfilament motor activity [GO:0000146];motor activity [GO:0003774]	10	0	8.1621	9	7.1	7.3	7.3	6.4	F4JM19	F4JM19	At4g28710	890	XI-H	Myosin-14
296802139282227	307095642089844	306346073150635	306382369995117	nucleoside metabolic process [GO:0009116]		catalytic activity [GO:0003824]	17	0	246.28	130	41.4	43.4	42.2	43.4	F4JM51	F4JM51	At4g28940	891	At4g28940	Phosphorylase superfamily protein
260671653747559	262862854003906	261487998962402	26176607131958			dioxygenase activity [GO:0051213]	7	0	26.402	79	7.8	11.2	14.3	14.3	F4JML2	F4JML2	At4g16770	892	At4g16770	2-oxoglutarate (2OG) and Fe(II)-dependent oxygenase superfamily protein
NaN	244295635223389	24279447555542	244200839996338	branched-chain amino acid catabolic process [GO:0009083];fatty acid beta-oxidation [GO:0006635]	cytosol [GO:0005829];mitochondrion [GO:0005739]	enoyl-CoA hydratase activity [GO:0004300];methylglutaconyl-CoA hydratase activity [GO:0004490];peptidase activity [GO:0008233]	4	0.00019231	2.8441	5	0	8.6	8.6	8.6	F4JML5	F4JML5	At4g16800	893	At4g16800	Probable enoyl-CoA hydratase 2, mitochondrial
246876850128174	245440979003906	244856662750244	244222679138184	protein transport [GO:0015031];regulation of ARF protein signal transduction [GO:0032012]	cytosol [GO:0005829];trans-Golgi network [GO:0005802];trans-Golgi network membrane [GO:0032588]	ARF guanyl-nucleotide exchange factor activity [GO:0005086]	8	0	3.0791	7	3.6	3.6	3.1	3.6	F4JN05	F4JN05	At4g35380	894	BIG4	Brefeldin A-inhibited guanine nucleotide-exchange protein 4
288071956634521	289580097198486	289847068786621	288821544647217	defense response to bacterium, incompatible interaction [GO:0009816];post-embryonic development [GO:0009791];protein folding [GO:0006457];protein targeting to chloroplast [GO:0045036];response to cadmium ion [GO:0046686];vegetative to reproductive phase transition of meristem [GO:0010228]	chloroplast [GO:0009507];cytoplasm [GO:0005737];integral component of chloroplast outer membrane [GO:0031359];nucleus [GO:0005634];plasma membrane [GO:0005886]		27	0	323.31	394	31.1	33.4	30	31.1	F4JN13	F4JN13	At4g35450	895	AKR2	Ankyrin repeat-containing protein 2
303339405059814	302839431762695	301793766021729	30064453125		cytosol [GO:0005829]	endoribonuclease activity [GO:0004521]	20	0	323.31	257	60.5	62.7	64.3	64.3	F4JNE1	F4JNE1	At4g17100	898	At4g17100	Poly(U)-specific endoribonuclease-B protein
245739822387695	244089221954346	244532470703125	245428009033203	protein retention in Golgi apparatus [GO:0045053];protein targeting to vacuole [GO:0006623]	cytosol [GO:0005829];extrinsic component of membrane [GO:0019898];Golgi apparatus [GO:0005794];plasmodesma [GO:0009506];vacuole [GO:0005773]		5	0.0043613	1.8912	13	0.5	0.3	0.5	0.5	F4JNE2	F4JNE2	At4g17140	899	At4g17140	Pleckstrin homology (PH) domain-containing protein
271489925384521	274836235046387	274279823303223	281478290557861			RNA binding [GO:0003723]	8	0	9.7853	20	13.4	15.4	26.4	18.9	F4JNU1	F4JNU1	At4g35785	901	At4g35785	RNA-binding (RRM/RBD/RNP motifs) family protein
NaN	292269248962402	296605606079102	303367099761963				5	0.0098418	1.4718	8	2.7	3.1	13.3	19.9	F4JP95	F4JP95	At4g17650	903	At4g17650	Polyketide cyclase / dehydrase and lipid transport protein
241460037231445	239039859771729	232257328033447	235321960449219	DNA repair [GO:0006281];regulation of transcription, DNA-templated [GO:0006355]	cytosol [GO:0005829];NuA4 histone acetyltransferase complex [GO:0035267];nucleus [GO:0005634];SAGA complex [GO:0000124];SAGA-type complex [GO:0070461]	ATP binding [GO:0005524];protein serine/threonine kinase activity [GO:0004674];transcription coregulator activity [GO:0003712]	14	0	4.3833	4	2.9	2.6	2.4	3.1	F4JPL2	F4JPL2	At4g36080	905	At4g36080	Phosphotransferases/inositol or phosphatidylinositol kinase
265081806182861	263805522918701	26126070022583	266489715576172		integral component of membrane [GO:0016021]		8	0	61.781	39	16.8	22.6	20.6	20.8	F4JPQ4	F4JPQ4	At4g36440	906	AP22.38	G-protein coupled receptor
263913288116455	266953792572021	262015552520752	264274883270264	vesicle-mediated transport [GO:0016192]	cytosol [GO:0005829];nucleus [GO:0005634]		8	0	25.238	15	14.5	17.4	14.9	14.5	F4JPR7	F4JPR7	At4g11740	907	PUX8	Plant UBX domain-containing protein 8
283829441070557	284029998779297	291566791534424	287468242645264	RNA processing [GO:0006396]		RNA binding [GO:0003723]	24	0	74.176	99	26.3	24.7	23.7	25.8	F4JQ75	F4JQ75	At4g24270	908	EMB140	EMBRYO DEFECTIVE 140
290375556945801	291680126190186	29113317489624	291561965942383	carbohydrate metabolic process [GO:0005975]	chloroplast [GO:0009507];cytosol [GO:0005829];plasma membrane [GO:0005886]	kinase activity [GO:0016301];phosphotransferase activity, alcohol group as acceptor [GO:0016773]	37	0	323.31	487	38	40.1	40.6	44.9	F4JQ90	F4JQ90	At4g30310	909	At4g30310	FGGY family of carbohydrate kinase
266988258361816	268480453491211	266293697357178	267100391387939	lipid metabolic process [GO:0006629]	plasma membrane [GO:0005886]	phosphoric diester hydrolase activity [GO:0008081]	13	0	113.28	158	14.5	12	8.3	17.2	F4JQJ7	F4JQJ7	At4g36945	911	At4g36945	PLC-like phosphodiesterases superfamily protein
255785083770752	250869121551514	253270092010498	247887535095215	activation of GTPase activity [GO:0090630];negative regulation of Rho protein signal transduction [GO:0035024];pollen germination [GO:0009846];pollen tube adhesion [GO:0009865];pollen tube development [GO:0048868];pollen tube growth [GO:0009860];positive regulation of GTPase activity [GO:0043547];regulation of growth [GO:0040008];signal transduction [GO:0007165]	apical part of cell [GO:0045177];apical plasma membrane [GO:0016324];cell cortex [GO:0005938];exocytic vesicle [GO:0070382];pollen tube [GO:0090406]	GTPase activator activity [GO:0005096];Rho GTPase binding [GO:0017048]	2	0.0095154	1.4989	8	2.9	2.9	2.9	2.9	F4JQZ3	F4JQZ3	At4g24580	913	REN1	Rho GTPase-activating protein REN1
275725364685059	276205177307129	274237422943115	276221256256104	protein localization to membrane [GO:0072657]	endosome [GO:0005768];endosome membrane [GO:0010008];Golgi apparatus [GO:0005794];Golgi membrane [GO:0000139];integral component of membrane [GO:0016021];membrane [GO:0016020];plasmodesma [GO:0009506];trans-Golgi network [GO:0005802];vacuolar membrane [GO:0005774];vacuole [GO:0005773]		10	0	92.788	36	9.2	12.7	14.1	13	F4JRE0	F4JRE0	At4g12650	914	TMN12	Transmembrane 9 superfamily member 12
232229518890381	229054927825928	227139568328857	225831604003906	mitochondrial respiratory chain complex I assembly [GO:0032981];NADH dehydrogenase complex assembly [GO:0010257]	chloroplast [GO:0009507];chloroplast stroma [GO:0009570];cytosol [GO:0005829];vacuole [GO:0005773]	unfolded protein binding [GO:0051082]	51	0	323.31	662	4.3	8.5	2.7	5.9	F4JRN8	F4JRN8	At4g18810	915	At4g18810	NAD(P)-binding Rossmann-fold superfamily protein
287105007171631	290960731506348	285216312408447	273839340209961	Golgi organization [GO:0007030];intra-Golgi vesicle-mediated transport [GO:0006891];protein transport [GO:0015031];regulation of exocyst localization [GO:0060178]	cytoplasmic vesicle [GO:0031410];Golgi membrane [GO:0000139];Golgi transport complex [GO:0017119];vacuole [GO:0005773]	protein homodimerization activity [GO:0042803]	24	0	182.34	88	20.2	26.6	27	23.9	F4JRR1	F4JRR1	At4g24840	916	COG2	Conserved oligomeric Golgi complex subunit 2
252544708251953	253052864074707	246990642547607	250861835479736		integral component of membrane [GO:0016021]		4	0	6.2619	19	7.4	7.4	5.5	5.5	F4JRY9	F4JRY9	At4g31340	917	At4g31340	Myosin heavy chain-like protein
251209182739258	NaN	24052417755127	25290246963501	defense response to bacterium [GO:0042742];defense response to bacterium, incompatible interaction [GO:0009816];negative regulation of defense response [GO:0031348];negative regulation of transcription, DNA-templated [GO:0045892]	cytoplasm [GO:0005737];endoplasmic reticulum [GO:0005783];integral component of membrane [GO:0016021];intracellular membrane-bounded organelle [GO:0043231];nucleus [GO:0005634];perinuclear region of cytoplasm [GO:0048471]		2	0	4.8339	1	0.9	1.3	2.2	2.2	F4JS25	F4JS25	At4g37460	918	SRFR1	Suppressor of RPS4-RLD 1
255772705078125	259236335754395	25916841506958	NaN		integral component of membrane [GO:0016021]	ATP binding [GO:0005524];ATPase activity [GO:0016887];ATPase-coupled transmembrane transporter activity [GO:0042626]	6	0	7.5798	25	1.5	1.5	1.5	0	F4JSM3	F4JSM3	At4g25450	920	ABCB28	Non-intrinsic ABC protein 8
283769969940186	279385967254639	275883502960205	27809741973877	protein transport [GO:0015031];regulation of ARF protein signal transduction [GO:0032012]	chloroplast [GO:0009507];cytosol [GO:0005829];membrane [GO:0016020];trans-Golgi network [GO:0005802]	ARF guanyl-nucleotide exchange factor activity [GO:0005086]	25	0	37.132	57	10.8	15.2	11.2	12.3	F4JSZ5	F4JSZ5	At4g38200	921	BIG1	Brefeldin A-inhibited guanine nucleotide-exchange protein 1
234630126953125	234648818969727	232026958465576	238301639556885			dioxygenase activity [GO:0051213]	1	0.0047127	1.8636	10	2.5	2.5	2.5	2.5	F4JT13	F4JT13	At4g13400	922	At4g13400	2-oxoglutarate (2OG) and Fe(II)-dependent oxygenase superfamily protein
290329933166504	291345729827881	289399127960205	290668411254883	Golgi to vacuole transport [GO:0006896];protein transport [GO:0015031];retrograde transport, endosome to Golgi [GO:0042147]	chloroplast [GO:0009507];cytosol [GO:0005829];GARP complex [GO:0000938];Golgi membrane [GO:0000139]	syntaxin binding [GO:0019905]	24	0	38.464	95	20.5	22.4	18.6	21.8	F4JT76	F4JT76	At4g19490	923	VPS54	Vacuolar protein sorting-associated protein 54, chloroplastic
285008926391602	NaN	286848526000977	290132923126221	mRNA cis splicing, via spliceosome [GO:0045292];regulation of alternative mRNA splicing, via spliceosome [GO:0000381]	nuclear speck [GO:0016607];nucleolus [GO:0005730];nucleus [GO:0005634]	RNA binding [GO:0003723]	4	0	29.369	22	3.3	0	1.6	4.9	F4JT92	F4JT92	At4g19610	924	At4g19610	Nucleotide/nucleic acid binding protein
274278240203857	273513603210449	274990692138672	27656286239624	enzyme-directed rRNA 2'-O-methylation [GO:0000453];maturation of 5.8S rRNA from tricistronic rRNA transcript (SSU-rRNA, 5.8S rRNA, LSU-rRNA) [GO:0000466];maturation of LSU-rRNA from tricistronic rRNA transcript (SSU-rRNA, 5.8S rRNA, LSU-rRNA) [GO:0000463];RNA methylation [GO:0001510];rRNA methylation [GO:0031167]	nucleolus [GO:0005730];preribosome, large subunit precursor [GO:0030687]	RNA methyltransferase activity [GO:0008173];rRNA (guanine) methyltransferase activity [GO:0016435];rRNA (uridine-2'-O-)-methyltransferase activity [GO:0008650]	10	0	24.767	30	9.3	10.4	10.4	10.4	F4JTD2	F4JTD2	At4g25730	925	At4g25730	Putative rRNA methyltransferase
291864547729492	294901237487793	292443828582764	293161144256592	dephosphorylation [GO:0016311];glycerol biosynthetic process [GO:0006114];riboflavin biosynthetic process [GO:0009231]	mitochondrion [GO:0005739]	glycerol-1-phosphatase activity [GO:0000121];glycerol-3-phosphatase activity [GO:0043136];magnesium ion binding [GO:0000287];phosphatase activity [GO:0016791]	23	0	172.78	128	51.7	46.6	55	54	F4JTE7	F4JTE7	At4g25840	926	GPP1	(DL)-glycerol-3-phosphatase 1, mitochondrial
276491756439209	279659824371338	279036293029785	281718826293945	mitotic sister chromatid cohesion [GO:0007064]			15	0	39.815	56	13.1	13.2	13.6	11.8	F4JTF2	F4JTF2	At4g31880	927	At4g31880	Transcriptional regulator
293169345855713	292561550140381	293859081268311	296520004272461		vacuole [GO:0005773]		26	0	134.19	121	27.7	29.2	34.5	34.5	F4JTI1	F4JTI1	At4g32070	928	PHOX4	Protein PHOX4
273455352783203	262347469329834	269035720825195	255858325958252	protein transport [GO:0015031]	cytoplasm [GO:0005737];cytosol [GO:0005829];endosome membrane [GO:0010008]	phosphatidylinositol binding [GO:0035091]	10	0	21.103	24	14.2	11.5	13.4	13.4	F4JTJ2	F4JTJ2	At4g32160	929	EREL1	PX domain-containing protein EREL1
246611213684082	253042068481445	252527751922607	249843330383301	synaptonemal complex assembly [GO:0007130]	chromosome [GO:0005694];nucleus [GO:0005634]		5	0	3.8705	10	4.2	2.6	4	1.6	F4JTJ9	F4JTJ9	At4g32200	930	ASY2	Meiosis-specific protein ASY2
320165748596191	320235328674316	320120544433594	319853248596191	cellular amino acid metabolic process [GO:0006520];response to zinc ion [GO:0010043]	endoplasmic reticulum [GO:0005783];Golgi apparatus [GO:0005794];plasma membrane [GO:0005886];secretory vesicle [GO:0099503];vacuole [GO:0005773]	aminoacylase activity [GO:0004046];metallopeptidase activity [GO:0008237]	43	0	323.31	864	80.1	78.8	80.1	80.1	F4JTK8	F4JTK8	At4g38220	931	AQI	Peptidase M20/M25/M40 family protein
244111232757568	247772083282471	248677825927734	249356212615967				5	0	3.6033	25	6.2	21.5	6.9	22.5	F4JTM0	F4JTM0	At4g38260	932	At4g38260	Transport/golgi organization-like protein (DUF833)
246382656097412	243111209869385	245771541595459	247109851837158	pollen tube development [GO:0048868];regulation of sphingolipid biosynthetic process [GO:0090153]	integral component of membrane [GO:0016021];vacuolar membrane [GO:0005774];vacuole [GO:0005773]	lipid transporter activity [GO:0005319]	1	0.0048904	1.8589	5	1.2	1.2	1.2	1.2	F4JTN1	F4JTN1	At4g38350	933	At4g38350	Patched family protein
291962699890137	301547260284424	297628440856934	296489200592041	cellular response to hypoxia [GO:0071456];chloroplast organization [GO:0009658]	cytosol [GO:0005829]	ATP binding [GO:0005524];protein kinase activity [GO:0004672];protein serine/threonine kinase activity [GO:0004674];protein serine/threonine/tyrosine kinase activity [GO:0004712]	22	0	58.915	73	27.8	35.3	34.3	33.6	F4JTP5	F4JTP5	At4g38470	934	STY46	Serine/threonine-protein kinase STY46
237265033721924	244874458312988	248761920928955	243671970367432				6	0	7.9797	9	5.1	10.3	5.1	5.1	F4JTS7	F4JTS7	At4g13730	935	At4g13730	Ypt/Rab-GAP domain of gyp1p superfamily protein
27203125	275073337554932	267588787078857	268778324127197	carbohydrate metabolic process [GO:0005975];chitin catabolic process [GO:0006032]	extracellular region [GO:0005576]	chitin binding [GO:0008061];chitinase activity [GO:0004568]	7	0	43.858	27	13.8	13.5	10.5	13.8	F4JTY4	F4JTY4	At4g19720	936	At4g19720	Glycosyl hydrolase family protein with chitinase insertion domain-containing protein
252527751922607	255614204406738	249232940673828	251928367614746	flower development [GO:0009908];mucilage extrusion from seed coat [GO:0080001]	nucleus [GO:0005634]	protein heterodimerization activity [GO:0046982]	5	0	5.9541	7	3	5.4	2.3	5.4	F4JUD2	F4JUD2	At4g32551	937	LUG	Transcriptional corepressor LEUNIG
3122607421875	312363758087158	311094245910645	312009868621826	COPII-coated vesicle cargo loading [GO:0090110];intracellular protein transport [GO:0006886]	COPII vesicle coat [GO:0030127];cytosol [GO:0005829];endoplasmic reticulum exit site [GO:0070971];endoplasmic reticulum membrane [GO:0005789];Golgi membrane [GO:0000139]	GTPase activator activity [GO:0005096];zinc ion binding [GO:0008270]	43	0	323.31	358	48.1	51	45	49.5	F4JUM1	F4JUM1	At4g14160	938	At4g14160	Protein transport protein SEC23
234954586029053	234679946899414	237184791564941	NaN	aerenchyma formation [GO:0010618];cell death [GO:0008219];plant-type hypersensitive response [GO:0009626];regulation of 1-aminocyclopropane-1-carboxylate metabolic process [GO:0010602];regulation of ethylene-activated signaling pathway [GO:0010104];regulation of hydrogen peroxide metabolic process [GO:0010310];response to hypoxia [GO:0001666];response to molecule of oomycetes origin [GO:0002240];…		DNA-binding transcription factor activity [GO:0003700]	1	0	3.4068	1	5.2	5.2	5.2	0	F4JUW0	F4JUW0	At4g20380	939	LSD1	LSD1 zinc finger family protein
262873420715332	262108535766602	265523452758789	26305477142334				7	0	10.189	14	9.5	7	5.9	9.3	F4JVM4	F4JVM4	At4g20720	941	At4g20720	Dentin sialophosphoprotein-like protein
348195495605469	348177871704102	347620849609375	348199310302734	proteolysis [GO:0006508]	chloroplast [GO:0009507];cytoplasm [GO:0005737];cytosol [GO:0005829];cytosolic ribosome [GO:0022626];vacuolar membrane [GO:0005774];vacuole [GO:0005773]	aminopeptidase activity [GO:0004177];serine-type endopeptidase activity [GO:0004252];tripeptidyl-peptidase activity [GO:0008240]	158	0	323.31	1794	74.9	78.1	78.9	79.5	F4JVN6	F4JVN6	At4g20850	942	TPP2	Tripeptidyl-peptidase 2
290136909484863	287987537384033	284604530334473	288716773986816	L-lysine catabolic process [GO:0019477];response to karrikin [GO:0080167]	cytoplasm [GO:0005737];cytosol [GO:0005829]	saccharopine dehydrogenase (NADP+, L-lysine-forming) activity [GO:0047130];saccharopine dehydrogenase activity [GO:0004753]	62	0	253.6	288	33.9	36.7	26.7	26.1	F4JVY8	F4JVY8	At4g33150	943	LKR	Lysine-ketoglutarate reductase/saccharopine dehydrogenase bifunctional enzyme
270024948120117	270636310577393	275692806243896	279952869415283	cinnamic acid biosynthetic process [GO:0009800];L-phenylalanine catabolic process [GO:0006559]	cytoplasm [GO:0005737]	phenylalanine ammonia-lyase activity [GO:0045548]	22	0	42.237	67	10.7	10.7	10.7	10.7	F4JW69	F4JW69	At5g04230	944	PAL3	Phenylalanine ammonia-lyase
289181213378906	292350063323975	299418163299561	285686645507813		CCR4-NOT complex [GO:0030014]		20	0	127.61	99	45.1	53.5	52.2	53.3	F4JWN4	F4JWN4	At5g18420	945	At5g18420	CCR4-NOT transcription complex subunit
264179611206055	264090194702148	262069301605225	264254722595215	mRNA splicing, via spliceosome [GO:0000398]	nuclear speck [GO:0016607];nucleolus [GO:0005730];plasmodesma [GO:0009506];plastid [GO:0009536];ribonucleoprotein complex [GO:1990904];U2-type catalytic step 2 spliceosome [GO:0071007];U4/U6 x U5 tri-snRNP complex [GO:0046540]	GTP binding [GO:0005525];GTPase activity [GO:0003924];U5 snRNA binding [GO:0030623]	29	0.0088261	1.5243	7	25.6	28.7	27.4	25.2	F4JWP9	F4JWP9	At5g25230	946	GFL	109 kDa U5 small nuclear ribonucleoprotein component GFL
241924228668213	240670204162598	241237621307373	23899751663208	ubiquitin-dependent ERAD pathway [GO:0030433]	BAT3 complex [GO:0071818]	misfolded protein binding [GO:0051787];polyubiquitin modification-dependent protein binding [GO:0031593]	1	0	3.7922	7	2.5	2.5	2.5	2.5	F4JWQ4	F4JWQ4	At5g25270	947	At5g25270	Ubiquitin-like superfamily protein
261526145935059	261616954803467	264673099517822	260927314758301	lipid metabolic process [GO:0006629]		phosphoric diester hydrolase activity [GO:0008081]	9	0	23.288	38	18.7	19.8	20.4	15.4	F4JWX3	F4JWX3	At5g41080	948	GDPD2	PLC-like phosphodiesterases superfamily protein
273466339111328	261831932067871	263741302490234	264969825744629		CCR4-NOT complex [GO:0030014]	RNA binding [GO:0003723];ubiquitin-protein transferase activity [GO:0004842]	3	0	7.3263	4	4.1	4.1	4.1	4.1	F4JXH8	F4JXH8	At5g60170	950	At5g60170	RNA binding (RRM/RBD/RNP motifs) family protein
281191177368164	26554573059082	262888736724854	263697109222412	microtubule-based movement [GO:0007018];trichome branching [GO:0010091]	cytoskeleton [GO:0005856];plasma membrane [GO:0005886]	ATP binding [GO:0005524];microtubule binding [GO:0008017];microtubule motor activity [GO:0003777];oxidoreductase activity [GO:0016491]	8	0	5.5901	18	4.2	5.8	5.8	5.1	F4JXM5	F4JXM5	At5g65930	951	ZWI	Kinesin-like calmodulin-binding protein (ZWICHEL)
285849514007568	28190746307373	287593555450439	290819244384766	Golgi to endosome transport [GO:0006895]	cytosol [GO:0005829];plastid [GO:0009536]		26	0	89.259	99	16.5	23.3	22.9	22.3	F4JXM9	F4JXM9	At5g65950	952	At5g65950	Trafficking protein particle complex subunit-like protein
296461410522461	298953895568848	292236595153809	292946529388428	intracellular protein transport [GO:0006886];vesicle-mediated transport [GO:0016192]	AP-4 adaptor complex [GO:0030124];clathrin adaptor complex [GO:0030131]	clathrin binding [GO:0030276]	30	0	164.79	149	35.4	31.1	30.6	33.6	F4JXV9	F4JXV9	At5g11490	953	At5g11490	Beta-adaptin-like protein
242584648132324	235248031616211	233299198150635	238995666503906		endoplasmic reticulum [GO:0005783];ER membrane protein complex [GO:0072546];Golgi apparatus [GO:0005794];plasma membrane [GO:0005886];vacuolar membrane [GO:0005774];vacuole [GO:0005773]		3	0.0013084	2.3484	3	2.6	1.6	1.6	1.6	F4JXW9	F4JXW9	At5g11560	954	At5g11560	Catalytics
243936862945557	241001300811768	242156391143799	NaN		integral component of membrane [GO:0016021]		4	0	3.2632	9	1.8	1.8	1.1	0	F4JXY5	F4JXY5	At5g11700	955	At5g11700	Ephrin type-B receptor
241411781311035	241730270385742	239028816223145	242947387695313	ATP-dependent chromatin remodeling [GO:0043044];nucleosome positioning [GO:0016584];positive regulation of cellular response to heat [GO:1900036]	nucleus [GO:0005634]	ATP binding [GO:0005524];DNA binding [GO:0003677];DNA-dependent ATPase activity [GO:0008094];nucleosome binding [GO:0031491]	24	0	5.0104	4	15.2	20.4	19.1	15.8	F4JY24	F4JY24	At5g18620	956	CHR17	ISWI chromatin-remodeling complex ATPase CHR17
302316913604736	304382724761963	312292881011963	311475868225098	formation of cytoplasmic translation initiation complex [GO:0001732];translational initiation [GO:0006413]	cytosol [GO:0005829];eukaryotic 43S preinitiation complex [GO:0016282];eukaryotic 48S preinitiation complex [GO:0033290];eukaryotic translation initiation factor 3 complex [GO:0005852];plasma membrane [GO:0005886];plasmodesma [GO:0009506];plastid [GO:0009536]	mRNA binding [GO:0003729];translation initiation factor activity [GO:0003743]	30	0	178.69	160	41.1	41.2	39.3	36.8	F4JY76	F4JY76	At5g25754	957	At5g25754	Eukaryotic translation initiation factor 3 subunit L
257751007080078	253230266571045	260042324066162	257467079162598		endosome membrane [GO:0010008];Golgi membrane [GO:0000139];integral component of membrane [GO:0016021]		5	0	5.1253	10	8.3	8.7	8.7	5.4	F4JYB8	F4JYB8	At5g35160	958	At5g35160	Transmembrane 9 superfamily member
262596683502197	263744449615479	260529975891113	258251972198486	embryo development ending in seed dormancy [GO:0009793];folic acid-containing compound biosynthetic process [GO:0009396];one-carbon metabolic process [GO:0006730];tetrahydrofolate biosynthetic process [GO:0046654]	cytoplasm [GO:0005737];cytosol [GO:0005829];mitochondrial matrix [GO:0005759];mitochondrion [GO:0005739]	ATP binding [GO:0005524];dihydrofolate synthase activity [GO:0008841];metal ion binding [GO:0046872];tetrahydrofolylpolyglutamate synthase activity [GO:0004326]	10	0	34.945	59	15.1	13.6	7.5	11.7	F4JYE9	F4JYE9	At5g41480	959	DHFS	Dihydrofolate synthetase
2858078956604	302896709442139	31192253112793	304366855621338	mitotic sister chromatid cohesion [GO:0007064]			54	0	181.32	229	28.4	27.3	27	29.5	F4JYL8	F4JYL8	At5g47690	960	At5g47690	Binding protein
282610054016113	280704040527344	272152118682861	280245895385742	N-glycan processing [GO:0006491];protein deglycosylation [GO:0006517]	cytoplasm [GO:0005737];cytosol [GO:0005829];vacuole [GO:0005773]	mannosyl-glycoprotein endo-beta-N-acetylglucosaminidase activity [GO:0033925]	12	0	15.384	46	11.8	12.6	16.8	19.1	F4JZC2	F4JZC2	At5g05460	963	ENGASE1	Cytosolic endo-beta-N-acetylglucosaminidase 1
256482582092285	254939022064209	257427577972412	258616199493408	mRNA splicing, via spliceosome [GO:0000398];spliceosomal complex assembly [GO:0000245]	catalytic step 2 spliceosome [GO:0071013];plastid [GO:0009536];post-mRNA release spliceosomal complex [GO:0071014];Prp19 complex [GO:0000974];U2-type catalytic step 2 spliceosome [GO:0071007]		7	0	19.622	20	7.7	9.9	6.4	9.9	F4JZX8	F4JZX8	At5g41770	965	At5g41770	Crooked neck protein, putative / cell cycle protein
309674682617188	306714344024658	307361030578613	308372554779053	abscisic acid-activated signaling pathway [GO:0009738];cellular response to abscisic acid stimulus [GO:0071215];positive regulation of abscisic acid-activated signaling pathway [GO:0009789];regulation of protein import into nucleus [GO:0042306];response to abscisic acid [GO:0009737];response to osmotic stress [GO:0006970]	cytoskeleton [GO:0005856];cytosol [GO:0005829];plasma membrane [GO:0005886];plastid [GO:0009536];vacuolar membrane [GO:0005774];vacuole [GO:0005773]	actin binding [GO:0003779]	65	0	316.69	214	35.6	40.1	38.5	39.9	F4JZY1	F4JZY1	At5g41790	966	CIP1	COP1-interactive protein 1
312231998443604	31321361541748	311586437225342	311768245697021		cytoplasm [GO:0005737];cytosol [GO:0005829];mitochondrion [GO:0005739];nucleus [GO:0005634];plastid [GO:0009536]	hydrolase activity [GO:0016787]	36	0	283.32	581	72.4	65.1	69.4	63.5	F4K000	F4K000	At5g41970	968	MJC20.7	Metal-dependent protein hydrolase
24698694229126	250351085662842	249589881896973	257289447784424	carbohydrate metabolic process [GO:0005975]		hydrolase activity, hydrolyzing O-glycosyl compounds [GO:0004553]	10	0	72.001	54	4	2.4	2.4	4	F4K020	F4K020	At5g42100	969	BG_PPAP	Beta-1,3-glucanase
305118274688721	301058692932129	30179615020752	301543636322021	cell plate assembly [GO:0000919];cytokinesis by cell plate formation [GO:0000911];early endosome to Golgi transport [GO:0034498];intra-Golgi vesicle-mediated transport [GO:0006891]	cytosol [GO:0005829];early endosome [GO:0005769];trans-Golgi network [GO:0005802];TRAPPII protein complex [GO:1990071]		39	0	176.52	288	28.8	31.9	30.3	31.4	F4K0C4	F4K0C4	At5g54440	971	TRS130	Trafficking protein particle complex II-specific subunit 130 homolog
237808666229248	240219135284424	241934757232666	242500305175781	regulation of translational fidelity [GO:0006450]	cytoplasm [GO:0005737]	double-stranded RNA binding [GO:0003725];nucleotidyltransferase activity [GO:0016779];tRNA binding [GO:0000049]	3	0	7.388	9	10.1	5.9	5.9	5.9	F4K0E6	F4K0E6	At5g60590	972	MUP24.1	DHBP synthase RibB-like alpha/beta domain-containing protein
29489185333252	294330673217773	293349208831787	294143962860107	isopentenyl diphosphate biosynthetic process, methylerythritol 4-phosphate pathway [GO:0019288];response to bacterium [GO:0009617];systemic acquired resistance, salicylic acid mediated signaling pathway [GO:0009862];terpenoid biosynthetic process [GO:0016114]	chloroplast [GO:0009507];chloroplast envelope [GO:0009941];chloroplast stroma [GO:0009570];plastid [GO:0009536]	4 iron, 4 sulfur cluster binding [GO:0051539];4-hydroxy-3-methylbut-2-en-1-yl diphosphate synthase activity [GO:0046429];iron ion binding [GO:0005506]	48	0	323.31	525	37.2	42.4	43.6	37.9	F4K0E8	F4K0E8	At5g60600	973	ISPG	4-hydroxy-3-methylbut-2-en-1-yl diphosphate synthase (ferredoxin), chloroplastic
NaN	230513401031494	221232891082764	239653434753418		chloroplast [GO:0009507]	nucleoside-triphosphate diphosphatase activity [GO:0047429]	10	0	49.93	78	0	15	4.8	7.2	F4K0M7	F4K0M7	At5g66550	974	At5g66550	Maf-like protein
272515125274658	275647087097168	273431644439697	272852439880371	methylation [GO:0032259];vesicle-mediated transport [GO:0016192]	integral component of membrane [GO:0016021]	methyltransferase activity [GO:0008168];nucleic acid binding [GO:0003676]	11	0	45.82	64	16.2	14.6	14.6	14.8	F4K0R0	F4K0R0	At5g05570	975	MOP10.11	Transducin family protein / WD-40 repeat family protein
243796100616455	243246421813965	244962520599365	242721309661865		cytosol [GO:0005829];plastid [GO:0009536]	transferase activity [GO:0016740]	1	0.00094411	2.5444	8	14.9	14.9	14.9	14.9	F4K0V9	F4K0V9	At5g12240	976	MXC9.20	Octanoyltransferase
268733787536621	272309589385986	270828380584717	272435436248779	cell differentiation [GO:0030154];dephosphorylation of RNA polymerase II C-terminal domain [GO:0070940]	cytoplasm [GO:0005737];cytosol [GO:0005829];nucleus [GO:0005634]	metal ion binding [GO:0046872];RNA polymerase core enzyme binding [GO:0043175];RNA polymerase II CTD heptapeptide repeat phosphatase activity [GO:0008420]	9	0	12.376	32	9.9	9	9.9	8.2	F4K1B1	F4K1B1	At5g26760	978	At5g26760	Putative RNA polymerase II subunit B1 CTD phosphatase RPAP2 homolog
238182163238525	235716114044189	236656818389893	253518829345703		chloroplast [GO:0009507];chloroplast envelope [GO:0009941];chloroplast stroma [GO:0009570]	hydrolase activity [GO:0016787]	11	0	19.485	61	2	2	1	4.6	F4K1G7	F4K1G7	At5g35970	979	MEE13.8	P-loop containing nucleoside triphosphate hydrolases superfamily protein
278720283508301	282190494537354	280212574005127	281257343292236			oxidoreductase activity [GO:0016491]	22	0	85.722	223	39.3	39.1	39.1	21.4	F4K1P8	F4K1P8	At5g48440	980	MJE7.7	FAD-dependent oxidoreductase family protein
277016048431396	276095695495605	279008693695068	286000633239746	mRNA destabilization [GO:0061157]	cytoplasm [GO:0005737]	mRNA binding [GO:0003729]	14	0	72.297	41	23	27.5	25.5	27.7	F4K1Z0	F4K1Z0	At5g61020	981	ECT3	YTH domain-containing protein ECT3
262388324737549	261732559204102	263037548065186	263372211456299	histone modification [GO:0016570];transcription elongation from RNA polymerase II promoter [GO:0006368]	Cdc73/Paf1 complex [GO:0016593]		5	0	23.954	13	9.1	9.1	9.1	9.1	F4K204	F4K204	At5g61150	982	VIP4	Leo1-like family protein
24608907699585	256766719818115	24955135345459	252716331481934				9	0	14.649	32	9.5	8.1	12.7	10.3	F4K250	F4K250	At5g66810	983	MUD21.5	Ran-binding protein in the microtubule-organising centre protein
305015182495117	306558265686035	305072975158691	305759658813477	folic acid-containing compound biosynthetic process [GO:0009396];lignin biosynthetic process [GO:0009809];one-carbon metabolic process [GO:0006730];quiescent center organization [GO:1904961];root development [GO:0048364];root hair elongation [GO:0048767];root meristem growth [GO:0010449];tetrahydrofolylpolyglutamate biosynthetic process [GO:0046901]	chloroplast [GO:0009507];cytoplasm [GO:0005737];cytosol [GO:0005829];mitochondrion [GO:0005739]	ATP binding [GO:0005524];metal ion binding [GO:0046872];tetrahydrofolylpolyglutamate synthase activity [GO:0004326]	34	0	305.1	383	58.1	56.9	59.4	58	F4K2A1;REV__Q9MB58	F4K2A1	At5g05980	985	FPGS1	Folylpolyglutamate synthase
270312843322754	264309196472168	267070140838623	266265888214111	defense response to fungus, incompatible interaction [GO:0009817];embryo development ending in seed dormancy [GO:0009793];gene expression [GO:0010467];mRNA splicing, via spliceosome [GO:0000398];positive regulation of protein-containing complex assembly [GO:0031334];positive regulation of RNA splicing [GO:0033120];primary miRNA processing [GO:0031053];RNA interference [GO:0016246];RNA splicing [G…	nucleus [GO:0005634];spliceosomal complex [GO:0005681]	ATP binding [GO:0005524];RNA binding [GO:0003723];RNA helicase activity [GO:0003724]	13	0	10.954	30	6.6	9.5	8.2	8.7	F4K2E9	F4K2E9	At5g13010	986	CUV	Pre-mRNA-splicing factor ATP-dependent RNA helicase DEAH7
310521945953369	310123195648193	310193634033203	310936450958252		chloroplast [GO:0009507];cytosol [GO:0005829];plastid [GO:0009536]	serine-type peptidase activity [GO:0008236]	62	0	323.31	860	55.3	49.9	48.2	55.6	F4K2Y3	F4K2Y3	At5g36210	987	MAB16.20	Alpha/beta-Hydrolases superfamily protein
276437511444092	276757965087891	275341567993164	276803646087646			nucleoside-triphosphate diphosphatase activity [GO:0047429]	16	0	32.916	97	43.2	61.2	54.4	57.8	F4K331	F4K331	At5g42770	988	MJB21.15	Maf-like protein
280086517333984	281625022888184	28009880065918	279950714111328		chloroplast [GO:0009507];chloroplast stroma [GO:0009570]	5'-nucleotidase activity [GO:0008253];metal ion binding [GO:0046872]	35	0	240.76	320	19.9	24.5	30.8	25.4	F4K3A9	F4K3A9	At5g48960	989	At5g48960	HAD-superfamily hydrolase, subfamily IG, 5'-nucleotidase
259732055664063	25708646774292	257636222839355	258015384674072	translation [GO:0006412]	nucleolus [GO:0005730]		4	0.0069333	1.5995	10	10.1	6.9	10.1	10.1	F4K3M1	F4K3M1	At5g61770	990	PPAN	PETER PAN-like protein
297180347442627	292093677520752	298936538696289	293197154998779			ATP binding [GO:0005524];ligase activity [GO:0016874];protein kinase activity [GO:0004672]	36	0	84.788	119	20.9	23	22.9	21.2	F4K3Z6	F4K3Z6	At5g13530	991	KEG	Protein kinasesubiquitin-protein ligase
248884143829346	244061985015869	238167533874512	249730739593506	protein stabilization [GO:0050821];response to cold [GO:0009409];rRNA processing [GO:0006364]	chloroplast [GO:0009507];ribonucleoprotein complex [GO:1990904]	GTP binding [GO:0005525];GTPase activity [GO:0003924];translation elongation factor activity [GO:0003746]	19	0	69.388	57	11.1	6.8	4.4	10.2	F4K410	F4K410	At5g13650	992	SVR3	Putative elongation factor TypA-like SVR3, chloroplastic
242770366668701	241607723236084	239600486755371	241410217285156				2	0	4.056	46	10.3	10.3	10.3	10.3	F4K464	F4K464	At5g20190	994	At5g20190	Tetratricopeptide repeat (TPR)-like superfamily protein
250136756896973	249378662109375	251234073638916	25186767578125	nuclear membrane organization [GO:0071763]	nuclear envelope [GO:0005635]		5	0	4.9608	14	4.9	5.9	4.9	3.1	F4K465	F4K465	At5g20200	995	At5g20200	Nucleoporin-like protein
305092811584473	305786666870117	303757553100586	30603199005127	cellular response to hypoxia [GO:0071456];response to cold [GO:0009409];response to karrikin [GO:0080167];response to oxidative stress [GO:0006979]	chloroplast [GO:0009507];cytosol [GO:0005829];plasmodesma [GO:0009506]	catalytic activity [GO:0003824];mRNA binding [GO:0003729]	55	0	282.51	314	38.2	38.3	44.7	35.3	F4K470	F4K470	At5g20250	996	DIN10	Raffinose synthase family protein
256559734344482	257546806335449	257802410125732	NaN				5	0	6.7584	5	4.9	5.2	6.1	2.2	F4K487	F4K487	At5g20360	997	PHOX3	Protein PHOX3
247375316619873	247828178405762	238402862548828	241942272186279	mRNA export from nucleus [GO:0006406];mRNA processing [GO:0006397];positive regulation of DNA-templated transcription, elongation [GO:0032786];RNA splicing [GO:0008380]	THO complex [GO:0000347];THO complex part of transcription export complex [GO:0000445]	mRNA binding [GO:0003729]	4	0.010012	1.4632	10	2	1.8	1	1.8	F4K4J0	F4K4J0	At5g42920	999	THO5B	THO complex subunit 5B
253225116729736	259536037445068	256746788024902	254658794403076	protein catabolic process [GO:0030163];proteolysis [GO:0006508]	endosome [GO:0005768];Golgi apparatus [GO:0005794];integral component of membrane [GO:0016021];trans-Golgi network [GO:0005802]	aspartic-type endopeptidase activity [GO:0004190]	3	0	7.5469	9	5.9	7.3	7.3	7.3	F4K4L3	F4K4L3	At5g43100	1000	MMG4.12	Eukaryotic aspartyl protease family protein
NaN	240786304473877	237250480651855	NaN	DNA repair [GO:0006281]	plasmodesma [GO:0009506]	DNA polymerase binding [GO:0070182]	4	0	3.6628	17	0	0.5	0.5	0	F4K4R1	F4K4R1	At5g49110	1001	At5g49110	Fanconi anemia group I-like protein
286210079193115	28737247467041	278228054046631	275187835693359	regulation of double-strand break repair [GO:2000779]	mitochondrion [GO:0005739];nucleus [GO:0005634];plastid [GO:0009536]	histone binding [GO:0042393]	14	0	27.127	56	19.5	19.4	14.1	20.8	F4K4Y5	F4K4Y5	At5g55660	1002	MDF20.10	DEK domain-containing chromatin associated protein
305358428955078	305377883911133	305307369232178	305467376708984	protein catabolic process [GO:0030163];proteolysis [GO:0006508]	cell wall [GO:0005618]	aspartic-type endopeptidase activity [GO:0004190]	27	0	78.707	304	42.4	36.3	41.3	39.1	F4K5B9	F4K5B9	At5g07030	1004	MOJ9.20	Eukaryotic aspartyl protease family protein
292001571655273	298736877441406	299078464508057	298951721191406	actin filament organization [GO:0007015];actin filament-based movement [GO:0030048];cell division [GO:0051301];fruit development [GO:0010154];Golgi localization [GO:0051645];gynoecium development [GO:0048467];leaf pavement cell development [GO:0090436];mitochondrion localization [GO:0051646];peroxisome localization [GO:0060151];post-embryonic development [GO:0009791];root hair cell tip growth [GO…	actin cytoskeleton [GO:0015629];cytoplasm [GO:0005737];myosin complex [GO:0016459];plasmodesma [GO:0009506];root hair tip [GO:0035619];transport vesicle [GO:0030133];vesicle [GO:0031982]	actin filament binding [GO:0051015];actin-dependent ATPase activity [GO:0030898];ATP binding [GO:0005524];calmodulin binding [GO:0005516];microfilament motor activity [GO:0000146];motor activity [GO:0003774]	65	0	205.6	223	32.1	32.7	30.4	32	F4K5J1	F4K5J1	At5g20490	1005	XI-K	Myosin-17
256558647155762	257359828948975	258289775848389	259391231536865			zinc ion binding [GO:0008270]	2	0	30.195	10	10.3	12.5	12.5	12.5	F4K5K1	F4K5K1	At5g20570	1006	RBX1	RING-box 1
NaN	NaN	245900650024414	245940017700195	auxin-activated signaling pathway [GO:0009734];regulation of transcription, DNA-templated [GO:0006355]	nucleus [GO:0005634]	DNA binding [GO:0003677]	2	0.0048931	1.8617	1	1.5	1.5	3	3	F4K5M5	F4K5M5	At5g20730	1007	NPH4	Auxin response factor
250694007873535	250847244262695	252562351226807	252353858947754	defense response to bacterium [GO:0042742];regulation of transcription, DNA-templated [GO:0006355]	cytoplasm [GO:0005737];nucleus [GO:0005634]		7	0.0001919	2.8139	9	11.7	11.9	12.2	12.2	F4K5T4	F4K5T4	At5g28040	1009	At5g28040	Probable transcription factor At5g28040
24629732131958	251790409088135	252822074890137	248965225219727	defense response [GO:0006952];defense response to fungus [GO:0050832];defense response to insect [GO:0002213];response to wounding [GO:0009611]		serine-type endopeptidase inhibitor activity [GO:0004867]	7	0	40.128	26	33.3	28.3	38.4	38.4	F4K627	F4K627	At5g43580	1011	UPI	Serine protease inhibitor, potato inhibitor I-type family protein
281433601379395	279081611633301	276208686828613	275724639892578		mitochondrion [GO:0005739];plastid [GO:0009536]	copper ion binding [GO:0005507];oxidoreductase activity [GO:0016491]	13	0	64.283	51	23.2	20.7	13.7	20.3	F4K658	F4K658	At5g49555	1012	At5g49555	FAD/NAD(P)-binding oxidoreductase family protein
285725727081299	286383056640625	283999481201172	284646263122559			hydrolase activity [GO:0016787]	22	0	101.23	163	25.5	31.3	22.6	25.9	F4K6N3	F4K6N3	At5g07360	1014	At5g07360	Amidase family protein
279994869232178	282881965637207	279467601776123	279530487060547		cell wall [GO:0005618];extracellular region [GO:0005576];plasmodesma [GO:0009506]	copper ion binding [GO:0005507];oxidoreductase activity [GO:0016491]	16	0	94.314	126	27.2	21.6	29.9	29.8	F4K6Z5	F4K6Z5	At5g21105	1015	At5g21105	Plant L-ascorbate oxidase
278326759338379	272063884735107	277368602752686	280883083343506			RNA binding [GO:0003723]	12	0	33.021	39	15.4	16.5	15.5	14.9	F4K703	F4K703	At5g21160	1016	LARP1a	LA RNA-binding protein
254406318664551	254050312042236	251619243621826	255493965148926	mitotic chromosome condensation [GO:0007076]	condensed chromosome [GO:0000793];condensin complex [GO:0000796];plasmodesma [GO:0009506]		4	0	8.3987	25	4.7	4.7	4.7	4.7	F4K790	F4K790	At5g37630	1017	EMB2656	ARM repeat superfamily protein
293263320922852	292747993469238	27476146697998	291097106933594	actin filament organization [GO:0007015];actin filament-based movement [GO:0030048];Golgi localization [GO:0051645];gynoecium development [GO:0048467];leaf pavement cell development [GO:0090436];mitochondrion localization [GO:0051646];peroxisome localization [GO:0060151];root hair elongation [GO:0048767];trichome morphogenesis [GO:0010090]	cytosol [GO:0005829];myosin complex [GO:0016459];peroxisome [GO:0005777]	actin binding [GO:0003779];ATP binding [GO:0005524];GTP-dependent protein binding [GO:0030742];motor activity [GO:0003774];Rab GTPase binding [GO:0017137]	31	0	101.76	89	16.2	18.3	19.4	20	F4K7C5	F4K7C5	At5g43900	1018	MYA2	Myosin 2
245619735717773	NaN	NaN	248811492919922			kinase activity [GO:0016301];phosphotransferase activity, alcohol group as acceptor [GO:0016773]	3	0	6.9459	9	6.6	0	0	2.2	F4K7C7	F4K7C7	At5g43910	1019	At5g43910	PfkB-like carbohydrate kinase family protein
259695663452148	265873489379883	265455131530762	262930030822754			tRNA methyltransferase activity [GO:0008175]	2	0	3.0251	11	37.7	37.7	37.7	37.7	F4K7Z6	F4K7Z6	At5g01230	1020	At5g01230	S-adenosyl-L-methionine-dependent methyltransferases superfamily protein
260749816894531	257759037017822	258882999420166	26551025390625	dephosphorylation of RNA polymerase II C-terminal domain [GO:0070940];developmental growth [GO:0048589];response to auxin [GO:0009733];response to osmotic stress [GO:0006970]		phosphatase activity [GO:0016791];RNA binding [GO:0003723];RNA polymerase II CTD heptapeptide repeat phosphatase activity [GO:0008420]	7	0	6.8518	19	5	6.6	6.6	6.6	F4K802	F4K802	At5g01270	1021	CPL2	Carboxyl-terminal domain (Ctd) phosphatase-like 2
230735740661621	231099967956543	223962631225586	22419132232666	negative regulation of gene expression, epigenetic [GO:0045814]	nucleus [GO:0005634];PRC1 complex [GO:0035102]		1	0.00019268	2.882	6	4.2	4.2	4.2	4.2	F4K8U4	F4K8U4	At5g44280	1022	RING1A	RING 1A
29429859161377	292896919250488	288351802825928	287515563964844	exocytosis [GO:0006887];protein transport [GO:0015031]	cytosol [GO:0005829];exocyst [GO:0000145];plasma membrane [GO:0005886]		13	0	19.333	39	17.4	18.7	12.7	10.5	F4K8Y6	F4K8Y6	At5g50380	1023	EXO70F1	Exocyst subunit Exo70 family protein
243876514434814	231684436798096	231083850860596	232958602905273	protein phosphorylation [GO:0006468]	integral component of membrane [GO:0016021];plasma membrane [GO:0005886]	ATP binding [GO:0005524];transmembrane receptor protein serine/threonine kinase activity [GO:0004675]	6	0	16.801	29	1.2	1.2	1.2	1.2	F4K946	F4K946	At5g56890	1025	At5g56890	Protein kinase superfamily protein
236675243377686	238936538696289	244637603759766	NaN			metal ion binding [GO:0046872];mRNA binding [GO:0003729]	2	0.0081402	1.5467	1	4	6.9	4	2.9	F4K9A6	F4K9A6	At5g63260	1026	MDC12.23	Zinc finger C-x8-C-x5-C-x3-H type family protein
287535343170166	281882019042969	28639928817749	287937412261963		cytoplasm [GO:0005737];cytosol [GO:0005829];nucleus [GO:0005634]	zinc ion binding [GO:0008270]	17	0	130.29	84	42.4	37.9	32.3	44.4	F4K9W6	F4K9W6	At5g22480	1027	MQJ16.2	ZPR1 zinc-finger domain protein
248577098846436	246776657104492	249415435791016	247756023406982				4	0	7.6881	15	13.6	9	13.9	8.3	F4KA19	F4KA19	At5g28830	1028	At5g28830	Calcium-binding EF hand family protein
259090766906738	258915710449219	260791797637939	263666305541992	glutamine metabolic process [GO:0006541]		hydrolase activity [GO:0016787];transferase activity [GO:0016740]	5	0	12.528	13	13.8	13.8	13.8	13.8	F4KA45	F4KA45	At5g38200	1029	MXA21.22	Class I glutamine amidotransferase-like superfamily protein
232744083404541	21203950881958	219575538635254	20194242477417	carbon fixation [GO:0015977];photorespiration [GO:0009853];photosynthesis [GO:0015979]	chloroplast [GO:0009507]	monooxygenase activity [GO:0004497];ribulose-bisphosphate carboxylase activity [GO:0016984]	26	0	323.31	378	48.9	39.7	36.2	27.6	F4KA76	F4KA76	At5g38410	1031	RBCS3B	Ribulose bisphosphate carboxylase small chain
316545886993408	315135231018066	316116638183594	317663154602051	DNA replication initiation [GO:0006270];DNA unwinding involved in DNA replication [GO:0006268];double-strand break repair via break-induced replication [GO:0000727];mitotic DNA replication [GO:1902969];pre-replicative complex assembly involved in nuclear cell cycle DNA replication [GO:0006267]	MCM complex [GO:0042555];nucleus [GO:0005634];THO complex [GO:0000347]	ATP binding [GO:0005524];DNA helicase activity [GO:0003678];DNA replication origin binding [GO:0003688];metal ion binding [GO:0046872];single-stranded DNA binding [GO:0003697]	14	0	19.514	48	10.5	13.5	12.6	15.5	F4KAB8	F4KAB8	At5g44635	1033	MCM6	DNA replication licensing factor MCM6
284572467803955	289432430267334	283780307769775	282313251495361	cell morphogenesis [GO:0000902]	cell cortex [GO:0005938];plasma membrane [GO:0005886];site of polarized growth [GO:0030427]		16	0	30.506	57	5.9	6.3	7.2	5.6	F4KB73	F4KB73	At5g15680	1036	At5g15680	ARM repeat superfamily protein
283338985443115	286035346984863	286373043060303	288229885101318	fatty acid metabolic process [GO:0006631]	peroxisome [GO:0005777]	ligase activity [GO:0016874]	29	0	142.02	157	31.3	26.5	27.9	28.4	F4KBF3	F4KBF3	At5g23050	1037	AAE17	Probable acyl-activating enzyme 17, peroxisomal
249323806762695	240756969451904	NaN	NaN	tetrahydrobiopterin biosynthetic process [GO:0006729]		4-alpha-hydroxytetrahydrobiopterin dehydratase activity [GO:0008124]	10	0	135.17	103	7.8	6.7	0	0	F4KBV0	F4KBV0	At5g51110	1039	MWD22.5	Transcriptional coactivator/pterin dehydratase
246526126861572	244553184509277	244083385467529	244195690155029	DNA replication [GO:0006260]	nucleus [GO:0005634]	4 iron, 4 sulfur cluster binding [GO:0051539];DNA binding [GO:0003677];DNA-directed DNA polymerase activity [GO:0003887];metal ion binding [GO:0046872];nucleotide binding [GO:0000166]	5	0	6.1495	9	2.1	2.1	2.7	3.6	F4KC69	F4KC69	At5g63960	1040	EMBRYO DEFECTIVE 2780	DNA polymerase
270374774932861	275833377838135	277491912841797	274948024749756	defense response to fungus [GO:0050832];protein ubiquitination [GO:0016567];regulation of lipid catabolic process [GO:0050994];regulation of seed germination [GO:0010029];response to abscisic acid [GO:0009737];ubiquitin-dependent protein catabolic process [GO:0006511];ubiquitin-dependent protein catabolic process via the N-end rule pathway [GO:0071596]	cytoplasm [GO:0005737];ubiquitin ligase complex [GO:0000151]	ubiquitin protein ligase activity [GO:0061630];ubiquitin-protein transferase activity [GO:0004842];zinc ion binding [GO:0008270]	14	0	11.326	41	3	3.7	5.6	5.5	F4KCC2	F4KCC2	At5g02310	1041	PRT6	E3 ubiquitin-protein ligase PRT6
255987796783447	249972705841064	251680221557617	247150249481201			oxidoreductase activity, acting on the aldehyde or oxo group of donors, disulfide as acceptor [GO:0016624]	4	0	10.125	9	7.7	7.7	7.2	5.7	F4KCJ8	F4KCJ8	At5g09300	1042	At5g09300	Thiamin diphosphate-binding fold (THDP-binding) superfamily protein
246115550994873	247760543823242	244607028961182	243942756652832		U5 snRNP [GO:0005682]		2	0	7.6761	11	7.4	7.4	3.7	7.4	F4KCL2	F4KCL2	At5g09390	1043	At5g09390	CD2-binding protein-like protein
291721458435059	291901817321777	292591667175293	28810998916626				34	0	84.316	121	20.1	23.7	24	22.7	F4KCQ9	F4KCQ9	At5g16280	1044	At5g16280	Tetratricopeptide repeat (TPR)-like superfamily protein
238965225219727	23655345916748	232399005889893	239157028198242		plasma membrane [GO:0005886]		1	0.0071073	1.5844	10	2.9	2.9	2.9	2.9	F4KCX6	F4KCX6	At5g23510	1045	MQM1.23	Uncharacterized protein
248690071105957	238970756530762	240410118103027	239561538696289		apoplast [GO:0048046];cell wall [GO:0005618]	manganese ion binding [GO:0030145];nutrient reservoir activity [GO:0045735]	3	0	8.2068	38	13	13	13	13	F4KD16	F4KD16	At5g39160	1046	At5g39160	Germin-like protein
261540069580078	262951259613037	26114559173584	260993671417236			hydrolase activity [GO:0016787]	11	0	44.196	92	16.8	16.8	11.3	11.3	F4KDK1	F4KDK1	At5g58200	1047	MCK7.7	Calcineurin-like metallo-phosphoesterase superfamily protein
234976539611816	261237831115723	236503143310547	236932792663574	embryo development ending in seed dormancy [GO:0009793];tRNA aminoacylation for protein translation [GO:0006418];valyl-tRNA aminoacylation [GO:0006438]	chloroplast [GO:0009507];chloroplast stroma [GO:0009570];cytosol [GO:0005829];mitochondrion [GO:0005739]	aminoacyl-tRNA editing activity [GO:0002161];ATP binding [GO:0005524];valine-tRNA ligase activity [GO:0004832]	59	0	179.82	464	11.7	5	6.2	8.1	F4KE63	F4KE63	At5g16715	1048	EMB2247	Valine--tRNA ligase, chloroplastic/mitochondrial 2
260783252716064	259101066589355	260036106109619	25818826675415	cortical microtubule organization [GO:0043622];response to abscisic acid [GO:0009737]		kinase activity [GO:0016301];protein tyrosine phosphatase activity [GO:0004725];protein tyrosine/serine/threonine phosphatase activity [GO:0008138]	10	0	8.6876	26	9.2	7.6	6.8	8.4	F4KE96	F4KE96	At5g23720	1049	PHS1	Dual specificity protein phosphatase family protein
262996044158936	266611213684082	260897846221924	262203884124756	regulation of protein serine/threonine phosphatase activity [GO:0080163];regulation of signal transduction [GO:0009966]	nucleus [GO:0005634];plastid [GO:0009536]	protein phosphatase inhibitor activity [GO:0004864]	4	0	7.2208	14	31.4	20.3	20.3	20.3	F4KEU1	F4KEU1	At5g52200	1050	I-2	Phosphoprotein phosphatase inhibitor
247729377746582	248113231658936	253507709503174	249340915679932		cytosol [GO:0005829]	adenosine 5'-monophosphoramidase activity [GO:0043530];adenylylsulfatase activity [GO:0047627];bis(5'-adenosyl)-triphosphatase activity [GO:0047710];nucleotide binding [GO:0000166]	2	0	9.9386	2	18.9	18.9	26.1	18.9	F4KEV7	F4KEV7	At5g58240	1051	FHIT	Bifunctional bis(5'-adenosyl)-triphosphatase/adenylylsulfatase FHIT
280009384155273	276402378082275	282754211425781	283171291351318	intracellular signal transduction [GO:0035556];peptidyl-serine phosphorylation [GO:0018105]	cytosol [GO:0005829]	ATP binding [GO:0005524];kinase activity [GO:0016301];protein serine/threonine kinase activity [GO:0004674]	10	0	81.702	32	16.5	19.4	20	21.3	F4KFD4	F4KFD4	At5g09890	1052	MYH9.10	Non-specific serine/threonine protein kinase
279364624023438	279858207702637	279382038116455	279503803253174	thiamine biosynthetic process [GO:0009228]	cytosol [GO:0005829];mitochondrion [GO:0005739]	thiaminase activity [GO:0050334];thiamine phosphate phosphatase activity [GO:0042131]	19	0	47.515	138	28.2	29.7	29.5	29.5	F4KFT7	F4KFT7	At5g32470	1053	TH2	Bifunctional TH2 protein, mitochondrial
261229343414307	26933032989502	273309955596924	265655517578125			serine-type endopeptidase activity [GO:0004252]	23	0	122.51	187	9.4	5.3	5.3	5.3	F4KFV6	F4KFV6	At5g39830	1054	DEG8	Trypsin family protein with PDZ domain-containing protein
303387298583984	301211452484131	301968326568604	30190486907959		nucleolus [GO:0005730];plastid [GO:0009536]	GTP binding [GO:0005525];GTPase activity [GO:0003924]	58	0	257.86	401	41.7	44.5	43.3	40.9	F4KG14	F4KG14	At5g46070	1056	MCL19.12	Guanylate-binding family protein
248305988311768	248464679718018	249267826080322	245563125610352		integral component of membrane [GO:0016021]		2	0.00019201	2.8286	7	9.7	9.7	9.7	9.7	F4KG44	F4KG44	At5g52240	1057	MSBP1	Membrane steroid binding protein 1
270879039764404	277427825927734	273242301940918	270439567565918	auxin transport [GO:0060918];cell plate assembly [GO:0000919];developmental process [GO:0032502];exocytosis [GO:0006887];lateral root morphogenesis [GO:0010102];monopolar cell growth [GO:0042814];mucilage biosynthetic process involved in seed coat development [GO:0048354];plant-type cell wall biogenesis [GO:0009832];protein localization involved in auxin polar transport [GO:1901703];protein trans…	cell plate [GO:0009504];cytosol [GO:0005829];exocyst [GO:0000145];extracellular exosome [GO:0070062];nucleus [GO:0005634];plasma membrane [GO:0005886];plasmodesma [GO:0009506];pollen tube tip [GO:0090404]		12	0	29.697	29	15.5	18.1	16.7	16.7	F4KGM7	F4KGM7	At5g03540	1058	EXO70A1	Exocyst subunit Exo70 family protein
319524440765381	319175891876221	319710369110107	319088840484619	lytic vacuole organization [GO:0080171]	chloroplast [GO:0009507];cytosol [GO:0005829];plasma membrane [GO:0005886]	kinase activity [GO:0016301]	189	0	323.31	1399	50.3	56.5	55.6	56.2	F4KHD5	F4KHD5	At5g40450	1060	MPO12.160	A-kinase anchor-like protein
258222579956055	271262264251709	259203205108643	260535583496094		chloroplast thylakoid lumen [GO:0009543];thylakoid lumen [GO:0031977]	endopeptidase activity [GO:0004175];serine-type peptidase activity [GO:0008236]	24	0	88.135	124	2.5	3.9	2.5	2.5	F4KHG6	F4KHG6	At5g46390	1061	CTPA1	Carboxyl-terminal-processing peptidase 1, chloroplastic
259460792541504	263643951416016	261595020294189	261054954528809			ATP binding [GO:0005524];hydrolase activity [GO:0016787]	10	0	12.462	32	13.5	13.6	12.2	11.3	F4KHN5	F4KHN5	At5g52882	1062	At5g52882	P-loop containing nucleoside triphosphate hydrolases superfamily protein
280055503845215	292107620239258	291998062133789	28091136932373			serine-type endopeptidase activity [GO:0004252]	19	0	70.618	108	32.6	33.1	34.1	34.2	F4KHS1	F4KHS1	At5g59090	1063	SBT4.12	Subtilase 4.12
278423004150391	27771842956543	280122261047363	280197734832764	D-serine biosynthetic process [GO:0070179];L-serine biosynthetic process [GO:0006564]		phosphatase activity [GO:0016791];phosphoserine phosphatase activity [GO:0004647]	21	0	79.614	75	64.7	59.2	63.4	67.2	F4KI56	F4KI56	At5g04120	1064	IPSP	Metal-independent phosphoserine phosphatase
247653198242188	252523784637451	253537006378174	253997611999512	protein localization to membrane [GO:0072657]	endosome [GO:0005768];endosome membrane [GO:0010008];Golgi apparatus [GO:0005794];Golgi medial cisterna [GO:0005797];Golgi membrane [GO:0000139];integral component of membrane [GO:0016021];membrane [GO:0016020];plant-type cell wall [GO:0009505];trans-Golgi network [GO:0005802];vacuolar membrane [GO:0005774]		6	0	14.546	6	3.2	6.5	4.5	6.6	F4KIB2	F4KIB2	At5g10840	1065	TMN8	Transmembrane 9 superfamily member 8
307744693756104	306419448852539	306839485168457	3073996925354	pollen development [GO:0009555]	plasma membrane [GO:0005886];plastid [GO:0009536]		55	0	317.84	281	43.4	40.6	45.1	39.6	F4KIH8	F4KIH8	At5g24710	1066	MXC17.10	Transducin/WD40 repeat-like superfamily protein
245736351013184	248580417633057	24564359664917	247867107391357	methylation [GO:0032259];oxidation-reduction process [GO:0055114];siroheme biosynthetic process [GO:0019354]		methyltransferase activity [GO:0008168]	3	0	10.733	12	13.4	13.4	13.4	13.4	F4KIS7	F4KIS7	At5g40850	1067	UPM1	Urophorphyrin methylase 1
283668632507324	280856781005859	282767086029053	284735946655273		protein kinase CK2 complex [GO:0005956]	kinase activity [GO:0016301];protein kinase regulator activity [GO:0019887]	5	0	2.9571	10	14.2	16.2	16.2	14.2	F4KIZ2	F4KIZ2	At5g47080	1068	CKB1	Casein kinase II subunit beta
25569149017334	258986911773682	264308891296387	255382175445557			hydrolase activity [GO:0016787]	5	0	8.0418	19	11.4	15.7	11.4	15.7	F4KJ69	F4KJ69	At5g59480	1069	At5g59480	Haloacid dehalogenase-like hydrolase (HAD) superfamily protein
238670291900635	251339855194092	24583194732666	245327301025391	autophagosome assembly [GO:0000045];autophagy of mitochondrion [GO:0000422];autophagy of nucleus [GO:0044804];autophagy of peroxisome [GO:0030242];defense response to bacterium, incompatible interaction [GO:0009816];defense response to fungus [GO:0050832];leaf senescence [GO:0010150];protein transport [GO:0015031]	extrinsic component of membrane [GO:0019898];phagophore assembly site [GO:0000407]		9	0	7.8369	14	2.2	3.7	1.5	1.5	F8S296	F8S296	At3g19190	1070	ATG2	Autophagy-related protein 2
308743762969971	306891250610352	303739929199219	300260429382324	photorespiration [GO:0009853];reductive pentose-phosphate cycle [GO:0019253];response to abscisic acid [GO:0009737];response to cadmium ion [GO:0046686]	apoplast [GO:0048046];cell wall [GO:0005618];chloroplast [GO:0009507];chloroplast envelope [GO:0009941];chloroplast stroma [GO:0009570];chloroplast thylakoid membrane [GO:0009535];cytosolic ribosome [GO:0022626];plastid [GO:0009536];plastoglobule [GO:0010287];thylakoid [GO:0009579]	magnesium ion binding [GO:0000287];monooxygenase activity [GO:0004497];ribulose-bisphosphate carboxylase activity [GO:0016984]	97	0	323.31	9549	70.1	68.5	72.4	62.4	O03042;REV__Q9FRK9	O03042	AtCg00490	1072	rbcL	Ribulose bisphosphate carboxylase large chain
281868324279785	279258079528809	284104194641113	280856781005859	defense response to fungus [GO:0050832];response to desiccation [GO:0009269];response to high light intensity [GO:0009644];response to wounding [GO:0009611]	cytosol [GO:0005829]		8	0	20.277	21	41.1	37.1	42.4	37.1	O03983	O03983	At1g01470	1073	LEA14	Probable desiccation-related protein LEA14
297659454345703	297070808410645	297685661315918	297903270721436	cellular response to heat [GO:0034605];protein folding [GO:0006457];protein stabilization [GO:0050821]	apoplast [GO:0048046];cell surface [GO:0009986];cell wall [GO:0005618];chloroplast stroma [GO:0009570];cytoplasm [GO:0005737];cytosol [GO:0005829];Golgi apparatus [GO:0005794];nucleus [GO:0005634];perinuclear region of cytoplasm [GO:0048471];plasma membrane [GO:0005886];plastid [GO:0009536];protein-containing complex [GO:0032991];vacuolar membrane [GO:0005774]	ATP binding [GO:0005524];unfolded protein binding [GO:0051082]	114	0	106.75	94	75.1	71.8	74.7	75	O03986	O03986	At5g56000	1074	HSP90-4	Heat shock protein 90-4
257483978271484	27904317855835	263196029663086	259643306732178	embryo sac development [GO:0009553];glucose mediated signaling pathway [GO:0010255];pollen development [GO:0009555];positive regulation of RNA polymerase II transcription preinitiation complex assembly [GO:0045899];proteasomal protein catabolic process [GO:0010498];regulation of transcription by RNA polymerase II [GO:0006357]	cytosol [GO:0005829];extracellular region [GO:0005576];nucleus [GO:0005634];plasma membrane [GO:0005886];proteasome complex [GO:0000502];proteasome regulatory particle, base subcomplex [GO:0008540];protein-containing complex [GO:0032991]	ATP binding [GO:0005524];hydrolase activity [GO:0016787]	37	0	27.211	23	56.7	68.3	69.5	67.8	O04019	O04019	At1g09100	1075	RPT5B	26S proteasome regulatory subunit 6A homolog B
253618869781494	259286346435547	257436294555664	261847629547119	cellular response to hypoxia [GO:0071456];protein targeting to vacuole [GO:0006623]	endoplasmic reticulum [GO:0005783];endoplasmic reticulum membrane [GO:0005789];extracellular region [GO:0005576];integral component of membrane [GO:0016021];plasma membrane [GO:0005886];protein storage vacuole [GO:0000326];protein storage vacuole membrane [GO:0032586]		10	0	27.361	33	18.5	15.7	17.3	7.4	O04023	O04023	At1g09070	1076	SRC2	Protein SRC2 homolog
256677684783936	258890190124512	254327526092529	255527420043945			phosphatase activity [GO:0016791]	5	0	24.859	15	15.7	21.4	21.4	12.8	O04035	O04035	At1g08940	1077	At1g08940	Phosphoglycerate mutase-like protein AT74H
230510082244873	NaN	NaN	23756031036377	response to karrikin [GO:0080167]	chloroplast [GO:0009507];chloroplast stroma [GO:0009570]	2 iron, 2 sulfur cluster binding [GO:0051537];electron transfer activity [GO:0009055];metal ion binding [GO:0046872]	4	0	99.936	46	23	0	0	50.7	O04090	O04090	At1g10960	1078	FD1	Ferredoxin-1, chloroplastic
315568656921387	315793418884277	31507438659668	314426784515381	cellular amino acid metabolic process [GO:0006520];L-serine biosynthetic process [GO:0006564]	chloroplast [GO:0009507];chloroplast stroma [GO:0009570];cytosol [GO:0005829];nucleus [GO:0005634]	NAD binding [GO:0051287];phosphoglycerate dehydrogenase activity [GO:0004617]	46	0	323.31	523	67.5	66.3	65.2	54.6	O04130	O04130	At1g17745	1079	PGDH2	D-3-phosphoglycerate dehydrogenase 2, chloroplastic
278837852478027	278455944061279	280030841827393	279106216430664	cyclic nucleotide metabolic process [GO:0009187];tRNA splicing, via endonucleolytic cleavage and ligation [GO:0006388]	cytoplasm [GO:0005737];cytosol [GO:0005829]	2',3'-cyclic-nucleotide 3'-phosphodiesterase activity [GO:0004113]	12	0	63.714	73	44.8	53.6	49.2	33.7	O04147	O04147	At4g18930	1080	At4g18930	Cyclic phosphodiesterase
319913520812988	320641975402832	321251258850098	320990791320801	endoplasmic reticulum unfolded protein response [GO:0030968];protein folding [GO:0006457];response to cadmium ion [GO:0046686];response to endoplasmic reticulum stress [GO:0034976];response to oxidative stress [GO:0006979]	endoplasmic reticulum [GO:0005783];endoplasmic reticulum lumen [GO:0005788];endoplasmic reticulum membrane [GO:0005789];mitochondrion [GO:0005739];nucleus [GO:0005634];plasmodesma [GO:0009506];secretory vesicle [GO:0099503];vacuolar membrane [GO:0005774]	calcium ion binding [GO:0005509];carbohydrate binding [GO:0030246];unfolded protein binding [GO:0051082]	60	0	323.31	612	76.7	83.8	84.5	84.2	O04151	O04151	At1g56340	1081	CRT1	Calreticulin-1
283283882141113	283051738739014	282724876403809	28318380355835	anthocyanin-containing compound metabolic process [GO:0046283];defense response to bacterium [GO:0042742];endoplasmic reticulum unfolded protein response [GO:0030968];innate immune response-activating signal transduction [GO:0002758];plant-type hypersensitive response [GO:0009626];protein folding [GO:0006457]	endoplasmic reticulum [GO:0005783];endoplasmic reticulum lumen [GO:0005788];endoplasmic reticulum membrane [GO:0005789];extracellular region [GO:0005576]	calcium ion binding [GO:0005509];carbohydrate binding [GO:0030246];unfolded protein binding [GO:0051082]	46	0	323.31	499	23.3	18.6	31.8	32.8	O04153	O04153	At1g08450	1082	CRT3	Calreticulin-3
25399076461792	259119358062744	255167121887207	259664669036865	actin filament bundle assembly [GO:0051017]	actin cytoskeleton [GO:0015629];cytoplasm [GO:0005737];plasma membrane [GO:0005886]	actin filament binding [GO:0051015];metal ion binding [GO:0046872]	8	0	11.286	26	20	24	18.5	24	O04193	O04193	At2g39900	1083	WLIN2A	LIM domain-containing protein WLIM2a
229981746673584	212875442504883	224739761352539	NaN	amylopectin biosynthetic process [GO:0010021];starch biosynthetic process [GO:0019252];starch catabolic process [GO:0005983]	chloroplast [GO:0009507];chloroplast isoamylase complex [GO:0010368]	isoamylase activity [GO:0019156]	17	0	45.334	81	1.5	0.9	2.8	0	O04196	O04196	At2g39930	1084	ISA1	Isoamylase 1, chloroplastic
274063282012939	270466651916504	269850063323975	272659759521484	anther dehiscence [GO:0009901];defense response [GO:0006952];defense response to bacterium [GO:0042742];defense response to fungus [GO:0050832];extracellular ATP signaling [GO:0106167];jasmonic acid and ethylene-dependent systemic resistance [GO:0009861];jasmonic acid mediated signaling pathway [GO:0009867];negative regulation of defense response [GO:0031348];protein ubiquitination [GO:0016567];r…			12	0	20.518	56	12.8	18.8	11.3	19.9	O04197	O04197	At2g39940	1085	COI1	Coronatine-insensitive protein 1
32304271697998	318413867950439	322058868408203	315652904510498	embryo development ending in seed dormancy [GO:0009793];formation of cytoplasmic translation initiation complex [GO:0001732];pollen germination [GO:0009846];response to sucrose [GO:0009744];translational initiation [GO:0006413]	cytoplasm [GO:0005737];cytosol [GO:0005829];eukaryotic 43S preinitiation complex [GO:0016282];eukaryotic 48S preinitiation complex [GO:0033290];eukaryotic translation initiation factor 3 complex, eIF3m [GO:0071541];Golgi apparatus [GO:0005794];nucleus [GO:0005634]	translation initiation factor activity [GO:0003743];translation initiation factor binding [GO:0031369]	18	0	323.31	175	79.5	85.7	78.8	78.8	O04202	O04202	At2g39990	1086	TIF3F1	Eukaryotic translation initiation factor 3 subunit F
285793514251709	284943828582764	284324893951416	288073787689209	clathrin coat assembly [GO:0048268];clathrin-dependent endocytosis [GO:0072583];intracellular protein transport [GO:0006886]	cell plate [GO:0009504];chloroplast envelope [GO:0009941];clathrin coat of coated pit [GO:0030132];clathrin coat of trans-Golgi network vesicle [GO:0030130];clathrin vesicle coat [GO:0030125];cytoskeleton [GO:0005856];Golgi apparatus [GO:0005794];phragmoplast [GO:0009524];plasma membrane [GO:0005886]	clathrin heavy chain binding [GO:0032050];identical protein binding [GO:0042802];structural molecule activity [GO:0005198]	17	0	61.75	61	38.4	39.1	38.4	40.3	O04209	O04209	At2g40060	1087	CLC2	Clathrin light chain 2
274726657867432	272004146575928	272128028869629	2723388671875		cytoplasm [GO:0005737];cytosol [GO:0005829]	ATP binding [GO:0005524];protein serine/threonine kinase activity [GO:0004674]	8	0	26.007	39	31.1	34.9	31.1	31.1	O04265	O04265	At5g08160	1088	T22D6_100	AT5g08160
280792827606201	278935394287109	283939075469971	279762363433838	defense response [GO:0006952];NLS-bearing protein import into nucleus [GO:0006607]	cytosol [GO:0005829];host cell nucleus [GO:0042025];nucleus [GO:0005634]	nuclear import signal receptor activity [GO:0061608];nuclear localization sequence binding [GO:0008139]	23	0	80.634	66	39.9	32.8	41.1	33.7	O04294	O04294	At4g02150	1089	IMPA3	Importin subunit alpha-3
252084369659424	240810718536377	236161632537842	238001556396484	protein processing involved in protein targeting to mitochondrion [GO:0006627]	chloroplast [GO:0009507];chloroplast stroma [GO:0009570];cytosol [GO:0005829];mitochondrial inner membrane [GO:0005743];mitochondrial intermembrane space [GO:0005758];mitochondrial matrix [GO:0005759];mitochondrial outer membrane [GO:0005741];mitochondrial processing peptidase complex [GO:0017087];mitochondrial respiratory chain complex III [GO:0005750];mitochondrion [GO:0005739];plastid [GO:0009…	metal ion binding [GO:0046872];metalloendopeptidase activity [GO:0004222]	10	0	3.2331	1	15.8	14.2	12.8	20.8	O04308	O04308	At3g16480	1090	MPPalpha2	Probable mitochondrial-processing peptidase subunit alpha-2, chloroplastic/mitochondrial
323951187133789	324048690795898	324170722961426	324680099487305	response to cold [GO:0009409];response to jasmonic acid [GO:0009753];response to wounding [GO:0009611];vegetative to reproductive phase transition of meristem [GO:0010228]	chloroplast [GO:0009507];cytosol [GO:0005829];nucleus [GO:0005634];plasmodesma [GO:0009506];vacuole [GO:0005773]	carbohydrate binding [GO:0030246]	44	0	323.31	657	98.7	97.6	98	98.7	O04309	O04309	At3g16470	1091	JAL35	Jacalin-related lectin 35
336888542175293	336959228515625	33947681427002	337255783081055	response to cold [GO:0009409]	cytosol [GO:0005829];nucleus [GO:0005634];plasmodesma [GO:0009506]	carbohydrate binding [GO:0030246];copper ion binding [GO:0005507]	54	0	323.31	593	59	59	59.1	59.1	O04310	O04310	At3g16460	1092	JAL34	Jacalin-related lectin 34
339820976257324	336698722839355	31894718170166	323122177124023	response to cold [GO:0009409];response to zinc ion [GO:0010043]	nucleus [GO:0005634];plasmodesma [GO:0009506]	carbohydrate binding [GO:0030246]	40	0	323.31	407	85.3	72.3	85.3	84.7	O04311	O04311	At3g16450	1093	JAL33	Jacalin-related lectin 33
306730346679688	312015724182129	307840194702148	307159576416016		cytosol [GO:0005829]	carbohydrate binding [GO:0030246];copper ion binding [GO:0005507]	30	0	279.61	138	69.9	71.3	82.8	80.1	O04313	O04313	At3g16430	1094	PBP2	PYK10-binding protein 2
352789840698242	352362403869629	352550811767578	353065414428711	protein folding [GO:0006457];regulation of hydrolase activity [GO:0051336]	cytosol [GO:0005829];nucleus [GO:0005634];plasmodesma [GO:0009506]	carbohydrate binding [GO:0030246];copper ion binding [GO:0005507];enzyme regulator activity [GO:0030234]	44	0	323.31	759	99.7	98	99.7	99.7	O04314	O04314	At3g16420	1095	PBP1	PYK10-binding protein 1
354434432983398	352836112976074	354953002929688	354350852966309	glucosinolate catabolic process [GO:0019762];nitrile biosynthetic process [GO:0080028]	cytosol [GO:0005829];nucleus [GO:0005634];plasmodesma [GO:0009506]	carbohydrate binding [GO:0030246];enzyme regulator activity [GO:0030234]	68	0	323.31	981	87.2	87.4	86.8	87.2	O04316	O04316	At3g16410	1096	NSP4	Nitrile-specifier protein 4
295274047851563	290818748474121	288093433380127	292410449981689	glucosinolate catabolic process [GO:0019762];nitrile biosynthetic process [GO:0080028]	chloroplast [GO:0009507];cytosol [GO:0005829];nucleus [GO:0005634]	carbohydrate binding [GO:0030246];enzyme regulator activity [GO:0030234]	31	0	277.51	125	66	68.1	65.1	71.3	O04318	O04318	At3g16390	1097	NSP3	Nitrile-specifier protein 3
303159198760986	30468786239624	303503704071045	30430118560791	auxin metabolic process [GO:0009850];response to wounding [GO:0009611]	endoplasmic reticulum [GO:0005783];endoplasmic reticulum lumen [GO:0005788];nucleus [GO:0005634];plasma membrane [GO:0005886]	hydrolase activity [GO:0016787];IAA-Ala conjugate hydrolase activity [GO:0010179];metal ion binding [GO:0046872]	28	0	312.95	277	55	49.8	55.2	56.1	O04373	O04373	At1g51760	1098	ILL4	IAA-amino acid hydrolase ILR1-like 4
274672336578369	274363479614258	274053554534912	272777271270752	brassinosteroid mediated signaling pathway [GO:0009742];megasporogenesis [GO:0009554];meiotic sister chromatid cohesion [GO:0051177];microsporogenesis [GO:0009556];protein dephosphorylation [GO:0006470];regulation of protein autophosphorylation [GO:0031952]	cytoplasm [GO:0005737];cytosol [GO:0005829];nucleus [GO:0005634];protein phosphatase type 2A complex [GO:0000159]	protein phosphatase activator activity [GO:0072542]	11	0	11.399	56	12.2	14.8	15.6	15.6	O04376	O04376	At3g09880	1099	B'BETA	Serine/threonine protein phosphatase 2A 57 kDa regulatory subunit B' beta isoform
297736358642578	299209632873535	298827800750732	297602443695068	adaxial/abaxial pattern specification [GO:0009955];adventitious root development [GO:0048830];auxin metabolic process [GO:0009850];cell differentiation [GO:0030154];defense response to virus [GO:0051607];gene silencing by miRNA [GO:0035195];innate immune response [GO:0045087];leaf morphogenesis [GO:0009965];leaf proximal/distal pattern formation [GO:0010589];leaf vascular tissue pattern formation…	cytoplasm [GO:0005737];cytosol [GO:0005829];nucleus [GO:0005634]	endoribonuclease activity [GO:0004521];metal ion binding [GO:0046872];miRNA binding [GO:0035198];mRNA binding [GO:0003729]	37	0	111.99	279	24.6	28	24	26.6	O04379	O04379	At1g48410	1100	2001-08-01	Protein argonaute 1
298135547637939	298255977630615	298503265380859	29795862197876	peroxisome organization [GO:0007031];purine nucleobase metabolic process [GO:0006144];urate catabolic process [GO:0019628]	cytosol [GO:0005829];peroxisome [GO:0005777]	urate oxidase activity [GO:0004846]	29	0	211.36	266	62.5	57.3	57.3	57	O04420	O04420	At2g26230	1101	At2g26230	Uricase
25252233505249	252384510040283	25346887588501	251900882720947	protein targeting to ER [GO:0045047];SRP-dependent cotranslational protein targeting to membrane [GO:0006614]	cytosol [GO:0005829];signal recognition particle, endoplasmic reticulum targeting [GO:0005786]	7S RNA binding [GO:0008312];endoplasmic reticulum signal peptide binding [GO:0030942]	2	0	7.2712	13	11.6	20.7	20.7	20.7	O04421	O04421	At2g43640	1102	SRP14	Signal recognition particle 14 kDa protein
322909622192383	323840942382813	322620086669922	322398490905762	protein folding [GO:0006457]	chaperonin-containing T-complex [GO:0005832];cytosol [GO:0005829];nucleus [GO:0005634];plasma membrane [GO:0005886];plasmodesma [GO:0009506]	ATP binding [GO:0005524];unfolded protein binding [GO:0051082]	60	0	323.31	473	83.9	86.7	78.5	73.3	O04450	O04450	At1g24510	1103	CCT5	T-complex protein 1 subunit epsilon
280134506225586	278457736968994	278790016174316	278581619262695	protein deubiquitination [GO:0016579];shoot system morphogenesis [GO:0010016];ubiquitin-dependent protein catabolic process [GO:0006511]	cytoplasm [GO:0005737];nucleus [GO:0005634]	thiol-dependent ubiquitin-specific protease activity [GO:0004843]	12	0	16.07	80	14.5	24.2	20.9	14.5	O04482	O04482	At1g65650	1104	UCH2	Ubiquitin carboxyl-terminal hydrolase 2
253752422332764	NaN	251236839294434	25096715927124	cytokinesis by cell plate formation [GO:0000911];intracellular protein transport [GO:0006886];Rab protein signal transduction [GO:0032482]	cell plate [GO:0009504];cytosol [GO:0005829];endomembrane system [GO:0012505];endosome [GO:0005768];endosome membrane [GO:0010008];extracellular region [GO:0005576];Golgi apparatus [GO:0005794];plasma membrane [GO:0005886]	GTP binding [GO:0005525];GTPase activity [GO:0003924]	7	0	17.175	11	30.9	16.1	33.6	22.6	O04486	O04486	At1g09630	1105	RABA2A	Ras-related protein RABA2a
328183708190918	328398094177246	327935066223145	327962760925293		cytosol [GO:0005829];extracellular region [GO:0005576];plasma membrane [GO:0005886];plasmodesma [GO:0009506];vacuole [GO:0005773]	translation elongation factor activity [GO:0003746]	55	0	323.31	880	68.6	67.6	68.6	68.6	O04487	O04487	At1g09640	1106	At1g09640	Probable elongation factor 1-gamma 1
248119106292725	253401794433594	248600807189941	253050785064697	leaf proximal/distal pattern formation [GO:0010589];leaf vascular tissue pattern formation [GO:0010305];mRNA cleavage involved in gene silencing by miRNA [GO:0035279];pre-miRNA processing [GO:0031054];primary miRNA processing [GO:0031053];production of miRNAs involved in gene silencing by miRNA [GO:0035196];production of siRNA involved in RNA interference [GO:0030422];production of ta-siRNAs invo…	nuclear dicing body [GO:0010445];nuclear speck [GO:0016607];nucleus [GO:0005634]	double-stranded RNA binding [GO:0003725];identical protein binding [GO:0042802];miRNA binding [GO:0035198];ribonuclease III activity [GO:0004525]	2	0	5.1712	10	16	16	16	16	O04492	O04492	At1g09700	1107	DRB1	Double-stranded RNA-binding protein 1
28629753112793	288855895996094	285441055297852	28608865737915	protein catabolic process [GO:0030163];proteolysis [GO:0006508];regulation of programmed cell death [GO:0043067];systemic acquired resistance [GO:0009627]	apoplast [GO:0048046];cell wall [GO:0005618];secretory vesicle [GO:0099503]	aspartic-type endopeptidase activity [GO:0004190];nucleotide binding [GO:0000166]	20	0	323.31	481	31	27.8	28.5	30.3	O04496	O04496	At1g09750	1108	AED3	Aspartyl protease AED3
350582313537598	350371894836426	350082168579102	350034065246582	cellular carbohydrate metabolic process [GO:0044262];glucose catabolic process [GO:0006007];glycolytic process [GO:0006096];pollen development [GO:0009555];response to cadmium ion [GO:0046686];response to cold [GO:0009409];stomatal movement [GO:0010118]	chloroplast [GO:0009507];cytosol [GO:0005829];extracellular region [GO:0005576];mitochondrial envelope [GO:0005740];plasma membrane [GO:0005886];plasmodesma [GO:0009506]	2,3-bisphosphoglycerate-independent phosphoglycerate mutase activity [GO:0046537];manganese ion binding [GO:0030145]	86	0	323.31	2488	98.6	97.7	98	98	O04499	O04499	At1g09780	1109	PGM1	2,3-bisphosphoglycerate-independent phosphoglycerate mutase 1
241429710388184	239455661773682	232532653808594	248718299865723	histone deacetylation [GO:0016575];negative regulation of transcription by RNA polymerase II [GO:0000122]	chromatin [GO:0000785];histone deacetylase complex [GO:0000118]	transcription corepressor activity [GO:0003714]	6	0.0009434	2.5348	5	3.8	3.5	1.7	2.6	O04539	O04539	At1g70060	1110	SNL4	Paired amphipathic helix protein Sin3-like 4
273966445922852	272782592773438	274204540252686	271418991088867		cytosol [GO:0005829]		12	0	37.106	64	25.6	25.6	30.5	25.6	O04551	O04551	At1g27020	1111	At1g27020	Plant/protein
243893604278564	244017143249512	243780899047852	NaN	ribosomal large subunit assembly [GO:0000027];translation [GO:0006412]	chloroplast [GO:0009507];chloroplast envelope [GO:0009941];chloroplast stroma [GO:0009570];cytosol [GO:0005829];cytosolic ribosome [GO:0022626]	RNA binding [GO:0003723];rRNA binding [GO:0019843];structural constituent of ribosome [GO:0003735]	4	0.00094162	2.4944	8	6.9	6.9	6.9	0	O04603	O04603	At4g01310	1112	RPL5	50S ribosomal protein L5, chloroplastic
317255382537842	317511081695557	31772424697876	317599029541016	threonyl-tRNA aminoacylation [GO:0006435];tRNA aminoacylation for protein translation [GO:0006418]	cell wall [GO:0005618];chloroplast [GO:0009507];cytosol [GO:0005829];mitochondrion [GO:0005739];plasma membrane [GO:0005886];plastid [GO:0009536]	aminoacyl-tRNA ligase activity [GO:0004812];ATP binding [GO:0005524];metal ion binding [GO:0046872];threonine-tRNA ligase activity [GO:0004829]	82	0	323.31	813	81.2	80.1	80.3	78.4	O04630	O04630	At5g26830	1114	THRRS	Threonine--tRNA ligase, mitochondrial 1
28365571975708	282604236602783	286318340301514	282913627624512	ribosome biogenesis [GO:0042254]	box C/D snoRNP complex [GO:0031428];nucleolus [GO:0005730];plasmodesma [GO:0009506];small-subunit processome [GO:0032040]	snoRNA binding [GO:0030515]	23	0	62.002	57	37.7	39.4	36.4	35.6	O04658	O04658	At5g27120	1115	NOP5-1	Probable nucleolar protein 5-1
269444732666016	272577285766602	271817722320557	27259256362915	negative regulation of defense response to virus [GO:0050687];response to virus [GO:0009615]	cytoplasm [GO:0005737];cytosol [GO:0005829];eukaryotic translation initiation factor 4F complex [GO:0016281];mRNA cap binding complex [GO:0005845];nucleus [GO:0005634];plastid [GO:0009536]	RNA 7-methylguanosine cap binding [GO:0000340];translation initiation factor activity [GO:0003743]	13	0	30.516	83	31.3	39.4	39.4	37.4	O04663	O04663	At5g35620	1116	EIF(ISO)4E	Eukaryotic translation initiation factor isoform 4E
262648487091064	255672931671143	253708915710449	25102575302124	endoplasmic reticulum to Golgi vesicle-mediated transport [GO:0006888];intracellular protein transport [GO:0006886];membrane organization [GO:0061024];positive regulation of protein exit from endoplasmic reticulum [GO:0070863];regulation of COPII vesicle coating [GO:0003400];vesicle organization [GO:0016050]	COPII vesicle coat [GO:0030127];endoplasmic reticulum [GO:0005783];endoplasmic reticulum exit site [GO:0070971];Golgi apparatus [GO:0005794];plasma membrane [GO:0005886]	GTP binding [GO:0005525];GTPase activity [GO:0003924]	12	0	4.1615	8	42	48.7	48.7	48.7	O04834	O04834	At4g02080	1117	SAR1A	GTP-binding protein SAR1A
299778747558594	299353675842285	298083763122559	297720165252686	'de novo' pyrimidine nucleobase biosynthetic process [GO:0006207];'de novo' UMP biosynthetic process [GO:0044205];pyrimidine nucleotide biosynthetic process [GO:0006221]	chloroplast [GO:0009507];cytoplasm [GO:0005737];cytosol [GO:0005829];mitochondrion [GO:0005739]	dihydroorotase activity [GO:0004151];metal ion binding [GO:0046872]	24	0	206.8	300	52.5	53.8	56.8	55.2	O04904	O04904	At4g22930	1119	PYR4	Dihydroorotase, mitochondrial
30640308380127	307365055084229	308493881225586	307804260253906	CDP biosynthetic process [GO:0046705];'de novo' pyrimidine nucleobase biosynthetic process [GO:0006207];purine nucleotide metabolic process [GO:0006163];pyrimidine nucleotide biosynthetic process [GO:0006221];pyrimidine ribonucleoside monophosphate metabolic process [GO:0009173];UDP biosynthetic process [GO:0006225]	cytoplasm [GO:0005737];cytosol [GO:0005829];nucleus [GO:0005634];plastid [GO:0009536]	ATP binding [GO:0005524];cytidylate kinase activity [GO:0004127];UMP kinase activity [GO:0033862];uridylate kinase activity [GO:0009041]	25	0	129.22	243	85.1	85.6	86.6	86.6	O04905	O04905	At5g26667	1120	UMK3	UMP-CMP kinase 3
305502300262451	308245658874512	308580875396729	308254776000977	response to oxidative stress [GO:0006979]	cytosol [GO:0005829];nucleus [GO:0005634];peroxisome [GO:0005777];plasma membrane [GO:0005886]	glutathione peroxidase activity [GO:0004602];peroxidase activity [GO:0004601]	31	0	229.77	265	97	90.5	97	97	O04922	O04922	At2g31570	1121	GPX2	Probable glutathione peroxidase 2
249612865447998	25261157989502	248225021362305	250696048736572	regulation of auxin polar transport [GO:2000012]	cytosol [GO:0005829];peroxisome [GO:0005777]	metal ion binding [GO:0046872];protein serine/threonine phosphatase activity [GO:0004722]	10	0	4.7036	4	25.7	36.8	32.2	33.9	O04951	O04951	At1g69960	1122	PP2A5	Serine/threonine-protein phosphatase PP2A-5 catalytic subunit
327812881469727	326966667175293	327946701049805	327793502807617	fatty acid biosynthetic process [GO:0006633];malonyl-CoA biosynthetic process [GO:2001295]	chloroplast [GO:0009507]	acetyl-CoA carboxylase activity [GO:0003989];ATP binding [GO:0005524];biotin carboxylase activity [GO:0004075];metal ion binding [GO:0046872]	53	0	323.31	991	73	73.6	75	75	O04983	O04983	At5g35360	1123	CAC2	Biotin carboxylase, chloroplastic
24198429107666	243465156555176	23662425994873	234136428833008		plasma membrane [GO:0005886];plasmodesma [GO:0009506]	ATP binding [GO:0005524];protein kinase activity [GO:0004672];protein serine/threonine kinase activity [GO:0004674];protein serine/threonine/tyrosine kinase activity [GO:0004712]	2	0	3.0772	7	4.9	4.9	4.9	4.9	O22100	O22100	At3g63260	1124	F16M2_110	ATMRK1
312550182342529	313214149475098	314539546966553	3136008644104		anchored component of membrane [GO:0031225];anchored component of plasma membrane [GO:0046658];apoplast [GO:0048046];cytosol [GO:0005829];plasma membrane [GO:0005886];secretory vesicle [GO:0099503]		33	0	323.31	811	49.5	49.5	46.9	45	O22126	O22126	At2g45470	1125	FLA8	Fasciclin-like arabinogalactan protein 8
256269226074219	251227359771729	254249267578125	254800968170166	flower development [GO:0009908];photomorphogenesis [GO:0009640];skotomorphogenesis [GO:0009647];vegetative to reproductive phase transition of meristem [GO:0010228]	nucleus [GO:0005634]	AT DNA binding [GO:0003680];DNA-binding transcription factor activity [GO:0003700];histone deacetylase binding [GO:0042826];protein self-association [GO:0043621]	4	0	29.358	20	21.8	21.8	21.8	21.8	O22130	O22130	At2g45430	1126	AHL22	AT-hook motif nuclear-localized protein 22
279817428588867	279970111846924	276219863891602	272177104949951	cell wall modification [GO:0042545];defense response to Gram-negative bacterium [GO:0050829];pectin catabolic process [GO:0045490];response to bacterium [GO:0009617];response to fungus [GO:0009620]	cell wall [GO:0005618];extracellular region [GO:0005576]	aspartyl esterase activity [GO:0045330];pectinesterase activity [GO:0030599];pectinesterase inhibitor activity [GO:0046910]	26	0	323.31	183	20.2	20.2	25.4	23.9	O22149	O22149	At2g45220	1127	PME17	Probable pectinesterase/pectinesterase inhibitor 17
32226993560791	323264350891113	322979469299316	32296085357666	regulation of translation [GO:0006417];response to cadmium ion [GO:0046686];viral process [GO:0016032]	cytoplasm [GO:0005737];cytosol [GO:0005829];nucleus [GO:0005634];ribonucleoprotein complex [GO:1990904];vacuole [GO:0005773]	mRNA 3'-UTR binding [GO:0003730];mRNA binding [GO:0003729];poly(A) binding [GO:0008143];poly(U) RNA binding [GO:0008266];RNA binding [GO:0003723]	65	0	323.31	939	59.4	55.4	60.9	62.2	O22173	O22173	At2g23350	1129	PAB4	Polyadenylate-binding protein 4
259521827697754	251562652587891	259400196075439	257691841125488	coumarin biosynthetic process [GO:0009805];flavonoid biosynthetic process [GO:0009813];lignin biosynthetic process [GO:0009809];phenylpropanoid biosynthetic process [GO:0009699]	cytosol [GO:0005829];endoplasmic reticulum [GO:0005783];integral component of membrane [GO:0016021];intracellular membrane-bounded organelle [GO:0043231];membrane [GO:0016020];mitochondrion [GO:0005739];plasma membrane [GO:0005886]	heme binding [GO:0020037];identical protein binding [GO:0042802];iron ion binding [GO:0005506];monooxygenase activity [GO:0004497];oxidoreductase activity, acting on paired donors, with incorporation or reduction of molecular oxygen, NAD(P)H as one donor, and incorporation of one atom of oxygen [GO:0016709];p-coumarate 3-hydroxylase activity [GO:0046409]	7	0	7.6626	40	12	10.4	8.5	10.4	O22203	O22203	At2g40890	1131	CYP98A3	Cytochrome P450 98A3
25234582901001	25815336227417	254862499237061	255681056976318	protein deubiquitination [GO:0016579];ubiquitin-dependent protein catabolic process [GO:0006511]	nucleus [GO:0005634]	thiol-dependent ubiquitin-specific protease activity [GO:0004843]	7	0	3.6875	6	9.4	10.9	6.1	9.5	O22207	O22207	At2g40930	1132	UBP5	Ubiquitin carboxyl-terminal hydrolase 5
268744354248047	296112594604492	277231864929199	254300117492676	cell fate determination [GO:0001709];cell-cell signaling [GO:0007267];embryo sac development [GO:0009553];embryo sac egg cell differentiation [GO:0009560];mRNA splicing, via spliceosome [GO:0000398]	nuclear speck [GO:0016607];spliceosomal complex [GO:0005681];U4/U6 x U5 tri-snRNP complex [GO:0046540]	U4 snRNA binding [GO:0030621];U6 snRNA binding [GO:0017070]	12	0	22.902	34	16.1	22.2	13.4	17.7	O22212	O22212	At2g41500	1133	LIS	U4/U6 small nuclear ribonucleoprotein PRP4-like protein
263144435882568	262569904327393	26547794342041	263337955474854	carbohydrate metabolic process [GO:0005975];glycerol-3-phosphate catabolic process [GO:0046168];glycerol-3-phosphate metabolic process [GO:0006072];NADH oxidation [GO:0006116]	cytosol [GO:0005829];glycerol-3-phosphate dehydrogenase complex [GO:0009331]	glycerol-3-phosphate dehydrogenase [NAD+] activity [GO:0004367];NAD binding [GO:0051287]	9	0	13.17	37	26	21.2	19.5	19.5	O22216	O22216	At2g41540	1134	GPDHC1	Glycerol-3-phosphate dehydrogenase [NAD(+)] GPDHC1, cytosolic
269636688232422	273730182647705	273109474182129	272155838012695	poly(A)+ mRNA export from nucleus [GO:0016973];protein import into nucleus [GO:0006606]	nuclear envelope [GO:0005635];nuclear pore [GO:0005643];nucleolus [GO:0005730];plasmodesma [GO:0009506]	structural constituent of nuclear pore [GO:0017056]	14	0	23.367	37	12.8	14.1	16.4	12.9	O22224	O22224	At2g41620	1135	NUP93A	Nuclear pore complex protein NUP93A
273806343078613	279313430786133	269088478088379	277818183898926	cell redox homeostasis [GO:0045454];hydrogen peroxide catabolic process [GO:0042744];positive regulation of catalytic activity [GO:0043085];regulation of chlorophyll biosynthetic process [GO:0010380];regulation of starch biosynthetic process [GO:0010581];removal of superoxide radicals [GO:0019430]	chloroplast [GO:0009507];chloroplast stroma [GO:0009570];cytosol [GO:0005829]	enzyme activator activity [GO:0008047];identical protein binding [GO:0042802];oxidoreductase activity, acting on a sulfur group of donors, disulfide as acceptor [GO:0016671];thioredoxin-disulfide reductase activity [GO:0004791]	33	0	323.31	459	24.2	31.6	24.8	27	O22229	O22229	At2g41680	1136	NTRC	NADPH-dependent thioredoxin reductase 3
26984354019165	267104339599609	267902946472168	270216808319092	defense response [GO:0006952];L-phenylalanine biosynthetic process [GO:0009094];response to karrikin [GO:0080167]	chloroplast [GO:0009507];chloroplast stroma [GO:0009570];cytoplasm [GO:0005737]	arogenate dehydratase activity [GO:0047769];prephenate dehydratase activity [GO:0004664]	14	0	160.12	39	40.1	29.5	44.1	36.1	O22241	O22241	At3g44720	1137	ADT4	Arogenate dehydratase 4, chloroplastic
322263031005859	323456726074219	322979469299316	323130035400391	cell redox homeostasis [GO:0045454];double fertilization forming a zygote and endosperm [GO:0009567];embryo development ending in seed dormancy [GO:0009793];embryo sac development [GO:0009553];pollen tube development [GO:0048868];response to cadmium ion [GO:0046686];response to endoplasmic reticulum stress [GO:0034976]	cytosol [GO:0005829];endoplasmic reticulum [GO:0005783];plant-type cell wall [GO:0009505];secretory vesicle [GO:0099503];vacuolar membrane [GO:0005774]	protein disulfide isomerase activity [GO:0003756]	57	0	323.31	829	84.5	84.8	85.3	86.1	O22263	O22263	At2g47470	1138	PDIL2-1	Protein disulfide-isomerase like 2-1
243344268798828	253038597106934	254556636810303	248671226501465	protein heterotrimerization [GO:0070208];protein import into chloroplast thylakoid membrane [GO:0045038];response to high light intensity [GO:0009644]	chloroplast [GO:0009507];chloroplast envelope [GO:0009941];chloroplast stroma [GO:0009570];chloroplast thylakoid membrane [GO:0009535];cytosol [GO:0005829];protein-containing complex [GO:0032991];signal recognition particle, chloroplast targeting [GO:0080085];signal recognition particle, endoplasmic reticulum targeting [GO:0005786]	disordered domain specific binding [GO:0097718];identical protein binding [GO:0042802];metal ion binding [GO:0046872];protein domain specific binding [GO:0019904];protein-macromolecule adaptor activity [GO:0030674]	12	0	27.03	89	2.4	2.4	4.8	2.4	O22265	O22265	At2g47450	1139	CAO	Signal recognition particle 43 kDa protein, chloroplastic
308343963623047	307244396209717	306322689056396	306795101165771	cellulose biosynthetic process [GO:0030244];defense response to bacterium [GO:0042742];GDP-mannose biosynthetic process [GO:0009298];L-ascorbic acid biosynthetic process [GO:0019853];response to ammonium ion [GO:0060359];response to heat [GO:0009408];response to jasmonic acid [GO:0009753];response to ozone [GO:0010193];response to salt stress [GO:0009651]	cytosol [GO:0005829];nucleus [GO:0005634]	GTP binding [GO:0005525];mannose-1-phosphate guanylyltransferase activity [GO:0004475]	34	0	179.85	336	74.5	75.1	72.6	60.7	O22287	O22287	At2g39770	1141	CYT1	Mannose-1-phosphate guanylyltransferase 1
294462242126465	293334293365479	304226207733154	303674468994141	mRNA cis splicing, via spliceosome [GO:0045292];regulation of alternative mRNA splicing, via spliceosome [GO:0000381]	interchromatin granule [GO:0035061];nuclear speck [GO:0016607];nucleus [GO:0005634];spliceosomal complex [GO:0005681]	mRNA binding [GO:0003729];RNA binding [GO:0003723]	18	0	45.224	77	43.2	43.6	43.2	44.9	O22315	O22315	At1g02840	1142	SR34	Serine/arginine-rich-splicing factor SR34
276590118408203	281798763275146	276727657318115	276338806152344	DNA mediated transformation [GO:0009294];histone acetylation [GO:0016573];histone H3 deacetylation [GO:0070932];histone H4 deacetylation [GO:0070933];jasmonic acid and ethylene-dependent systemic resistance [GO:0009861];negative regulation of transcription, DNA-templated [GO:0045892];pathogenesis [GO:0009405];positive regulation of stem cell population maintenance [GO:1902459];positive regulation…	histone deacetylase complex [GO:0000118];nucleus [GO:0005634];Sin3-type complex [GO:0070822]	histone deacetylase activity [GO:0004407];NAD-dependent histone deacetylase activity (H3-K14 specific) [GO:0032041]	7	0	35.266	41	16.2	19.2	19.2	14.6	O22446	O22446	At4g38130	1143	HDA19	Histone deacetylase 19
277098426818848	279837017059326	279826679229736	275560359954834	DNA replication [GO:0006260];embryo development ending in seed dormancy [GO:0009793];flower development [GO:0009908];heterochromatin assembly [GO:0031507];heterochromatin organization [GO:0070828];leaf development [GO:0048366];multicellular organism development [GO:0007275];pollen development [GO:0009555];positive regulation of cell cycle [GO:0045787];regulation of flower development [GO:0009909]…	chromatin silencing complex [GO:0005677];Cul4-RING E3 ubiquitin ligase complex [GO:0080008];nucleus [GO:0005634]		16	0	39.428	103	29	23.8	25.7	33.5	O22467	O22467	At5g58230	1144	MSI1	Histone-binding protein MSI1
287053337097168	29168420791626	290624217987061	290638103485107	chromatin organization [GO:0006325]	Cul4-RING E3 ubiquitin ligase complex [GO:0080008];cytosol [GO:0005829];nucleus [GO:0005634]		14	0	41.851	138	26	36.6	34	46.5	O22468	O22468	At2g16780	1145	MSI2	WD-40 repeat-containing protein MSI2
265242805480957	266492443084717	265462493896484	26543758392334	chromatin organization [GO:0006325]	Cul4-RING E3 ubiquitin ligase complex [GO:0080008];nucleus [GO:0005634]		10	0	20.677	26	29.7	17.2	20.3	26.2	O22469	O22469	At4g35050	1146	MSI3	WD-40 repeat-containing protein MSI3
280970287322998	283817081451416	281623573303223	275785961151123	anther wall tapetum cell differentiation [GO:0048657];brassinosteroid homeostasis [GO:0010268];brassinosteroid mediated signaling pathway [GO:0009742];detection of brassinosteroid stimulus [GO:0009729];hormone-mediated signaling pathway [GO:0009755];leaf development [GO:0048366];microtubule bundle formation [GO:0001578];negative regulation of cell death [GO:0060548];pollen exine formation [GO:001…	endosome [GO:0005768];endosome membrane [GO:0010008];integral component of membrane [GO:0016021];plasma membrane [GO:0005886]	ATP binding [GO:0005524];identical protein binding [GO:0042802];protein heterodimerization activity [GO:0046982];protein homodimerization activity [GO:0042803];protein kinase activity [GO:0004672];protein serine/threonine kinase activity [GO:0004674];steroid binding [GO:0005496];transmembrane receptor protein tyrosine kinase activity [GO:0004714]	4	0.0018549	2.2324	21	2	2	2	2.6	O22476	O22476	At4g39400	1147	BRI1	Protein BRASSINOSTEROID INSENSITIVE 1
283277015686035	283336849212646	283705272674561	28112024307251	chloroplast organization [GO:0009658]	cytosol [GO:0005829]	ATP binding [GO:0005524];protein kinase activity [GO:0004672];protein serine/threonine kinase activity [GO:0004674];protein serine/threonine/tyrosine kinase activity [GO:0004712]	17	0	34.219	87	22	28.9	34.1	29.9	O22558	O22558	At2g17700	1148	STY8	Serine/threonine-protein kinase STY8
313368701934814	313222217559814	311744441986084	312641639709473	cell differentiation [GO:0030154];chromatin organization [GO:0006325];DNA repair [GO:0006281];flower development [GO:0009908];response to UV-B [GO:0010224]	Cul4-RING E3 ubiquitin ligase complex [GO:0080008];cytoplasm [GO:0005737];cytosol [GO:0005829];mitochondrion [GO:0005739];nucleolus [GO:0005730];nucleus [GO:0005634]	metal ion binding [GO:0046872]	41	0	323.31	650	63.5	62.7	79.9	72.8	O22607	O22607	At2g19520	1149	MSI4	WD-40 repeat-containing protein MSI4
300249862670898	299095630645752	299551849365234	299853591918945	cyanate catabolic process [GO:0009440];response to salt stress [GO:0009651]	cytosol [GO:0005829]	cyanate hydratase activity [GO:0008824];DNA binding [GO:0003677];identical protein binding [GO:0042802]	14	0	282.35	204	67.3	65.5	65.5	70.2	O22683	O22683	At3g23490	1152	CYN	Cyanate hydratase
260231628417969	259031810760498	265780200958252	259658718109131		mitochondrion [GO:0005739]		11	0	9.2641	22	11.6	14.7	14.7	11.6	O22714	O22714	At1g60770	1154	At1g60770	Pentatricopeptide repeat-containing protein At1g60770
30292085647583	301852970123291	301455230712891	29908275604248	intracellular protein transport [GO:0006886];vesicle-mediated transport [GO:0016192]	clathrin adaptor complex [GO:0030131];clathrin-coated vesicle membrane [GO:0030665];cytoplasmic vesicle [GO:0031410];cytosol [GO:0005829];early endosome membrane [GO:0031901];Golgi apparatus [GO:0005794];intracellular membrane-bounded organelle [GO:0043231];nucleus [GO:0005634]		28	0	186.95	174	55.1	55.1	57.7	58.2	O22715;Q9SAC9	O22715	At1g60780	1155	AP1M2	AP-1 complex subunit mu-2
28711353302002	29481294631958	288089447021484	281284408569336	acetyl-CoA biosynthetic process [GO:0006085];lipid metabolic process [GO:0006629]	citrate lyase complex [GO:0009346];cytosol [GO:0005829]	ATP binding [GO:0005524];ATP citrate synthase activity [GO:0003878]	32	0	99.7	59	54.6	54.6	47	50.6	O22718	O22718	At1g60810	1156	ACLA-2	ATP-citrate synthase alpha chain protein 2
255928058624268	259431762695313	259873275756836	25376766204834	auxin biosynthetic process [GO:0009851];tryptophan biosynthetic process [GO:0000162]	chloroplast [GO:0009507];cytoplasm [GO:0005737];cytosol [GO:0005829]	indole-3-glycerol-phosphate lyase activity [GO:0033984];tryptophan synthase activity [GO:0004834]	8	0	19.509	31	18.9	34.2	26.9	25.8	O22765	O22765	At4g02610	1157	TRPA1	Tryptophan synthase alpha chain
2615944480896	265409698486328	265794582366943	26236572265625	double fertilization forming a zygote and endosperm [GO:0009567];multicellular organism development [GO:0007275];regulation of defense response [GO:0031347];regulation of transcription, DNA-templated [GO:0006355]	nucleus [GO:0005634]	DNA binding [GO:0003677];DNA-binding transcription activator activity, RNA polymerase II-specific [GO:0001228];DNA-binding transcription factor activity [GO:0003700];protein dimerization activity [GO:0046983]	4	0	6.7194	23	11	7.1	11	7.1	O22768	O22768	At4g02590	1158	UNE12	Transcription factor UNE12
277268943786621	278179969787598	278176307678223	278743171691895	mitochondrial electron transport, NADH to ubiquinone [GO:0006120];respiratory electron transport chain [GO:0022904];response to oxidative stress [GO:0006979]	cytosol [GO:0005829];mitochondrial respiratory chain complex I [GO:0005747];mitochondrion [GO:0005739]	2 iron, 2 sulfur cluster binding [GO:0051537];NADH dehydrogenase (ubiquinone) activity [GO:0008137];zinc ion binding [GO:0008270]	9	0	34.92	94	26.3	26.7	22	26.7	O22769	O22769	At4g02580	1159	At4g02580	NADH dehydrogenase [ubiquinone] flavoprotein 2, mitochondrial
305538959503174	304901809692383	306694927215576	305536212921143	defense response to bacterium [GO:0042742];DNA repair [GO:0006281];generation of catalytic spliceosome for first transesterification step [GO:0000349];innate immune response [GO:0045087];protein K63-linked ubiquitination [GO:0070534]	catalytic step 2 spliceosome [GO:0071013];cell wall [GO:0005618];Cul4-RING E3 ubiquitin ligase complex [GO:0080008];endoplasmic reticulum [GO:0005783];nucleus [GO:0005634];Prp19 complex [GO:0000974];U2-type catalytic step 1 spliceosome [GO:0071006]	ubiquitin protein ligase activity [GO:0061630];ubiquitin-protein transferase activity [GO:0004842]	30	0	323.31	292	53.1	57.7	55.2	49.3	O22785	O22785	At2g33340	1162	PRP19B	Pre-mRNA-processing factor 19 homolog 2
290361938476563	287134208679199	288114891052246	290257511138916	regulation of RNA metabolic process [GO:0051252]	endoplasmic reticulum [GO:0005783];nucleus [GO:0005634];ribonucleoprotein complex [GO:1990904]	mRNA binding [GO:0003729];RNA binding [GO:0003723]	11	0	68.336	67	39.4	35.9	39.4	35.1	O22791	O22791	At2g33410	1163	At2g33410	Putative RNA-binding protein
227173500061035	228520336151123	234225234985352	NaN	cytidine to uridine editing [GO:0016554];endonucleolytic cleavage of tetracistronic rRNA transcript (SSU-rRNA, LSU-rRNA, 4.5S-rRNA, 5S-rRNA) [GO:0002103];mitochondrial mRNA modification [GO:0080156];mRNA processing [GO:0006397];plastid organization [GO:0009657]	chloroplast [GO:0009507];endoplasmic reticulum [GO:0005783];mitochondrion [GO:0005739]	protein dimerization activity [GO:0046983];protein homodimerization activity [GO:0042803]	4	0	13.939	10	8.7	8.7	8.7	3.7	O22793	O22793	At2g33430	1164	MORF2	Multiple organellar RNA editing factor 2, chloroplastic
289486274719238	291744327545166	292329959869385	293148403167725	ceramide transport [GO:0035627];intermembrane lipid transfer [GO:0120009]	cytosol [GO:0005829];membrane [GO:0016020];plasma membrane [GO:0005886]	ceramide 1-phosphate binding [GO:1902387];ceramide 1-phosphate transfer activity [GO:1902388];lipid binding [GO:0008289]	17	0	76.951	93	59.9	61.4	56.4	61.4	O22797	O22797	At2g33470	1165	GLTP1	Glycolipid transfer protein 1
285301418304443	28487154006958	282777271270752	283304405212402	cellular response to hypoxia [GO:0071456];response to abscisic acid [GO:0009737];response to cadmium ion [GO:0046686];response to heat [GO:0009408];response to water deprivation [GO:0009414]		oxidoreductase activity [GO:0016491];oxidoreductase activity, acting on the CH-OH group of donors, NAD or NADP as acceptor [GO:0016616]	18	0	81.043	219	34.6	24	29	26.2	O22809	O22809	At2g33590	1166	CRL1	NAD(P)-binding Rossmann-fold superfamily protein
25111120223999	24620979309082	240161437988281	233010349273682			oxidoreductase activity [GO:0016491];oxidoreductase activity, acting on the CH-OH group of donors, NAD or NADP as acceptor [GO:0016616]	16	0	14.465	58	18.7	18.7	28	25.2	O22810	O22810	At2g33600	1167	CRL2	At2g33600
298976421356201	299827766418457	298688545227051	299371929168701	benzoate metabolic process [GO:0018874];para-aminobenzoic acid metabolic process [GO:0046482];positive regulation of seed germination [GO:0010030];salicylic acid metabolic process [GO:0009696]	cytosol [GO:0005829];intracellular membrane-bounded organelle [GO:0043231]	benzoic acid glucosyltransferase activity [GO:0052641];nicotinate-O-glucosyltransferase activity [GO:0090704];quercetin 3-O-glucosyltransferase activity [GO:0080043];quercetin 7-O-glucosyltransferase activity [GO:0080044];salicylic acid glucosyltransferase (ester-forming) activity [GO:0052639];salicylic acid glucosyltransferase (glucoside-forming) activity [GO:0052640];UDP-glucose:4-aminobenzoate…	24	0	323.31	278	35.6	37.2	35.9	37.2	O22822	O22822	At2g43820	1169	UGT74F2	UDP-glycosyltransferase 74F2
271963863372803	271160469055176	272654399871826	274482135772705	maturation of SSU-rRNA [GO:0030490];mRNA splicing, via spliceosome [GO:0000398]	nucleolus [GO:0005730];P-body [GO:0000932];small nucleolar ribonucleoprotein complex [GO:0005732];spliceosomal complex [GO:0005681];U4/U6 x U5 tri-snRNP complex [GO:0046540];U6 snRNP [GO:0005688]	RNA binding [GO:0003723]	6	0	10.398	42	42.9	33	33	33	O22823	O22823	At2g43810	1170	LSM6B	Sm-like protein LSM36B
298385486602783	295651988983154	29374324798584	294514598846436		Cul4-RING E3 ubiquitin ligase complex [GO:0080008];cytosol [GO:0005829]		16	0	100.55	102	34.4	33.2	34.4	33.5	O22826	O22826	At2g43770	1171	At2g43770	At2g43770
285782718658447	284680480957031	284447441101074	284489231109619	Mo-molybdopterin cofactor biosynthetic process [GO:0006777]	cytosol [GO:0005829];molybdopterin synthase complex [GO:0019008]	molybdopterin synthase activity [GO:0030366]	13	0	50.886	151	47	54	60.1	47.5	O22827	O22827	At2g43760	1172	MOCS2	Molybdopterin synthase catalytic subunit
285789909362793	287015380859375	288384590148926	288281135559082	defense response [GO:0006952];fatty acid biosynthetic process [GO:0006633];fatty acid metabolic process [GO:0006631]	chloroplast stroma [GO:0009570]	acyl-[acyl-carrier-protein] desaturase activity [GO:0045300];metal ion binding [GO:0046872];stearoyl-[acp] desaturase activity [GO:0102786];stearoyl-CoA 9-desaturase activity [GO:0004768]	25	0	121.5	189	32.2	31.4	29.9	38.7	O22832;Q84VY3	O22832	At2g43710	1173	FAB2	Stearoyl-[acyl-carrier-protein] 9-desaturase 7, chloroplastic
296937007904053	295057830810547	295796203613281	294123783111572	cell wall macromolecule catabolic process [GO:0016998];chitin catabolic process [GO:0006032];defense response [GO:0006952];polysaccharide catabolic process [GO:0000272]	plasma membrane [GO:0005886]	chitin binding [GO:0008061];chitinase activity [GO:0004568]	16	0	67.746	106	53.4	48.4	49.8	49.8	O22842	O22842	At2g43610	1175	At2g43610	Endochitinase At2g43610
302802963256836	308317565917969	307966060638428	308707065582275	ribonucleoprotein complex assembly [GO:0022618];translation [GO:0006412]	cytosol [GO:0005829];cytosolic large ribosomal subunit [GO:0022625];cytosolic ribosome [GO:0022626]	structural constituent of ribosome [GO:0003735]	13	0	62.913	85	76.8	79.7	76.8	79.7	O22860	O22860	At2g43460	1176	RPL38A	60S ribosomal protein L38
NaN	248661785125732	NaN	249370136260986	hydrogen peroxide catabolic process [GO:0042744];response to oxidative stress [GO:0006979]	extracellular region [GO:0005576];plant-type cell wall [GO:0009505];plasmodesma [GO:0009506]	heme binding [GO:0020037];metal ion binding [GO:0046872];peroxidase activity [GO:0004601]	2	0	5.2614	7	0	10.4	0	10.4	O22862	O22862	At2g43480	1177	PER26	Probable peroxidase 26
266404457092285	264903564453125	265704250335693	267402114868164		cytoplasm [GO:0005737];nucleoplasm [GO:0005654];nucleus [GO:0005634];perinuclear region of cytoplasm [GO:0048471]	DNA binding [GO:0003677];DNA-binding transcription factor activity [GO:0003700];protein self-association [GO:0043621]	8	0	16.196	18	21.8	21.8	16.9	19.1	O22873	O22873	At2g40620	1178	BZIP18	bZIP transcription factor 18
278107833862305	281078414916992	283211345672607	279829959869385	chlorophyll biosynthetic process [GO:0015995];protoporphyrinogen IX biosynthetic process [GO:0006782]	chloroplast [GO:0009507];chloroplast envelope [GO:0009941];chloroplast stroma [GO:0009570];Golgi apparatus [GO:0005794]	uroporphyrinogen decarboxylase activity [GO:0004853]	34	0	323.31	658	32.5	38.1	45.4	39.1	O22886	O22886	At2g40490	1180	HEME2	Uroporphyrinogen decarboxylase 2, chloroplastic
244296283721924	241229724884033	243978042602539	246454849243164	ribosomal large subunit assembly [GO:0000027];rRNA processing [GO:0006364]	nucleolus [GO:0005730];nucleoplasm [GO:0005654]	5S rRNA binding [GO:0008097]	2	0.0029417	2.073	4	3.2	3.2	3.2	5.9	O22892	O22892	At2g40430	1181	At2g40430	Ribosome biogenesis protein NOP53
259653873443604	249942512512207	24929988861084	252540378570557	mRNA processing [GO:0006397];RNA splicing [GO:0008380]	chloroplast envelope [GO:0009941];spliceosomal complex [GO:0005681]	ATP binding [GO:0005524];RNA binding [GO:0003723];RNA helicase activity [GO:0003724]	29	0	21.472	20	39	30.3	40.3	30.9	O22899	O22899	At2g47250	1182	At2g47250	Probable pre-mRNA-splicing factor ATP-dependent RNA helicase DEAH3
264415493011475	267868099212646	268313484191895	265068054199219		nucleus [GO:0005634]	ATP binding [GO:0005524];RNA binding [GO:0003723];RNA helicase activity [GO:0003724]	13	0	12.002	59	10.8	15	15.5	9.9	O22907	O22907	At2g47330	1183	RH24	DEAD-box ATP-dependent RNA helicase 24
272908782958984	270393619537354	276116123199463	272004146575928	cis assembly of pre-catalytic spliceosome [GO:0000354];mRNA splicing, via spliceosome [GO:0000398]	Cajal body [GO:0015030];cytoplasm [GO:0005737];nucleoplasm [GO:0005654];spliceosomal complex [GO:0005681];U2 snRNP [GO:0005686]	RNA binding [GO:0003723]	6	0	16.743	45	26.7	26.7	22	22	O22922	O22922	At2g30260	1185	U2B''	U2 small nuclear ribonucleoprotein B''
283878402709961	281883430480957	284198913574219	284480171203613	negative regulation of unidimensional cell growth [GO:0051511];regulation of cell wall pectin metabolic process [GO:1902066]	cell wall [GO:0005618];plant-type cell wall [GO:0009505];plasmodesma [GO:0009506]		10	0	37.944	60	35.9	33.8	34.3	31.6	O22940	O22940	At2g41800	1186	At2g41800	At2g41800/T11A7.10
308649635314941	30817569732666	307390041351318	307826156616211	peptide catabolic process [GO:0043171];proteolysis involved in cellular protein catabolic process [GO:0051603]	cytosol [GO:0005829];mitochondrion [GO:0005739];peroxisome [GO:0005777]	metal ion binding [GO:0046872];metalloendopeptidase activity [GO:0004222]	57	0	286.2	413	50.5	46.9	50.5	50.9	O22941;A0A1I9LPB3	O22941	At2g41790	1187	PXM16	Insulin-degrading enzyme-like 1, peroxisomal
298125762939453	297670974731445	297310600280762	297454776763916	regulation of programmed cell death [GO:0043067]	cytosol [GO:0005829];endoplasmic reticulum [GO:0005783];nucleus [GO:0005634];plasmodesma [GO:0009506]	mRNA binding [GO:0003729];RNA binding [GO:0003723]	38	0	314.62	363	45	53	53.2	53.9	O22957	O22957	At2g34040	1189	At2g34040	Apoptosis inhibitory protein 5 (API5)
25700122833252	254892845153809	261969871520996	257052745819092	mitochondrial proton-transporting ATP synthase complex assembly [GO:0033615]	mitochondrion [GO:0005739]		4	0	9.1138	25	18.1	18.1	18.1	18.1	O22958	O22958	At2g34050	1190	At2g34050	ATP synthase F1 complex assembly factor
258216018676758	251386814117432	255069103240967	256869373321533		Golgi apparatus [GO:0005794];integral component of membrane [GO:0016021]	O-acetyltransferase activity [GO:0016413]	8	0	50.464	49	8.8	11.9	8.8	11.9	O22960	O22960	At2g34070	1191	TBL37	Protein trichome birefringence-like 37
265986099243164	251100845336914	NaN	252171192169189	rRNA processing [GO:0006364]	cytosol [GO:0005829];endoplasmic reticulum [GO:0005783];nucleus [GO:0005634]	nucleic acid binding [GO:0003676]	11	0	10.815	5	30	36.9	40.8	30	O22969	O22969	At2g34160	1192	At2g34160	Uncharacterized protein At2g34160
270274925231934	271556663513184	271247482299805	270802993774414	cellular response to hypoxia [GO:0071456];fatty acid homeostasis [GO:0055089];lipid homeostasis [GO:0055088];phosphatidic acid biosynthetic process [GO:0006654];phospholipid homeostasis [GO:0055091];triglyceride homeostasis [GO:0070328]	cytoplasm [GO:0005737]	1-acylglycerol-3-phosphate O-acyltransferase activity [GO:0003841];carboxylic ester hydrolase activity [GO:0052689];lipase activity [GO:0016298];lysophosphatidic acid acyltransferase activity [GO:0042171];phospholipase A2 activity [GO:0004623]	11	0	55.241	34	28.7	31.1	31.3	25.6	O22975	O22975	At4g24160	1193	At4g24160	1-acylglycerol-3-phosphate O-acyltransferase
249327850341797	242108173370361	252017612457275	24849048614502	defense response [GO:0006952]	anchored component of membrane [GO:0031225];anchored component of plasma membrane [GO:0046658];mitochondrion [GO:0005739];plasma membrane [GO:0005886];plasmodesma [GO:0009506]	chitin binding [GO:0008061]	12	0	67.24	106	10.9	10	10.9	8.9	O23006	O23006	At2g17120	1195	LYM2	LysM domain-containing GPI-anchored protein 2
294883041381836	296599140167236	29661018371582	296831970214844	oxidation-reduction process [GO:0055114];potassium ion transport [GO:0006813];regulation of ion transmembrane transport [GO:0034765]	extracellular region [GO:0005576];plasma membrane [GO:0005886];plasmodesma [GO:0009506]	aldo-keto reductase (NADP) activity [GO:0004033];voltage-gated ion channel activity [GO:0005244]	25	0	88.432	225	50.6	46	35.7	43	O23016	O23016	At1g04690	1196	KAB1	Probable voltage-gated potassium channel subunit beta
2983225440979	298620834350586	297940044403076	297790336608887	protein modification by small protein conjugation [GO:0032446];protein ufmylation [GO:0071569]	cytoplasm [GO:0005737];cytosol [GO:0005829]	ATP binding [GO:0005524];metal ion binding [GO:0046872];UFM1 activating enzyme activity [GO:0071566]	24	0	323.31	294	51.7	49.9	48.3	48	O23034	O23034	At1g05350	1197	At1g05350	Ubiquitin-like modifier-activating enzyme 5
29268856048584	292412490844727	292707061767578	2939697265625	hydrogen peroxide catabolic process [GO:0042744];hyperosmotic salinity response [GO:0042538];response to cold [GO:0009409];response to desiccation [GO:0009269];response to oxidative stress [GO:0006979]	endoplasmic reticulum [GO:0005783];extracellular region [GO:0005576];plant-type cell wall [GO:0009505];plasmodesma [GO:0009506]	heme binding [GO:0020037];metal ion binding [GO:0046872];peroxidase activity [GO:0004601]	13	0	240.17	81	40.8	46.3	43.3	42.3	O23044;Q43872;P0DI10	O23044	At1g05260	1198	PER3	Peroxidase 3
230330505371094	236132431030273	241446056365967	245302906036377	embryo development ending in seed dormancy [GO:0009793];translation [GO:0006412]	chloroplast [GO:0009507];chloroplast envelope [GO:0009941];chloroplast stroma [GO:0009570];extracellular region [GO:0005576];ribosome [GO:0005840]	rRNA binding [GO:0019843];structural constituent of ribosome [GO:0003735]	13	0	53.646	119	9.4	3.6	5.4	14.3	O23049	O23049	At1g05190	1199	RPL6	50S ribosomal protein L6, chloroplastic
254303932189941	253337116241455	253986530303955	257852153778076	regulation of cell cycle [GO:0051726]	nucleus [GO:0005634]		7	0	10.28	12	23	20.2	17.1	23	O23126	O23126	At1g22970	1200	At1g22970	At1g22970/F19G10_8
270487442016602	265379219055176	270991878509521	26928861618042	gibberellic acid homeostasis [GO:0010336];mitochondrial electron transport, cytochrome c to oxygen [GO:0006123];mitochondrial electron transport, ubiquinol to cytochrome c [GO:0006122]	cytosol [GO:0005829];mitochondrial intermembrane space [GO:0005758];mitochondrion [GO:0005739];nucleus [GO:0005634];respirasome [GO:0070469];vacuolar membrane [GO:0005774]	copper ion binding [GO:0005507];electron transfer activity [GO:0009055];heme binding [GO:0020037]	8	0	23.85	79	40.4	7	40.4	36.8	O23138	O23138	At1g22840	1201	CYTC-1	Cytochrome c-1
285185966491699	303992767333984	291528415679932	295905475616455	endocytosis [GO:0006897];intracellular protein transport [GO:0006886];vesicle-mediated transport [GO:0016192]	clathrin adaptor complex [GO:0030131];clathrin-coated pit [GO:0005905];cytoplasmic vesicle [GO:0031410];Golgi apparatus [GO:0005794];intracellular membrane-bounded organelle [GO:0043231]	lipid binding [GO:0008289]	25	0	52.875	71	41.8	39.3	41.1	38.4	O23140	O23140	At5g46630	1202	AP2M	AP-2 complex subunit mu
256028614044189	254506378173828	25493932723999	253641605377197	arginine catabolic process [GO:0006527];polyamine biosynthetic process [GO:0006596];putrescine biosynthetic process [GO:0009446];putrescine biosynthetic process from arginine [GO:0033388];response to abscisic acid [GO:0009737];response to cold [GO:0009409];response to jasmonic acid [GO:0009753];response to karrikin [GO:0080167];response to osmotic stress [GO:0006970];response to oxidative stress …	chloroplast [GO:0009507];cytosol [GO:0005829]	arginine decarboxylase activity [GO:0008792];protein homodimerization activity [GO:0042803]	5	0	5.5701	7	6.5	5.6	5.6	3.9	O23141	O23141	At4g34710	1203	ADC2	Arginine decarboxylase 2
293664474487305	293285808563232	294321517944336	29399377822876	regulation of proton transport [GO:0010155]	cytosol [GO:0005829];endoplasmic reticulum [GO:0005783];endoplasmic reticulum membrane [GO:0005789];integral component of membrane [GO:0016021];plasma membrane [GO:0005886];plasmodesma [GO:0009506]	mRNA binding [GO:0003729]	41	0	100.32	289	36.9	45.9	40.7	40.2	O23144	O23144	At4g27500	1204	PPI1	Proton pump-interactor 1
281051464080811	268765449523926	268960819244385	280610580444336		cytosol [GO:0005829];vacuolar membrane [GO:0005774]		17	0	116.69	91	30.2	32.9	32.6	38.3	O23167	O23167	At4g37190	1205	C7A10.170	At4g37190
267244243621826	263258419036865	265022144317627	266063957214355	defense response to fungus, incompatible interaction [GO:0009817];jasmonic acid metabolic process [GO:0009694];salicylic acid metabolic process [GO:0009696];systemic acquired resistance [GO:0009627]		hydrolase activity [GO:0016787];hydrolase activity, acting on ester bonds [GO:0016788];methyl indole-3-acetate esterase activity [GO:0080030];methyl jasmonate esterase activity [GO:0080032];methyl salicylate esterase activity [GO:0080031]	8	0	29.432	35	37.5	37.5	37.5	37.5	O23171	O23171	At4g37150	1206	MES9	Methylesterase 9
297592601776123	293826560974121	296744499206543	291929340362549	defense response [GO:0006952];lateral root formation [GO:0010311];lipid catabolic process [GO:0016042]	cytoplasm [GO:0005737]	acylglycerol lipase activity [GO:0047372];phospholipase activity [GO:0004620]	24	0	166.03	132	59.7	58	53.9	57.7	O23179	O23179	At4g37070	1207	PLP1	Patatin-like protein 1
267344074249268	272056446075439	270275993347168	270308647155762	oxidation-reduction process [GO:0055114]	plasma membrane [GO:0005886]	FMN binding [GO:0010181];NAD(P)H dehydrogenase (quinone) activity [GO:0003955]	5	0	25.462	38	18.3	21.6	18.3	18.3	O23207	O23207	At4g36750	1209	At4g36750	Probable NAD(P)H dehydrogenase (quinone) FQR1-like 2
264894065856934	282267398834229	273602638244629	273979511260986	defense response to bacterium [GO:0042742];mRNA splicing, via spliceosome [GO:0000398]	commitment complex [GO:0000243];nuclear speck [GO:0016607];nucleus [GO:0005634];U2AF [GO:0089701];U2-type prespliceosome [GO:0071004]	poly-pyrimidine tract binding [GO:0008187];pre-mRNA 3'-splice site binding [GO:0030628]	10	0	59.436	41	20.9	25.1	25	25	O23212	O23212	At4g36690	1210	U2AF65A	Splicing factor U2af large subunit A
263488464355469	275126190185547	266654644012451	289532432556152	hydrogen peroxide catabolic process [GO:0042744];response to oxidative stress [GO:0006979]	cell wall [GO:0005618];extracellular region [GO:0005576]	heme binding [GO:0020037];metal ion binding [GO:0046872];peroxidase activity [GO:0004601]	12	0	59.351	47	32	43.5	48.9	44.4	O23237;Q9SLH7	O23237	At4g36430	1211	PER49	Peroxidase 49
276879253387451	276307601928711	275780906677246	276893920898438	nitrogen compound metabolic process [GO:0006807];photorespiration [GO:0009853]	mitochondrion [GO:0005739];plasma membrane [GO:0005886]	(R)-2-hydroxyglutarate dehydrogenase activity [GO:0051990];2-hydroxyglutarate dehydrogenase activity [GO:0047545];FAD binding [GO:0071949]	21	0	73.937	165	21.5	24.3	19.5	22.7	O23240	O23240	At4g36400	1212	D2HGDH	D-2-hydroxyglutarate dehydrogenase, mitochondrial
263981132507324	270084915161133	268177528381348	26892728805542	response to virus [GO:0009615]	cytoplasm [GO:0005737];cytoplasmic stress granule [GO:0010494];cytosol [GO:0005829];eukaryotic translation initiation factor 4F complex [GO:0016281];mRNA cap binding complex [GO:0005845];nucleolus [GO:0005730];nucleus [GO:0005634];P-body [GO:0000932]	RNA 7-methylguanosine cap binding [GO:0000340];translation initiation factor activity [GO:0003743]	7	0	10.855	43	37.9	37.9	37.9	37.9	O23252	O23252	At4g18040	1213	EIF4E1	Eukaryotic translation initiation factor 4E-1
350275421142578	349551048278809	350606117248535	349948387145996	cellular response to tetrahydrofolate [GO:1904482];circadian rhythm [GO:0007623];folic acid metabolic process [GO:0046655];glycine biosynthetic process from serine [GO:0019264];glycine metabolic process [GO:0006544];L-serine catabolic process [GO:0006565];one-carbon metabolic process [GO:0006730];response to cadmium ion [GO:0046686];tetrahydrofolate interconversion [GO:0035999];tetrahydrofolate m…	cytosol [GO:0005829];plasma membrane [GO:0005886];plasmodesma [GO:0009506]	amino acid binding [GO:0016597];cobalt ion binding [GO:0050897];glycine hydroxymethyltransferase activity [GO:0004372];pyridoxal phosphate binding [GO:0030170];serine binding [GO:0070905];zinc ion binding [GO:0008270]	68	0	323.31	1350	94.5	94.9	94.9	95.1	O23254	O23254	At4g13930	1214	SHM4	Serine hydroxymethyltransferase 4
351915702819824	35097770690918	351460380554199	351011810302734	DNA methylation-dependent heterochromatin assembly [GO:0006346];embryo development ending in seed dormancy [GO:0009793];one-carbon metabolic process [GO:0006730];posttranscriptional gene silencing [GO:0016441];S-adenosylmethionine cycle [GO:0033353]	cytosol [GO:0005829];plasma membrane [GO:0005886];plasmodesma [GO:0009506];vacuolar membrane [GO:0005774];vacuole [GO:0005773]	adenosylhomocysteinase activity [GO:0004013];copper ion binding [GO:0005507]	71	0	323.31	2264	77.3	74.6	77.3	76.7	O23255	O23255	At4g13940	1215	SAHH1	Adenosylhomocysteinase 1
317596263885498	318546733856201	318603096008301	318032817840576	cellular response to selenium ion [GO:0071291];response to cadmium ion [GO:0046686];response to hydrogen peroxide [GO:0042542];sulfate assimilation [GO:0000103]	cytosol [GO:0005829];plasmodesma [GO:0009506]	selenium binding [GO:0008430]	47	0	323.31	642	83.5	82.7	90.2	82.7	O23264	O23264	At4g14030	1216	SBP1	Selenium-binding protein 1
32535961151123	325164604187012	323082618713379	325925216674805	translation [GO:0006412]	cytosol [GO:0005829];cytosolic large ribosomal subunit [GO:0022625]	structural constituent of ribosome [GO:0003735]	20	0	74.046	120	78.1	78.1	78.1	78.1	O23290	O23290	At3g23390	1218	RPL36AA	60S ribosomal protein L36a
247866611480713	251895599365234	250111179351807	249644622802734	fatty acid beta-oxidation [GO:0006635];fatty acid catabolic process [GO:0009062];indolebutyric acid metabolic process [GO:0080024];response to indolebutyric acid [GO:0080026];root hair elongation [GO:0048767]	peroxisome [GO:0005777]	dodecenoyl-CoA delta-isomerase activity [GO:0004165];enoyl-CoA hydratase activity [GO:0004300]	6	0	4.419	23	14.2	10.8	10.8	13.3	O23299	O23299	At4g14430	1219	ECI2	Enoyl-CoA delta isomerase 2, peroxisomal
250532054901123	246746520996094	247585754394531	250290107727051	positive regulation of transcription, DNA-templated [GO:0045893]	cytosol [GO:0005829];nucleus [GO:0005634]	DNA-binding transcription factor activity [GO:0003700];protein heterodimerization activity [GO:0046982];sequence-specific DNA binding [GO:0043565]	7	0	11.64	46	15.5	15.5	15.5	15.5	O23310	O23310	At4g14540	1221	NFYB3	Nuclear transcription factor Y subunit B-3
251494197845459	249884548187256	247129287719727	251173152923584	carotenoid biosynthetic process [GO:0016117];oxidation-reduction process [GO:0055114]	chloroplast [GO:0009507];chloroplast envelope [GO:0009941];chloroplast membrane [GO:0031969];chloroplast stroma [GO:0009570];cytosol [GO:0005829]	heme binding [GO:0020037];iron ion binding [GO:0005506];monooxygenase activity [GO:0004497];oxidoreductase activity, acting on paired donors, with incorporation or reduction of molecular oxygen [GO:0016705]	7	0	6.6711	12	5.9	4.7	2.1	1	O23365	O23365	At4g15110	1223	CYP97B3	Cytochrome P450 97B3, chloroplastic
322536087036133	308602352142334	314502220153809	322494621276855			transferase activity, transferring acyl groups other than amino-acyl groups [GO:0016747]	41	0	323.31	353	54.3	61.2	62.8	62.8	O23392	O23392	At4g15390	1224	dl3740c	HSR201-like protein
276857872009277	265997447967529	278391208648682	275841274261475	brassinosteroid homeostasis [GO:0010268];brassinosteroid mediated signaling pathway [GO:0009742];brassinosteroid metabolic process [GO:0016131];regulation of brassinosteroid biosynthetic process [GO:0010422];regulation of flavonoid biosynthetic process [GO:0009962];response to absence of light [GO:0009646];response to brassinosteroid [GO:0009741]	cytosol [GO:0005829]	transferase activity, transferring acyl groups other than amino-acyl groups [GO:0016747]	10	0	17.056	41	23	23	23	18.6	O23393	O23393	At4g15400	1225	BIA1	BAHD acyltransferase BIA1
254701690673828	257681484222412	254482765197754	251527118682861		intracellular membrane-bounded organelle [GO:0043231]	cinnamate beta-D-glucosyltransferase activity [GO:0050412];quercetin 3-O-glucosyltransferase activity [GO:0080043];quercetin 7-O-glucosyltransferase activity [GO:0080044];sinapate 1-glucosyltransferase activity [GO:0050284];UDP-glycosyltransferase activity [GO:0008194]	9	0	10.855	60	13.6	17.7	13.2	11.3	O23401	O23401	At4g15490	1226	UGT84A3	UDP-glycosyltransferase 84A3
286768398284912	281595687866211	281975593566895	286827774047852		intracellular membrane-bounded organelle [GO:0043231]	cinnamate beta-D-glucosyltransferase activity [GO:0050412];quercetin 3-O-glucosyltransferase activity [GO:0080043];quercetin 7-O-glucosyltransferase activity [GO:0080044];sinapate 1-glucosyltransferase activity [GO:0050284];UDP-glycosyltransferase activity [GO:0008194]	11	0	57.879	69	19.2	22.3	19.4	22.5	O23402	O23402	At4g15500	1227	UGT84A4	UDP-glycosyltransferase 84A4
286833801269531	284568157196045	281104335784912	283857440948486	photosynthesis [GO:0015979];pyruvate metabolic process [GO:0006090]	chloroplast [GO:0009507];chloroplast stroma [GO:0009570];cytosol [GO:0005829];nucleus [GO:0005634]	ATP binding [GO:0005524];kinase activity [GO:0016301];metal ion binding [GO:0046872];pyruvate, phosphate dikinase activity [GO:0050242]	114	0	323.31	1763	32.4	26.7	25.3	25	O23404	O23404	At4g15530	1229	PPDK	Pyruvate, phosphate dikinase 1, chloroplastic
294528751373291	296332225799561	309083480834961	306569347381592	response to toxic substance [GO:0009636]	intracellular membrane-bounded organelle [GO:0043231]	quercetin 3-O-glucosyltransferase activity [GO:0080043];quercetin 7-O-glucosyltransferase activity [GO:0080044];UDP-glycosyltransferase activity [GO:0008194]	22	0	170.24	165	46.2	41.8	41.6	41.1	O23406	O23406	At4g15550	1230	UGT75D1	UDP-glycosyltransferase 75D1
309400672912598	305564556121826	297030410766602	306358184814453	galactose metabolic process [GO:0006012]	cytosol [GO:0005829];integral component of membrane [GO:0016021];plasmodesma [GO:0009506]	ATP binding [GO:0005524];galactose binding [GO:0005534];L-arabinokinase activity [GO:0009702]	40	0	235.05	174	41	39.5	40.1	36.4	O23461	O23461	At4g16130	1231	ARA1	L-arabinokinase
266375465393066	272013492584229	262708492279053	263440628051758	cellular response to cold [GO:0070417];positive regulation of transcription by RNA polymerase II [GO:0045944];regulation of transcription, DNA-templated [GO:0006355];response to cold [GO:0009409]	nucleus [GO:0005634]	calmodulin binding [GO:0005516];DNA-binding transcription factor activity [GO:0003700];sequence-specific DNA binding [GO:0043565]	8	0	17.024	28	9.4	9.4	9.4	9.4	O23463	O23463	At4g16150	1232	CAMTA5	Calmodulin-binding transcription activator 5
24917797088623	246010494232178	257803421020508	244351711273193	sexual reproduction [GO:0019953]	extracellular region [GO:0005576]		3	0	5.3123	12	8	8	5.2	13.2	O23547	O23547	At4g17030	1235	EXLB1	Expansin-like B1
244126091003418	240913600921631	230649509429932	235999145507813	maltose biosynthetic process [GO:0000024];response to cold [GO:0009409];starch catabolic process [GO:0005983]	chloroplast stroma [GO:0009570];cytosol [GO:0005829]	amylopectin maltohydrolase activity [GO:0102229];beta-amylase activity [GO:0016161]	51	0	323.31	421	10.8	8.9	3.6	4.2	O23553	O23553	At4g17090	1236	BAM3	Beta-amylase 3, chloroplastic
287265701293945	286440277099609	285539131164551	286769733428955	carbohydrate metabolic process [GO:0005975];carboxylic acid metabolic process [GO:0019752];response to abscisic acid [GO:0009737]	cytosol [GO:0005829];plasma membrane [GO:0005886]	L-lactate dehydrogenase activity [GO:0004459]	17	0	61.23	177	33.7	37.7	44.8	30	O23569	O23569	At4g17260	1237	dl4665w	L-lactate dehydrogenase
243331298828125	234797592163086	24213415145874	238355712890625		chloroplast thylakoid lumen [GO:0009543];mitochondrion [GO:0005739];thylakoid [GO:0009579];thylakoid lumen [GO:0031977]	endopeptidase activity [GO:0004175];serine-type peptidase activity [GO:0008236]	17	0	81.731	99	6	1.2	2.7	3.9	O23614	O23614	At4g17740	1239	CTPA2	Carboxyl-terminal-processing peptidase 2, chloroplastic
291246509552002	288865509033203	289977645874023	2893044090271	dephosphorylation [GO:0016311]	cytoplasm [GO:0005737];cytosol [GO:0005829]	transferase activity, transferring glycosyl groups [GO:0016757]	31	0	227.71	126	32.8	33.2	35.5	33.9	O23617	O23617	At4g17770	1240	TPS5	Alpha,alpha-trehalose-phosphate synthase [UDP-forming] 5
243283443450928	243344955444336	244883041381836	242240562438965		nucleus [GO:0005634]	AT DNA binding [GO:0003680];DNA-binding transcription factor activity [GO:0003700]	1	0.00019198	2.825	8	3.4	3.4	3.4	3.4	O23620	O23620	At4g17800	1241	AHL23	AT-hook motif nuclear-localized protein 23
324951477050781	325005683898926	325080528259277	325664253234863	diadenosine tetraphosphate biosynthetic process [GO:0015966];glycyl-tRNA aminoacylation [GO:0006426];mitochondrial glycyl-tRNA aminoacylation [GO:0070150];response to cadmium ion [GO:0046686]	chloroplast [GO:0009507];cytoplasm [GO:0005737];cytosol [GO:0005829];endosome [GO:0005768];Golgi apparatus [GO:0005794];mitochondrion [GO:0005739];nucleus [GO:0005634];trans-Golgi network [GO:0005802]	ATP binding [GO:0005524];glycine-tRNA ligase activity [GO:0004820];protein dimerization activity [GO:0046983];transferase activity [GO:0016740]	96	0	323.31	1647	67.2	67.2	71.6	69.7	O23627;Q9FXG2	O23627	At1g29880	1242	At1g29880	Glycine--tRNA ligase, mitochondrial 1
266075248718262	2662282371521	264164962768555	265395946502686	nucleosome assembly [GO:0006334]	chloroplast stroma [GO:0009570];chloroplast thylakoid [GO:0009534];cytosol [GO:0005829];nucleolus [GO:0005730];nucleosome [GO:0000786]	DNA binding [GO:0003677];protein heterodimerization activity [GO:0046982]	22	0	4.9846	30	78.7	78.7	76.7	78.7	O23629	O23629	At3g45980	1243	H2B	Histone H2B.6
282075538635254	281393642425537	282828617095947	283895244598389	amylopectin biosynthetic process [GO:0010021];carbohydrate metabolic process [GO:0005975];cellular response to fructose stimulus [GO:0071332];cellular response to glucose stimulus [GO:0071333];cellular response to light stimulus [GO:0071482];cellular response to sucrose stimulus [GO:0071329];glycogen biosynthetic process [GO:0005978];starch biosynthetic process [GO:0019252];starch metabolic proce…	amyloplast [GO:0009501];chloroplast [GO:0009507];chloroplast stroma [GO:0009570];cytoplasm [GO:0005737]	1,4-alpha-glucan branching enzyme activity (using a glucosylated glycogenin as primer for glycogen synthesis) [GO:0102752];1,4-alpha-glucan branching enzyme activity [GO:0003844];cation binding [GO:0043169];hydrolase activity, hydrolyzing O-glycosyl compounds [GO:0004553]	28	0	127.52	219	26	28.6	21.3	20.7	O23647	O23647	At2g36390	1244	SBE2.1	1,4-alpha-glucan-branching enzyme 2-1, chloroplastic/amyloplastic
264637298583984	274482936859131	271455955505371	270565166473389	homoserine biosynthetic process [GO:0009090];lysine biosynthetic process via diaminopimelate [GO:0009089];threonine biosynthetic process [GO:0009088]	chloroplast stroma [GO:0009570];cytoplasm [GO:0005737]	aspartate kinase activity [GO:0004072];ATP binding [GO:0005524]	14	0	35.4	66	17.1	22.4	19.3	21	O23653	O23653	At5g14060	1245	AK2	Aspartokinase 2, chloroplastic
347222213745117	346836891174316	346674423217773	346910934448242	ATP metabolic process [GO:0046034];Golgi organization [GO:0007030];pollen development [GO:0009555]	cell wall [GO:0005618];chloroplast [GO:0009507];chloroplast envelope [GO:0009941];cytosol [GO:0005829];Golgi apparatus [GO:0005794];mitochondrion [GO:0005739];plant-type vacuole [GO:0000325];plasma membrane [GO:0005886];plasmodesma [GO:0009506];proton-transporting V-type ATPase, V1 domain [GO:0033180];vacuolar membrane [GO:0005774];vacuole [GO:0005773]	ATP binding [GO:0005524];protease binding [GO:0002020];proton-transporting ATPase activity, rotational mechanism [GO:0046961]	82	0	323.31	1582	82.3	83.1	85.2	83.1	O23654	O23654	At1g78900	1246	VHA-A	V-type proton ATPase catalytic subunit A
291950950622559	291459121704102	288388195037842	289003505706787	intracellular protein transport [GO:0006886];Rab protein signal transduction [GO:0032482]	endomembrane system [GO:0012505];Golgi apparatus [GO:0005794];nucleus [GO:0005634];plasma membrane [GO:0005886]	GTP binding [GO:0005525];GTPase activity [GO:0003924]	12	0	78.136	61	38.7	50.9	45.3	50.9	O23657;O49841	O23657	At1g43890	1247	RABC1	Ras-related protein RABC1
231255302429199	231567039489746	271095867156982	NaN		chloroplast [GO:0009507]	oxidoreductase activity [GO:0016491]	15	0	26.335	73	1.2	1.2	1.9	0	O23673	O23673	At1g02020	1248	At1g02020	Nitroreductase family protein
294818725585938	298626747131348	294834308624268	293092346191406	embryo development ending in seed dormancy [GO:0009793];mRNA processing [GO:0006397];mRNA transport [GO:0051028];nuclear-transcribed mRNA catabolic process, nonsense-mediated decay [GO:0000184];pollen tube guidance [GO:0010183];positive regulation of gene expression [GO:0010628];regulation of translation [GO:0006417];RNA splicing [GO:0008380]	exon-exon junction complex [GO:0035145];nuclear speck [GO:0016607];nucleolus [GO:0005730];nucleoplasm [GO:0005654];P-body [GO:0000932]	RNA binding [GO:0003723]	15	0	120.52	150	74.7	74.7	82.7	74.7	O23676	O23676	At1g02140	1249	MAGO	Protein mago nashi homolog
NaN	241804828643799	241356315612793	243739147186279		chloroplast [GO:0009507];chloroplast stroma [GO:0009570]	DNA-directed 5'-3' RNA polymerase activity [GO:0003899]	7	0	51.957	53	0	9.4	4.5	4.5	O23684	O23684	At2g41950	1250	At2g41950	At2g41950/T6D20.26
2825732421875	283274021148682	278413410186768	281479263305664	floral organ morphogenesis [GO:0048444];fruit morphogenesis [GO:0048530];inductive cell-cell signaling [GO:0031129];leaf morphogenesis [GO:0009965];microtubule cytoskeleton organization [GO:0000226];monopolar cell growth [GO:0042814];nuclear migration [GO:0007097];regulation of cell shape [GO:0008360];regulation of epidermal cell differentiation [GO:0045604];regulation of epidermal cell division …	cytoplasmic stress granule [GO:0010494];cytosol [GO:0005829];microtubule [GO:0005874];trans-Golgi network [GO:0005802]	identical protein binding [GO:0042802];kinase binding [GO:0019900];NAD binding [GO:0051287];oxidoreductase activity, acting on the CH-OH group of donors, NAD or NADP as acceptor [GO:0016616];protein homodimerization activity [GO:0042803];protein self-association [GO:0043621];transcription corepressor activity [GO:0003714]	12	0	31.214	44	16.5	19.8	18.4	25.9	O23702	O23702	At1g01510	1251	AN	C-terminal binding protein AN
319433555603027	321348266601563	320296669006348	320307846069336	proteasomal protein catabolic process [GO:0010498];proteasomal ubiquitin-independent protein catabolic process [GO:0010499];proteasome-mediated ubiquitin-dependent protein catabolic process [GO:0043161];response to zinc ion [GO:0010043]	cytoplasm [GO:0005737];cytosol [GO:0005829];cytosolic ribosome [GO:0022626];nucleus [GO:0005634];proteasome complex [GO:0000502];proteasome core complex [GO:0005839];proteasome core complex, alpha-subunit complex [GO:0019773]	endopeptidase activity [GO:0004175];threonine-type endopeptidase activity [GO:0004298]	28	0	323.31	485	96.6	96.6	96.6	96.6	O23708	O23708	At1g16470	1252	PAB1	Proteasome subunit alpha type-2-A
308101558685303	309155597686768	308338680267334	30846851348877	proteasomal protein catabolic process [GO:0010498];proteasomal ubiquitin-independent protein catabolic process [GO:0010499];proteasome-mediated ubiquitin-dependent protein catabolic process [GO:0043161]	cytoplasm [GO:0005737];cytosol [GO:0005829];nucleus [GO:0005634];proteasome complex [GO:0000502];proteasome core complex [GO:0005839];proteasome core complex, beta-subunit complex [GO:0019774]	endopeptidase activity [GO:0004175];threonine-type endopeptidase activity [GO:0004298]	24	0	180.41	233	57.9	59.3	59.3	59.3	O23710	O23710	At3g27430	1253	PBB1	Proteasome subunit beta type-7-A
265253410339355	268394203186035	267105655670166	266092185974121	proteasomal protein catabolic process [GO:0010498];proteasomal ubiquitin-independent protein catabolic process [GO:0010499];proteasome-mediated ubiquitin-dependent protein catabolic process [GO:0043161]	cytoplasm [GO:0005737];cytosol [GO:0005829];nucleus [GO:0005634];plasma membrane [GO:0005886];plasmodesma [GO:0009506];proteasome complex [GO:0000502];proteasome core complex [GO:0005839];proteasome core complex, alpha-subunit complex [GO:0019773]	endopeptidase activity [GO:0004175];threonine-type endopeptidase activity [GO:0004298]	19	0	39.941	40	58.5	62.5	53.4	56	O23712	O23712	At1g47250	1254	PAF2	Proteasome subunit alpha type-1-B
271247482299805	266080894470215	26726634979248	272225093841553	proteasomal protein catabolic process [GO:0010498];proteasomal ubiquitin-independent protein catabolic process [GO:0010499];proteasome-mediated ubiquitin-dependent protein catabolic process [GO:0043161]	apoplast [GO:0048046];cytoplasm [GO:0005737];cytosol [GO:0005829];nucleus [GO:0005634];plasma membrane [GO:0005886];proteasome complex [GO:0000502];proteasome core complex [GO:0005839];proteasome core complex, beta-subunit complex [GO:0019774];secretory vesicle [GO:0099503];vacuolar membrane [GO:0005774];vacuole [GO:0005773]	endopeptidase activity [GO:0004175];threonine-type endopeptidase activity [GO:0004298]	13	0	6.4133	21	60.8	53.4	51.5	53.4	O23714	O23714	At3g22630	1255	PBD1	Proteasome subunit beta type-2-A
313018741607666	314787521362305	31486780166626	314084167480469	proteasomal protein catabolic process [GO:0010498];proteasomal ubiquitin-independent protein catabolic process [GO:0010499];proteasome-mediated ubiquitin-dependent protein catabolic process [GO:0043161];response to cadmium ion [GO:0046686];response to cold [GO:0009409]	apoplast [GO:0048046];cytoplasm [GO:0005737];cytosol [GO:0005829];nucleus [GO:0005634];peroxisome [GO:0005777];proteasome complex [GO:0000502];proteasome core complex [GO:0005839];proteasome core complex, alpha-subunit complex [GO:0019773];vacuolar membrane [GO:0005774];vacuole [GO:0005773]	endopeptidase activity [GO:0004175];threonine-type endopeptidase activity [GO:0004298]	32	0	310.18	393	74.3	80.7	79.5	75.1	O23715	O23715	At2g27020	1256	PAG1	Proteasome subunit alpha type-3
30836353302002	309951667785645	309169120788574	309496994018555	proteasomal protein catabolic process [GO:0010498];proteasomal ubiquitin-independent protein catabolic process [GO:0010499];proteasome-mediated ubiquitin-dependent protein catabolic process [GO:0043161]	cytoplasm [GO:0005737];nucleus [GO:0005634];proteasome core complex [GO:0005839];proteasome core complex, beta-subunit complex [GO:0019774]	endopeptidase activity [GO:0004175];threonine-type endopeptidase activity [GO:0004298]	21	0	323.31	258	72.6	68.2	72.6	72.6	O23717	O23717	At1g13060	1257	PBE1	Proteasome subunit beta type-5-A
329424819946289	329095993041992	328378944396973	328774147033691	isopentenyl diphosphate biosynthetic process, mevalonate pathway [GO:0019287];sterol biosynthetic process [GO:0016126]	cytosol [GO:0005829];peroxisome [GO:0005777]	ATP binding [GO:0005524];diphosphomevalonate decarboxylase activity [GO:0004163];identical protein binding [GO:0042802]	37	0	323.31	489	71.1	74.5	79.4	78.6	O23722	O23722	At2g38700	1258	MVD1	Diphosphomevalonate decarboxylase MVD1, peroxisomal
295517692565918	296446971893311	291036205291748	297629871368408	innate immune response [GO:0045087];leaf morphogenesis [GO:0009965];proteasome-mediated ubiquitin-dependent protein catabolic process [GO:0043161]	cytosol [GO:0005829];plasma membrane [GO:0005886];proteasome complex [GO:0000502];proteasome regulatory particle [GO:0005838]		19	0	86.775	128	46.4	46.4	64	53.9	O24412	O24412	At5g05780	1259	RPN8A	26S proteasome non-ATPase regulatory subunit 7 homolog A
260136528015137	263281555175781	262609081268311	26294002532959	protein deubiquitination [GO:0016579];ubiquitin-dependent protein catabolic process [GO:0006511]	cytosol [GO:0005829];nucleus [GO:0005634]	cysteine-type endopeptidase activity [GO:0004197];thiol-dependent ubiquitin-specific protease activity [GO:0004843]	5	0	8.4262	26	7.5	10.2	8.4	10.2	O24454	O24454	At4g39910	1260	UBP3	Ubiquitin carboxyl-terminal hydrolase 3
338661804199219	33958179473877	337369079589844	337498512268066	cellular response to abscisic acid stimulus [GO:0071215];gibberellin mediated signaling pathway [GO:0010476];positive regulation of protein phosphorylation [GO:0001934];positive regulation of signal transduction [GO:0009967];regulation of translation [GO:0006417];rescue of stalled ribosome [GO:0072344];response to cadmium ion [GO:0046686];response to gibberellin [GO:0009739];response to glucose […	chloroplast [GO:0009507];cytoplasm [GO:0005737];cytosol [GO:0005829];cytosolic ribosome [GO:0022626];cytosolic small ribosomal subunit [GO:0022627];nucleus [GO:0005634];polysomal ribosome [GO:0042788]	enzyme binding [GO:0019899];MAP-kinase scaffold activity [GO:0005078];protein kinase C binding [GO:0005080];ribosome binding [GO:0043022];structural constituent of ribosome [GO:0003735]	48	0	323.31	648	78	68.5	78.3	78.3	O24456	O24456	At1g18080	1261	RACK1A	Receptor for activated C kinase 1A
319101715087891	319068431854248	319165916442871	319036502838135	acetyl-CoA biosynthetic process from pyruvate [GO:0006086];glycolytic process [GO:0006096]	chloroplast [GO:0009507];chloroplast envelope [GO:0009941];chloroplast stroma [GO:0009570];plastid [GO:0009536]	pyruvate dehydrogenase (acetyl-transferring) activity [GO:0004739]	55	0	323.31	704	73.4	71.3	72.9	73.4	O24457	O24457	At1g01090	1262	PDH-E1 ALPHA	Pyruvate dehydrogenase E1 component subunit alpha-3, chloroplastic
231876735687256	245050640106201	245221710205078	252421627044678	intracellular protein transport [GO:0006886];protein secretion [GO:0009306];Rab protein signal transduction [GO:0032482];regulation of exocytosis [GO:0017157];vesicle docking involved in exocytosis [GO:0006904]	cytosol [GO:0005829];endomembrane system [GO:0012505];Golgi membrane [GO:0000139];plasma membrane [GO:0005886]	GTP binding [GO:0005525];GTPase activity [GO:0003924]	9	0	5.2145	20	31.9	31.9	35.2	35.2	O24466	O24466	At3g53610	1263	RABE1A	Ras-related protein RABE1a
301606273651123	300736751556396	300820770263672	30162670135498	methylglyoxal catabolic process to D-lactate via S-lactoyl-glutathione [GO:0019243]	cytosol [GO:0005829];secretory vesicle [GO:0099503]	hydroxyacylglutathione hydrolase activity [GO:0004416];metal ion binding [GO:0046872]	27	0	323.31	440	80.2	81.8	67.4	64	O24496	O24496	At3g10850	1264	GLX2-2	Hydroxyacylglutathione hydrolase cytoplasmic
267764320373535	272168788909912	266507511138916	26730525970459	cellular response to hypoxia [GO:0071456];oxygen transport [GO:0015671];response to hypoxia [GO:0001666]	cell wall [GO:0005618];cytosol [GO:0005829];plasma membrane [GO:0005886];plasmodesma [GO:0009506]	heme binding [GO:0020037];metal ion binding [GO:0046872];oxygen binding [GO:0019825]	6	0	9.5619	34	32.5	38.1	38.1	32.5	O24520	O24520	At2g16060	1265	AHB1	Non-symbiotic hemoglobin 1
26606819152832	271030960083008	261061954498291	267549362182617	fatty acid metabolic process [GO:0006631];triglyceride biosynthetic process [GO:0019432]	cytosol [GO:0005829]	heme binding [GO:0020037];metal ion binding [GO:0046872];oxygen binding [GO:0019825];oxygen carrier activity [GO:0005344]	16	0	54.252	149	25.9	42.4	25.9	32.3	O24521	O24521	At3g10520	1266	AHB2	Non-symbiotic hemoglobin 2
228539752960205	214264965057373	223452167510986	232407741546631	cell wall macromolecule catabolic process [GO:0016998];chitin catabolic process [GO:0006032];leaf senescence [GO:0010150];polysaccharide catabolic process [GO:0000272];response to amitrole [GO:0072722];response to silver ion [GO:0010272];response to virus [GO:0009615];systemic acquired resistance [GO:0009627]	apoplast [GO:0048046];secretory vesicle [GO:0099503]	chitin binding [GO:0008061];chitinase activity [GO:0004568]	16	0	272.73	168	7.2	4.3	10.8	14.4	O24603	O24603	At2g43570	1268	CHI	Endochitinase CHI
243911304473877	250919246673584	244883041381836	251176719665527	proteasomal protein catabolic process [GO:0010498];proteasomal ubiquitin-independent protein catabolic process [GO:0010499];proteasome-mediated ubiquitin-dependent protein catabolic process [GO:0043161];ubiquitin-dependent protein catabolic process [GO:0006511]	cytoplasm [GO:0005737];nucleus [GO:0005634];plastid [GO:0009536];proteasome complex [GO:0000502];proteasome core complex [GO:0005839];proteasome core complex, alpha-subunit complex [GO:0019773];vacuole [GO:0005773]	endopeptidase activity [GO:0004175];threonine-type endopeptidase activity [GO:0004298]	19	0	12.977	15	56	60.8	60.8	57.6	O24616	O24616	At5g66140	1269	PAD2	Proteasome subunit alpha type-7-B
294974327087402	297397441864014	295433120727539	297849864959717	proteasomal protein catabolic process [GO:0010498];proteasomal ubiquitin-independent protein catabolic process [GO:0010499];proteasome-mediated ubiquitin-dependent protein catabolic process [GO:0043161]	cytoplasm [GO:0005737];nucleus [GO:0005634];proteasome core complex [GO:0005839];proteasome core complex, beta-subunit complex [GO:0019774]	endopeptidase activity [GO:0004175];threonine-type endopeptidase activity [GO:0004298]	20	0	104.82	142	84.4	84.4	75.9	84.4	O24633	O24633	At4g14800	1270	PBD2	Proteasome subunit beta type-2-B
33127124786377	331488304138184	330350379943848	331724624633789	protein transport [GO:0015031];small GTPase mediated signal transduction [GO:0007264];vesicle-mediated transport [GO:0016192]	apoplast [GO:0048046];cytoplasm [GO:0005737];cytosol [GO:0005829];plasmodesma [GO:0009506]	GTPase activator activity [GO:0005096];Rab GDP-dissociation inhibitor activity [GO:0005093];Rab GTPase binding [GO:0017137]	56	0	323.31	868	75.9	74.8	81.3	77.9	O24653	O24653	At3g59920	1271	GDI2	Guanosine nucleotide diphosphate dissociation inhibitor 2
295632724761963	294198513031006	296168785095215	295106582641602	cell wall macromolecule catabolic process [GO:0016998];chitin catabolic process [GO:0006032];defense response [GO:0006952];polysaccharide catabolic process [GO:0000272]	secretory vesicle [GO:0099503]	chitin binding [GO:0008061];chitinase activity [GO:0004568]	8	0	323.31	204	43.9	37.9	43.9	43.9	O24658	O24658	At2g43590	1272	At2g43590	Endochitinase At2g43590
247396450042725	247990207672119	250850086212158	246934394836426	DNA strand elongation involved in DNA replication [GO:0006271]	delta DNA polymerase complex [GO:0043625];DNA polymerase complex [GO:0042575]	DNA binding [GO:0003677];DNA-directed DNA polymerase activity [GO:0003887]	5	0	4.1532	7	7.5	12.5	10.7	13.2	O48520	O48520	At2g42120	1273	POLD2	DNA polymerase delta small subunit
327767066955566	308864192962646	332078819274902	330572242736816	translation [GO:0006412]	cytosol [GO:0005829];cytosolic ribosome [GO:0022626];cytosolic small ribosomal subunit [GO:0022627];nucleolus [GO:0005730];plasma membrane [GO:0005886];plasmodesma [GO:0009506];polysomal ribosome [GO:0042788]	mRNA binding [GO:0003729];structural constituent of ribosome [GO:0003735]	44	0	248.56	140	77.6	76	77.6	78.4	O48549	O48549	At4g31700	1276	RPS6A	40S ribosomal protein S6-1
255021839141846	241630783081055	25616247177124	233225116729736	cellular response to hypoxia [GO:0071456]		hydrolase activity [GO:0016787]	14	0	31.931	91	14.5	12.5	23.1	7.8	O48587	O48587	At5g44730	1277	T19K24.16	At5g44730
308022422790527	307916469573975	308305473327637	309250736236572		cytosol [GO:0005829]	catalytic activity [GO:0003824];molybdenum ion binding [GO:0030151];pyridoxal phosphate binding [GO:0030170]	31	0	322.4	378	65.9	70.5	74.7	72.1	O48588	O48588	At5g44720	1278	T19K24.17	Molybdenum cofactor sulfurase family protein
288680591583252	288754024505615	285638732910156	28713846206665	asparaginyl-tRNA aminoacylation [GO:0006421];plant ovule development [GO:0048481]	chloroplast [GO:0009507];chloroplast stroma [GO:0009570];mitochondrion [GO:0005739]	asparagine-tRNA ligase activity [GO:0004816];ATP binding [GO:0005524];DNA binding [GO:0003677]	37	0	323.31	487	27.3	27.2	24.7	30.7	O48593	O48593	At4g17300	1279	SYNO	Asparagine--tRNA ligase, chloroplastic/mitochondrial
324290466308594	323810539245605	324251976013184	324719161987305	response to cadmium ion [GO:0046686];response to oxidative stress [GO:0006979]	chloroplast [GO:0009507];cytosol [GO:0005829];mitochondrion [GO:0005739];plasma membrane [GO:0005886]	glutathione peroxidase activity [GO:0004602];peroxidase activity [GO:0004601];phospholipid-hydroperoxide glutathione peroxidase activity [GO:0047066]	31	0	257.24	404	57.8	68.5	69.4	56.9	O48646	O48646	At4g11600	1280	GPX6	Probable phospholipid hydroperoxide glutathione peroxidase 6, mitochondrial
312472839355469	311314868927002	310750789642334	311850032806396	polyamine biosynthetic process [GO:0006596];spermidine biosynthetic process [GO:0008295]	cytosol [GO:0005829];mitochondrion [GO:0005739];plasma membrane [GO:0005886]	spermidine synthase activity [GO:0004766]	23	0	323.31	347	62.1	65.6	62.1	65.6	O48661	O48661	At1g70310	1281	SPDSYN2	Spermidine synthase 2
30810079574585	30963752746582	308364295959473	307736835479736	defense response by callose deposition in cell wall [GO:0052544];defense response to bacterium [GO:0042742];glucosinolate biosynthetic process [GO:0019761]	cytosol [GO:0005829];intracellular membrane-bounded organelle [GO:0043231];nucleus [GO:0005634]	quercetin 3-O-glucosyltransferase activity [GO:0080043];quercetin 7-O-glucosyltransferase activity [GO:0080044];thiohydroximate beta-D-glucosyltransferase activity [GO:0047251];UDP-glucose: 4-methylthiobutylhydroximate S-glucosyltransferase activity [GO:0102659];UDP-glucose: 6-methylthiohexylhydroximate S-glucosyltransferase activity [GO:0103100];UDP-glucose: 9-methylthiononylhydroximate S-glucos…	35	0	295.8	483	44.3	47.8	49.8	52.4	O48676	O48676	At1g24100	1282	UGT74B1	UDP-glycosyltransferase 74B1
251660690307617	245301132202148	252325344085693	25281888961792	negative regulation of endopeptidase activity [GO:0010951]	extracellular space [GO:0005615]	serine-type endopeptidase inhibitor activity [GO:0004867]	4	0	4.1605	10	9	9	11.3	4.1	O48706	O48706	At2g26390	1283	At2g26390	Serpin-Z3
265244445800781	265235176086426	261782245635986	262554969787598		intracellular membrane-bounded organelle [GO:0043231]	quercetin 3-O-glucosyltransferase activity [GO:0080043];quercetin 7-O-glucosyltransferase activity [GO:0080044];UDP-glycosyltransferase activity [GO:0008194]	8	0	15.588	26	14.4	19.7	13.9	13.9	O48715	O48715	At2g26480	1285	UGT76D1	UDP-glycosyltransferase 76D1
285569858551025	285763988494873	285010070800781	284008445739746	chloroplast accumulation movement [GO:0009904];chloroplast avoidance movement [GO:0009903]	cytosol [GO:0005829];peroxisome [GO:0005777];plasma membrane [GO:0005886]		25	0	62.364	151	19.2	16.7	16.7	15.7	O48724	O48724	At2g26570	1286	WEB1	Protein WEAK CHLOROPLAST MOVEMENT UNDER BLUE LIGHT 1
254622325897217	261219272613525	266443023681641	259301929473877	ubiquitin-dependent protein catabolic process [GO:0006511]	cytoplasm [GO:0005737];nucleus [GO:0005634];proteasome regulatory particle, lid subcomplex [GO:0008541]	endopeptidase activator activity [GO:0061133];proteasome binding [GO:0070628];ubiquitin binding [GO:0043130]	8	0	25.24	33	28	31.7	31.7	31.7	O48726	O48726	At2g26590	1287	RPN13	26S proteasome regulatory subunit RPN13
NaN	NaN	241590023040771	241214714050293	chlorophyll biosynthetic process [GO:0015995];photosynthesis [GO:0015979]	chloroplast [GO:0009507];chloroplast envelope [GO:0009941];chloroplast membrane [GO:0031969];chloroplast thylakoid [GO:0009534];chloroplast thylakoid membrane [GO:0009535];extracellular region [GO:0005576]	NADPH dehydrogenase activity [GO:0003959];protochlorophyllide reductase activity [GO:0016630]	43	0	323.31	515	0	0	6.2	6.2	O48741	O48741	At1g03630	1289	PORC	Protochlorophyllide reductase C, chloroplastic
NaN	244327526092529	233368797302246	NaN	cytokinesis by cell plate formation [GO:0000911];microtubule nucleation [GO:0007020];microtubule organizing center organization [GO:0031023];mitotic cell cycle [GO:0000278];spindle assembly [GO:0051225]	microtubule [GO:0005874]		2	0.0057595	1.7565	1	3.7	7.4	7.4	0	O48767	O48767	At2g32980	1290	AUG2	AUGMIN subunit 2
301002407073975	300235328674316	300369529724121	299963111877441	cell redox homeostasis [GO:0045454];response to endoplasmic reticulum stress [GO:0034976]	endoplasmic reticulum [GO:0005783];endoplasmic reticulum lumen [GO:0005788];Golgi apparatus [GO:0005794];plasma membrane [GO:0005886];vacuole [GO:0005773]	protein disulfide isomerase activity [GO:0003756]	26	0	193.07	359	44.3	39.5	39.5	41.1	O48773	O48773	At2g32920	1291	PDIL2-3	Protein disulfide-isomerase 2-3
264911518096924	266229629516602	264896831512451	265539283752441	carotenoid biosynthetic process [GO:0016117];cellular response to UV-C [GO:0071494];chloroplast-nucleus signaling pathway [GO:0010019];flavonoid biosynthetic process [GO:0009813];heme oxidation [GO:0006788];photosynthesis [GO:0015979];phytochromobilin biosynthetic process [GO:0010024];regulation of meristem growth [GO:0010075];regulation of stomatal movement [GO:0010119]	chloroplast [GO:0009507]	heme binding [GO:0020037];heme oxygenase (decyclizing) activity [GO:0004392];metal ion binding [GO:0046872]	17	0	30.639	94	18.1	14.9	17	20.2	O48782	O48782	At2g26670	1293	HO1	Heme oxygenase 1, chloroplastic
257119827270508	242541465759277	237622299194336	248645267486572		integral component of membrane [GO:0016021];peroxisome [GO:0005777];plasma membrane [GO:0005886]	ATP binding [GO:0005524];protein kinase activity [GO:0004672]	15	0	107.66	85	8.5	6.1	5	6.5	O48788	O48788	At2g26730	1294	At2g26730	Probable inactive receptor kinase At2g26730
302204341888428	302169704437256	301898994445801	30255973815918		cytosol [GO:0005829];nucleus [GO:0005634]		48	0	323.31	479	49.5	51.3	55.1	51.4	O48802	O48802	At1g62390	1295	CLMP1	Protein CLMP1
24610710144043	25992696762085	242516193389893	244880599975586	plant-type cell wall organization [GO:0009664];syncytium formation [GO:0006949]	cytosol [GO:0005829];extracellular region [GO:0005576];membrane [GO:0016020];plant-type cell wall [GO:0009505];plasmodesma [GO:0009506]		2	0.0014848	2.2519	5	8.2	8.2	8.2	8.2	O48818	O48818	At2g39700	1296	EXPA4	Expansin-A4
307617664337158	308986511230469	307695903778076	307503108978271	circadian rhythm [GO:0007623];response to abscisic acid [GO:0009737];response to cold [GO:0009409];response to high light intensity [GO:0009644];response to salt stress [GO:0009651];response to water deprivation [GO:0009414]	chloroplast [GO:0009507];plasma membrane [GO:0005886]		43	0	323.31	672	71.7	65.3	71	72.8	O48832	O48832	At2g17840	1297	ERD7	Protein EARLY-RESPONSIVE TO DEHYDRATION 7, chloroplastic
32258617401123	322296028137207	320710563659668	319909477233887	proteasome-mediated ubiquitin-dependent protein catabolic process [GO:0043161];regulation of protein catabolic process [GO:0042176]	cytosol [GO:0005829];endoplasmic reticulum [GO:0005783];nucleus [GO:0005634];proteasome complex [GO:0000502];proteasome regulatory particle, base subcomplex [GO:0008540];proteasome storage granule [GO:0034515]	enzyme regulator activity [GO:0030234]	61	0	323.31	411	55.9	54.3	53	54.9	O48844	O48844	At2g32730	1298	RPN2A	26S proteasome non-ATPase regulatory subunit 1 homolog A
281545562744141	28150785446167	280725002288818	280843105316162	cell differentiation [GO:0030154];cellular response to DNA damage stimulus [GO:0006974];cellular response to external biotic stimulus [GO:0071217];embryo development ending in seed dormancy [GO:0009793];flower development [GO:0009908];galacturonan metabolic process [GO:0010393];meristem maintenance [GO:0010073];mucilage biosynthetic process [GO:0010192];mucilage extrusion from seed coat [GO:00800…	nucleus [GO:0005634]	transcription coactivator activity [GO:0003713]	12	0	79.276	39	18.2	15.4	16.8	18.4	O48847	O48847	At2g32700	1299	LUH	Transcriptional corepressor LEUNIG_HOMOLOG
274401550292969	27273998260498	276093578338623	27633186340332	cellular response to phosphate starvation [GO:0016036];glycolipid biosynthetic process [GO:0009247];sulfolipid biosynthetic process [GO:0046506]	chloroplast [GO:0009507];plasma membrane [GO:0005886]	sulfotransferase activity [GO:0008146];UDPsulfoquinovose synthase activity [GO:0046507];zinc ion binding [GO:0008270]	31	0	323.31	439	18.9	21.8	19.7	22.6	O48917	O48917	At4g33030	1300	SQD1	UDP-sulfoquinovose synthase, chloroplastic
26646089553833	265408058166504	280674324035645	262159156799316	cell wall organization [GO:0071555];cellulose biosynthetic process [GO:0030244];hyperosmotic salinity response [GO:0042538];plant-type primary cell wall biogenesis [GO:0009833]	endosome [GO:0005768];Golgi apparatus [GO:0005794];integral component of membrane [GO:0016021];plasma membrane [GO:0005886];trans-Golgi network [GO:0005802]	cellulose synthase (UDP-forming) activity [GO:0016760];cellulose synthase activity [GO:0016759];metal ion binding [GO:0046872]	9	0	15.386	36	9.9	11	10.2	11	O48946;REV__Q93YR3	O48946	At4g32410	1301	CESA1	Cellulose synthase A catalytic subunit 1 [UDP-forming]
227987327575684	252537136077881	226248664855957	214594898223877	chloroplast accumulation movement [GO:0009904];chloroplast avoidance movement [GO:0009903];circadian rhythm [GO:0007623];negative regulation of anion channel activity by blue light [GO:0010362];phototropism [GO:0009638];protein autophosphorylation [GO:0046777];protein phosphorylation [GO:0006468];protein-chromophore linkage [GO:0018298];regulation of proton transport [GO:0010155];regulation of st…	cell surface [GO:0009986];cytoplasm [GO:0005737];cytoplasmic side of plasma membrane [GO:0009898];nucleus [GO:0005634];plasma membrane [GO:0005886];vacuole [GO:0005773]	ATP binding [GO:0005524];blue light photoreceptor activity [GO:0009882];FMN binding [GO:0010181];identical protein binding [GO:0042802];kinase activity [GO:0016301];mRNA binding [GO:0003729];protein kinase activity [GO:0004672];protein serine/threonine kinase activity [GO:0004674]	37	0	234.17	230	2.3	1.4	4.1	1.8	O48963	O48963	At3g45780	1302	PHOT1	Phototropin-1
288869857788086	285184459686279	285693893432617	286164932250977	cell wall modification [GO:0042545];defense response to Gram-negative bacterium [GO:0050829];pectin catabolic process [GO:0045490];response to fungus [GO:0009620];response to nematode [GO:0009624]	apoplast [GO:0048046];cell wall [GO:0005618];cytoplasm [GO:0005737];cytosol [GO:0005829];plasma membrane [GO:0005886]	aspartyl esterase activity [GO:0045330];pectinesterase activity [GO:0030599];pectinesterase inhibitor activity [GO:0046910]	22	0	297.2	221	33.1	30.6	31.9	38.5	O49006	O49006	At3g14310	1303	PME3	Pectinesterase/pectinesterase inhibitor 3
234366970062256	23898551940918	NaN	NaN	intracellular protein transport [GO:0006886];vesicle docking involved in exocytosis [GO:0006904];vesicle-mediated transport [GO:0016192]	Golgi membrane [GO:0000139];mitochondrion [GO:0005739];plant-type vacuole membrane [GO:0009705];trans-Golgi network [GO:0005802]		1	0.00094038	2.4731	2	2.3	2.3	0	0	O49048	O49048	At1g77140	1304	VPS45	Vacuolar protein sorting-associated protein 45 homolog
329317970275879	332384834289551	330155448913574	331439437866211	formation of cytoplasmic translation initiation complex [GO:0001732];translational initiation [GO:0006413]	cytosol [GO:0005829];eukaryotic 43S preinitiation complex [GO:0016282];eukaryotic 48S preinitiation complex [GO:0033290];eukaryotic translation initiation factor 3 complex [GO:0005852];nucleus [GO:0005634]	mRNA binding [GO:0003729];translation initiation factor activity [GO:0003743];translation initiation factor binding [GO:0031369]	83	0	323.31	526	64.9	67.4	65.2	65.3	O49160	O49160	At3g56150	1305	TIF3C1	Eukaryotic translation initiation factor 3 subunit C
267527694702148	263949775695801	260670013427734	267563362121582	defense response [GO:0006952];response to jasmonic acid [GO:0009753]	vacuole [GO:0005773]	acid phosphatase activity [GO:0003993];nutrient reservoir activity [GO:0045735];transcription factor binding [GO:0008134]	9	0	88.954	61	24.4	20.4	16.7	24.8	O49195	O49195	At5g24780	1306	VSP1	Vegetative storage protein 1
265879211425781	260938587188721	265397567749023	266264495849609	cysteine biosynthetic process [GO:0019344];hydrogen sulfide biosynthetic process [GO:0070814];sulfate assimilation [GO:0000103]	chloroplast [GO:0009507];plastid [GO:0009536]	adenylylsulfate kinase activity [GO:0004020];ATP binding [GO:0005524]	11	0	36.295	24	30.4	28	32.8	24.9	O49196	O49196	At4g39940	1307	APK2	Adenylyl-sulfate kinase 2, chloroplastic
333141937255859	332862319946289	332256164550781	333780059814453	CTP biosynthetic process [GO:0006241];GTP biosynthetic process [GO:0006183];purine nucleotide metabolic process [GO:0006163];pyrimidine nucleotide metabolic process [GO:0006220];response to oxidative stress [GO:0006979];UTP biosynthetic process [GO:0006228]	chloroplast thylakoid lumen [GO:0009543];cytosol [GO:0005829];mitochondrial inner membrane [GO:0005743];mitochondrial intermembrane space [GO:0005758];mitochondrion [GO:0005739];plastid [GO:0009536]	ATP binding [GO:0005524];cobalt ion binding [GO:0050897];nucleoside diphosphate kinase activity [GO:0004550];zinc ion binding [GO:0008270]	24	0	323.31	669	46.2	48.7	48.7	48.7	O49203	O49203	At4g11010	1308	NDPK3	Nucleoside diphosphate kinase III, chloroplastic/mitochondrial
287805976867676	292473068237305	279499359130859	287965908050537	'de novo' GDP-L-fucose biosynthetic process [GO:0042351];L-fucose biosynthetic process [GO:0006005]		GDP-L-fucose synthase activity [GO:0050577];isomerase activity [GO:0016853]	23	0	60.457	78	65.9	71.2	67.8	55.7	O49213	O49213	At1g73250	1309	GER1	GDP-L-fucose synthase 1
277534694671631	275317039489746	27440393447876	281422882080078		cytosol [GO:0005829]	amino acid binding [GO:0016597]	20	0	89.116	72	28.5	26.5	32	34	O49285	O49285	At1g76990	1310	ACR3	ACT domain-containing protein ACR3
266904582977295	26758752822876	267235126495361	274124794006348	rRNA processing [GO:0006364]	nucleolus [GO:0005730]	ATP binding [GO:0005524];RNA binding [GO:0003723];RNA helicase activity [GO:0003724]	14	0	12.117	25	13.6	14.6	10.5	14.7	O49289	O49289	At1g77030	1311	RH29	Putative DEAD-box ATP-dependent RNA helicase 29
264011287689209	231977996826172	NaN	229759635925293	photosynthesis [GO:0015979]	chloroplast [GO:0009507];chloroplast stroma [GO:0009570];chloroplast thylakoid [GO:0009534];chloroplast thylakoid lumen [GO:0009543];cytosol [GO:0005829];extrinsic component of membrane [GO:0019898];mitochondrion [GO:0005739];photosystem II oxygen evolving complex [GO:0009654];thylakoid [GO:0009579];thylakoid lumen [GO:0031977]	calcium ion binding [GO:0005509]	12	0	66.397	128	6.5	8.5	0	8.5	O49292	O49292	At1g77090	1313	PPD4	PsbP domain-containing protein 4, chloroplastic
343633270263672	344368209838867	34304500579834	344543342590332	carbohydrate metabolic process [GO:0005975];glucose metabolic process [GO:0006006];response to cadmium ion [GO:0046686]	cytoplasm [GO:0005737];cytosol [GO:0005829];nucleus [GO:0005634];plasma membrane [GO:0005886]	magnesium ion binding [GO:0000287];phosphoglucomutase activity [GO:0004614]	86	0	323.31	1160	93	95	97.3	92.6	O49299	O49299	At1g23190	1314	At1g23190	Probable phosphoglucomutase, cytoplasmic 1
274883804321289	278023643493652	274569320678711	276080894470215	abscisic acid-activated signaling pathway [GO:0009738];positive regulation of abscisic acid-activated signaling pathway [GO:0009789];positive regulation of GTPase activity [GO:0043547]	cytosol [GO:0005829];nucleus [GO:0005634];plasma membrane [GO:0005886]	GTPase activator activity [GO:0005096];metal ion binding [GO:0046872];phospholipid binding [GO:0005543]	10	0	29.115	82	24.8	35.2	30.9	35.2	O49303	O49303	At1g23140	1315	CAR8	Protein C2-DOMAIN ABA-RELATED 8
28272798538208	282737770080566	282449512481689	282729320526123	defense response [GO:0006952]	cytosol [GO:0005829];nucleus [GO:0005634]		25	0	198.22	349	44.4	65.6	67.5	69.4	O49304	O49304	At1g23130	1316	At1g23130	At1g23130/T26J12_10
247145004272461	256841297149658	249085273742676	248409576416016	defense response [GO:0006952]			2	0.004366	1.9007	5	4.7	11.5	11.5	4.7	O49305	O49305	At1g23120	1317	At1g23120	At1g23120
250802593231201	254715957641602	259840068817139	255731716156006	defense response [GO:0006952];protein phosphorylation [GO:0006468]	peroxisome [GO:0005777];plasma membrane [GO:0005886];plasmodesma [GO:0009506]	ATP binding [GO:0005524];non-membrane spanning protein tyrosine kinase activity [GO:0004715];protein kinase binding [GO:0019901];transmembrane receptor protein serine/threonine kinase activity [GO:0004675]	5	0	9.3105	14	12.8	18	20.2	8.5	O49339;Q8H1G6;Q9ZW72	O49339	At2g30740	1318	PTI12;PTI11	PTI1-like tyrosine-protein kinase 2;PTI1-like tyrosine-protein kinase 1
289000625610352	284618587493896	289691696166992	29042366027832	membrane fusion [GO:0061025];protein transport [GO:0015031];response to abscisic acid [GO:0009737];response to salt stress [GO:0009651];stomatal movement [GO:0010118];vesicle-mediated transport [GO:0016192]	integral component of membrane [GO:0016021];late endosome membrane [GO:0031902];plasma membrane [GO:0005886];vacuolar membrane [GO:0005774];vacuole [GO:0005773]		6	0	26.196	23	25.6	18.3	25.6	18.3	O49377	O49377	At4g32150	1320	VAMP711	Vesicle-associated membrane protein 711
254795112609863	253649291992188	260076789855957	253393630981445	chloroplast RNA modification [GO:1900865];cytidine to uridine editing [GO:0016554];mitochondrial mRNA modification [GO:0080156];mitochondrial RNA modification [GO:1900864];mRNA processing [GO:0006397]	chloroplast [GO:0009507];mitochondrion [GO:0005739]	protein dimerization activity [GO:0046983]	2	0	24.541	15	7.6	7.6	7.6	7.6	O49429	O49429	At4g20020	1321	MORF1	Multiple organellar RNA editing factor 1, mitochondrial
305380668640137	304835643768311	303995819091797	304882659912109		cytosol [GO:0005829];plasma membrane [GO:0005886]	mRNA binding [GO:0003729]	19	0	323.31	307	73.2	79.7	85.6	85.6	O49453	O49453	At4g28440	1323	At4g28440	Uncharacterized protein At4g28440
246166667938232	243011054992676	244560718536377	242546501159668	chaperone cofactor-dependent protein refolding [GO:0051085]	cytosol [GO:0005829]	chaperone binding [GO:0051087];unfolded protein binding [GO:0051082]	5	0	17.475	13	11.5	8.6	11.2	11.2	O49457	O49457	At4g28480	1324	F20O9.160	DNAJ heat shock family protein
317269191741943	316153526306152	317071380615234	317096462249756	lignin biosynthetic process [GO:0009809]	cytosol [GO:0005829]	cinnamyl-alcohol dehydrogenase activity [GO:0045551];oxidoreductase activity, acting on the CH-OH group of donors, NAD or NADP as acceptor [GO:0016616];sinapyl alcohol dehydrogenase activity [GO:0052747];zinc ion binding [GO:0008270]	39	0	323.31	463	93.3	79.3	84.3	89.4	O49482	O49482	At4g34230	1325	CAD5	Cinnamyl alcohol dehydrogenase 5
343343124389648	343237533569336	342778053283691	343877296447754	cellular amino acid metabolic process [GO:0006520];embryo development ending in seed dormancy [GO:0009793];L-serine biosynthetic process [GO:0006564];megagametogenesis [GO:0009561];pollen development [GO:0009555];sulfur amino acid metabolic process [GO:0000096]	chloroplast [GO:0009507];chloroplast stroma [GO:0009570];mitochondrion [GO:0005739];plasma membrane [GO:0005886];plastid [GO:0009536]	ATP binding [GO:0005524];NAD binding [GO:0051287];phosphoglycerate dehydrogenase activity [GO:0004617]	57	0	323.31	1312	64.7	64.7	64.8	65.5	O49485	O49485	At4g34200	1326	PGDH1	D-3-phosphoglycerate dehydrogenase 1, chloroplastic
341592597961426	341579818725586	342653541564941	341503601074219	coumarin biosynthetic process [GO:0009805];lignin biosynthetic process [GO:0009809];methylation [GO:0032259];response to cadmium ion [GO:0046686]	cytosol [GO:0005829];plasma membrane [GO:0005886]	caffeoyl-CoA O-methyltransferase activity [GO:0042409];metal ion binding [GO:0046872];S-adenosylmethionine-dependent methyltransferase activity [GO:0008757]	38	0	323.31	1093	96.5	98.8	96.5	98.8	O49499	O49499	At4g34050	1327	CCOAOMT1	Caffeoyl-CoA O-methyltransferase 1
277199935913086	284528942108154	277635726928711	277796897888184	defense response to bacterium [GO:0042742];hydrogen peroxide biosynthetic process [GO:0050665];innate immune response-activating signal transduction [GO:0002758];lactate oxidation [GO:0019516];oxidative photosynthetic carbon pathway [GO:0009854]	peroxisome [GO:0005777]	FMN binding [GO:0010181];glycolate oxidase activity [GO:0008891];L-lactate dehydrogenase activity [GO:0004459];long-chain-(S)-2-hydroxy-long-chain-acid oxidase activity [GO:0052853];medium-chain-(S)-2-hydroxy-acid oxidase activity [GO:0052854];very-long-chain-(S)-2-hydroxy-acid oxidase activity [GO:0052852]	23	0	30.68	46	31	43.8	38.3	42.4	O49506	O49506	At4g18360	1328	GLO5	Peroxisomal (S)-2-hydroxy-acid oxidase GLO5
264636058807373	265797462463379	266100635528564	263368797302246	intracellular protein transport [GO:0006886];Rab protein signal transduction [GO:0032482]	cytosol [GO:0005829];endomembrane system [GO:0012505];endosome [GO:0005768];plasma membrane [GO:0005886]	GTP binding [GO:0005525];GTPase activity [GO:0003924]	5	0	5.507	20	13.4	24	18	24	O49513	O49513	At4g18430	1329	RABA1E	Ras-related protein RABA1e
266578540802002	26580753326416	266601696014404	263295421600342			protein-arginine N-methyltransferase activity [GO:0016274]	6	0	28.129	22	17.8	26.1	17.8	17.8	O49532	O49532	At5g65860	1330	F6H11.40	Ankyrin repeat family protein
315413017272949	31560697555542	315117321014404	316039943695068	[2Fe-2S] cluster assembly [GO:0044571];iron-sulfur cluster assembly [GO:0016226]	cytosol [GO:0005829];mitochondrion [GO:0005739];plastid [GO:0009536]	ATP binding [GO:0005524];cysteine desulfurase activity [GO:0031071];iron-sulfur cluster binding [GO:0051536];pyridoxal phosphate binding [GO:0030170];zinc ion binding [GO:0008270]	38	0	323.31	374	80.4	77.7	76.2	77.7	O49543	O49543	At5g65720	1331	NIFS1	Cysteine desulfurase, mitochondrial
259327621459961	261521110534668	258656139373779	260749206542969	cell differentiation [GO:0030154];floral organ development [GO:0048437];gametophyte development [GO:0048229];hormone-mediated signaling pathway [GO:0009755];regulation of meristem growth [GO:0010075];regulation of meristem structural organization [GO:0009934]	integral component of membrane [GO:0016021];plasma membrane [GO:0005886]	ATP binding [GO:0005524];identical protein binding [GO:0042802];protein self-association [GO:0043621];protein serine/threonine kinase activity [GO:0004674];receptor serine/threonine kinase binding [GO:0033612]	5	0.00094073	2.4805	11	2.3	3.4	4.6	4.6	O49545	O49545	At5g65700	1332	BAM1	Leucine-rich repeat receptor-like serine/threonine-protein kinase BAM1
282973232269287	278855323791504	27952938079834	275314807891846	embryo development ending in seed dormancy [GO:0009793];nucleotide-excision repair [GO:0006289];proteasome-mediated ubiquitin-dependent protein catabolic process [GO:0043161];protein ubiquitination [GO:0016567];red, far-red light phototransduction [GO:0009585]	cullin-RING ubiquitin ligase complex [GO:0031461];cytosol [GO:0005829];nucleus [GO:0005634]	damaged DNA binding [GO:0003684]	31	0	20.035	82	21.2	21.1	25.1	18.3	O49552	O49552	At4g21100	1333	DDB1B	DNA damage-binding protein 1b
259885635375977	255408210754395	26025634765625	262071342468262	mRNA splicing, via spliceosome [GO:0000398]	cytosol [GO:0005829];spliceosomal complex [GO:0005681]		5	0	15.801	29	29	29	29	29	O49553	O49553	At4g21110	1334	At4g21110	AT4g21110/F7J7_50
237536869049072	241660690307617	239254245758057	239029750823975		chloroplast [GO:0009507];chloroplast stroma [GO:0009570]	ATP binding [GO:0005524];phosphoprotein phosphatase activity [GO:0004721];phosphotransferase activity, phosphate group as acceptor [GO:0016776];protein kinase activity [GO:0004672];protein serine/threonine kinase activity [GO:0004674]	38	0	323.31	376	24.3	18.4	12.2	7.2	O49562	O49562	At4g21210	1335	RP1	Pyruvate, phosphate dikinase regulatory protein 1, chloroplastic
241082096099854	244349174499512	NaN	NaN	cellular calcium ion homeostasis [GO:0006874];RNA processing [GO:0006396]	perinuclear region of cytoplasm [GO:0048471]	RNA binding [GO:0003723]	3	0	3.0813	6	5.4	7.4	0	0	O49570	O49570	At4g31200	1336	At4g31200	At4g31200
245050029754639	250523357391357	246792774200439	244860343933105	chromatin assembly or disassembly [GO:0006333]	chromatin [GO:0000785];cytosol [GO:0005829];nucleus [GO:0005634]	chromatin binding [GO:0003682];DNA binding [GO:0003677];DNA-binding transcription factor activity [GO:0003700];structural constituent of chromatin [GO:0030527]	5	0	10.987	19	18.1	18.1	27.1	18.1	O49596	O49596	At1g20693	1337	HMGB2	High mobility group B protein 2
280518589019775	28209924697876	280657901763916	280859813690186	plant-type cell wall modification [GO:0009827]	plasma membrane [GO:0005886]	serine-type endopeptidase activity [GO:0004252];serine-type peptidase activity [GO:0008236]	24	0	144.92	181	13.2	14.9	12.3	14.8	O49607	O49607	At4g34980	1339	SBT1.6	Subtilisin-like protease SBT1.6
271983547210693	275650005340576	276105556488037	274562282562256	metal ion transport [GO:0030001]	membrane [GO:0016020];plasmodesma [GO:0009506]	metal ion binding [GO:0046872]	7	0	8.5529	32	43.1	49.7	42.5	34	O49613	O49613	At4g35060	1340	HIPP25	Heavy metal-associated isoprenylated plant protein 25
274409484863281	278193988800049	27431734085083	275618724822998	cellular iron ion homeostasis [GO:0006879];iron-sulfur cluster assembly [GO:0016226]	cytoplasm [GO:0005737];cytosol [GO:0005829];mitochondrial matrix [GO:0005759];mitochondrion [GO:0005739]	2 iron, 2 sulfur cluster binding [GO:0051537];4 iron, 4 sulfur cluster binding [GO:0051539];ferrous iron binding [GO:0008198];structural molecule activity [GO:0005198]	8	0	48.586	34	42.5	42.5	30.5	42.5	O49627	O49627	At4g22220	1341	ISU1	Iron-sulfur cluster assembly protein 1
278707942962646	279211616516113	278956775665283	279178657531738		chloroplast [GO:0009507];chloroplast thylakoid [GO:0009534];chloroplast thylakoid membrane [GO:0009535];cytosol [GO:0005829];mitochondrion [GO:0005739];plastoglobule [GO:0010287];thylakoid [GO:0009579];thylakoid lumen [GO:0031977]		12	0	102.2	103	43.9	45.5	43.9	45.5	O49629	O49629	At4g22240	1342	PAP2	Probable plastid-lipid-associated protein 2, chloroplastic
279548244476318	276939830780029	278904113769531	278373775482178	tRNA threonylcarbamoyladenosine modification [GO:0002949]	cytosol [GO:0005829];EKC/KEOPS complex [GO:0000408];nucleus [GO:0005634]	metal ion binding [GO:0046872];N(6)-L-threonylcarbamoyladenine synthase activity [GO:0061711]	10	0	70.028	94	32.6	28.6	28.6	28.6	O49653	O49653	At4g22720	1343	GCP2	Probable tRNA N6-adenosine threonylcarbamoyltransferase
257410335540771	255996875762939	256781768798828	255378932952881	vegetative to reproductive phase transition of meristem [GO:0010228]	nucleus [GO:0005634]	AT DNA binding [GO:0003680];DNA-binding transcription factor activity [GO:0003700]	3	0	4.5278	10	13.9	13.6	20.4	20.4	O49662	O49662	At4g22810	1344	AHL24	AT-hook motif nuclear-localized protein 24
234761772155762	NaN	233606491088867	228120784759521	carotene catabolic process [GO:0016121]	chloroplast [GO:0009507];chloroplast stroma [GO:0009570];cytosol [GO:0005829];plastoglobule [GO:0010287]	carotenoid dioxygenase activity [GO:0010436];metal ion binding [GO:0046872]	34	0	155.45	293	1.8	0	2	3.4	O49675	O49675	At4g19170	1345	CCD4	Probable carotenoid cleavage dioxygenase 4, chloroplastic
298610343933105	298744640350342	298911800384521	299865798950195	abscisic acid-activated signaling pathway [GO:0009738];positive regulation of response to water deprivation [GO:1902584];regulation of protein serine/threonine phosphatase activity [GO:0080163]	cytoplasm [GO:0005737];cytosol [GO:0005829];nucleus [GO:0005634];plasma membrane [GO:0005886]	abscisic acid binding [GO:0010427];identical protein binding [GO:0042802];protein homodimerization activity [GO:0042803];protein phosphatase inhibitor activity [GO:0004864];signaling receptor activity [GO:0038023]	19	0	166.08	300	71.7	69.6	71.7	71.7	O49686	O49686	At4g17870	1346	PYR1	Abscisic acid receptor PYR1
247703685760498	25175313949585	243614521026611	250039310455322	protein repair [GO:0030091];response to oxidative stress [GO:0006979]	cytosol [GO:0005829]	metal ion binding [GO:0046872];peptide-methionine (R)-S-oxide reductase activity [GO:0033743]	4	0	3.3638	6	32.9	20.3	25.2	32.9	O49707	O49707	At4g21840	1347	MSRB8	Peptide methionine sulfoxide reductase B8
371485977172852	370401763916016	371284790039063	371083641052246	DNA methylation-dependent heterochromatin assembly [GO:0006346];methionine biosynthetic process [GO:0009086];methylation [GO:0032259];positive regulation of histone H3-K9 methylation [GO:0051574];response to cadmium ion [GO:0046686];response to zinc ion [GO:0010043]	apoplast [GO:0048046];chloroplast [GO:0009507];chloroplast stroma [GO:0009570];cytosol [GO:0005829];extracellular region [GO:0005576];peroxisome [GO:0005777];plasma membrane [GO:0005886];plasmodesma [GO:0009506];vacuolar membrane [GO:0005774]	5-methyltetrahydropteroyltriglutamate-homocysteine S-methyltransferase activity [GO:0003871];copper ion binding [GO:0005507];methionine synthase activity [GO:0008705];zinc ion binding [GO:0008270]	122	0	323.31	5957	89.8	89.7	90.1	90.1	O50008	O50008	At5g17920	1348	MS1	5-methyltetrahydropteroyltriglutamate--homocysteine methyltransferase 1
298907585144043	296069602966309	297306880950928	296188220977783	arginine biosynthetic process via ornithine [GO:0042450];citrulline biosynthetic process [GO:0019240]	chloroplast [GO:0009507];chloroplast stroma [GO:0009570];intracellular membrane-bounded organelle [GO:0043231]	amino acid binding [GO:0016597];ornithine carbamoyltransferase activity [GO:0004585]	26	0	155.18	389	39.5	45.3	41.6	42.7	O50039	O50039	At1g75330	1349	OTC	Ornithine carbamoyltransferase, chloroplastic
246536521911621	246419067382813	244602642059326	243381061553955	translation [GO:0006412]	chloroplast [GO:0009507];chloroplast stroma [GO:0009570];chloroplast thylakoid membrane [GO:0009535];cytosolic ribosome [GO:0022626];extracellular region [GO:0005576];nucleus [GO:0005634];plastid large ribosomal subunit [GO:0000311];thylakoid [GO:0009579]	poly(U) RNA binding [GO:0008266];rRNA binding [GO:0019843];structural constituent of ribosome [GO:0003735]	3	0	7.3966	12	8.2	12.4	9.2	5	O50061	O50061	At1g07320	1350	RPL4	50S ribosomal protein L4, chloroplastic
312749214172363	313033447265625	312610282897949	313132190704346	formation of translation preinitiation complex [GO:0001731];positive regulation of translational fidelity [GO:0045903]	cytoplasm [GO:0005737];cytosol [GO:0005829];eukaryotic translation initiation factor 2 complex [GO:0005850];extracellular region [GO:0005576]	GTP binding [GO:0005525];GTPase activity [GO:0003924];translation initiation factor activity [GO:0003743]	34	0	233.13	448	56.1	52.3	54.6	56.6	O64490	O64490	At1g04170	1351	EIF2 GAMMA	Eukaryotic translation initiation factor 2 gamma subunit
324616584777832	322982177734375	324878349304199	323873825073242	defense response [GO:0006952];positive regulation of programmed cell death [GO:0043068];protein autoprocessing [GO:0016540]	cytoplasm [GO:0005737];cytosol [GO:0005829];mitochondrion [GO:0005739];plasma membrane [GO:0005886];plasmodesma [GO:0009506]	cysteine-type endopeptidase activity [GO:0004197];cysteine-type peptidase activity [GO:0008234];identical protein binding [GO:0042802]	46	0	323.31	508	77.8	77	78.2	77.8	O64517	O64517	At1g79340	1352	AMC4	Metacaspase-4
229969177246094	NaN	NaN	229163398742676			cysteine-type peptidase activity [GO:0008234]	2	0	4.2032	4	3.3	0	0	3.3	O64519	O64519	At1g79320	1353	AMC6	Metacaspase-6
317468719482422	316616134643555	31730770111084	317356586456299	embryo development ending in seed dormancy [GO:0009793];transsulfuration [GO:0019346]	chloroplast [GO:0009507];cytosol [GO:0005829];mitochondrion [GO:0005739]	3-mercaptopyruvate sulfurtransferase activity [GO:0016784];sulfurtransferase activity [GO:0016783];thiosulfate sulfurtransferase activity [GO:0004792]	31	0	323.31	646	64.4	79.7	70.2	79.7	O64530	O64530	At1g79230	1354	STR1	Thiosulfate/3-mercaptopyruvate sulfurtransferase 1, mitochondrial
236738986968994	246032009124756	237772598266602	242516193389893	cell death [GO:0008219];ceramide transport [GO:0035627];defense response to bacterium, incompatible interaction [GO:0009816];intermembrane lipid transfer [GO:0120009];response to salicylic acid [GO:0009751]	cytosol [GO:0005829];membrane [GO:0016020]	ceramide 1-phosphate binding [GO:1902387];ceramide 1-phosphate transfer activity [GO:1902388];lipid binding [GO:0008289]	3	0.00019209	2.8345	5	8.3	9.7	8.3	4.4	O64587	O64587	At2g34690	1355	ACD11	Accelerated cell death 11
239708824157715	236913642883301	239831142425537	240638160705566	mRNA processing [GO:0006397];negative regulation of RNA interference [GO:1900369];positive regulation of production of siRNA involved in RNA interference [GO:1903705];regulation of gene silencing by miRNA [GO:0060964];RNA 3' uridylation [GO:0071076]	cytoplasm [GO:0005737];nucleus [GO:0005634];P-body [GO:0000932]	metal ion binding [GO:0046872];mRNA binding [GO:0003729];nucleotidyltransferase activity [GO:0016779];RNA uridylyltransferase activity [GO:0050265]	1	0	3.5493	3	2.2	2.2	2.2	2.2	O64642	O64642	At2g45620	1357	URT1	UTP:RNA uridylyltransferase 1
276441650390625	277416896820068	274237422943115	272094612121582	response to abscisic acid [GO:0009737];response to salt stress [GO:0009651]	cytosol [GO:0005829];nucleolus [GO:0005730]		6	0	9.8419	27	28.9	40.1	40.1	35.5	O64644	O64644	At2g45640	1358	At2g45640	Histone deacetylase complex subunit SAP18
261792106628418	268277187347412	26904146194458	267316913604736	acetyl-CoA biosynthetic process from pyruvate [GO:0006086];glycolytic process [GO:0006096];pollen tube development [GO:0048868]	chloroplast envelope [GO:0009941];endoplasmic reticulum [GO:0005783]	pyruvate dehydrogenase (acetyl-transferring) activity [GO:0004739];zinc ion binding [GO:0008270]	16	0	29.051	24	26.6	27.3	22.4	27.3	O64688	O64688	At2g34590	1360	E1-BETA-2	Pyruvate dehydrogenase E1 component subunit beta-3, chloroplastic
30414478302002	310686874389648	304296207427979	310799808502197	cytoplasmic microtubule organization [GO:0031122]	endoplasmic reticulum [GO:0005783];nucleus [GO:0005634]	ATP binding [GO:0005524];ATPase activity [GO:0016887];hydrolase activity [GO:0016787];microtubule-severing ATPase activity [GO:0008568]	27	0	130.24	160	57.6	57.3	52.3	57.3	O64691;B9DGC0	O64691	At2g34560	1361	CCP1	AT2G34560 protein
296034450531006	296496906280518	298628082275391	294712696075439	nitrogen compound metabolic process [GO:0006807];positive regulation of catalytic activity [GO:0043085]		GTP binding [GO:0005525];GTPase activity [GO:0003924];nickel cation binding [GO:0016151]	21	0	225.69	125	66.9	57.5	63.3	73.5	O64700	O64700	At2g34470	1363	UREG	Urease accessory protein G
241885795593262	236647052764893	NaN	239525146484375	cellular response to light stimulus [GO:0071482];peptidyl-threonine dephosphorylation [GO:0035970];thylakoid membrane organization [GO:0010027]	chloroplast [GO:0009507];chloroplast stroma [GO:0009570]	metal ion binding [GO:0046872];phosphoprotein phosphatase activity [GO:0004721]	8	0	51.298	74	7	3.4	0	3.4	O64730	O64730	At2g30170	1365	At2g30170	Probable protein phosphatase 2C 26
282206649780273	284617404937744	281959648132324	284398784637451	regulation of flower development [GO:0009909]	cytoplasm [GO:0005737];cytosol [GO:0005829];intracellular membrane-bounded organelle [GO:0043231];nucleus [GO:0005634]	UDP-glycosyltransferase activity [GO:0008194]	23	0	103.21	251	33.4	33.6	27.5	30.5	O64733	O64733	At2g30140	1366	UGT87A2	UDP-glycosyltransferase 87A2
31447021484375	315340347290039	314746494293213	313501071929932	COPII-coated vesicle budding [GO:0090114];mRNA transport [GO:0051028];protein transport [GO:0015031]	COPII vesicle coat [GO:0030127];cytosol [GO:0005829];endoplasmic reticulum [GO:0005783];Golgi membrane [GO:0000139];nuclear envelope [GO:0005635];nuclear pore [GO:0005643];nuclear pore outer ring [GO:0031080];nucleolus [GO:0005730]	structural molecule activity [GO:0005198]	29	0	323.31	271	76.8	82.8	98.3	91.4	O64740	O64740	At2g30050	1367	SEC13B	Protein transport protein SEC13 homolog B
290240612030029	292862358093262	291666259765625	292411365509033	embryo development ending in seed dormancy [GO:0009793];polar nucleus fusion [GO:0010197]	cell wall [GO:0005618];extracellular region [GO:0005576];plasmodesma [GO:0009506]	cinnamyl-alcohol dehydrogenase activity [GO:0045551];coniferyl-alcohol dehydrogenase activity [GO:0050268];FAD binding [GO:0071949];sinapyl alcohol dehydrogenase activity [GO:0052747]	23	0	97.973	164	36.8	36.1	37.2	32.5	O64743	O64743	At2g34790	1368	MEE23	Berberine bridge enzyme-like 15
267747993469238	260701789855957	262707767486572	263738651275635	response to jasmonic acid [GO:0009753];response to wounding [GO:0009611]	cell wall [GO:0005618];extracellular region [GO:0005576]	FAD binding [GO:0071949];oxidoreductase activity [GO:0016491]	28	0	65.878	236	8.5	8.9	8.5	8.1	O64745	O64745	At2g34810	1369	At2g34810	Berberine bridge enzyme-like 16
NaN	NaN	23734691619873	257305526733398	defense response to fungus [GO:0050832];response to oomycetes [GO:0002239]	cell wall [GO:0005618]		19	0	94.03	121	0	0	0.9	3	O64757	O64757	At2g34930	1370	At2g34930	Disease resistance family protein / LRR family protein
293900375366211	286232776641846	293371353149414	29040563583374		cytosol [GO:0005829];eukaryotic translation initiation factor 2B complex [GO:0005851]	guanyl-nucleotide exchange factor activity [GO:0005085];nucleotidyltransferase activity [GO:0016779];translation initiation factor activity [GO:0003743];translation initiation factor binding [GO:0031369]	24	0	96.425	90	24.9	27	26.6	23.4	O64760	O64760	At2g34970	1371	At2g34970	At2g34970
278484630584717	278452949523926	280425472259521	278244457244873		cytosol [GO:0005829];endoplasmic reticulum [GO:0005783];mitochondrial matrix [GO:0005759];mitochondrion [GO:0005739]	oxidoreductase activity, acting on a sulfur group of donors, disulfide as acceptor [GO:0016671]	10	0	17.724	113	31.4	29.4	24.2	24.7	O64764	O64764	At2g35010	1372	At2g35010	Thioredoxin O1, mitochondrial
26690990447998	268451766967773	264513454437256	265894947052002	embryo development ending in seed dormancy [GO:0009793];embryo sac development [GO:0009553];pollen development [GO:0009555];UDP-glucose metabolic process [GO:0006011];UDP-N-acetylgalactosamine metabolic process [GO:0019276];UDP-N-acetylglucosamine biosynthetic process [GO:0006048];UDP-N-acetylglucosamine metabolic process [GO:0006047]	cytoplasm [GO:0005737]	UDP-N-acetylgalactosamine diphosphorylase activity [GO:0052630];UDP-N-acetylglucosamine diphosphorylase activity [GO:0003977];uridylyltransferase activity [GO:0070569];UTP:glucose-1-phosphate uridylyltransferase activity [GO:0003983]	18	0	33.271	42	30.5	35.9	26.1	32.1	O64765	O64765	At2g35020	1373	GLCNAC1PUT2	UDP-N-acetylglucosamine diphosphorylase 2
315627460479736	314520397186279	314964809417725	316020030975342	purine nucleotide biosynthetic process [GO:0006164]		IMP cyclohydrolase activity [GO:0003937];phosphoribosylaminoimidazolecarboxamide formyltransferase activity [GO:0004643]	56	0	323.31	1128	76.9	81.7	80.6	80.6	O64767	O64767	At2g35040	1374	At2g35040	AICARFT/IMPCHase bienzyme family protein
278763103485107	276074542999268	274493160247803	275166816711426	signal transduction [GO:0007165]	cytoplasm [GO:0005737]	ATP binding [GO:0005524];protein kinase activity [GO:0004672];protein serine/threonine/tyrosine kinase activity [GO:0004712]	21	0	23.64	88	11.3	7.8	10.4	9.5	O64768	O64768	At2g35050	1375	At2g35050	Kinase superfamily with octicosapeptide/Phox/Bem1p domain-containing protein
NaN	252047863006592	240045318603516	246655197143555	secondary metabolic process [GO:0019748]	extracellular region [GO:0005576]	serine-type carboxypeptidase activity [GO:0004185];transferase activity, transferring acyl groups other than amino-acyl groups [GO:0016747]	13	0	23.529	25	2.7	7.6	9.4	12.6	O64810	O64810	At2g23000	1377	SCPL10	Serine carboxypeptidase-like 10
NaN	NaN	236304531097412	237086200714111	secondary metabolic process [GO:0019748]	extracellular region [GO:0005576]	serine-type carboxypeptidase activity [GO:0004185];sinapoylglucose-sinapoylglucose O-sinapoyltransferase activity [GO:0047158];transferase activity, transferring acyl groups other than amino-acyl groups [GO:0016747]	6	0	7.21	25	1.6	1.6	7.6	5.9	O64811	O64811	At2g23010	1378	SCPL9	Serine carboxypeptidase-like 9
261541404724121	261414127349854	250590782165527	259439811706543	cellular response to abscisic acid stimulus [GO:0071215];chloroplast-nucleus signaling pathway [GO:0010019];negative regulation of seed germination [GO:0010187];peptidyl-serine phosphorylation [GO:0018105];peptidyl-threonine phosphorylation [GO:0018107];regulation of cell cycle [GO:0051726];regulation of growth [GO:0040008];regulation of photoperiodism, flowering [GO:2000028]	chloroplast [GO:0009507];cytosol [GO:0005829];nucleus [GO:0005634];protein kinase CK2 complex [GO:0005956]	ATP binding [GO:0005524];kinase activity [GO:0016301];protein serine/threonine kinase activity [GO:0004674]	13	0	4.6855	15	20.1	27.3	20.1	24.8	O64816	O64816	At2g23070	1379	CKA4	Casein kinase II subunit alpha-4, chloroplastic
257401599884033	253960742950439	260597381591797	261109409332275			mRNA binding [GO:0003729]	6	0	32.957	16	9.3	6	9.3	11.1	O64843	O64843	At2g26280	1381	CID7	Polyadenylate-binding protein-interacting protein 7
246052379608154	257724857330322	25510627746582	257328300476074				3	0.00094733	2.5871	17	5	5	3.5	3.5	O64858	O64858	At2g44230	1383	At2g44230	At2g44230/F4I1.4
240430164337158	240065879821777	244275188446045	245323143005371		cytosol [GO:0005829]	calcium ion binding [GO:0005509]	3	0	5.444	16	7	7.7	16.9	7	O64866	O64866	At2g44310	1386	At2g44310	Calcium-binding EF-hand family protein
295664882659912	295462417602539	293466968536377	295520820617676	carbohydrate metabolic process [GO:0005975];defense response by callose deposition in cell wall [GO:0052544];defense response to bacterium [GO:0042742];defense response to fungus, incompatible interaction [GO:0009817];glucosinolate catabolic process [GO:0019762];glucosinolate metabolic process [GO:0019760];indole glucosinolate catabolic process [GO:0042344];induced systemic resistance [GO:0009682…	chloroplast envelope [GO:0009941];membrane [GO:0016020];peroxisome [GO:0005777]	beta-glucosidase activity [GO:0008422];scopolin beta-glucosidase activity [GO:0102483];thioglucosidase activity [GO:0019137]	23	0	116.61	176	32.5	36.6	34.6	35	O64883	O64883	At2g44490	1388	BGLU26	Beta-glucosidase 26, peroxisomal
[truncated: 4,064 more rows]
