# Supplementary material for: Label-Free Quantitative Proteomic Analysis of Nitrogen Starvation in Arabidopsis Root Reveals New Aspects of H2S Signaling by Protein Persulfidation
Source: Antioxidants (Basel). 2021 Mar 24;10(4):508. doi: 10.3390/antiox10040508 (PMC8064375; doi:10.3390/antiox10040508)
Supplement: Supplementary file 1 [file antioxidants-10-00508-s001.zip › Table S4.xlsx]

## Sheet: MapManExport
Table S4. Functional MapMan classification into the hormone metabolism bin of the total persulfidated proteins in roots.
Mapman function annotation	AGI	Gene annotation	Description
hormone metabolism.abscisic acid.induced-regulated-responsive-activated	at1g28200	FIP1 (FH INTERACTING PROTEIN 1)
hormone metabolism.abscisic acid.induced-regulated-responsive-activated	at2g22475	GEM (GL2-EXPRESSION MODULATOR)
hormone metabolism.abscisic acid.induced-regulated-responsive-activated	at5g13200	GRAM domain-containing protein / ABA-responsive protein-related
hormone metabolism.abscisic acid.synthesis-degradation	at3g43600	AAO2 (ALDEHYDE OXIDASE 2)	aldehyde oxidase
hormone metabolism.abscisic acid.synthesis-degradation.synthesis.9-cis-epoxycarotenoid dioxygenase	at4g19170	NCED4 (NINE-CIS-EPOXYCAROTENOID DIOXYGENASE 4)
hormone metabolism.abscisic acid.synthesis-degradation.synthesis.abscisic aldehyde oxidase	at2g27150	AAO3 (Abscisic ALDEHYDE OXIDASE 3)	abscisic aldehyde oxidase/ aldehyde oxidase/ indole-3-acetaldehyde oxidase
hormone metabolism.abscisic acid.synthesis-degradation.synthesis.short chain alcohol dehydrogenmase (ABA2)	at1g52340	ABA2 (ABA DEFICIENT 2)	alcohol dehydrogenase/ oxidoreductase/ xanthoxin dehydrogenase
hormone metabolism.abscisic acid.synthesis-degradation.synthesis.zeaxanthin epoxidase	at5g67030	ABA1 (ABA DEFICIENT 1)	zeaxanthin epoxidase
hormone metabolism.auxin.induced-regulated-responsive-activated	at3g07390	AIR12	extracellular matrix structural constituent
hormone metabolism.auxin.induced-regulated-responsive-activated	at2g34680	AIR9	protein binding
hormone metabolism.auxin.induced-regulated-responsive-activated	at1g60710	ATB2	oxidoreductase
hormone metabolism.auxin.induced-regulated-responsive-activated	at2g20120	COV1 (CONTINUOUS VASCULAR RING)
hormone metabolism.auxin.induced-regulated-responsive-activated	at5g54510	DFL1 (DWARF IN LIGHT 1)	indole-3-acetic acid amido synthetase
hormone metabolism.auxin.induced-regulated-responsive-activated	at1g28130	GH3.17	indole-3-acetic acid amido synthetase
hormone metabolism.auxin.induced-regulated-responsive-activated	at2g46370	JAR1 (JASMONATE RESISTANT 1)	ATP binding / adenylyltransferase/ catalytic/ jasmonate-amino synthetase
hormone metabolism.auxin.induced-regulated-responsive-activated	at5g20730	NPH4 (NON-PHOTOTROPHIC HYPOCOTYL)	DNA binding / transcription activator/ transcription factor/ transcription regulator
hormone metabolism.auxin.induced-regulated-responsive-activated	at4g27260	WES1	indole-3-acetic acid amido synthetase
hormone metabolism.auxin.induced-regulated-responsive-activated	at1g60680		aldo/keto reductase family protein
hormone metabolism.auxin.induced-regulated-responsive-activated	at1g60730		aldo/keto reductase family protein
hormone metabolism.auxin.induced-regulated-responsive-activated	at3g25290		auxin-responsive family protein
hormone metabolism.auxin.induced-regulated-responsive-activated	at5g13360		auxin-responsive GH3 family protein
hormone metabolism.auxin.induced-regulated-responsive-activated	at5g13370		auxin-responsive GH3 family protein
hormone metabolism.auxin.induced-regulated-responsive-activated	at3g15450		unknown protein
hormone metabolism.auxin.induced-regulated-responsive-activated	at3g22850		unknown protein
hormone metabolism.auxin.induced-regulated-responsive-activated	at4g27450		unknown protein
hormone metabolism.auxin.induced-regulated-responsive-activated	at5g43830		unknown protein
hormone metabolism.auxin.signal transduction	at4g02980	ABP1 (ENDOPLASMIC RETICULUM AUXIN BINDING PROTEIN 1)	auxin binding
hormone metabolism.auxin.signal transduction	at1g05180	AXR1 (AUXIN RESISTANT 1)	small protein activating enzyme
hormone metabolism.auxin.signal transduction	at3g02260	BIG (BIG)	binding / ubiquitin-protein ligase/ zinc ion binding
hormone metabolism.auxin.signal transduction	at2g02560	CAND1 (CULLIN-ASSOCIATED AND NEDDYLATION DISSOCIATED)	binding
hormone metabolism.auxin.signal transduction	at5g07120	SNX2b (SORTING NEXIN 2b)	phosphoinositide binding / protein binding
hormone metabolism.auxin.synthesis-degradation	at1g51760	IAR3 (IAA-ALANINE RESISTANT 3)	IAA-Ala conjugate hydrolase/ metallopeptidase
hormone metabolism.auxin.synthesis-degradation	at5g56650	ILL1	IAA-amino acid conjugate hydrolase/ metallopeptidase
hormone metabolism.auxin.synthesis-degradation	at5g56660	ILL2	IAA-Ala conjugate hydrolase/ IAA-amino acid conjugate hydrolase/ metallopeptidase
hormone metabolism.auxin.synthesis-degradation	at5g54140	ILL3	IAA-amino acid conjugate hydrolase/ metallopeptidase
hormone metabolism.auxin.synthesis-degradation	at3g02875	ILR1 (IAA-LEUCINE RESISTANT 1)	IAA-Leu conjugate hydrolase/ IAA-Phe conjugate hydrolase/ metallopeptidase
hormone metabolism.auxin.synthesis-degradation	at3g44310	NIT1	indole-3-acetonitrile nitrilase/ indole-3-acetonitrile nitrile hydratase/ nitrilase
hormone metabolism.auxin.synthesis-degradation	at3g44300	NIT2 (nitrilase 2)	indole-3-acetonitrile nitrilase/ indole-3-acetonitrile nitrile hydratase/ nitrilase
hormone metabolism.auxin.synthesis-degradation	at5g25980	TGG2 (GLUCOSIDE GLUCOHYDROLASE 2)	hydrolase, hydrolyzing O-glycosyl compounds / thioglucosidase
hormone metabolism.auxin.synthesis-degradation	at1g24100	UGT74B1 (UDP-glucosyl transferase 74B1)	UDP-glycosyltransferase/ thiohydroximate beta-D-glucosyltransferase
hormone metabolism.auxin.synthesis-degradation	at1g05560	UGT75B1 (UDP-GLUCOSYLTRANSFERASE 75B1)	UDP-glucose:4-aminobenzoate acylglucosyltransferase
hormone metabolism.brassinosteroid.signal transduction.BRI	at4g39400	BRI1 (BRASSINOSTEROID INSENSITIVE 1)	kinase/ protein binding / protein heterodimerization/ protein homodimerization/ protein kinase/ protein serine/threonine kinase
hormone metabolism.brassinosteroid.signal transduction.other	at5g08130	BIM1	DNA binding / protein binding / transcription factor
hormone metabolism.brassinosteroid.signal transduction.other	at4g30610	BRS1 (BRI1 SUPPRESSOR 1)	serine-type carboxypeptidase
hormone metabolism.brassinosteroid.signal transduction.other	at2g46280	TRIP-1 (TGF-BETA RECEPTOR INTERACTING PROTEIN 1)	nucleotide binding / protein binding
hormone metabolism.brassinosteroid.synthesis-degradation.BRs.metabolic regulation	at2g03760	ST	brassinosteroid sulfotransferase/ sulfotransferase
hormone metabolism.brassinosteroid.synthesis-degradation.sterols.DWF1	at3g19820	DWF1 (DWARF 1)	calmodulin binding / catalytic
hormone metabolism.brassinosteroid.synthesis-degradation.sterols.other	at2g07050	CAS1 (cycloartenol synthase 1)	cycloartenol synthase
hormone metabolism.brassinosteroid.synthesis-degradation.sterols.SMT2	at5g13710	SMT1 (STEROL METHYLTRANSFERASE 1)	sterol 24-C-methyltransferase
hormone metabolism.cytokinin.synthesis-degradation	at4g29740	CKX4 (CYTOKININ OXIDASE 4)	amine oxidase/ cytokinin dehydrogenase
hormone metabolism.cytokinin.synthesis-degradation	at5g05870	UGT76C1 (UDP-glucosyl transferase 76C1)	UDP-glycosyltransferase/ cis-zeatin O-beta-D-glucosyltransferase/
hormone metabolism.cytokinin.synthesis-degradation	at5g05860	UGT76C2	UDP-glycosyltransferase/ cis-zeatin O-beta-D-glucosyltransferase
hormone metabolism.cytokinin.synthesis-degradation	at1g22400	UGT85A1	UDP-glycosyltransferase/ cis-zeatin O-beta-D-glucosyltransferase
hormone metabolism.ethylene.induced-regulated-responsive-activated	at3g16050	A37	protein heterodimerization
hormone metabolism.ethylene.induced-regulated-responsive-activated	at4g37150	MES9 (METHYL ESTERASE 9)	hydrolase, acting on ester bonds / methyl indole-3-acetate esterase/ methyl jasmonate esterase/ methyl salicylate esterase
hormone metabolism.ethylene.induced-regulated-responsive-activated	at1g55150	DEAD box RNA helicase, putative (RH20)
hormone metabolism.ethylene.induced-regulated-responsive-activated	at1g09740		ethylene-responsive protein, putative
hormone metabolism.ethylene.induced-regulated-responsive-activated	at3g11930		universal stress protein (USP) family protein
hormone metabolism.ethylene.synthesis-degradation	at1g48420	D-CDES (D-CYSTEINE DESULFHYDRASE)	1-aminocyclopropane-1-carboxylate deaminase/ D-cysteine desulfhydrase/ catalytic
hormone metabolism.ethylene.synthesis-degradation	at4g34120	LEJ1 (LOSS OF THE TIMING OF ET AND JA BIOSYNTHESIS 1)
hormone metabolism.ethylene.synthesis-degradation	at1g04350		2-oxoglutarate-dependent dioxygenase, putative
hormone metabolism.ethylene.synthesis-degradation	at1g03400		2-oxoglutarate-dependent dioxygenase, putative
hormone metabolism.ethylene.synthesis-degradation	at2g25450		2-oxoglutarate-dependent dioxygenase, putative
hormone metabolism.ethylene.synthesis-degradation	at2g30840		2-oxoglutarate-dependent dioxygenase, putative
hormone metabolism.ethylene.synthesis-degradation	at5g43450		2-oxoglutarate-dependent dioxygenase, putative
hormone metabolism.ethylene.synthesis-degradation	at5g59530		2-oxoglutarate-dependent dioxygenase, putative
hormone metabolism.ethylene.synthesis-degradation	at3g12900		oxidoreductase, 2OG-Fe(II) oxygenase family protein
hormone metabolism.ethylene.synthesis-degradation	at5g59540		oxidoreductase, 2OG-Fe(II) oxygenase family protein
hormone metabolism.ethylene.synthesis-degradation	at5g20400		oxidoreductase, 2OG-Fe(II) oxygenase family protein
hormone metabolism.ethylene.synthesis-degradation.1-aminocyclopropane-1-carboxylate oxidase	at1g62380	ACO2 (ACC OXIDASE 2)	1-aminocyclopropane-1-carboxylate oxidase
hormone metabolism.ethylene.synthesis-degradation.1-aminocyclopropane-1-carboxylate oxidase	at1g05010	EFE (ETHYLENE-FORMING ENZYME)	1-aminocyclopropane-1-carboxylate oxidase
hormone metabolism.ethylene.synthesis-degradation.1-aminocyclopropane-1-carboxylate oxidase	at1g77330		1-aminocyclopropane-1-carboxylate oxidase, putative / ACC oxidase, putative
hormone metabolism.ethylene.synthesis-degradation.1-aminocyclopropane-1-carboxylate oxidase	at1g12010		1-aminocyclopropane-1-carboxylate oxidase, putative / ACC oxidase, putative
hormone metabolism.gibberelin.induced-regulated-responsive-activated	at1g75750	GASA1 (GAST1 PROTEIN HOMOLOG 1)
hormone metabolism.gibberelin.induced-regulated-responsive-activated	at5g14920		gibberellin-regulated family protein
hormone metabolism.gibberelin.signal transduction	at3g11540	SPY (SPINDLY)	protein N-acetylglucosaminyltransferase
hormone metabolism.gibberelin.synthesis-degradation	at1g52820		2-oxoglutarate-dependent dioxygenase, putative
hormone metabolism.gibberelin.synthesis-degradation	at4g16770		iron ion binding / oxidoreductase/ oxidoreductase,
hormone metabolism.jasmonate.induced-regulated-responsive-activated	at3g16440	ATMLP-300B (MYROSINASE-BINDING PROTEIN-LIKE PROTEIN-300B)
hormone metabolism.jasmonate.induced-regulated-responsive-activated	at3g16430	JAL31 (JACALIN-RELATED LECTIN 31)	copper ion binding
hormone metabolism.jasmonate.induced-regulated-responsive-activated	at3g16470	JR1
hormone metabolism.jasmonate.induced-regulated-responsive-activated	at3g16390	NSP3 (NITRILE SPECIFIER PROTEIN 3)
hormone metabolism.jasmonate.induced-regulated-responsive-activated	at5g48180	NSP5 (NITRILE SPECIFIER PROTEIN 5)
hormone metabolism.jasmonate.induced-regulated-responsive-activated	at1g52060
hormone metabolism.jasmonate.induced-regulated-responsive-activated	at1g52050		jacalin lectin family protein
hormone metabolism.jasmonate.induced-regulated-responsive-activated	at1g52070		jacalin lectin family protein
hormone metabolism.jasmonate.induced-regulated-responsive-activated	at2g25980		jacalin lectin family protein
hormone metabolism.jasmonate.induced-regulated-responsive-activated	at3g16450		jacalin lectin family protein
hormone metabolism.jasmonate.induced-regulated-responsive-activated	at3g16460		jacalin lectin family protein
hormone metabolism.jasmonate.synthesis-degradation	at4g34120	LEJ1 (LOSS OF THE TIMING OF ET AND JA BIOSYNTHESIS 1)
hormone metabolism.jasmonate.synthesis-degradation.12-Oxo-PDA-reductase	at1g76680	OPR1	12-oxophytodienoate reductase
hormone metabolism.jasmonate.synthesis-degradation.12-Oxo-PDA-reductase	at1g76690	OPR2	12-oxophytodienoate reductase
hormone metabolism.jasmonate.synthesis-degradation.12-Oxo-PDA-reductase	at2g06050	OPR3 (OPDA-REDUCTASE 3)	12-oxophytodienoate reductase
hormone metabolism.jasmonate.synthesis-degradation.allene oxidase cyclase	at3g25770	AOC2 (ALLENE OXIDE CYCLASE 2)	allene-oxide cyclase
hormone metabolism.jasmonate.synthesis-degradation.allene oxidase cyclase	at1g13280	AOC4 (ALLENE OXIDE CYCLASE 4)	allene-oxide cyclase
hormone metabolism.jasmonate.synthesis-degradation.allene oxidase synthase	at5g42650	AOS (ALLENE OXIDE SYNTHASE)	allene oxide synthase/ hydro-lyase/ oxygen binding
hormone metabolism.jasmonate.synthesis-degradation.lipoxygenase	at1g55020	LOX1	lipoxygenase
hormone metabolism.salicylic acid.synthesis-degradation	at5g38020		S-adenosyl-L-methionine:carboxyl methyltransferase family protein
hormone metabolism.salicylic acid.synthesis-degradation	at5g37990		S-adenosylmethionine-dependent methyltransferase/ methyltransferase
hormone metabolism.salicylic acid.synthesis-degradation	at1g05680		UDP-glucoronosyl/UDP-glucosyl transferase family protein
hormone metabolism.salicylic acid.synthesis-degradation.synthesis.SA glucosyltransferase ester and ether bond making SGE, SAG	at2g43820	UGT74F2 (UDP-GLUCOSYLTRANSFERASE 74F2)	UDP-glucose:4-aminobenzoate acylglucosyltransferase
