# Supplementary material for: Label-Free Quantitative Proteomic Analysis of Nitrogen Starvation in Arabidopsis Root Reveals New Aspects of H2S Signaling by Protein Persulfidation
Source: Antioxidants (Basel). 2021 Mar 24;10(4):508. doi: 10.3390/antiox10040508 (PMC8064375; doi:10.3390/antiox10040508)
Supplement: Supplementary file 1 [file antioxidants-10-00508-s001.zip › Dataset S6.xlsx]

## Sheet: Hoja1
Dataset 6. Persulfidated proteins that were not present or showed reduced level of persulfidation in N-starved conditions
AGI	Log2 Fold change (MN / PN)	Gene alias	Gene annotation
At2g30150	-10		UDP-Glycosyltransferase superfamily protein
At1g20190	-10	ATEXP11ATEXPA11ATHEXP ALPHA 1.14	ATEXP11_ATEXPA11_ATHEXP ALPHA 1.14_EXP11_EXPA11__expansin 11
At1g12900	-10	GAPA-2	GAPA-2__glyceraldehyde 3-phosphate dehydrogenase A subunit 2
At1g03210	-10		Phenazine biosynthesis PhzC/PhzF protein
At1g15420	-10	PCP1	PCP1
At1g64510	-10	PRPS6	PRPS6__Translation elongation factor EF1B/ribosomal protein S6 family protein
At2g29320	-10		NAD(P)-binding Rossmann-fold superfamily protein
At2g43070	-10	ATSPPL3	ATSPPL3_SPPL3__SIGNAL PEPTIDE PEPTIDASE-LIKE 3
At4g13550	-10	HIL1	HIL1__triglyceride lipases;triglyceride lipases
At4g15450	-10		Senescence/dehydration-associated protein-related
At4g32360	-10		Pyridine nucleotide-disulphide oxidoreductase family protein
At4g03090	-10	AtNDX	AtNDX_NDX__sequence-specific DNA binding;sequence-specific DNA binding transcription factors
At5g25150	-10	TAF5	TAF5__TBP-associated factor 5
At1g12250	-10	TL20.3	TL20.3__Pentapeptide repeat-containing protein
At1g12460	-10		Leucine-rich repeat protein kinase family protein
At1g67840	-10	CSK	CSK__chloroplast sensor kinase
At1g05000	-10	AtPFA-DSP1	AtPFA-DSP1_PFA-DSP1__Phosphotyrosine protein phosphatases superfamily protein
At3g52050	-10	OEX1	OEX1__5'-3' exonuclease family protein
At3g07460	-10		Protein of unknown function, DUF538
At4g20380	-10	LSD1	LSD1__LSD1 zinc finger family protein
At2g33430	-10	DALDAL1MORF2	DAL_DAL1_MORF2__differentiation and greening-like 1
At2g40430	-10	SMO4	SMO4
At2g34160	-10		Alba DNA/RNA-binding protein
At1g05190	-10	EMB2394RPL6	EMB2394_RPL6__Ribosomal protein L6 family
At1g02020	-10		nitroreductase family protein
At1g03630	-10	POR CPORC	POR C_PORC__protochlorophyllide oxidoreductase C
At1g77090	-10		Mog1/PsbP/DUF1795-like photosystem II reaction center PsbP family protein
At5g24770	-10	ATVSP2	ATVSP2_VSP2__vegetative storage protein 2
At3g49110	-10	ATPCAATPRX33PRXCA	ATPCA_ATPRX33_PRX33_PRXCA__peroxidase CA
AtCg00770	-10	RPS8	RPS8__ribosomal protein S8
At3g15520	-10		Cyclophilin-like peptidyl-prolyl cis-trans isomerase family protein
At5g58140	-10	AtPHOT2NPL1	AtPHOT2_NPL1_PHOT2__phototropin 2
At3g44990	-10	AtXTH31ATXTR8	AtXTH31_ATXTR8_XTH31_XTR8__xyloglucan endo-transglycosylase-related 8
At5g20630	-10	ATGER3GLP3GLP3AGLP3B	ATGER3_GER3_GLP3_GLP3A_GLP3B__germin 3
At1g19690	-10		NAD(P)-binding Rossmann-fold superfamily protein
At3g52380	-10	CP33PDE322	CP33_PDE322__chloroplast RNA-binding protein 33
At5g65210	-10	TGA1	TGA1__bZIP transcription factor family protein
At2g36410	-10		Family of unknown function (DUF662)
At5g26880	-10	AGL26	AGL26__AGAMOUS-like 26
At1g29810	-10		Transcriptional coactivator/pterin dehydratase
At3g24430	-10	HCF101	HCF101__ATP binding
At2g28815	-10
At4g16390	-10	SVR7	SVR7__pentatricopeptide (PPR) repeat-containing protein
At4g28730	-10	GrxC5	GrxC5__Glutaredoxin family protein
At4g14716	-10	ARD1ATARD1SGB3	ARD1_ATARD1_SGB3__acireductone dioxygenase 1
At4g39540	-10	ATSK2	ATSK2_SK2__shikimate kinase 2
At5g23395	-10	MIA40	MIA40__Cox19-like CHCH family protein
At1g60550	-10	DHNSECHID	DHNS_ECHID__enoyl-CoA hydratase/isomerase D
At3g18990	-10	REM39VRN1	REM39_VRN1__AP2/B3-like transcriptional factor family protein
At1g03310	-10	AtBE2ATISA2DBE1	AtBE2_ATISA2_BE2_DBE1_ISA2__debranching enzyme 1
At5g03905	-10		Iron-sulphur cluster biosynthesis family protein
At1g63180	-10	UGE3	UGE3__UDP-D-glucose/UDP-D-galactose 4-epimerase 3
At4g04880	-10	MAPDA	MAPDA__adenosine/AMP deaminase family protein
At2g28605	-10		Photosystem II reaction center PsbP family protein
At5g66470	-10	AtERG1Era-1ERA1	AtERG1_Era-1_ERA1__RNA binding;GTP binding
At3g55630	-10	ATDFDFPGS3	ATDFD_DFD_FPGS3__DHFS-FPGS homolog D
At1g68260	-10	ALT3	ALT3__Thioesterase superfamily protein
At1g24020	-10	MLP423	MLP423__MLP-like protein 423
At3g16840	-10		P-loop containing nucleoside triphosphate hydrolases superfamily protein
At4g34700	-10	AtCIB22	AtCIB22_CIB22__LYR family of Fe/S cluster biogenesis protein
At5g27670	-10	h2a.w.7HTA7	h2a.w.7_HTA7__histone H2A 7
At5g42650	-10	AOSCYP74ADDE2	AOS_CYP74A_DDE2__allene oxide synthase
At1g47200	-10	WPP2	WPP2__WPP domain protein 2
At1g66520	-10	pde194	pde194__formyltransferase, putative
At1g31550	-10		GDSL-like Lipase/Acylhydrolase superfamily protein
At1g66130	-10		NAD(P)-binding Rossmann-fold superfamily protein
At3g08680	-10		Leucine-rich repeat protein kinase family protein
At1g69010	-10	BIM2	BIM2__BES1-interacting Myc-like protein 2
At1g63610	-10
At1g70520	-10	ASG6CRK2	ASG6_CRK2__cysteine-rich RLK (RECEPTOR-like protein kinase) 2
At5g54910	-10		DEA(D/H)-box RNA helicase family protein
At5g38640	-10		NagB/RpiA/CoA transferase-like superfamily protein
At5g06210	-10	S-RBP11	S-RBP11__RNA binding (RRM/RBD/RNP motifs) family protein
At5g58480	-10		O-Glycosyl hydrolases family 17 protein
At5g44410	-10	AtBBE27	AtBBE27__FAD-binding Berberine family protein
At5g65280	-10	GCL1	GCL1__GCR2-like 1
At5g51750	-10	ATSBT1.3	ATSBT1.3_SBT1.3__subtilase 1.3
At5g14660	-10	ATDEF2PDF1B	ATDEF2_DEF2_PDF1B__peptide deformylase 1B
At1g33600	-10		Leucine-rich repeat (LRR) family protein
At1g27385	-10
At3g12900	-10	S8H	S8H__2-oxoglutarate (2OG) and Fe(II)-dependent oxygenase superfamily protein
At5g17560	-10	BolA4	BolA4__BolA-like family protein
At5g14920	-10	GASA14	GASA14__Gibberellin-regulated family protein
At3g28220	-10		TRAF-like family protein
At1g75510	-10		Transcription initiation factor IIF, beta subunit
At5g47390	-10	KUA1MYBH	KUA1_MYBH__myb-like transcription factor family protein
At3g55970	-10	ATJRG21JAO3JOX3	ATJRG21_JAO3_JOX3_JRG21__jasmonate-regulated gene 21
At5g13410	-10		FKBP-like peptidyl-prolyl cis-trans isomerase family protein
At3g59010	-10	PME35PME61	PME35_PME61__pectin methylesterase 61
At3g03220	-10	ATEXP13ATEXPA13ATHEXP ALPHA 1.22	ATEXP13_ATEXPA13_ATHEXP ALPHA 1.22_EXP13_EXPA13__expansin A13
At3g01160	-10
At1g72970	-10	EDA17HTH	EDA17_HTH__Glucose-methanol-choline (GMC) oxidoreductase family protein
At1g74880	-10	NDH-ONdhO	NDH-O_NdhO__NAD(P)H:plastoquinone dehydrogenase complex subunit O
At4g28750	-10	PSAE-1	PSAE-1__Photosystem I reaction centre subunit IV / PsaE protein
At1g15980	-10	NDF1NDH48PnsB1	NDF1_NDH48_PnsB1__NDH-dependent cyclic electron flow 1
At3g08010	-10	ATAB2	ATAB2__RNA binding
At3g07990	-10	SCPL27	SCPL27__serine carboxypeptidase-like 27
At1g76080	-10	ATCDSP32	ATCDSP32_CDSP32__chloroplastic drought-induced stress protein of 32 kD
At1g31280	-10	AGO2AtAGO2	AGO2_AtAGO2__Argonaute family protein
At2g03980	-10		GDSL-like Lipase/Acylhydrolase superfamily protein
At2g04450	-10	ATNUDT6ATNUDX6	ATNUDT6_ATNUDX6_NUDT6_NUDX6__nudix hydrolase homolog 6
At3g48720	-10	DCF	DCF__HXXXD-type acyl-transferase family protein
At1g80230	-10		Rubredoxin-like superfamily protein
At1g72930	-10	AtTN10TIR	AtTN10_TIR_TN10__toll/interleukin-1 receptor-like
At4g10300	-10	TRR14	TRR14__RmlC-like cupins superfamily protein
At1g68590	-10	PSRP3/1	PSRP3/1__Ribosomal protein PSRP-3/Ycf65
At1g78460	-10		SOUL heme-binding family protein
At1g14030	-10	LSMT-L	LSMT-L__Rubisco methyltransferase family protein
At1g59710	-10		Protein of unknown function (DUF569)
At1g59700	-10	ATGSTU16	ATGSTU16_GSTU16__glutathione S-transferase TAU 16
At5g11420	-6.79029		Protein of unknown function, DUF642
At5g25460	-6.66575	DGR2	DGR2__Protein of unknown function, DUF642
At1g52410	-6.65521	AtTSA1	AtTSA1_TSA1__TSK-associating protein 1
At4g20820	-5.95183	AtBBE18	AtBBE18__FAD-binding Berberine family protein
At3g16530	-5.32038		Legume lectin family protein
At2g42620	-4.9474	AtMAX2ORE9PPS	AtMAX2_MAX2_ORE9_PPS__RNI-like superfamily protein
At1g14185	-4.47497		Glucose-methanol-choline (GMC) oxidoreductase family protein
At1g72610	-4.36155	ATGER1GLP1	ATGER1_GER1_GLP1__germin-like protein 1
At4g34120	-4.34928	CBSX2CDCP1LEJ1	CBSX2_CDCP1_LEJ1__Cystathionine beta-synthase (CBS) family protein
At5g18940	-4.23208		Mo25 family protein
At1g18870	-4.22512	ATICS2	ATICS2_ICS2__isochorismate synthase 2
At1g66180	-4.201		Eukaryotic aspartyl protease family protein
At2g43590	-4.03105		Chitinase family protein
At4g24340	-4.00043		Phosphorylase superfamily protein
At5g47700	-3.95529	RPP1.3RPP1C	RPP1.3_RPP1C__60S acidic ribosomal protein family
At5g04950	-3.725	ATNAS1	ATNAS1_NAS1__nicotianamine synthase 1
At1g78830	-3.69207		Curculin-like (mannose-binding) lectin family protein
At1g70820	-3.60194		phosphoglucomutase, putative / glucose phosphomutase, putative
At5g56080	-3.52945	ATNAS2	ATNAS2_NAS2__nicotianamine synthase 2
At1g80240	-3.52913	DGR1	DGR1__Protein of unknown function, DUF642
At1g80350	-3.40146	AAA1ATKTN1BOT1ERH3FRA2FRC2FRC4FTRLUE1	AAA1_ATKTN1_BOT1_ERH3_FRA2_FRC2_FRC4_FTR_KTN1_LUE1__P-loop containing nucleoside triphosphate hydrolases superfamily protein
At3g18600	-3.36107		P-loop containing nucleoside triphosphate hydrolases superfamily protein
At5g49360	-3.33506	ATBXL1	ATBXL1_BXL1__beta-xylosidase 1
At2g37470	-3.28082		Histone superfamily protein
At1g08980	-3.22727	AMI1ATAMI1ATTOC64-I	AMI1_ATAMI1_ATTOC64-I_TOC64-I__amidase 1
At4g15545	-3.22573	NAIP1	NAIP1
At1g53650	-3.1433	CID8	CID8__CTC-interacting domain 8
At3g57240	-3.12421	AtBG3GNS3	AtBG3_BG3_GNS3__beta-1,3-glucanase 3
At5g24780	-3.11138	ATVSP1	ATVSP1_VSP1__vegetative storage protein 1
At2g16005	-3.11122	ROSY1	ROSY1__MD-2-related lipid recognition domain-containing protein
At5g41080	-3.09139	AtGDPD2	AtGDPD2_GDPD2__PLC-like phosphodiesterases superfamily protein
At1g70880	-3.04612		Polyketide cyclase/dehydrase and lipid transport superfamily protein
At1g18950	-2.9958		DDT domain superfamily
At1g04420	-2.94216		NAD(P)-linked oxidoreductase superfamily protein
At2g41600	-2.92667		Mitochondrial glycoprotein family protein
At5g40890	-2.9026	ATCLC-AATCLCA	ATCLC-A_ATCLCA_CLC-A_CLC-A_CLCA__chloride channel A
At5g62350	-2.80036		Plant invertase/pectin methylesterase inhibitor superfamily protein
At1g67090	-2.79867	RBCS1A	RBCS1A__ribulose bisphosphate carboxylase small chain 1A
At5g14930	-2.75809	SAG101	SAG101__senescence-associated gene 101
At5g08060	-2.68886
At4g07410	-2.63327	PCN	PCN__Transducin family protein / WD-40 repeat family protein
At2g45640	-2.6051	ATSAP18	ATSAP18_SAP18__SIN3 associated polypeptide P18
At1g01100	-2.58466	RPP1.1RPP1A	RPP1.1_RPP1A__60S acidic ribosomal protein family
At3g15450	-2.57093		Aluminium induced protein with YGL and LRDR motifs
At3g23090	-2.56341	WDL3	WDL3__TPX2 (targeting protein for Xklp2) protein family
At4g37550	-2.55546		Acetamidase/Formamidase family protein
At5g09440	-2.54802	EXL4	EXL4__EXORDIUM like 4
At5g30510	-2.51928	ARRPS1PRPS1	ARRPS1_PRPS1_RPS1__ribosomal protein S1
At4g38470	-2.49483	STY46	STY46__ACT-like protein tyrosine kinase family protein
At1g03280	-2.48911		Transcription factor TFIIE, alpha subunit
At4g34710	-2.48028	ADC2ATADC2SPE2	ADC2_ATADC2_SPE2__arginine decarboxylase 2
At5g44400	-2.46692	AtBBE26	AtBBE26__FAD-binding Berberine family protein
At5g24165	-2.4618
At3g56990	-2.44743	EDA7	EDA7__embryo sac development arrest 7
At2g44650	-2.41795	CHL-CPN10	CHL-CPN10_CPN10__chloroplast chaperonin 10
At5g15910	-2.40414		NAD(P)-binding Rossmann-fold superfamily protein
At2g32070	-2.38202		Polynucleotidyl transferase, ribonuclease H-like superfamily protein
At5g64100	-2.3736		Peroxidase superfamily protein
At4g37990	-2.36688	ATCAD8CAD-B2ELI3ELI3-2	ATCAD8_CAD-B2_ELI3_ELI3-2__elicitor-activated gene 3-2
At4g01560	-2.30664	MEE49	MEE49__Ribosomal RNA processing Brix domain protein
At5g07830	-2.28041	AtGUS2	AtGUS2_GUS2__glucuronidase 2
At5g42950	-2.27363	EXA1	EXA1__GYF domain-containing protein
At1g60080	-2.26895		3'-5'-exoribonuclease family protein
At1g14310	-2.26257		Haloacid dehalogenase-like hydrolase (HAD) superfamily protein
At2g18980	-2.25906		Peroxidase superfamily protein
At2g13360	-2.25376	AGTAGT1SGAT	AGT_AGT1_SGAT__alanine:glyoxylate aminotransferase
At4g24350	-2.24676		Phosphorylase superfamily protein
At3g62810	-2.21422		complex 1 family protein / LVR family protein
At3g44590	-2.21201		60S acidic ribosomal protein family
At2g17640	-2.20551	ATSERAT3;1SAT-106	ATSERAT3;1_SAT-106__Trimeric LpxA-like enzymes superfamily protein
At2g38750	-2.20432	ANNAT4AtANN4	ANNAT4_AtANN4__annexin 4
At1g56430	-2.17956	ATNAS4	ATNAS4_NAS4__nicotianamine synthase 4
At1g77540	-2.16993		Acyl-CoA N-acyltransferases (NAT) superfamily protein
At2g01530	-2.1631	MLP329ZCE2	MLP329_ZCE2__MLP-like protein 329
At1g02810	-2.14292		Plant invertase/pectin methylesterase inhibitor superfamily
At1g52820	-2.13691		2-oxoglutarate (2OG) and Fe(II)-dependent oxygenase superfamily protein
At4g15640	-2.12914
At4g37800	-2.1199	XTH7	XTH7__xyloglucan endotransglucosylase/hydrolase 7
At5g02780	-2.06375	GSTL1	GSTL1__glutathione transferase lambda 1
At4g11210	-2.04959		Disease resistance-responsive (dirigent-like protein) family protein
At4g08780	-2.03662		Peroxidase superfamily protein
At4g30170	-2.02651		Peroxidase family protein
At4g11190	-2.00547		Disease resistance-responsive (dirigent-like protein) family protein
At4g27060	-2.00288	CNSPR2TOR1	CN_SPR2_TOR1__ARM repeat superfamily protein
At1g54630	-2.00081	ACP3AtACP3	ACP3_AtACP3__acyl carrier protein 3
At3g53460	-1.99321	CP29	CP29__chloroplast RNA-binding protein 29
At3g18760	-1.97668		Translation elongation factor EF1B/ribosomal protein S6 family protein
At1g33590	-1.97139		Leucine-rich repeat (LRR) family protein
At1g68060	-1.9651	ATMAP70-1	ATMAP70-1_MAP70-1__microtubule-associated proteins 70-1
At1g71260	-1.95968	ATWHY2	ATWHY2_WHY2__WHIRLY 2
At3g16560	-1.95734		Protein phosphatase 2C family protein
At1g22430	-1.95156		GroES-like zinc-binding dehydrogenase family protein
At1g16880	-1.93033	ACR11	ACR11__uridylyltransferase-related
At2g03440	-1.91273	ATNRP1	ATNRP1_NRP1__nodulin-related protein 1
At5g64260	-1.90763	EXL2	EXL2__EXORDIUM like 2
At1g70810	-1.90315	CAR7	CAR7__Calcium-dependent lipid-binding (CaLB domain) family protein
At3g12700	-1.89251	NANA	NANA__Eukaryotic aspartyl protease family protein
At2g23620	-1.89104	ATMES1	ATMES1_MES1__methyl esterase 1
At2g38580	-1.88751		Mitochondrial ATP synthase D chain-related protein
At4g04830	-1.84933	ATMSRB5	ATMSRB5_MSRB5__methionine sulfoxide reductase B5
At4g01290	-1.84645	CBE1	CBE1
At3g11220	-1.81153	AtELP4ELO1	AtELP4_ELO1__Paxneb protein-related
At2g36170	-1.80529	RPL40AUBQ2	RPL40A_UBQ2__Ubiquitin supergroup;Ribosomal protein L40e
At1g23870	-1.78645	ATTPS9	ATTPS9_TPS9_TPS9__trehalose-phosphatase/synthase 9
At1g65030	-1.77952		Transducin/WD40 repeat-like superfamily protein
At3g15356	-1.7581		Legume lectin family protein
At5g38890	-1.73038		Nucleic acid-binding, OB-fold-like protein
At3g18490	-1.72997	ASPG1	ASPG1__Eukaryotic aspartyl protease family protein
At5g39590	-1.72892	OXR5	OXR5__TLD-domain containing nucleolar protein
At4g28250	-1.72736	ATEXPB3ATHEXP BETA 1.6	ATEXPB3_ATHEXP BETA 1.6_EXPB3__expansin B3
At1g28110	-1.72602	SCPL45	SCPL45__serine carboxypeptidase-like 45
At2g01540	-1.72556	CAR10	CAR10__Calcium-dependent lipid-binding (CaLB domain) family protein
At3g57150	-1.72016	AtCBF5AtNAP57	AtCBF5_AtNAP57_CBF5_NAP57__homologue of NAP57
At3g02200	-1.71919		Proteasome component (PCI) domain protein
At1g03910	-1.71366	CTN	CTN
At5g16710	-1.70869	DHAR3	DHAR3__dehydroascorbate reductase 1
At2g39800	-1.70833	ATP5CSP5CS1	ATP5CS_P5CS1__delta1-pyrroline-5-carboxylate synthase 1
At2g37130	-1.70749		Peroxidase superfamily protein
At5g40490	-1.69927	HLP1RBGD5	HLP1_RBGD5__RNA-binding (RRM/RBD/RNP motifs) family protein
At1g17190	-1.69796	ATGSTU26	ATGSTU26_GSTU26__glutathione S-transferase tau 26
At3g16810	-1.69682	APUM24	APUM24_PUM24__pumilio 24
At5g08420	-1.69398		RNA-binding KH domain-containing protein
At5g59710	-1.68981	AtVIP2NOT2b	AtVIP2_NOT2b_VIP2__VIRE2 interacting protein 2
At3g60510	-1.68885		ATP-dependent caseinolytic (Clp) protease/crotonase family protein
At3g02650	-1.68407		Tetratricopeptide repeat (TPR)-like superfamily protein
At4g01690	-1.6774	HEMG1PPO1PPOX	HEMG1_PPO1_PPOX__Flavin containing amine oxidoreductase family
At5g18230	-1.67702		transcription regulator NOT2/NOT3/NOT5 family protein
At4g16340	-1.66857	SPK1	SPK1__guanyl-nucleotide exchange factors;GTPase binding;GTP binding
At2g43110	-1.66323
At1g25230	-1.66226		Calcineurin-like metallo-phosphoesterase superfamily protein
At2g44310	-1.65516		Calcium-binding EF-hand family protein
At5g43370	-1.65067	APT1PHT1;2PHT2	APT1_PHT1;2_PHT2__phosphate transporter 2
At2g37550	-1.64762	AGD7ASP1	AGD7_ASP1__ARF-GAP domain 7
At1g70890	-1.63845	MLP43	MLP43_MLP43__MLP-like protein 43
At3g04590	-1.63265	AHL14	AHL14__AT hook motif DNA-binding family protein
At5g11560	-1.62537		catalytics
At1g14820	-1.62488		Sec14p-like phosphatidylinositol transfer family protein
At4g02230	-1.62045		Ribosomal protein L19e family protein
At5g14260	-1.61614		Rubisco methyltransferase family protein
At3g05350	-1.61154		Metallopeptidase M24 family protein
At1g36370	-1.60558	MSA1SHM7	MSA1_SHM7__serine hydroxymethyltransferase 7
At4g11290	-1.60482		Peroxidase superfamily protein
At1g07320	-1.604	EMB2784PRPL4	EMB2784_PRPL4_RPL4__ribosomal protein L4
At4g30270	-1.60363	MERI-5MERI5BSEN4XTH24	MERI-5_MERI5B_SEN4_XTH24__xyloglucan endotransglucosylase/hydrolase 24
At1g29470	-1.60094		S-adenosyl-L-methionine-dependent methyltransferases superfamily protein
At3g62600	-1.60055	ATERDJ3B	ATERDJ3B_ERDJ3B__DNAJ heat shock family protein
At2g22590	-1.60002		UDP-Glycosyltransferase superfamily protein
At1g15860	-1.59952		Domain of unknown function (DUF298)
At4g39260	-1.59853	ATGRP8CCR1GR-RBP8RBGA6	ATGRP8_CCR1_GR-RBP8_GRP8_RBGA6__cold, circadian rhythm, and RNA binding 1
At1g48920	-1.5959	ATNUC-L1NUC1PARL1	ATNUC-L1_NUC-L1_NUC1_PARL1__nucleolin like 1
At2g23070	-1.59204	CKA4cpCK2	CKA4_cpCK2__Protein kinase superfamily protein
At1g62180	-1.58151	APR2APSRATAPR2PRHPRH43	APR2_APSR_ATAPR2_PRH_PRH43__5'adenylylphosphosulfate reductase 2
At5g67590	-1.58026	FRO1NDUFS4	FRO1_NDUFS4__NADH-ubiquinone oxidoreductase-related
At5g10230	-1.57949	ANN7ANNAT7	ANN7_ANNAT7__annexin 7
At2g30170	-1.57816	PBCP	PBCP__Protein phosphatase 2C family protein
At1g65290	-1.5733	mtACP2	mtACP2__mitochondrial acyl carrier protein 2
At5g48240	-1.57258
At2g29730	-1.55974	UGT71D1	UGT71D1__UDP-glucosyl transferase 71D1
At1g61820	-1.55797	BGLU46	BGLU46__beta glucosidase 46
At4g23620	-1.54602		Ribosomal protein L25/Gln-tRNA synthetase, anti-codon-binding domain
At2g15110	-1.5438		Protein of unknown function, DUF601
At1g09390	-1.53878		GDSL-like Lipase/Acylhydrolase superfamily protein
At1g03030	-1.5338		P-loop containing nucleoside triphosphate hydrolases superfamily protein
At2g46750	-1.52818	AtGulLO2	AtGulLO2_GulLO2__D-arabinono-1,4-lactone oxidase family protein
At5g18670	-1.50855	BAM9BMY3	BAM9_BMY3__beta-amylase 3
At2g42610	-1.50742	LSH10	LSH10__Protein of unknown function (DUF640)
At3g23830	-1.50705	AtGRP4GR-RBP4RBGA4	AtGRP4_GR-RBP4_GRP4_RBGA4__glycine-rich RNA-binding protein 4
At3g05020	-1.50628	ACPACP1AtACP1	ACP_ACP1_AtACP1__acyl carrier protein 1
At3g50370	-1.50459
At1g22780	-1.50128	PFLPFL1RPS18A	PFL_PFL1_RPS18A__Ribosomal protein S13/S18 family
At4g17340	-1.49906	DELTA-TIP2TIP2;2	DELTA-TIP2_TIP2;2__tonoplast intrinsic protein 2;2
At3g13222	-1.49861	GIP1	GIP1__GBF-interacting protein 1
At4g38460	-1.49517	AtSSUGGPPS12GGR	AtSSU_GGPPS12_GGR_SSU__geranylgeranyl reductase
At3g14530	-1.49208	AtGGPS6GFPPS1GGPPS6	AtGGPS6_GFPPS1_GGPPS6__Terpenoid synthases superfamily protein
At1g75750	-1.49161	GASA1	GASA1__GAST1 protein homolog 1
At1g19880	-1.48642		Regulator of chromosome condensation (RCC1) family protein
At4g33640	-1.47193
At2g21045	-1.46648	HAC1	HAC1__Rhodanese/Cell cycle control phosphatase superfamily protein
At1g15380	-1.46242	GLYI4	GLYI4__Lactoylglutathione lyase / glyoxalase I family protein
At4g04910	-1.46096	NSF	NSF__AAA-type ATPase family protein
At3g19130	-1.45774	ATRBP47B	ATRBP47B_RBP47B__RNA-binding protein 47B
At2g35410	-1.45676		RNA-binding (RRM/RBD/RNP motifs) family protein
At2g26695	-1.45576		Ran BP2/NZF zinc finger-like superfamily protein
AtCg00830	-1.45432	RPL2.1	RPL2.1__ribosomal protein L2
At3g49180	-1.45314	RID3	RID3__Transducin/WD40 repeat-like superfamily protein
At3g51980	-1.45068		ARM repeat superfamily protein
At2g36290	-1.4505		alpha/beta-Hydrolases superfamily protein
At1g56110	-1.44162	NOP56	NOP56__homolog of nucleolar protein NOP56
At5g26280	-1.44075		TRAF-like family protein
At3g01500	-1.44034	ATBCA1ATSABP3	ATBCA1_ATSABP3_CA1_SABP3__carbonic anhydrase 1
At1g73330	-1.44021	ATDR4	ATDR4_DR4__drought-repressed 4
At3g13490	-1.43918	ATKRS-2OVA5	ATKRS-2_OVA5__Lysyl-tRNA synthetase, class II
At5g14520	-1.43837	PES	PES__pescadillo-related
At3g61990	-1.42492	OMTF3	OMTF3__S-adenosyl-L-methionine-dependent methyltransferases superfamily protein
At2g36480	-1.42477		ENTH/VHS family protein
At5g08180	-1.41664		Ribosomal protein L7Ae/L30e/S12e/Gadd45 family protein
At4g10750	-1.41486		Phosphoenolpyruvate carboxylase family protein
At3g44850	-1.40696		Protein kinase superfamily protein
At1g62480	-1.40187		Vacuolar calcium-binding protein-related
At5g23010	-1.40081	GSM1IMS3MAM1	GSM1_IMS3_MAM1__methylthioalkylmalate synthase 1
At5g06860	-1.39589	ATPGIP1	ATPGIP1_PGIP1__polygalacturonase inhibiting protein 1
At5g24090	-1.39424	ATCHIALYS1	ATCHIA_CHIA_LYS1__chitinase A
At4g36810	-1.39305	AtGGPPS11AtGGPS11AtLSU	AtGGPPS11_AtGGPS11_AtLSU_GGPPS11_GGPS1_LSU__geranylgeranyl pyrophosphate synthase 1
At3g43670	-1.39099		Copper amine oxidase family protein
At5g16130	-1.38842		Ribosomal protein S7e family protein
At4g26450	-1.38539
At3g28200	-1.37316		Peroxidase superfamily protein
At1g27020	-1.37282
At1g09560	-1.37268	GLP5PDGLP1	GLP5_PDGLP1__germin-like protein 5
At3g07480	-1.37204		2Fe-2S ferredoxin-like superfamily protein
At2g36070	-1.3715	ATTIM44-2	ATTIM44-2_TIM44-2__translocase inner membrane subunit 44-2
At1g53830	-1.36737	ATPME2	ATPME2_PME2__pectin methylesterase 2
At4g04210	-1.35599	PUX4	PUX4__plant UBX domain containing protein 4
At5g21160	-1.35101	AtLARP1a	AtLARP1a_LARP1a__LA RNA-binding protein
At3g01150	-1.34734	ATPTB1	ATPTB1_PTB1__polypyrimidine tract-binding protein 1
At1g66800	-1.34707		NAD(P)-binding Rossmann-fold superfamily protein
At3g54900	-1.34663	ATGRXCPAtGRXS14CXIP1	ATGRXCP_AtGRXS14_CXIP1__CAX interacting protein 1
At1g24300	-1.34041		GYF domain-containing protein
At3g12260	-1.33504		LYR family of Fe/S cluster biogenesis protein
At5g51550	-1.32721	EXL3	EXL3__EXORDIUM like 3
At1g75660	-1.32561	AtXRN3	AtXRN3_XRN3__5'-3' exoribonuclease 3
At5g41190	-1.31977	AtNOB1	AtNOB1_NOB1
At3g11730	-1.31832	ATFP8ATRABD1	ATFP8_ATRABD1_RABD1__Ras-related small GTP-binding family protein
At3g22330	-1.31448	ATRH53PMH2	ATRH53_PMH2__putative mitochondrial RNA helicase 2
At3g51310	-1.30744	VPS35C	VPS35C__VPS35 homolog C
At2g21440	-1.30289		RNA-binding (RRM/RBD/RNP motifs) family protein
At1g14170	-1.29804		RNA-binding KH domain-containing protein
At1g15200	-1.29378		protein-protein interaction regulator family protein
At2g30520	-1.29179	RPT2	RPT2__Phototropic-responsive NPH3 family protein
At5g06870	-1.2902	ATPGIP2	ATPGIP2_PGIP2__polygalacturonase inhibiting protein 2
At2g21660	-1.28677	ATGRP7CCR2GR-RBP7RBGA3	ATGRP7_CCR2_GR-RBP7_GRP7_RBGA3__cold, circadian rhythm, and rna binding 2
At3g11770	-1.2842	RICE1	RICE1__Polynucleotidyl transferase, ribonuclease H-like superfamily protein
At5g11710	-1.27836		ENTH/VHS family protein
At4g30190	-1.27356	AHA2AtHA2PMA2	AHA2_AtHA2_HA2_PMA2__H(+)-ATPase 2
At3g48350	-1.271	CEP3	CEP3__Cysteine proteinases superfamily protein
At5g38200	-1.26681		Class I glutamine amidotransferase-like superfamily protein
At5g23020	-1.26505	IMS2MAM-LMAM3	IMS2_MAM-L_MAM3__2-isopropylmalate synthase 2
At5g05360	-1.26276
At5g48480	-1.26037		Lactoylglutathione lyase / glyoxalase I family protein
At3g03920	-1.25876		H/ACA ribonucleoprotein complex, subunit Gar1/Naf1 protein
At4g13660	-1.25795	ATPRR2	ATPRR2_PRR2__pinoresinol reductase 2
At3g50740	-1.25178	UGT72E1	UGT72E1__UDP-glucosyl transferase 72E1
At2g36930	-1.25171		zinc finger (C2H2 type) family protein
At4g03110	-1.24947	AtBRN1AtRBP-DR1	AtBRN1_AtRBP-DR1_BRN1_RBP-DR1__RNA-binding protein-defense related 1
At2g27840	-1.24585	HD2DHDA13HDT04HDT4	HD2D_HDA13_HDT04_HDT4__histone deacetylase-related / HD-related
At2g26280	-1.243	CID7	CID7__CTC-interacting domain 7
At1g13980	-1.24118	EMB30GNMIZ2VAN7	EMB30_GN_MIZ2_VAN7__sec7 domain-containing protein
At3g08030	-1.24016		Protein of unknown function, DUF642
At3g48670	-1.23854	IDN2RDM12	IDN2_RDM12__XH/XS domain-containing protein
At3g23310	-1.23381		AGC (cAMP-dependent, cGMP-dependent and protein kinase C) kinase family protein
At1g70290	-1.22884	ATTPS8ATTPSC	ATTPS8_ATTPSC_TPS8__trehalose-6-phosphatase synthase S8
At1g60140	-1.22761	ATTPS10	ATTPS10_TPS10_TPS10__trehalose phosphate synthase
At3g03710	-1.22663	PDE326PNPRIF10	PDE326_PNP_RIF10__polyribonucleotide nucleotidyltransferase, putative
At4g04610	-1.22551	APRAPR1ATAPR1PRH19	APR_APR1_ATAPR1_PRH19__APS reductase 1
At4g32160	-1.22461		Phox (PX) domain-containing protein
At4g29740	-1.2245	ATCKX4	ATCKX4_CKX4__cytokinin oxidase 4
	-1.22027
At5g56600	-1.21473	PFN3PRF3	PFN3_PRF3__profilin 3
At2g28960	-1.21438		Leucine-rich repeat protein kinase family protein
At3g47560	-1.20977		alpha/beta-Hydrolases superfamily protein
At4g39200	-1.20934		Ribosomal protein S25 family protein
At2g24050	-1.20842	eIFiso4G2	eIFiso4G2__MIF4G domain-containing protein / MA3 domain-containing protein
At4g21640	-1.19367		Subtilase family protein
At4g28703	-1.19172		RmlC-like cupins superfamily protein
At1g21880	-1.1892	LYM1LYP2	LYM1_LYP2__lysm domain GPI-anchored protein 1 precursor
At3g02490	-1.1837		Pentatricopeptide repeat (PPR) superfamily protein
At5g67240	-1.1809	SDN3	SDN3__small RNA degrading nuclease 3
At1g76790	-1.17892	IGMT5	IGMT5__O-methyltransferase family protein
At2g20190	-1.17819	ATCLASP	ATCLASP_CLASP__CLIP-associated protein
At5g12240	-1.17576
At2g36830	-1.17529	GAMMA-TIPGAMMA-TIP1TIP1;1	GAMMA-TIP_GAMMA-TIP1_TIP1;1__gamma tonoplast intrinsic protein
At1g30820	-1.16257	CTPS1	CTPS1__CTP synthase family protein
At2g33410	-1.16213	RBGD2	RBGD2__RNA-binding (RRM/RBD/RNP motifs) family protein
At1g07210	-1.15922		Ribosomal protein S18
At2g33040	-1.15774	ATP3	ATP3__gamma subunit of Mt ATP synthase
At1g65970	-1.15323	TPX2	TPX2__thioredoxin-dependent peroxidase 2
At5g09890	-1.15194		Protein kinase family protein
At2g37220	-1.14654		RNA-binding (RRM/RBD/RNP motifs) family protein
At2g16430	-1.14464	ATPAP10	ATPAP10_PAP10__purple acid phosphatase 10
At2g25840	-1.14404	OVA4	OVA4__Nucleotidylyl transferase superfamily protein
At3g01670	-1.13901	AtSEOR2SEOa	AtSEOR2_SEOa_SEOR2
At1g64330	-1.13455		myosin heavy chain-related
At1g42970	-1.13453	GAPB	GAPB__glyceraldehyde-3-phosphate dehydrogenase B subunit
AtCg00480	-1.12763	AthCF1betaATPB	AthCF1beta_ATPB_CF1beta_PB__ATP synthase subunit beta
At5g48010	-1.12753	AtTHAS1	AtTHAS1_THAS_THAS1__thalianol synthase 1
At2g36810	-1.12675	SGR6	SGR6__ARM repeat superfamily protein
At3g15360	-1.12008	ATHM4ATM4TRX-M4	ATHM4_ATM4_TRX-M4__thioredoxin M-type 4
At5g65690	-1.1173	PCK2PEPCK	PCK2_PEPCK__phosphoenolpyruvate carboxykinase 2
At1g02640	-1.1166	ATBXL2	ATBXL2_BXL2__beta-xylosidase 2
At2g41430	-1.10884	CID1ERD15LSR1	CID1_ERD15_LSR1__dehydration-induced protein (ERD15)
At1g09770	-1.10142	ATCDC5ATMYBCDC5	ATCDC5_ATMYBCDC5_CDC5__cell division cycle 5
At2g28790	-1.09887		Pathogenesis-related thaumatin superfamily protein
At3g26560	-1.09482		ATP-dependent RNA helicase, putative
At4g22140	-1.09376	EBS	EBS__PHD finger family protein / bromo-adjacent homology (BAH) domain-containing protein
At3g29630	-1.09116		UDP-Glycosyltransferase superfamily protein
At3g26420	-1.09103	ATRZ-1ARBGB2	ATRZ-1A_RBGB2_RZ-1A__RNA-binding (RRM/RBD/RNP motifs) family protein with retrovirus zinc finger-like domain
At4g35160	-1.08878	ASMT	ASMT__O-methyltransferase family protein
At4g21840	-1.08761	ATMSRB8	ATMSRB8_MSRB8__methionine sulfoxide reductase B8
At5g44380	-1.08519	AtBBE28	AtBBE28__FAD-binding Berberine family protein
At2g41380	-1.07952		S-adenosyl-L-methionine-dependent methyltransferases superfamily protein
At1g04980	-1.07881	ATPDI10ATPDIL2-2	ATPDI10_ATPDIL2-2_PDI10_PDIL2-2__PDI-like 2-2
At4g16130	-1.0782	ARA1ATISA1	ARA1_ATISA1_ISA1__arabinose kinase
At3g07810	-1.07663		RNA-binding (RRM/RBD/RNP motifs) family protein
At3g03320	-1.07536		RNA-binding ASCH domain protein
At5g28060	-1.07478	RPS24B	RPS24B__Ribosomal protein S24e family protein
At1g79830	-1.07471	GC5	GC5__golgin candidate 5
At5g58450	-1.07382	TCU2	TCU2__Tetratricopeptide repeat (TPR)-like superfamily protein
At5g58470	-1.07276	TAF15b	TAF15b__TBP-associated factor 15B
At4g30480	-1.07175	AtTPR1	AtTPR1_TPR1__Tetratricopeptide repeat (TPR)-like superfamily protein
At3g61050	-1.07084	AtCLBNTMC2T4NTMC2TYPE4	AtCLB_NTMC2T4_NTMC2TYPE4__Calcium-dependent lipid-binding (CaLB domain) family protein
At1g16080	-1.06853
At1g47420	-1.06438	SDH5	SDH5__succinate dehydrogenase 5
At5g64130	-1.06268		cAMP-regulated phosphoprotein 19-related protein
At3g22380	-1.06024	TIC	TIC__time for coffee
At5g58240	-1.05731	FHIT	FHIT__FRAGILE HISTIDINE TRIAD
At3g16470	-1.05579	AtJAC1JAL35JR1	AtJAC1_JAL35_JR1__Mannose-binding lectin superfamily protein
At2g27710	-1.05535		60S acidic ribosomal protein family
At1g07090	-1.05393	LSH6	LSH6__Protein of unknown function (DUF640)
At5g11900	-1.05005		Translation initiation factor SUI1 family protein
At3g16400	-1.04876	ATMLP-470ATNSP1	ATMLP-470_ATNSP1_NSP1__nitrile specifier protein 1
At2g29330	-1.04818	TRI	TRI__tropinone reductase
At1g77030	-1.03987		hydrolases, acting on acid anhydrides, in phosphorus-containing anhydrides;ATP-dependent helicases;nucleic acid binding;ATP binding;RNA binding;helicases
At2g35920	-1.03862		RNA helicase family protein
At2g39700	-1.0277	ATEXP4ATEXPA4ATHEXP ALPHA 1.6	ATEXP4_ATEXPA4_ATHEXP ALPHA 1.6_EXPA4_XPA4__expansin A4
At2g25450	-1.02761		2-oxoglutarate (2OG) and Fe(II)-dependent oxygenase superfamily protein
At4g14300	-1.02713	AtRNP1RBGD4	AtRNP1_RBGD4__RNA-binding (RRM/RBD/RNP motifs) family protein
At2g03680	-1.0246	SKU6SPR1	SKU6_SPR1__spiral1
At3g53990	-1.01991	AtUSP	AtUSP__Adenine nucleotide alpha hydrolases-like superfamily protein
At3g47620	-1.01772	AtTCP14	AtTCP14_TCP14__TEOSINTE BRANCHED, cycloidea and PCF (TCP) 14
At1g69030	-1.01552		BSD domain-containing protein
At4g40010	-1.01329	SNRK2-7SRK2F	SNRK2-7_SNRK2.7_SRK2F__SNF1-related protein kinase 2.7
At1g01440	-1.01246		Protein of unknown function (DUF3133)
At1g28290	-1.0114	AGP31	AGP31__arabinogalactan protein 31
At3g55610	-1.01103	P5CS2	P5CS2__delta 1-pyrroline-5-carboxylate synthase 2
At3g13790	-1.01029	ATBFRUCT1AtCWI1ATCWINV1	ATBFRUCT1_AtCWI1_ATCWINV1_CWI1__Glycosyl hydrolases family 32 protein
At1g12970	-1.00902	PIRL3	PIRL3__plant intracellular ras group-related LRR 3
At1g10200	-1.00597	AtWLIM1	AtWLIM1_WLIM1__GATA type zinc finger transcription factor family protein
At5g60990	-1.0041	RH10	RH10__DEA(D/H)-box RNA helicase family protein
At1g31970	-1.00341	RH5STRS1	RH5_STRS1__DEA(D/H)-box RNA helicase family protein
At1g18210	-1.00148		Calcium-binding EF-hand family protein
At1g59600	-0.997389	ZCW7	ZCW7__ZCW7
At5g55660	-0.996222		DEK domain-containing chromatin associated protein
At1g75560	-0.995806		zinc knuckle (CCHC-type) family protein
At1g54580	-0.9956	ACP2AtACP2	ACP2_AtACP2__acyl carrier protein 2
At1g14710	-0.993371		hydroxyproline-rich glycoprotein family protein
At3g25920	-0.992008	RPL15	RPL15__ribosomal protein L15
At5g03160	-0.991469	ATP58IPK	ATP58IPK_P58IPK__homolog of mamallian P58IPK
At5g57870	-0.990317	eIFiso4G1	eIFiso4G1__MIF4G domain-containing protein / MA3 domain-containing protein
At1g14410	-0.989513	ATWHY1PTAC1	ATWHY1_PTAC1_WHY1__ssDNA-binding transcriptional regulator
At3g26520	-0.987531	GAMMA-TIP2SITIPTIP1;2	GAMMA-TIP2_SITIP_TIP1;2_TIP2__tonoplast intrinsic protein 2
At5g26742	-0.983174	AtRH3emb1138	AtRH3_emb1138_RH3__DEAD box RNA helicase (RH3)
At3g10220	-0.97815	EMB2804	EMB2804__tubulin folding cofactor B
At5g10870	-0.976464	ATCM2	ATCM2_CM2__chorismate mutase 2
AtCg00490	-0.97468	RBCL	RBCL__ribulose-bisphosphate carboxylases
At4g27520	-0.974555	AtENODL2	AtENODL2_ENODL2__early nodulin-like protein 2
At2g40490	-0.973002	HEME2	HEME2__Uroporphyrinogen decarboxylase
At1g53645	-0.971718		hydroxyproline-rich glycoprotein family protein
At4g15530	-0.968912	PPDK	PPDK__pyruvate orthophosphate dikinase
At4g04940	-0.960642		transducin family protein / WD-40 repeat family protein
At4g20960	-0.960406	PyrD	PyrD__Cytidine/deoxycytidylate deaminase family protein
At3g17850	-0.952366	IREH1	IREH1__Protein kinase superfamily protein
At5g04280	-0.952322	AtRZ-1cRBGB3	AtRZ-1c_RBGB3_RZ-1c__RNA-binding (RRM/RBD/RNP motifs) family protein with retrovirus zinc finger-like domain
At5g63220	-0.951746	AtGET4	AtGET4_GET4
At3g44200	-0.949268	ATNEK6IBO1	ATNEK6_IBO1_NEK6__NIMA (never in mitosis, gene A)-related 6
At4g08350	-0.94715	GTA02GTA2SPT5-2	GTA02_GTA2_SPT5-2__global transcription factor group A2
At4g38710	-0.9469		glycine-rich protein
At1g15810	-0.945018		S15/NS1, RNA-binding protein
At1g08450	-0.941968	AtCRT3EBS2PSL1	AtCRT3_CRT3_EBS2_PSL1__calreticulin 3
At5g09680	-0.940677	RLF	RLF__reduced lateral root formation
At5g18170	-0.937972	GDH1	GDH1__glutamate dehydrogenase 1
At5g38020	-0.935995		S-adenosyl-L-methionine-dependent methyltransferases superfamily protein
At2g18900	-0.931869		Transducin/WD40 repeat-like superfamily protein
At3g16420	-0.930833	JAL30PBP1PBPI	JAL30_PBP1_PBPI__PYK10-binding protein 1
At3g23620	-0.928941	ARPF2	ARPF2__Ribosomal RNA processing Brix domain protein
At5g12940	-0.928807		Leucine-rich repeat (LRR) family protein
At2g47470	-0.927736	ATPDI11ATPDIL2-1MEE30UNE5	ATPDI11_ATPDIL2-1_MEE30_PDI11_UNE5__thioredoxin family protein
At4g35785	-0.92667		RNA-binding (RRM/RBD/RNP motifs) family protein
At1g78660	-0.92578	ATGGH1	ATGGH1_GGH1__gamma-glutamyl hydrolase 1
At3g62940	-0.92556	OTU5	OTU5__Cysteine proteinases superfamily protein
At5g07440	-0.924429	GDH2	GDH2__glutamate dehydrogenase 2
At5g51980	-0.92404		Transducin/WD40 repeat-like superfamily protein
At2g06990	-0.922231	HEN2SOP3	HEN2_SOP3__RNA helicase, ATP-dependent, SK12/DOB1 protein
At4g38350	-0.919845	AtNPC1-2	AtNPC1-2__Patched family protein
At5g60460	-0.917647		Preprotein translocase Sec, Sec61-beta subunit protein
At5g45280	-0.916996	PAE11	PAE11__Pectinacetylesterase family protein
At1g65590	-0.916377	ATHEX1HEXO3	ATHEX1_HEXO3__beta-hexosaminidase 3
At1g10270	-0.915977	GRP23	GRP23__glutamine-rich protein 23
At4g33140	-0.915669		Haloacid dehalogenase-like hydrolase (HAD) superfamily protein
At2g47990	-0.915512	EDA13EDA19SWA1	EDA13_EDA19_SWA1__transducin family protein / WD-40 repeat family protein
At4g12880	-0.912197	AtENODL19	AtENODL19_ENODL19__early nodulin-like protein 19
At5g01010	-0.909897
At3g11964	-0.909721	RRP5	RRP5__RNA binding;RNA binding
At5g28460	-0.907801		Pentatricopeptide repeat (PPR) superfamily protein
At2g45330	-0.906316	emb1067TRPT	emb1067_TRPT__RNA 2'-phosphotransferase, Tpt1 / KptA family
At3g25220	-0.90613	FKBP15-1	FKBP15-1__FK506-binding protein 15 kD-1
At2g41060	-0.905979		RNA-binding (RRM/RBD/RNP motifs) family protein
At3g13750	-0.904036	BGAL1	BGAL1_BGAL1__beta galactosidase 1
At1g09750	-0.903916		Eukaryotic aspartyl protease family protein
At2g17250	-0.902657	EMB2762NOC4	EMB2762_NOC4__CCAAT-binding factor
At5g08680	-0.900927		ATP synthase alpha/beta family protein
At3g03640	-0.900278	BGLU25GLUC	BGLU25_GLUC__beta glucosidase 25
At5g15200	-0.899922		Ribosomal protein S4
At1g07705	-0.89928	NOT2a	NOT2a__NOT2 / NOT3 / NOT5 family
At3g55270	-0.899024	ATMKP1	ATMKP1_MKP1__mitogen-activated protein kinase phosphatase 1
At1g55810	-0.897748	UKL3	UKL3__uridine kinase-like 3
At2g03270	-0.89736		DNA-binding protein, putative
At5g62530	-0.895434	ALDH12A1ATP5CDH	ALDH12A1_ATP5CDH_P5CDH__aldehyde dehydrogenase 12A1
At1g15060	-0.893544		Uncharacterised conserved protein UCP031088, alpha/beta hydrolase
At3g45070	-0.893016	AtSULT202B1	AtSULT202B1_SULT202B1__P-loop containing nucleoside triphosphate hydrolases superfamily protein
At1g21670	-0.892913
At5g15770	-0.886873	AtGNA1	AtGNA1_GNA1__glucose-6-phosphate acetyltransferase 1
At5g05610	-0.886035	AL1	AL1__alfin-like 1
At3g10690	-0.882842	GYRA	GYRA__DNA GYRASE A
At2g35605	-0.880927	SWIB6	SWIB6__SWIB/MDM2 domain superfamily protein
At1g20760	-0.879276	AtEH1	AtEH1__Calcium-binding EF hand family protein
At3g25820	-0.878864	ATTPS-CINTPS23	ATTPS-CIN_TPS-CIN_TPS23__terpene synthase-like sequence-1,8-cineole
At4g17330	-0.878601	ATG2484-1	ATG2484-1_G2484-1__G2484-1 protein
At3g57020	-0.877949		Calcium-dependent phosphotriesterase superfamily protein
At5g52650	-0.875379		RNA binding Plectin/S10 domain-containing protein
At5g12140	-0.873533	ATCYS1	ATCYS1_CYS1__cystatin-1
At3g58510	-0.873007	RH11	RH11__DEA(D/H)-box RNA helicase family protein
At2g32920	-0.872846	ATPDI9ATPDIL2-3	ATPDI9_ATPDIL2-3_PDI9_PDIL2-3__PDI-like 2-3
At5g16070	-0.872345		TCP-1/cpn60 chaperonin family protein
AtCg00120	-0.871592	ATPA	ATPA__ATP synthase subunit alpha
At2g20360	-0.869882		NAD(P)-binding Rossmann-fold superfamily protein
At5g11670	-0.869187	ATNADP-ME2	ATNADP-ME2_NADP-ME2__NADP-malic enzyme 2
At4g35350	-0.86908	XCP1	XCP1__xylem cysteine peptidase 1
At3g07720	-0.867647		Galactose oxidase/kelch repeat superfamily protein
	-0.867383
At3g26770	-0.86701		NAD(P)-binding Rossmann-fold superfamily protein
At1g03230	-0.864486		Eukaryotic aspartyl protease family protein
At5g53460	-0.860664	GLT1	GLT1__NADH-dependent glutamate synthase 1
At3g44750	-0.860171	ATHD2AHDA3HDT1	ATHD2A_HD2A_HDA3_HDT1__histone deacetylase 3
At5g16750	-0.858858	TOZ	TOZ__Transducin family protein / WD-40 repeat family protein
At5g61790	-0.856179	ATCNX1	ATCNX1_CNX1__calnexin 1
At3g48050	-0.855918	SUO	SUO__BAH domain ;TFIIS helical bundle-like domain
At5g13780	-0.855757	NAA10	NAA10__Acyl-CoA N-acyltransferases (NAT) superfamily protein
At1g77180	-0.855566	SKIP	SKIP__chromatin protein family
At2g31790	-0.852772		UDP-Glycosyltransferase superfamily protein
At4g05410	-0.852195	YAO	YAO__Transducin/WD40 repeat-like superfamily protein
At4g23670	-0.851667		Polyketide cyclase/dehydrase and lipid transport superfamily protein
At3g54600	-0.849516	DJ-1fDJ1F	DJ-1f_DJ1F__Class I glutamine amidotransferase-like superfamily protein
At5g47030	-0.846951		ATPase, F1 complex, delta/epsilon subunit
At5g14130	-0.845878		Peroxidase superfamily protein
At2g39730	-0.845554	RCA	RCA__rubisco activase
At5g49900	-0.845379		Beta-glucosidase, GBA2 type family protein
At1g62560	-0.845264	FMO GS-OX3	FMO GS-OX3__flavin-monooxygenase glucosinolate S-oxygenase 3
At4g37070	-0.843935	AtPLAIVAPLA IVAPLP1	AtPLAIVA_PLA IVA_PLP1__Acyl transferase/acyl hydrolase/lysophospholipase superfamily protein
At2g43030	-0.841147	PRPL3	PRPL3__Ribosomal protein L3 family protein
At4g12770	-0.840084	AUXILIN-LIKE2	AUXILIN-LIKE2__Chaperone DnaJ-domain superfamily protein
At2g40360	-0.839714	AtPEIP1AtPEP1BOP1	AtPEIP1_AtPEP1_BOP1__Transducin/WD40 repeat-like superfamily protein
At1g11750	-0.838805	CLPP6NCLPP1NCLPP6	CLPP6_NCLPP1_NCLPP6__CLP protease proteolytic subunit 6
At2g43610	-0.833342		Chitinase family protein
At5g20250	-0.833208	DIN10RS6	DIN10_RS6__Raffinose synthase family protein
At5g40610	-0.831829	GPDHp	GPDHp__NAD-dependent glycerol-3-phosphate dehydrogenase family protein
At1g47840	-0.830304	HXK3	HXK3__hexokinase 3
At1g58100	-0.82965	AtTCP8	AtTCP8_TCP8__TCP family transcription factor
At4g16265	-0.829047	DMS13NRPB9BNRPD9BNRPE9B	DMS13_NRPB9B_NRPD9B_NRPE9B__RNA polymerases M/15 Kd subunit
At2g46760	-0.827799	AtGulLO6	AtGulLO6_GulLO6__D-arabinono-1,4-lactone oxidase family protein
At2g43100	-0.824844	ATLEUD1IPMI2	ATLEUD1_IPMI2__isopropylmalate isomerase 2
At4g02590	-0.822759	UNE12	UNE12__basic helix-loop-helix (bHLH) DNA-binding superfamily protein
At2g46020	-0.821206	ATBRMCHA2CHR2	ATBRM_BRM_CHA2_CHR2__transcription regulatory protein SNF2, putative
At1g17860	-0.819893	AtKTI5	AtKTI5__Kunitz family trypsin and protease inhibitor protein
At3g63400	-0.818867		Cyclophilin-like peptidyl-prolyl cis-trans isomerase family protein
At1g01470	-0.817512	AtLEA14LSR3	AtLEA14_LEA1_LEA14_LSR3__Late embryogenesis abundant protein
At5g64400	-0.816355	At12Cys-1	At12Cys-1
At3g45970	-0.815959	ATEXLA1ATEXPL1ATHEXP BETA 2.1	ATEXLA1_ATEXPL1_ATHEXP BETA 2.1_EXLA1_EXPL1__expansin-like A1
At4g12400	-0.813305	Hop3	Hop3__stress-inducible protein, putative
At5g15980	-0.811767	RPPR8	RPPR8__Pentatricopeptide repeat (PPR) superfamily protein
At5g18580	-0.811159	EMB40FASSFASS 2FS1GDOTON2	EMB40_FASS_FASS 2_FS1_GDO_TON2__tonneau 2 (TON2)
At4g11320	-0.809351	AtCP2	AtCP2_CP2__Papain family cysteine protease
At5g25270	-0.809156		Ubiquitin-like superfamily protein
At1g29350	-0.809079		Kinase-related protein of unknown function (DUF1296)
At1g61870	-0.808622	PPR336rPPR1	PPR336_rPPR1__pentatricopeptide repeat 336
At2g47610	-0.806821		Ribosomal protein L7Ae/L30e/S12e/Gadd45 family protein
At1g26110	-0.805719	DCP5	DCP5__decapping 5
At2g47940	-0.805614	DEG2DEGP2EMB3117	DEG2_DEGP2_EMB3117__DEGP protease 2
At2g44970	-0.805472		alpha/beta-Hydrolases superfamily protein
At4g08320	-0.802689	TPR8	TPR8__Tetratricopeptide repeat (TPR)-like superfamily protein
At4g11650	-0.800726	ATOSM34	ATOSM34_OSM34__osmotin 34
At2g47130	-0.800551	AtSDR3	AtSDR3_SDR3__NAD(P)-binding Rossmann-fold superfamily protein
At4g31180	-0.800407	IBI1	IBI1__Class II aminoacyl-tRNA and biotin synthetases superfamily protein
At3g10330	-0.79959	AtTFIIB2	AtTFIIB2_TFIIB2__Cyclin-like family protein
At1g32330	-0.799514	ATHSFA1D	ATHSFA1D_HSFA1D__heat shock transcription factor A1D
At4g21600	-0.799216	ENDO5	ENDO5__endonuclease 5
At5g27450	-0.797841	MKMVK	MK_MVK__mevalonate kinase
At4g37410	-0.796997	CYP81F4	CYP81F4__cytochrome P450, family 81, subfamily F, polypeptide 4
At2g33845	-0.795932		Nucleic acid-binding, OB-fold-like protein
At3g28300	-0.79348	AT14A	AT14A__Protein of unknown function (DUF677)
At1g09740	-0.791567		Adenine nucleotide alpha hydrolases-like superfamily protein
At5g25070	-0.791471
At4g24190	-0.790361	AtHsp90-7HSP90.7SHD	AtHsp90-7_AtHsp90.7_HSP90.7_SHD__Chaperone protein htpG family protein
At2g43410	-0.787677	FPA	FPA__RNA binding
At1g06760	-0.787621	H1.1	H1.1__winged-helix DNA-binding transcription factor family protein
At4g23590	-0.787477		Tyrosine transaminase family protein
At4g39940	-0.786826	AKN2APK2	AKN2_APK2__APS-kinase 2
AtCg00750	-0.786445	RPS11	RPS11__ribosomal protein S11
At1g12080	-0.784935		Vacuolar calcium-binding protein-related
At5g61770	-0.784698	PPANSNAIL1	PPAN_SNAIL1__PETER PAN-like protein
At4g35450	-0.783792	AFTAKR2AKR2A	AFT_AKR2_AKR2A__ankyrin repeat-containing protein 2
At1g68020	-0.783656	ATTPS6	ATTPS6_TPS6__UDP-Glycosyltransferase / trehalose-phosphatase family protein
At1g06060	-0.783643		LisH and RanBPM domains containing protein
At5g48580	-0.782731	FKBP15-2	FKBP15-2__FK506- and rapamycin-binding protein 15 kD-2
At1g78050	-0.78225	PGM	PGM__phosphoglycerate/bisphosphoglycerate mutase
At2g27100	-0.781568	SE	SE__C2H2 zinc-finger protein SERRATE (SE)
At4g39860	-0.780739
At4g16630	-0.77928		DEA(D/H)-box RNA helicase family protein
At1g29320	-0.775196		Transducin/WD40 repeat-like superfamily protein
At5g38010	-0.772378		UDP-Glycosyltransferase superfamily protein
At4g31490	-0.772271		Coatomer, beta subunit
At4g39090	-0.77187	RD19RD19A	RD19_RD19A__Papain family cysteine protease
At3g01120	-0.771341	AtCGS1AtCYS1MTO1	AtCGS1_AtCYS1_CGS_CGS1_MTO1__Pyridoxal phosphate (PLP)-dependent transferases superfamily protein
At1g31710	-0.771132		Copper amine oxidase family protein
At5g47770	-0.768581	FPS1	FPS1__farnesyl diphosphate synthase 1
At5g40370	-0.768188	AtGRXC2GRX370	AtGRXC2_GRX370_GRXC2__Glutaredoxin family protein
At1g69740	-0.767807	ALAD1HEMB1	ALAD1_HEMB1__Aldolase superfamily protein
At1g77530	-0.766535		O-methyltransferase family protein
At3g14010	-0.766082	CID4	CID4__CTC-interacting domain 4
At2g21060	-0.764374	ATCSP4ATGRP2B	ATCSP4_ATGRP2B_GRP2B__glycine-rich protein 2B
At4g25630	-0.764125	ATFIB2	ATFIB2_FIB2__fibrillarin 2
At5g66030	-0.763905	ATGRIP	ATGRIP_GRIP__Golgi-localized GRIP domain-containing protein
At3g16200	-0.763201
At3g20570	-0.762066	AtENODL9	AtENODL9_ENODL9__early nodulin-like protein 9
At3g29250	-0.760107	AtSDR4	AtSDR4_SDR4__NAD(P)-binding Rossmann-fold superfamily protein
At5g21326	-0.759972	CIPK26	CIPK26__Ca2+regulated serine-threonine protein kinase family protein
At2g27720	-0.759874		60S acidic ribosomal protein family
At1g12230	-0.756979		Aldolase superfamily protein
At3g48930	-0.756646	EMB1080	EMB1080__Nucleic acid-binding, OB-fold-like protein
At1g35720	-0.75555	ANN1ANNAT1AtANN1ATOXY5	ANN1_ANNAT1_AtANN1_ATOXY5_OXY5__annexin 1
At5g27410	-0.75548		D-aminoacid aminotransferase-like PLP-dependent enzymes superfamily protein
At5g59440	-0.754894	ATTMPK.1ATTMPK.2ZEU1	ATTMPK.1_ATTMPK.2_ZEU1__P-loop containing nucleoside triphosphate hydrolases superfamily protein
At1g14740	-0.753969	OBE3TTA1	OBE3_TTA1__Protein of unknown function (DUF1423)
At1g26300	-0.753855		BSD domain-containing protein
At5g18110	-0.75342	NCBP	NCBP__novel cap-binding protein
At2g17290	-0.752342	ATCDPK3ATCPK6	ATCDPK3_ATCPK6_CPK6__Calcium-dependent protein kinase family protein
At4g02350	-0.749328	SEC15B	SEC15B__exocyst complex component sec15B
At1g31817	-0.747412	NFD3	NFD3__Ribosomal L18p/L5e family protein
At5g10450	-0.746698	14-3-3lambdaAFT1GRF6	14-3-3lambda_AFT1_GRF6__G-box regulating factor 6
At4g04040	-0.746032	MEE51	MEE51__Phosphofructokinase family protein
At4g10710	-0.743892	SPT16	SPT16__global transcription factor C
At1g48110	-0.743753	ECT7	ECT7__evolutionarily conserved C-terminal region 7
At2g20280	-0.741009		Zinc finger C-x8-C-x5-C-x3-H type family protein
At5g20950	-0.740847	BGLC1	BGLC1__Glycosyl hydrolase family protein
At3g11930	-0.739496		Adenine nucleotide alpha hydrolases-like superfamily protein
At2g14750	-0.739355	AKN1APKAPK1ATAKN1	AKN1_APK_APK1_ATAKN1__APS kinase
At3g59220	-0.737844	ATPIRIN1PRNPRN1	ATPIRIN1_PRN_PRN1__pirin
At1g56050	-0.735971	EngD-2	EngD-2__GTP-binding protein-related
At5g13490	-0.735156	AAC2	AAC2__ADP/ATP carrier 2
At5g52470	-0.735009	ATFBR1ATFIB1SKIP7	ATFBR1_ATFIB1_FBR1_FIB1_SKIP7__fibrillarin 1
At2g15320	-0.73227		Leucine-rich repeat (LRR) family protein
At5g23210	-0.731584	SCPL34	SCPL34__serine carboxypeptidase-like 34
At5g20500	-0.730901		Glutaredoxin family protein
At1g13190	-0.729716		RNA-binding (RRM/RBD/RNP motifs) family protein
At4g39680	-0.728972		SAP domain-containing protein
At3g61820	-0.72726		Eukaryotic aspartyl protease family protein
At2g35120	-0.726452		Single hybrid motif superfamily protein
At4g15500	-0.725693	UGT84A4	UGT84A4__UDP-Glycosyltransferase superfamily protein
At1g19570	-0.722694	ATDHAR1DHAR5	ATDHAR1_DHAR1_DHAR5__dehydroascorbate reductase
At3g45980	-0.718373	H2BHTB9	H2B_HTB9__Histone superfamily protein
At4g05200	-0.718058	CRK25	CRK25__cysteine-rich RLK (RECEPTOR-like protein kinase) 25
At3g51950	-0.717141		Zinc finger (CCCH-type) family protein / RNA recognition motif (RRM)-containing protein
At5g07030	-0.716707		Eukaryotic aspartyl protease family protein
At1g58080	-0.715266	ATATP-PRT1HISN1A	ATATP-PRT1_ATP-PRT1_HISN1A__ATP phosphoribosyl transferase 1
At5g42220	-0.714709		Ubiquitin-like superfamily protein
At1g80270	-0.712364	PPR596	PPR596__PENTATRICOPEPTIDE REPEAT 596
At4g26760	-0.711462	MAP65-2	MAP65-2__microtubule-associated protein 65-2
At3g01540	-0.711079	ATDRH1RH14	ATDRH1_DRH1_RH14__DEAD box RNA helicase 1
At2g42520	-0.708953	RH37	RH37__P-loop containing nucleoside triphosphate hydrolases superfamily protein
At5g66860	-0.708477		Ribosomal protein L25/Gln-tRNA synthetase, anti-codon-binding domain
At3g13990	-0.707272		Kinase-related protein of unknown function (DUF1296)
At3g05280	-0.704351		Integral membrane Yip1 family protein
At2g41620	-0.703719		Nucleoporin interacting component (Nup93/Nic96-like) family protein
At3g02660	-0.703676	EMB2768FAC31	EMB2768_FAC31__Tyrosyl-tRNA synthetase, class Ib, bacterial/mitochondrial
At5g66390	-0.702179	PRX72	PRX72__Peroxidase superfamily protein
At3g63470	-0.701648	scpl40	scpl40__serine carboxypeptidase-like 40
At5g56360	-0.700819	PSL4	PSL4__calmodulin-binding protein
At2g46780	-0.699775		RNA-binding (RRM/RBD/RNP motifs) family protein
At4g11240	-0.699437	TOPP7	TOPP7__Calcineurin-like metallo-phosphoesterase superfamily protein
At4g21160	-0.698542	AGD12ZAC	AGD12_ZAC__Calcium-dependent ARF-type GTPase activating protein family
At2g30620	-0.698028	H1.2	H1.2__winged-helix DNA-binding transcription factor family protein
At1g14980	-0.697228	CPN10	CPN10__chaperonin 10
At1g19730	-0.693082	ATH4ATTRX4	ATH4_ATTRX4__Thioredoxin superfamily protein
At5g56290	-0.692692	ATPEX5EMB2790	ATPEX5_EMB2790_PEX5__peroxin 5
At4g05150	-0.692356		Octicosapeptide/Phox/Bem1p family protein
At2g15860	-0.691277
At5g62270	-0.690509	GCD1	GCD1
At3g21100	-0.690214		RNA-binding (RRM/RBD/RNP motifs) family protein
At4g21990	-0.689923	APR3ATAPR3PRH-26PRH26	APR3_ATAPR3_PRH-26_PRH26__APS reductase 3
At1g54410	-0.689549	AtHIRD11	AtHIRD11_HIRD11__dehydrin family protein
At3g10090	-0.688979		Nucleic acid-binding, OB-fold-like protein
At1g72440	-0.686788	EDA25SWA2	EDA25_SWA2__CCAAT-binding factor
At5g52200	-0.686776	AtI-2	AtI-2_I-2__phosphoprotein phosphatase inhibitors
At3g23400	-0.686275	FIB4	FIB4__Plastid-lipid associated protein PAP / fibrillin family protein
At4g18480	-0.684993	CH-42CH42CHL11CHLI-1CHLI1LOST1	CH-42_CH42_CHL11_CHLI-1_CHLI1_LOST1__P-loop containing nucleoside triphosphate hydrolases superfamily protein
At3g49140	-0.682806		Pentatricopeptide repeat (PPR) superfamily protein
At2g19790	-0.682519	AP4S	AP4S__SNARE-like superfamily protein
At5g13450	-0.681965	ATP5	ATP5__delta subunit of Mt ATP synthase
At1g18590	-0.68111	ATSOT17ATST5C	ATSOT17_ATST5C_SOT17__sulfotransferase 17
At4g40000	-0.677965	AtTRM4aTRM4A	AtTRM4a_TRM4A__S-adenosyl-L-methionine-dependent methyltransferases superfamily protein
At2g24580	-0.677485		FAD-dependent oxidoreductase family protein
At5g57655	-0.677149		xylose isomerase family protein
At2g02160	-0.67673	AtC3H17	AtC3H17_C3H17__CCCH-type zinc finger family protein
At3g11710	-0.675088	ATKRS-1	ATKRS-1__lysyl-tRNA synthetase 1
At4g22220	-0.673188	ATISU1	ATISU1_ISU1__SufE/NifU family protein
At1g68560	-0.672452	ATXYL1AXY3GH31TRG1	ATXYL1_AXY3_GH31_TRG1_XYL1__alpha-xylosidase 1
At1g36730	-0.67232		Translation initiation factor IF2/IF5
At1g77840	-0.671675		Translation initiation factor IF2/IF5
At1g75950	-0.6692	ASK1ATSKP1SKP1AUIP1	ASK1_ATSKP1_SKP1_SKP1A_UIP1__S phase kinase-associated protein 1
At1g14960	-0.668485		Polyketide cyclase/dehydrase and lipid transport superfamily protein
At5g66040	-0.665073	STR16	STR16__sulfurtransferase protein 16
At3g16270	-0.66254		ENTH/VHS family protein
At1g11360	-0.66238		Adenine nucleotide alpha hydrolases-like superfamily protein
At4g30840	-0.661641	NUP43	NUP43__Transducin/WD40 repeat-like superfamily protein
At3g15000	-0.661037	MORF8RIP1	MORF8_RIP1__cobalt ion binding
At3g22310	-0.660988	ATRH9PMH1	ATRH9_PMH1__putative mitochondrial RNA helicase 1
At3g57660	-0.660447	NRPA1	NRPA1__nuclear RNA polymerase A1
At2g17790	-0.659262	VPS35AZIP3	VPS35A_ZIP3__VPS35 homolog A
At1g79150	-0.659221	AtNOC3	AtNOC3_NOC3__binding
At1g74090	-0.658568	ATSOT18ATST5B	ATSOT18_ATST5B_SOT18__desulfo-glucosinolate sulfotransferase 18
At2g07734	-0.658521		Alpha-L RNA-binding motif/Ribosomal protein S4 family protein
At5g17710	-0.657917	EMB1241	EMB1241__Co-chaperone GrpE family protein
At3g55005	-0.657773	TON1B	TON1B__tonneau 1b (TON1b)
At5g49555	-0.657577		FAD/NAD(P)-binding oxidoreductase family protein
At1g70600	-0.655357		Ribosomal protein L18e/L15 superfamily protein
At1g77760	-0.654787	GNR1NIA1	GNR1_NIA1_NR1__nitrate reductase 1
At5g10840	-0.653852	EMP1TMN8	EMP1_TMN8__Endomembrane protein 70 protein family
At4g33400	-0.652775		Vacuolar import/degradation, Vid27-related protein
At1g22300	-0.646887	14-3-3EPSILONGF14 EPSILONGRF10	14-3-3EPSILON_GF14 EPSILON_GRF10__general regulatory factor 10
At3g17210	-0.646592	ATHS1	ATHS1_HS1__heat stable protein 1
At5g38600	-0.645535		Proline-rich spliceosome-associated (PSP) family protein / zinc knuckle (CCHC-type) family protein
At1g09870	-0.645264		histidine acid phosphatase family protein
At4g02290	-0.643297	AtGH9B13	AtGH9B13_GH9B13__glycosyl hydrolase 9B13
At5g17070	-0.640378	PP4R2L	PP4R2L
At3g24020	-0.640334		Disease resistance-responsive (dirigent-like protein) family protein
At4g09000	-0.639961	GF14 CHIGRF1	GF14 CHI_GRF1__general regulatory factor 1
At3g62360	-0.638652		Carbohydrate-binding-like fold
At1g04440	-0.63727	CKL13	CKL13__casein kinase like 13
At3g11400	-0.632125	ATEIF3G1	ATEIF3G1_EIF3G1__eukaryotic translation initiation factor 3G1
At3g58990	-0.63158	IPMI1	IPMI1__isopropylmalate isomerase 1
At3g22590	-0.629575	CDC73PHP	CDC73_PHP__PLANT HOMOLOGOUS TO PARAFIBROMIN
At5g23510	-0.625875
At1g48950	-0.625808		C3HC zinc finger-like
At4g26110	-0.62428	ATNAP1;1	ATNAP1;1_NAP1;1__nucleosome assembly protein1;1
At2g21130	-0.622696		Cyclophilin-like peptidyl-prolyl cis-trans isomerase family protein
At2g33470	-0.621176	ATGLTP1	ATGLTP1_GLTP1__glycolipid transfer protein 1
At2g01970	-0.618944		Endomembrane protein 70 protein family
At3g60240	-0.61815	CUM2EIF4G	CUM2_EIF4G__eukaryotic translation initiation factor 4G
At1g08130	-0.617257	ATLIG1	ATLIG1_LIG1__DNA ligase 1
At2g19730	-0.616908		Ribosomal L28e protein family
At4g37470	-0.614525	KAI2	KAI2__alpha/beta-Hydrolases superfamily protein
At3g04870	-0.614253	PDE181SPC1ZDS	PDE181_SPC1_ZDS__zeta-carotene desaturase
At4g20020	-0.611725	MORF1	MORF1
At5g50310	-0.611228		Galactose oxidase/kelch repeat superfamily protein
At1g25260	-0.61101		Ribosomal protein L10 family protein
At1g22360	-0.610503	AtUGT85A2	AtUGT85A2_UGT85A2__UDP-glucosyl transferase 85A2
At2g42590	-0.607762	GF14 MUGRF14GRF9	GF14 MU_GRF14_GRF9__general regulatory factor 9
At1g63460	-0.606119	ATGPX8GPXL8	ATGPX8_GPX8_GPXL8__glutathione peroxidase 8
At1g65220	-0.605539		ARM repeat superfamily protein
At2g25530	-0.605301		AFG1-like ATPase family protein
At3g61690	-0.6048		nucleotidyltransferases
At3g16410	-0.603426	NSP4	NSP4__nitrile specifier protein 4
At1g72810	-0.603398		Pyridoxal-5'-phosphate-dependent enzyme family protein
At2g43970	-0.602012	AtLARP6b	AtLARP6b_LARP6b__RNA-binding protein
At2g17720	-0.600355	P4H5	P4H5__2-oxoglutarate (2OG) and Fe(II)-dependent oxygenase superfamily protein
At3g16460	-0.600274	JAL34	JAL34__Mannose-binding lectin superfamily protein
At5g66680	-0.599292	DGL1	DGL1__dolichyl-diphosphooligosaccharide-protein glycosyltransferase 48kDa subunit family protein
At1g10490	-0.595294		Domain of unknown function (DUF1726) ;Putative ATPase (DUF699)
At5g47210	-0.595112		Hyaluronan / mRNA binding family
At5g23820	-0.593663	ML3	ML3__MD-2-related lipid recognition domain-containing protein
At1g29940	-0.591708	NRPA2	NRPA2__nuclear RNA polymerase A2
At1g24510	-0.589866		TCP-1/cpn60 chaperonin family protein
At1g08600	-0.589324	ATRXCHR20	ATRX_CHR20__P-loop containing nucleoside triphosphate hydrolases superfamily protein
At1g47260	-0.588864	APFIGAMMA CA2	APFI_GAMMA CA2__gamma carbonic anhydrase 2
At3g22600	-0.587227	LTPG5	LTPG5__Bifunctional inhibitor/lipid-transfer protein/seed storage 2S albumin superfamily protein
At5g20200	-0.586915		nucleoporin-related
At2g40070	-0.586135	BPP1	BPP1
At1g20850	-0.58609	XCP2	XCP2__xylem cysteine peptidase 2
At1g61620	-0.585823	CSU1	CSU1__phosphoinositide binding
At5g25100	-0.584896	TMN9	TMN9__Endomembrane protein 70 protein family
At1g44910	-0.583858	ATPRP40A	ATPRP40A_PRP40A__pre-mRNA-processing protein 40A
At3g15590	-0.583835		Tetratricopeptide repeat (TPR)-like superfamily protein
At4g30000	-0.582939		Dihydropterin pyrophosphokinase / Dihydropteroate synthase
At1g65980	-0.582328	TPX1	TPX1__thioredoxin-dependent peroxidase 1
At1g15440	-0.580057	ATPWP2	ATPWP2_PWP2__periodic tryptophan protein 2
At3g10650	-0.579986	AtNUP1	AtNUP1_NUP1
At1g20840	-0.578482	AtTMT1	AtTMT1_TMT1__tonoplast monosaccharide transporter1
At2g35010	-0.575788	ATO1	ATO1_TO1__thioredoxin O1
At5g15610	-0.574628		Proteasome component (PCI) domain protein
At4g36960	-0.574575		RNA-binding (RRM/RBD/RNP motifs) family protein
AtMg00160	-0.574546	COX2	COX2__cytochrome oxidase 2
At3g51330	-0.574067		Eukaryotic aspartyl protease family protein
At2g37020	-0.573676		Translin family protein
At5g64140	-0.572928	RPS28	RPS28__ribosomal protein S28
At1g80410	-0.572551	EMB2753NAA15OMA	EMB2753_NAA15_OMA__tetratricopeptide repeat (TPR)-containing protein
At5g19510	-0.572497		Translation elongation factor EF1B/ribosomal protein S6 family protein
At4g26870	-0.572299		Class II aminoacyl-tRNA and biotin synthetases superfamily protein
At1g18150	-0.57146	ATMPK8	ATMPK8_MPK8__Protein kinase superfamily protein
At1g18980	-0.571236		RmlC-like cupins superfamily protein
At3g13940	-0.571041		DNA binding;DNA-directed RNA polymerases
At1g10430	-0.569934	PP2A-2	PP2A-2__protein phosphatase 2A-2
At1g51650	-0.569786		ATP synthase epsilon chain, mitochondrial
At3g62010	-0.569287
At1g55150	-0.568628	AtRH20	AtRH20_RH20__DEA(D/H)-box RNA helicase family protein
At5g45500	-0.568501		RNI-like superfamily protein
At3g53710	-0.568312	AGD6	AGD6__ARF-GAP domain 6
At4g03610	-0.568069		Metallo-hydrolase/oxidoreductase superfamily protein
At1g56700	-0.564936		Peptidase C15, pyroglutamyl peptidase I-like
At5g64220	-0.564008	CAMTA2	CAMTA2__Calmodulin-binding transcription activator protein with CG-1 and Ankyrin domains
At3g48560	-0.56394	AHASALSCSR1IMR1TZP5	AHAS_ALS_CSR1_IMR1_TZP5__chlorsulfuron/imidazolinone resistant 1
At3g18130	-0.562345	RACK1CRACK1C_AT	RACK1C_RACK1C_AT__receptor for activated C kinase 1C
At3g10740	-0.56201	ARAFARAF1ASD1ATASD1	ARAF_ARAF1_ASD1_ATASD1__alpha-L-arabinofuranosidase 1
At1g35160	-0.561807	14-3-3PHIGF14 PHIGRF4	14-3-3PHI_GF14 PHI_GRF4__GF14 protein phi chain
At3g16940	-0.561518	CAMTA6	CAMTA6__calmodulin binding;transcription regulators
At4g38680	-0.561292	ATCSP2CSDP2GRP2	ATCSP2_CSDP2_CSP2_GRP2__glycine rich protein 2
At1g09795	-0.560485	ATATP-PRT2HISN1B	ATATP-PRT2_ATP-PRT2_HISN1B__ATP phosphoribosyl transferase 2
At4g10450	-0.559847		Ribosomal protein L6 family
At4g17620	-0.55969		glycine-rich protein
At5g23680	-0.55882		Sterile alpha motif (SAM) domain-containing protein
At3g48990	-0.558304	AAE3	AAE3__AMP-dependent synthetase and ligase family protein
At1g33680	-0.558231		KH domain-containing protein
At4g24680	-0.558112	MOS1	MOS1__modifier of snc1
At2g44060	-0.558018	LEA26	LEA26__Late embryogenesis abundant protein, group 2
At4g31930	-0.557165		Mitochondrial glycoprotein family protein
At3g59990	-0.557084	MAP2B	MAP2B__methionine aminopeptidase 2B
At5g14530	-0.556536	APRF1	APRF1__Transducin/WD40 repeat-like superfamily protein
At4g30990	-0.556139		ARM repeat superfamily protein
At1g75350	-0.555671	emb2184	emb2184__Ribosomal protein L31
At5g58110	-0.555298		chaperone binding;ATPase activators
At5g08640	-0.554567	ATFLS1	ATFLS1_FLS_FLS1__flavonol synthase 1
At5g16290	-0.55411	AHASS2AIP3VAT1	AHASS2_AIP3_VAT1__VALINE-TOLERANT 1
At1g08250	-0.552655	ADT6AtADT6	ADT6_AtADT6__arogenate dehydratase 6
At5g35180	-0.552571		Protein of unknown function (DUF1336)
At3g57560	-0.552452	NAGK	NAGK__N-acetyl-l-glutamate kinase
At3g16230	-0.551836		Predicted eukaryotic LigT
At3g02520	-0.551602	GF14 NUGRF7	GF14 NU_GRF7__general regulatory factor 7
At1g80750	-0.549768	RPL7A	RPL7A__Ribosomal protein L30/L7 family protein
At5g55550	-0.54882		RNA-binding (RRM/RBD/RNP motifs) family protein
At1g02690	-0.546958	IMPA-6	IMPA-6__importin alpha isoform 6
At3g56130	-0.546732	BADC1BLP3	BADC1_BLP3__biotin/lipoyl attachment domain-containing protein
At1g51390	-0.545552	ATNFU1NFU5	ATNFU1_NFU5__NFU domain protein 5
At3g05190	-0.544661		D-aminoacid aminotransferase-like PLP-dependent enzymes superfamily protein
At3g25660	-0.540977		Amidase family protein
At1g19525	-0.539627
At5g65700	-0.538659	BAM1	BAM1__Leucine-rich receptor-like protein kinase family protein
At5g58710	-0.535749	ROC7	ROC7__rotamase CYP 7
At5g58330	-0.535016	NADP-MDH	NADP-MDH__lactate/malate dehydrogenase family protein
At4g39150	-0.534991		DNAJ heat shock N-terminal domain-containing protein
At3g43800	-0.534751	ATGSTU27	ATGSTU27_GSTU27__glutathione S-transferase tau 27
At1g15690	-0.53407	AtAVP1ATAVP3AtVHP1;1AVP-3FUGU5	AtAVP1_ATAVP3_AtVHP1;1_AVP-3_AVP1_FUGU5_VHP1__Inorganic H pyrophosphatase family protein
At1g30530	-0.533374	UGT78D1	UGT78D1__UDP-glucosyl transferase 78D1
At1g21770	-0.53335		Acyl-CoA N-acyltransferases (NAT) superfamily protein
At3g27380	-0.532418	SDH2-1	SDH2-1__succinate dehydrogenase 2-1
At4g03520	-0.53105	ATHM2TRXm2	ATHM2_TRXm2__Thioredoxin superfamily protein
At1g06070	-0.530882	bZIP69	bZIP69__Basic-leucine zipper (bZIP) transcription factor family protein
At3g19710	-0.526558	BCAT4	BCAT4__branched-chain aminotransferase4
At5g08590	-0.525817	ASK2SNRK2-1SRK2G	ASK2_SNRK2-1_SNRK2.1_SRK2G__SNF1-related protein kinase 2.1
At2g29190	-0.525083	APUM2	APUM2_PUM2__pumilio 2
At2g33840	-0.524282		Tyrosyl-tRNA synthetase, class Ib, bacterial/mitochondrial
At1g33750	-0.522676	TPS22	TPS22__Terpenoid cyclases/Protein prenyltransferases superfamily protein
At4g35380	-0.521413	BIG4	BIG4__SEC7-like guanine nucleotide exchange family protein
At5g58490	-0.519785		NAD(P)-binding Rossmann-fold superfamily protein
At1g03220	-0.518855		Eukaryotic aspartyl protease family protein
At5g41770	-0.51715		crooked neck protein, putative / cell cycle protein, putative
At3g27530	-0.516935	GC6MAG4	GC6_MAG4__golgin candidate 6
At3g28940	-0.515397		AIG2-like (avirulence induced gene) family protein
At2g29740	-0.513355	UGT71C2	UGT71C2__UDP-glucosyl transferase 71C2
At1g05260	-0.513217	RCI3RCI3A	RCI3_RCI3A__Peroxidase superfamily protein
At1g21440	-0.512825		Phosphoenolpyruvate carboxylase family protein
At2g43090	-0.512233	IPMI SSU1	IPMI SSU1__Aconitase/3-isopropylmalate dehydratase protein
At2g27550	-0.510239	ATC	ATC__centroradialis
At4g26650	-0.509448		RNA-binding (RRM/RBD/RNP motifs) family protein
At3g15810	-0.509309		Protein of unknown function (DUF567)
At5g51280	-0.509193		DEAD-box protein abstrakt, putative
At1g47500	-0.508565	ATRBP47C'	ATRBP47C'_RBP47C'__RNA-binding protein 47C'
At1g16610	-0.507865	AtSR45RNPS1	AtSR45_RNPS1_SR45__arginine/serine-rich 45
At5g15550	-0.507773	atPEIP2AtPEP2	atPEIP2_AtPEP2__Transducin/WD40 repeat-like superfamily protein
At2g17390	-0.507583	AKR2B	AKR2B__ankyrin repeat-containing 2B
At1g17880	-0.505888	ATBTF3	ATBTF3_BTF3__basic transcription factor 3
At3g26760	-0.504844		NAD(P)-binding Rossmann-fold superfamily protein
At5g05470	-0.5035	ATEIF2-A2EIF2 ALPHA	ATEIF2-A2_EIF2 ALPHA_EIF2-A2__eukaryotic translation initiation factor 2 alpha subunit
At5g51970	-0.503465	ATSDH	ATSDH__GroES-like zinc-binding alcohol dehydrogenase family protein
At5g10010	-0.501275	HIT4	HIT4
At4g22670	-0.499896	AtHip1HIP1TPR11	AtHip1_HIP1_TPR11__HSP70-interacting protein 1
At4g24770	-0.499861	ATRBP31ATRBP33CP31	ATRBP31_ATRBP33_CP31_RBP31__31-kDa RNA binding protein
At5g06680	-0.498601	ATGCP3ATSPC98	ATGCP3_ATSPC98_GCP3_SPC98__spindle pole body component 98
At5g20170	-0.495722	MED17	MED17__RNA polymerase II transcription mediators
At2g41800	-0.495143	TEB	TEB__Protein of unknown function, DUF642
At5g64050	-0.495084	ATERSOVA3	ATERS_ERS_OVA3__glutamate tRNA synthetase
At5g42190	-0.495082	ASK2SKP1B	ASK2_SKP1B__E3 ubiquitin ligase SCF complex subunit SKP1/ASK1 family protein
At1g30900	-0.494309	BP80-3;3VSR3;3VSR6	BP80-3;3_VSR3;3_VSR6__VACUOLAR SORTING RECEPTOR 6
At3g09220	-0.49244	LAC7	LAC7__laccase 7
At3g19508	-0.49196
At5g22650	-0.491943	ATHD2ATHD2BHDA4HDT02HDT2	ATHD2_ATHD2B_HD2_HD2B_HDA4_HDT02_HDT2__histone deacetylase 2B
At1g64520	-0.491202	RPN12a	RPN12a__regulatory particle non-ATPase 12A
At1g56190	-0.490472	cPGK2	cPGK2_PGK2__Phosphoglycerate kinase family protein
At5g21170	-0.489598	AKINBETA1KINβ1	AKINBETA1_KINβ1__5'-AMP-activated protein kinase beta-2 subunit protein
At5g59160	-0.488961	PPOTOPP2	PPO_TOPP2__type one serine/threonine protein phosphatase 2
At5g13280	-0.488313	AKAK-LYS1AK1	AK_AK-LYS1_AK1__aspartate kinase 1
At2g40550	-0.488252	ETG1	ETG1__E2F target gene 1
At5g10920	-0.486355		L-Aspartase-like family protein
At2g17200	-0.485522	DSK2DSK2b	DSK2_DSK2b__ubiquitin family protein
At1g29250	-0.482682		Alba DNA/RNA-binding protein
At2g25080	-0.481993	ATGPX1GPXL1	ATGPX1_GPX1_GPXL1__glutathione peroxidase 1
At1g65650	-0.481553	UCH2	UCH2__Peptidase C12, ubiquitin carboxyl-terminal hydrolase 1
At3g62530	-0.480883		ARM repeat superfamily protein
At5g64570	-0.480149	ATBXL4XYL4	ATBXL4_XYL4__beta-D-xylosidase 4
At3g56240	-0.479133	CCH	CCH__copper chaperone
At5g48960	-0.478073		HAD-superfamily hydrolase, subfamily IG, 5'-nucleotidase
At5g43960	-0.477568		Nuclear transport factor 2 (NTF2) family protein with RNA binding (RRM-RBD-RNP motifs) domain
At3g18240	-0.477252		Ribosomal protein S24/S35, mitochondrial
At1g55890	-0.47672	RPPR3a	RPPR3a__Tetratricopeptide repeat (TPR)-like superfamily protein
At1g24050	-0.475526		RNA-processing, Lsm domain
At1g30230	-0.475064	eEF-1Bb1EF1Bb	eEF-1Bb1_EF1Bb__Glutathione S-transferase, C-terminal-like;Translation elongation factor EF1B/ribosomal protein S6
At1g62750	-0.474237	ATSCO1ATSCO1/CPEF-G	ATSCO1_ATSCO1/CPEF-G_SCO1__Translation elongation factor EFG/EF2 protein
At5g14200	-0.473191	ATIMD1	ATIMD1_IMD1__isopropylmalate dehydrogenase 1
At4g29220	-0.472919	PFK1	PFK1__phosphofructokinase 1
At5g25060	-0.472884	RRC1	RRC1__RNA recognition motif (RRM)-containing protein
At5g47990	-0.47257	CYP705A5THADTHAD1	CYP705A5_THAD_THAD1__cytochrome P450, family 705, subfamily A, polypeptide 5
At3g14890	-0.47212	ZDP	ZDP__phosphoesterase
At5g28740	-0.471162		Tetratricopeptide repeat (TPR)-like superfamily protein
At3g06050	-0.470775	ATPRXIIF	ATPRXIIF_PRXIIF__peroxiredoxin IIF
At1g23140	-0.470268	CAR8	CAR8__Calcium-dependent lipid-binding (CaLB domain) family protein
At1g49400	-0.469564	emb1129	emb1129__Nucleic acid-binding, OB-fold-like protein
At5g57020	-0.469085	ATNMT1	ATNMT1_NMT1__myristoyl-CoA:protein N-myristoyltransferase
At5g64270	-0.467711		splicing factor, putative
At5g03290	-0.467392	IDH-V	IDH-V__isocitrate dehydrogenase V
AtMg01270	-0.467209	RPS7	RPS7__mitochondrial ribosomal protein S7
At2g24190	-0.46686	SDR2	SDR2__NAD(P)-binding Rossmann-fold superfamily protein
At2g17380	-0.466749	AP19	AP19__associated protein 19
At3g15660	-0.466743	ATGRX4GRXS15	ATGRX4_GRX4_GRXS15__glutaredoxin 4
At5g28020	-0.466369	ATCYSD2	ATCYSD2_CYSD2__cysteine synthase D2
At1g63160	-0.464326	EMB2811RFC2	EMB2811_RFC2__replication factor C 2
At5g42020	-0.462615	BIPBIP2	BIP_BIP2__Heat shock protein 70 (Hsp 70) family protein
At5g64120	-0.462471	AtPRX71	AtPRX71_PRX71__Peroxidase superfamily protein
At3g23530	-0.46218		Cyclopropane-fatty-acyl-phospholipid synthase
At3g11940	-0.461742	AML1ATRPS5A	AML1_ATRPS5A_RPS5A__ribosomal protein 5A
At3g50000	-0.461382	ATCKA2	ATCKA2_CKA2__casein kinase II, alpha chain 2
At5g51180	-0.461202		alpha/beta-Hydrolases superfamily protein
At3g25580	-0.459802		Thioredoxin superfamily protein
At2g45990	-0.45812
At2g31370	-0.457858	AtbZIP59PosF21	AtbZIP59_PosF21__Basic-leucine zipper (bZIP) transcription factor family protein
At3g14790	-0.457514	ATRHM3	ATRHM3_RHM3__rhamnose biosynthesis 3
At3g15680	-0.456048		Ran BP2/NZF zinc finger-like superfamily protein
At5g11980	-0.454923	COG8	COG8__conserved oligomeric Golgi complex component-related / COG complex component-related
At3g52580	-0.454507		Ribosomal protein S11 family protein
At1g70770	-0.45357		Protein of unknown function DUF2359, transmembrane
At5g45490	-0.452053		P-loop containing nucleoside triphosphate hydrolases superfamily protein
At2g17190	-0.451876	DSK2a	DSK2a__ubiquitin family protein
At5g47320	-0.450679	RPS19	RPS19__ribosomal protein S19
At4g31840	-0.449214	AtENODL15	AtENODL15_ENODL15__early nodulin-like protein 15
At1g79500	-0.447005	AtkdsA1KDO8PS	AtkdsA1_KDO8PS__Aldolase-type TIM barrel family protein
At1g62800	-0.446754	ASP4	ASP4__aspartate aminotransferase 4
At4g25320	-0.445797	AHL3	AHL3__AT hook motif DNA-binding family protein
At5g27120	-0.445776		NOP56-like pre RNA processing ribonucleoprotein
At5g23140	-0.445732	CLPP2NCLPP7	CLPP2_NCLPP7__nuclear-encoded CLP protease P7
At5g62790	-0.445476	DXRPDE129	DXR_PDE129__1-deoxy-D-xylulose 5-phosphate reductoisomerase
At3g02760	-0.445204		Class II aaRS and biotin synthetases superfamily protein
At1g26460	-0.443027		Tetratricopeptide repeat (TPR)-like superfamily protein
At4g12080	-0.438732	AHL1ATAHL1	AHL1_ATAHL1__AT-hook motif nuclear-localized protein 1
At3g61240	-0.438272	RH12	RH12__DEA(D/H)-box RNA helicase family protein
At5g13560	-0.434822
At5g08160	-0.431056	ATPK3	ATPK3_PK3__serine/threonine protein kinase 3
At1g13950	-0.429952	ATELF5A-1EIF-5AEIF5A	ATELF5A-1_EIF-5A_EIF5A_ELF5A-1__eukaryotic elongation factor 5A-1
At3g11250	-0.428952		Ribosomal protein L10 family protein
At5g28540	-0.428563	BIP1	BIP1__heat shock protein 70 (Hsp 70) family protein
At5g03740	-0.42794	HD2CHDT3	HD2C_HDT3__histone deacetylase 2C
At2g17410	-0.426931	ARID2	ARID2__ARID/BRIGHT DNA-binding domain-containing protein
At1g54270	-0.426124	EIF4A-2	EIF4A-2__eif4a-2
At2g43160	-0.424093		ENTH/VHS family protein
At1g56340	-0.423723	AtCRT1a	AtCRT1a_CRT1_CRT1a__calreticulin 1a
At1g50250	-0.423077	FTSH1	FTSH1__FTSH protease 1
At5g02050	-0.422115		Mitochondrial glycoprotein family protein
At2g37230	-0.421148	RPPR5	RPPR5__Tetratricopeptide repeat (TPR)-like superfamily protein
At3g07630	-0.420815	ADT2AtADT2	ADT2_AtADT2__arogenate dehydratase 2
At2g18110	-0.420046		Translation elongation factor EF1B/ribosomal protein S6 family protein
At3g55430	-0.418273		O-Glycosyl hydrolases family 17 protein
At1g51730	-0.417591		Ubiquitin-conjugating enzyme family protein
At3g58460	-0.416043	ATRBL11ATRBL15	ATRBL11_ATRBL15_RBL11_RBL15__RHOMBOID-like protein 15
At1g13730	-0.415763		Nuclear transport factor 2 (NTF2) family protein with RNA binding (RRM-RBD-RNP motifs) domain
At1g12310	-0.413843		Calcium-binding EF-hand family protein
At1g26850	-0.413634		S-adenosyl-L-methionine-dependent methyltransferases superfamily protein
At5g06140	-0.412491	ATSNX1	ATSNX1_SNX1__sorting nexin 1
At5g38480	-0.411113	GRF3RCI1	GRF3_RCI1__general regulatory factor 3
At2g20610	-0.410674	ALF1HLS3RTYRTY1SUR1	ALF1_HLS3_RTY_RTY1_SUR1__Tyrosine transaminase family protein
At3g29160	-0.41006	AKIN11ATKIN11SNRK1.2	AKIN11_ATKIN11_KIN11_SNRK1.2__SNF1 kinase homolog 11
At5g58350	-0.409661	WNK4ZIK2	WNK4_ZIK2__with no lysine (K) kinase 4
At4g10480	-0.409276		Nascent polypeptide-associated complex (NAC), alpha subunit family protein
At2g38740	-0.408904		Haloacid dehalogenase-like hydrolase (HAD) superfamily protein
At3g11450	-0.40654	AtGlsA1ZRF1a	AtGlsA1_ZRF1a__DnaJ domain ;Myb-like DNA-binding domain
At2g38410	-0.404973		ENTH/VHS/GAT family protein
At5g41520	-0.40344	RPS10B	RPS10B__RNA binding Plectin/S10 domain-containing protein
At3g09200	-0.403231		Ribosomal protein L10 family protein
At3g12270	-0.402412	ATPRMT3	ATPRMT3_PRMT3__protein arginine methyltransferase 3
At1g09640	-0.402299		Translation elongation factor EF1B, gamma chain
At1g73260	-0.40176	ATKTI1AtKTI4	ATKTI1_AtKTI4_KTI1__kunitz trypsin inhibitor 1
At3g49470	-0.398709	NACA2	NACA2__nascent polypeptide-associated complex subunit alpha-like protein 2
At2g43810	-0.398593	LSM6B	LSM6B__Small nuclear ribonucleoprotein family protein
At2g24940	-0.398336	AtMAPR2	AtMAPR2_MAPR2__membrane-associated progesterone binding protein 2
At3g19010	-0.398321	2-OXOGLUTARATE OXYGENASE	2-OXOGLUTARATE OXYGENASE__2-oxoglutarate (2OG) and Fe(II)-dependent oxygenase superfamily protein
At4g01870	-0.397795		tolB protein-related
At4g12650	-0.396279	TMN12	TMN12__Endomembrane protein 70 protein family
At5g54900	-0.396141	ATRBP45A	ATRBP45A_RBP45A__RNA-binding protein 45A
At5g08620	-0.395065	ATRH25STRS2	ATRH25_STRS2__DEA(D/H)-box RNA helicase family protein
At1g70850	-0.393588	MLP34	MLP34__MLP-like protein 34
At2g15690	-0.393415	DYW2	DYW2__Tetratricopeptide repeat (TPR)-like superfamily protein
At1g09210	-0.393102	AtCRT1bCRT2	AtCRT1b_CRT1b_CRT2__calreticulin 1b
At3g17020	-0.391874		Adenine nucleotide alpha hydrolases-like superfamily protein
At5g20890	-0.391694		TCP-1/cpn60 chaperonin family protein
At3g12490	-0.391582	ATCYS6ATCYSB	ATCYS6_ATCYSB_CYSB__cystatin B
At5g56660	-0.390887	ILL2	ILL2__IAA-leucine resistant (ILR)-like 2
At3g11510	-0.389209		Ribosomal protein S11 family protein
At4g35850	-0.388341		Pentatricopeptide repeat (PPR) superfamily protein
At4g29720	-0.388266	AtPAO5	AtPAO5_PAO5__polyamine oxidase 5
At5g58040	-0.387368	ATFIP1[V]ATFIPS5FIP1[V]	ATFIP1[V]_ATFIPS5_FIP1[V]_FIPS5__homolog of yeast FIP1 [V]
At1g77510	-0.386126	ATPDI6ATPDIL1-2	ATPDI6_ATPDIL1-2_PDI6_PDIL1-2__PDI-like 1-2
At2g40290	-0.383226		Eukaryotic translation initiation factor 2 subunit 1
At2g43910	-0.381974	ATHOL1	ATHOL1_HOL1__HARMLESS TO OZONE LAYER 1
At1g69960	-0.381671	PP2A	PP2A__serine/threonine protein phosphatase 2A
At3g29320	-0.379201	PHS1	PHS1__Glycosyl transferase, family 35
At5g62630	-0.378952	HIPL2	HIPL2__hipl2 protein precursor
At3g62040	-0.378831		Haloacid dehalogenase-like hydrolase (HAD) superfamily protein
At1g48630	-0.378829	RACK1BRACK1B_AT	RACK1B_RACK1B_AT__receptor for activated C kinase 1B
At5g20920	-0.378489	eIF-2bsEIF2 BETAEMB1401	eIF-2bs_EIF2 BETA_EMB1401__eukaryotic translation initiation factor 2 beta subunit
At1g80460	-0.378287	GLI1NHO1	GLI1_NHO1__Actin-like ATPase superfamily protein
At1g75440	-0.370982	UBC16	UBC16__ubiquitin-conjugating enzyme 16
At1g79340	-0.369627	AtMC4AtMCP2d	AtMC4_AtMCP2d_MC4_MCP2d__metacaspase 4
At2g34480	-0.36867	L18aB	L18aB__Ribosomal protein L18ae/LX family protein
At4g13430	-0.366538	ATLEUC1IIL1	ATLEUC1_IIL1__isopropyl malate isomerase large subunit 1
At3g58610	-0.366348		ketol-acid reductoisomerase
At5g59910	-0.365513	HTB4	HTB4__Histone superfamily protein
At4g25730	-0.365184	AtTRM7b	AtTRM7b_TRM7b__FtsJ-like methyltransferase family protein
At1g49760	-0.361625	PAB8PABP8	PAB8_PABP8__poly(A) binding protein 8
At2g25060	-0.360479	AtENODL14	AtENODL14_ENODL14__early nodulin-like protein 14
At1g57720	-0.360067		Translation elongation factor EF1B, gamma chain
At5g26667	-0.357252	PYR6	PYR6__P-loop containing nucleoside triphosphate hydrolases superfamily protein
At3g04790	-0.357062	EMB3119	EMB3119__Ribose 5-phosphate isomerase, type A protein
At1g48410	-0.356938	AGO1AtAGO1ICU9	AGO1_AtAGO1_ICU9__Stabilizer of iron transporter SufD / Polynucleotidyl transferase
At3g13460	-0.355698	ECT2	ECT2__evolutionarily conserved C-terminal region 2
At2g31810	-0.354388	AHASS1AIP1	AHASS1_AIP1__ACT domain-containing small subunit of acetolactate synthase protein
At1g66260	-0.350159	ALY3	ALY3__RNA-binding (RRM/RBD/RNP motifs) family protein
At1g02370	-0.34803		Tetratricopeptide repeat (TPR)-like superfamily protein
At5g65910	-0.347366		BSD domain-containing protein
At2g25980	-0.339652		Mannose-binding lectin superfamily protein
At1g64550	-0.337791	ABCF3AtABCF3AtGCN20ATGCN3SCORD5	ABCF3_AtABCF3_AtGCN20_ATGCN3_GCN20_GCN3_SCORD5__general control non-repressible 3
At1g26630	-0.332864	ATELF5A-2FBR12	ATELF5A-2_ELF5A-2_FBR12__Eukaryotic translation initiation factor 5A-1 (eIF-5A 1) protein
At1g07750	-0.331975		RmlC-like cupins superfamily protein
At4g14880	-0.329624	ATCYS-3ACYTACS1OASA1OLD3	ATCYS-3A_CYTACS1_OASA1_OLD3__O-acetylserine (thiol) lyase (OAS-TL) isoform A1
At1g74100	-0.329329	ATSOT16ATST5ACORI-7	ATSOT16_ATST5A_CORI-7_SOT16__sulfotransferase 16
At3g29760	-0.328375		Haloacid dehalogenase-like hydrolase (HAD) superfamily protein
At5g05890	-0.328348	UGT76C5	UGT76C5__UDP-Glycosyltransferase superfamily protein
At4g12910	-0.32688	scpl20	scpl20__serine carboxypeptidase-like 20
At1g75270	-0.326732	DHAR2	DHAR2__dehydroascorbate reductase 2
At1g27090	-0.325468		glycine-rich protein
At1g09270	-0.324317	IMPA-4	IMPA-4__importin alpha isoform 4
At5g14250	-0.324031	COP13CSN3FUS11	COP13_CSN3_FUS11__Proteasome component (PCI) domain protein
At1g09020	-0.323132	ATSNF4KIN	ATSNF4_KIN_SNF4__homolog of yeast sucrose nonfermenting 4
At4g15410	-0.322584	PUX5	PUX5__serine/threonine protein phosphatase 2A 55 kDa regulatory subunit B prime gamma
At1g14240	-0.31707	APY3	APY3__GDA1/CD39 nucleoside phosphatase family protein
At3g12390	-0.314179		Nascent polypeptide-associated complex (NAC), alpha subunit family protein
At1g21750	-0.312964	ATPDI5ATPDIL1-1	ATPDI5_ATPDIL1-1_PDI5_PDIL1-1__PDI-like 1-1
At5g64460	-0.310607		Phosphoglycerate mutase family protein
At5g43830	-0.30881		Aluminium induced protein with YGL and LRDR motifs
At1g45145	-0.308367	ATH5ATTRX5LIV1TRX-h5	ATH5_ATTRX5_LIV1_TRX-h5_TRX5__thioredoxin H-type 5
At2g45470	-0.306057	AGP8FLA8	AGP8_FLA8__FASCICLIN-like arabinogalactan protein 8
At3g52200	-0.305717	LTA3mtE2-1	LTA3_mtE2-1__Dihydrolipoamide acetyltransferase, long form protein
At3g23600	-0.304132		alpha/beta-Hydrolases superfamily protein
At5g14780	-0.303411	AtFDH1	AtFDH1_FDH__formate dehydrogenase
At1g17890	-0.301882	GER2	GER2__NAD(P)-binding Rossmann-fold superfamily protein
At5g44320	-0.300818		Eukaryotic translation initiation factor 3 subunit 7 (eIF-3)
At3g12780	-0.299947	PGK1	PGK1__phosphoglycerate kinase 1
At4g05530	-0.296901	IBR1SDRA	IBR1_SDRA__indole-3-butyric acid response 1
At2g05920	-0.296406	SBT1.8	SBT1.8__Subtilase family protein
At1g02360	-0.295304		Chitinase family protein
At5g53400	-0.295072	BOB1	BOB1__HSP20-like chaperones superfamily protein
At4g20360	-0.294029	ATRAB8DATRABE1BRABE1b	ATRAB8D_ATRABE1B_RABE1b__RAB GTPase homolog E1B
At2g25970	-0.29322		KH domain-containing protein
At2g44350	-0.291261	ATCSCSY4	ATCS_CSY4__Citrate synthase family protein
At5g35630	-0.290073	ATGSL1GLN2GS2	ATGSL1_GLN2_GS2__glutamine synthetase 2
At2g13560	-0.288423	NAD-ME1	NAD-ME1__NAD-dependent malic enzyme 1
At5g60640	-0.286065	ATPDI2ATPDIL1-4	ATPDI2_ATPDIL1-4_PDI2_PDIL1-4__PDI-like 1-4
At4g02580	-0.280697		NADH-ubiquinone oxidoreductase 24 kDa subunit, putative
At1g66240	-0.279192	ATATX1	ATATX1_ATX1__homolog of anti-oxidant 1
At1g20450	-0.278821	ERD10LTI29LTI45	ERD10_LTI29_LTI45__Dehydrin family protein
At3g49680	-0.278012	ATBCAT-3BCAT3	ATBCAT-3_BCAT3__branched-chain aminotransferase 3
At5g17990	-0.275297	pat1TRP1	pat1_TRP1__tryptophan biosynthesis 1
At3g45030	-0.273621		Ribosomal protein S10p/S20e family protein
At1g18630	-0.27339	GR-RBP6RBGA1	GR-RBP6_RBGA1__glycine-rich RNA-binding protein 6
At1g20950	-0.26909		Phosphofructokinase family protein
At3g20050	-0.264487	ATTCP-1	ATTCP-1_TCP-1__T-complex protein 1 alpha subunit
At4g23100	-0.264206	ATECS1AtGSH1CAD2GSHAPAD2RML1	ATECS1_AtGSH1_CAD2_GSH1_GSHA_PAD2_RML1__glutamate-cysteine ligase
At4g29410	-0.261509		Ribosomal L28e protein family
At5g44720	-0.260357		Molybdenum cofactor sulfurase family protein
At2g29560	-0.25745	ENO3ENOC	ENO3_ENOC__cytosolic enolase
At5g27470	-0.256004		seryl-tRNA synthetase / serine--tRNA ligase
At1g31230	-0.255478	AK-HSDHAK-HSDH I	AK-HSDH_AK-HSDH I__aspartate kinase-homoserine dehydrogenase i
At3g53430	-0.253752		Ribosomal protein L11 family protein
At4g20980	-0.24999		Eukaryotic translation initiation factor 3 subunit 7 (eIF-3)
At2g05830	-0.230653	MTI1	MTI1_MTI1__NagB/RpiA/CoA transferase-like superfamily protein
At1g11840	-0.223469	ATGLX1AtGLYI3	ATGLX1_AtGLYI3_GLX1__glyoxalase I homolog
