# Supplementary material for: Label-Free Quantitative Proteomic Analysis of Nitrogen Starvation in Arabidopsis Root Reveals New Aspects of H2S Signaling by Protein Persulfidation
Source: Antioxidants (Basel). 2021 Mar 24;10(4):508. doi: 10.3390/antiox10040508 (PMC8064375; doi:10.3390/antiox10040508)
Supplement: Supplementary file 1 [file antioxidants-10-00508-s001.zip › Table S3.xlsx]

## Sheet: MapManExport
Table S3. Mapman functional clasification of the significantly diferentially persulfidated proteins (MN vs PN)into the Protein group
Mapman function annotation	AGI	Gene alias	Gene annotation	Fold change
protein.aa activation	at1g18950		DDT domain superfamily	-2.58
protein.aa activation	at2g25840	OVA4	OVA4__Nucleotidylyl transferase superfamily protein	0.43
protein.aa activation.aspartate-tRNA ligase	at4g26870		Class II aminoacyl-tRNA and biotin synthetases superfamily protein	-0.55
protein.aa activation.aspartate-tRNA ligase	at4g31180	IBI1	IBI1__Class II aminoacyl-tRNA and biotin synthetases superfamily protein	-0.52
protein.aa activation.bifunctional aminoacyl-tRNA synthetase	at3g62120	AtProRS-Cyt	AtProRS-Cyt_ProRS-Cyt__Class II aaRS and biotin synthetases superfamily protein	-0.86
protein.aa activation.glutamate-tRNA ligase	at5g64050	ATERSOVA3	ATERS_ERS_OVA3__glutamate tRNA synthetase	-0.64
protein.aa activation.histidine-tRNA ligase	at3g02760		Class II aaRS and biotin synthetases superfamily protein	0.39
protein.aa activation.lysine-tRNA ligase	at3g11710	ATKRS-1	ATKRS-1__lysyl-tRNA synthetase 1	-10
protein.aa activation.lysine-tRNA ligase	at3g13490	ATKRS-2OVA5	ATKRS-2_OVA5__Lysyl-tRNA synthetase, class II	-10
protein.aa activation.serine-tRNA ligase	at5g27470		seryl-tRNA synthetase / serine--tRNA ligase	0.94
protein.aa activation.tyrosine-tRNA ligase	at2g33840		Tyrosyl-tRNA synthetase, class Ib, bacterial/mitochondrial	-1.16
protein.aa activation.tyrosine-tRNA ligase	at3g02660	EMB2768FAC31	EMB2768_FAC31__Tyrosyl-tRNA synthetase, class Ib, bacterial/mitochondrial	-1.6
protein.assembly and cofactor ligation	at1g51390	ATNFU1NFU5	ATNFU1_NFU5__NFU domain protein 5	2.38
protein.assembly and cofactor ligation	at3g24430	HCF101	HCF101__ATP binding	-0.32
protein.assembly and cofactor ligation	at4g22220	ATISU1	ATISU1_ISU1__SufE/NifU family protein	-0.32
protein.assembly and cofactor ligation	at5g49940	ATCNFU2	ATCNFU2_NFU2__NIFU-like protein 2	-0.4
protein.degradation	at1g56700		Peptidase C15, pyroglutamyl peptidase I-like	-0.57
protein.degradation	at1g78660	ATGGH1	ATGGH1_GGH1__gamma-glutamyl hydrolase 1	1.91
protein.degradation	at1g79340	AtMC4AtMCP2d	AtMC4_AtMCP2d_MC4_MCP2d__metacaspase 4	-0.84
protein.degradation	at2g27920	SCPL51	SCPL51__serine carboxypeptidase-like 51	-0.41
protein.degradation	at3g05350		Metallopeptidase M24 family protein	10
protein.degradation	at3g45010	scpl48	scpl48__serine carboxypeptidase-like 48	-0.42
protein.degradation	at4g04210	PUX4	PUX4__plant UBX domain containing protein 4	-0.43
protein.degradation	at4g14570	AAREAtAARE	AARE_AtAARE__acylaminoacyl-peptidase-related	-1.62
protein.degradation	at4g15410	PUX5	PUX5__serine/threonine protein phosphatase 2A 55 kDa regulatory subunit B prime gamma	-0.7
protein.degradation	at4g17830	AtNAOD	AtNAOD__Peptidase M20/M25/M40 family protein	1.12
protein.degradation	at4g20070	AAHATAAH	AAH_ATAAH__allantoate amidohydrolase	-0.95
protein.degradation	at4g36760	APP1ATAPP1	APP1_ATAPP1__aminopeptidase P1	-0.57
protein.degradation	at5g19740	LAMP1	LAMP1__Peptidase M28 family protein	-3
protein.degradation	at5g43600	ATAAH-2UAH	ATAAH-2_UAH__ureidoglycolate amidohydrolase	-0.59
protein.degradation	at5g65760		Serine carboxypeptidase S28 family protein	-1.5
protein.degradation.AAA type	at4g04910	NSF	NSF__AAA-type ATPase family protein	-0.59
protein.degradation.aspartate protease	at1g03220		Eukaryotic aspartyl protease family protein	-0.61
protein.degradation.aspartate protease	at1g03230		Eukaryotic aspartyl protease family protein	-0.33
protein.degradation.aspartate protease	at1g66180		Eukaryotic aspartyl protease family protein	-1.73
protein.degradation.aspartate protease	at2g03200	ASPR1	ASPR1__Eukaryotic aspartyl protease family protein	-0.48
protein.degradation.aspartate protease	at2g43070	ATSPPL3	ATSPPL3_SPPL3__SIGNAL PEPTIDE PEPTIDASE-LIKE 3	0.43
protein.degradation.aspartate protease	at3g12700	NANA	NANA__Eukaryotic aspartyl protease family protein	-0.49
protein.degradation.aspartate protease	at3g51330		Eukaryotic aspartyl protease family protein	0.32
protein.degradation.aspartate protease	at3g51350		Eukaryotic aspartyl protease family protein	-0.75
protein.degradation.aspartate protease	at5g04710	DAP2	DAP2__Zn-dependent exopeptidases superfamily protein	-1
protein.degradation.aspartate protease	at5g60160	DAP1	DAP1__Zn-dependent exopeptidases superfamily protein	0.96
protein.degradation.autophagy	at5g61500	ATATG3	ATATG3_ATG3__autophagy 3 (APG3)	10
protein.degradation.cysteine protease	at1g02305	AtcathB2	AtcathB2__Cysteine proteinases superfamily protein	-0.67
protein.degradation.cysteine protease	at1g20850	XCP2	XCP2__xylem cysteine peptidase 2	1.02
protein.degradation.cysteine protease	at1g47128	RD21RD21A	RD21_RD21A__Granulin repeat cysteine protease family protein	-1.6
protein.degradation.cysteine protease	at3g12490	ATCYS6ATCYSB	ATCYS6_ATCYSB_CYSB__cystatin B	-0.47
protein.degradation.cysteine protease	at3g19390		Granulin repeat cysteine protease family protein	-0.42
protein.degradation.cysteine protease	at3g19400		Cysteine proteinases superfamily protein	-0.55
protein.degradation.cysteine protease	at3g48350	CEP3	CEP3__Cysteine proteinases superfamily protein	-0.43
protein.degradation.cysteine protease	at3g62940	OTU5	OTU5__Cysteine proteinases superfamily protein	0.48
protein.degradation.cysteine protease	at4g01610	AtcathB3	AtcathB3__Cysteine proteinases superfamily protein	-0.56
protein.degradation.cysteine protease	at4g11320	AtCP2	AtCP2_CP2__Papain family cysteine protease	0.57
protein.degradation.cysteine protease	at4g35350	XCP1	XCP1__xylem cysteine peptidase 1	-0.36
protein.degradation.cysteine protease	at4g39090	RD19RD19A	RD19_RD19A__Papain family cysteine protease	-0.59
protein.degradation.cysteine protease	at5g12140	ATCYS1	ATCYS1_CYS1__cystatin-1	-0.47
protein.degradation.metalloprotease	at1g13270	MAP1BMAP1C	MAP1B_MAP1C__methionine aminopeptidase 1B	-10
protein.degradation.metalloprotease	at1g50250	FTSH1	FTSH1__FTSH protease 1	-0.49
protein.degradation.metalloprotease	at3g19170	ATPREP1ATZNMP	ATPREP1_ATZNMP_PREP1__presequence protease 1	-0.61
protein.degradation.metalloprotease	at3g59990	MAP2B	MAP2B__methionine aminopeptidase 2B	-0.92
protein.degradation.metalloprotease	at5g35690	WSS1B	WSS1B	-0.92
protein.degradation.serine protease	at1g11750	CLPP6NCLPP1NCLPP6	CLPP6_NCLPP1_NCLPP6__CLP protease proteolytic subunit 6	-0.48
protein.degradation.serine protease	at1g15000	scpl50	scpl50__serine carboxypeptidase-like 50	-4.2
protein.degradation.serine protease	at1g28110	SCPL45	SCPL45__serine carboxypeptidase-like 45	1.37
protein.degradation.serine protease	at2g22920	FPT1SCPL12	FPT1_SCPL12__serine carboxypeptidase-like 12	-10
protein.degradation.serine protease	at2g22970	SCPL11	SCPL11__serine carboxypeptidase-like 11	-0.38
protein.degradation.serine protease	at2g23010	SCPL9	SCPL9__serine carboxypeptidase-like 9	-0.66
protein.degradation.serine protease	at2g25240	AtCCP3SERP5	AtCCP3_CCP3_SERP5__Serine protease inhibitor (SERPIN) family protein	0.48
protein.degradation.serine protease	at2g47940	DEG2DEGP2EMB3117	DEG2_DEGP2_EMB3117__DEGP protease 2	1.73
protein.degradation.serine protease	at3g03380	DEG7DegP7	DEG7_DegP7__DegP protease 7	-0.56
protein.degradation.serine protease	at3g07990	SCPL27	SCPL27__serine carboxypeptidase-like 27	-0.37
protein.degradation.serine protease	at3g10410	CPYSCPL49	CPY_SCPL49__SERINE CARBOXYPEPTIDASE-LIKE 49	-0.67
protein.degradation.serine protease	at3g27925	DEG1DEGP1	DEG1_DEGP1__DegP protease 1	-1.04
protein.degradation.serine protease	at3g63470	scpl40	scpl40__serine carboxypeptidase-like 40	-1.04
protein.degradation.serine protease	at4g12910	scpl20	scpl20__serine carboxypeptidase-like 20	-0.67
protein.degradation.serine protease	at4g20850	TPP2	TPP2__tripeptidyl peptidase ii	-0.93
protein.degradation.serine protease	at4g30810	scpl29	scpl29__serine carboxypeptidase-like 29	-0.37
protein.degradation.serine protease	at4g36195		Serine carboxypeptidase S28 family protein	-0.55
protein.degradation.serine protease	at5g23140	CLPP2NCLPP7	CLPP2_NCLPP7__nuclear-encoded CLP protease P7	0.95
protein.degradation.serine protease	at5g23210	SCPL34	SCPL34__serine carboxypeptidase-like 34	-0.23
protein.degradation.subtilases	at1g32940	AtSBT3.5	AtSBT3.5_SBT3.5__Subtilase family protein	0.33
protein.degradation.subtilases	at2g05920	SBT1.8	SBT1.8__Subtilase family protein	-0.3
protein.degradation.subtilases	at3g14067	SASP	SASP__Subtilase family protein	-0.92
protein.degradation.subtilases	at4g21640		Subtilase family protein	-0.66
protein.degradation.subtilases	at4g21650	SBT3.13	SBT3.13__Subtilase family protein	1.95
protein.degradation.subtilases	at5g51750	ATSBT1.3	ATSBT1.3_SBT1.3__subtilase 1.3	-0.45
protein.degradation.ubiquitin	at1g04850		ubiquitin-associated (UBA)/TS-N domain-containing protein	-0.49
protein.degradation.ubiquitin	at1g31340	ATRUB1NEDD8	ATRUB1_NEDD8_RUB1__related to ubiquitin 1	-0.66
protein.degradation.ubiquitin	at1g65650	UCH2	UCH2__Peptidase C12, ubiquitin carboxyl-terminal hydrolase 1	0.31
protein.degradation.ubiquitin	at2g17200	DSK2DSK2b	DSK2_DSK2b__ubiquitin family protein	-0.42
protein.degradation.ubiquitin	at3g47890		Ubiquitin carboxyl-terminal hydrolase-related protein	-0.62
protein.degradation.ubiquitin.E1	at2g21470	ATSAE2EMB2764	ATSAE2_EMB2764_SAE2__SUMO-activating enzyme 2	-0.68
protein.degradation.ubiquitin.E1	at5g06460	ATUBA2UBA 2	ATUBA2_UBA 2__ubiquitin activating enzyme 2	0.35
protein.degradation.ubiquitin.E2	at1g75440	UBC16	UBC16__ubiquitin-conjugating enzyme 16	0.48
protein.degradation.ubiquitin.E2	at3g58460	ATRBL11ATRBL15	ATRBL11_ATRBL15_RBL11_RBL15__RHOMBOID-like protein 15	0.36
protein.degradation.ubiquitin.E2	at5g56150	UBC30	UBC30__ubiquitin-conjugating enzyme 30	1.28
protein.degradation.ubiquitin.E3.HECT	at1g55860	UPL1	UPL1__ubiquitin-protein ligase 1	-1.59
protein.degradation.ubiquitin.E3.HECT	at5g02880	UPL4	UPL4__ubiquitin-protein ligase 4	-1.21
protein.degradation.ubiquitin.E3.RING	at1g05890	ARI5ATARI5	ARI5_ATARI5__RING/U-box superfamily protein	10
protein.degradation.ubiquitin.E3.RING	at1g08050		Zinc finger (C3HC4-type RING finger) family protein	0.67
protein.degradation.ubiquitin.E3.RING	at1g61620	CSU1	CSU1__phosphoinositide binding	-1.14
protein.degradation.ubiquitin.E3.RING	at1g67800	RGLG5	RGLG5__Copine (Calcium-dependent phospholipid-binding protein) family	0.55
protein.degradation.ubiquitin.E3.RING	at2g14835		RING/U-box superfamily protein	-1.06
protein.degradation.ubiquitin.E3.RING	at3g01650	RGLG1	RGLG1__RING domain ligase1	-0.76
protein.degradation.ubiquitin.E3.RING	at3g09770	AIRP3AtAIRP3LOG2	AIRP3_AtAIRP3_LOG2__RING/U-box superfamily protein	0.94
protein.degradation.ubiquitin.E3.RING	at3g54360	NCA1	NCA1__zinc ion binding	-0.52
protein.degradation.ubiquitin.E3.RING	at5g62560	PUB41	PUB41__RING/U-box superfamily protein with ARM repeat domain	-0.37
protein.degradation.ubiquitin.E3.SCF.FBOX	at2g42620	AtMAX2ORE9PPS	AtMAX2_MAX2_ORE9_PPS__RNI-like superfamily protein	-1.37
protein.degradation.ubiquitin.E3.SCF.SKP	at1g75950	ASK1ATSKP1SKP1AUIP1	ASK1_ATSKP1_SKP1_SKP1A_UIP1__S phase kinase-associated protein 1	-1.81
protein.degradation.ubiquitin.E3.SCF.SKP	at5g42190	ASK2SKP1B	ASK2_SKP1B__E3 ubiquitin ligase SCF complex subunit SKP1/ASK1 family protein	-1.65
protein.degradation.ubiquitin.proteasom	at1g64520	RPN12a	RPN12a__regulatory particle non-ATPase 12A	-0.38
protein.degradation.ubiquitin.proteasom	at2g05840	PAA2	PAA2__20S proteasome subunit PAA2	-0.84
protein.degradation.ubiquitin.proteasom	at3g02200		Proteasome component (PCI) domain protein	-0.7
protein.degradation.ubiquitin.proteasom	at3g11270	MEE34	MEE34__Mov34/MPN/PAD-1 family protein	-4.95
protein.degradation.ubiquitin.proteasom	at5g15610		Proteasome component (PCI) domain protein	-0.84
protein.degradation.ubiquitin.proteasom	at5g20000		AAA-type ATPase family protein	-10
protein.degradation.ubiquitin.ubiquitin	at2g17190	DSK2a	DSK2a__ubiquitin family protein	-2.42
protein.degradation.ubiquitin.ubiquitin protease	at3g20630	ATUBP14DA3PER1TTN6	ATUBP14_DA3_PER1_TTN6_UBP14__ubiquitin-specific protease 14	-0.81
protein.folding	at1g14980	CPN10	CPN10__chaperonin 10	-0.81
protein.folding	at1g36390		Co-chaperone GrpE family protein	-0.92
protein.folding	at2g44650	CHL-CPN10	CHL-CPN10_CPN10__chloroplast chaperonin 10	1.43
protein.folding	at3g10060		FKBP-like peptidyl-prolyl cis-trans isomerase family protein	3.39
protein.folding	at3g20050	ATTCP-1	ATTCP-1_TCP-1__T-complex protein 1 alpha subunit	-1.72
protein.folding	at5g02490	AtHsp70-2	AtHsp70-2_Hsp70-2__Heat shock protein 70 (Hsp 70) family protein	-0.7
protein.folding	at5g02500	AT-HSC70-1AtHsp70-1HSP70-1	AT-HSC70-1_AtHsp70-1_HSC70_HSC70-1_HSP70-1__heat shock cognate protein 70-1	-0.45
protein.folding	at5g13410		FKBP-like peptidyl-prolyl cis-trans isomerase family protein	1.19
protein.folding	at5g16070		TCP-1/cpn60 chaperonin family protein	-1.26
protein.folding	at5g17710	EMB1241	EMB1241__Co-chaperone GrpE family protein	-1.61
protein.folding	at5g20890		TCP-1/cpn60 chaperonin family protein	-10
protein.glycosylation	at5g66680	DGL1	DGL1__dolichyl-diphosphooligosaccharide-protein glycosyltransferase 48kDa subunit family protein	-0.4
protein.glycosylation.alpha-1,3-mannosyl-glycoprotein-beta-1,2-N-acetylglucosaminyltransferase(GnTI)	at1g65590	ATHEX1HEXO3	ATHEX1_HEXO3__beta-hexosaminidase 3ATHEX1_HEXO3__beta-hexosaminidase 3	1.67
protein.glycosylation.alpha-1,3-mannosyl-glycoprotein-beta-1,2-N-acetylglucosaminyltransferase(GnTI)	at3g55260	ATHEX2HEXO1	ATHEX2_HEXO1__beta-hexosaminidase 1ATHEX2_HEXO1__beta-hexosaminidase 1	10
protein.glycosylation.alpha-1,6-mannosyl-glycoprotein-beta-1,2-N-acetylglucosaminyltransferase(GnTII)	at1g65590	ATHEX1HEXO3	ATHEX1_HEXO3__beta-hexosaminidase 3ATHEX1_HEXO3__beta-hexosaminidase 3	-0.69
protein.glycosylation.alpha-1,6-mannosyl-glycoprotein-beta-1,2-N-acetylglucosaminyltransferase(GnTII)	at3g55260	ATHEX2HEXO1	ATHEX2_HEXO1__beta-hexosaminidase 1ATHEX2_HEXO1__beta-hexosaminidase 1	0.33
protein.glycosylation.mannosyl-oligosaccharide alpha-1,2-mannosidase	at3g21160	MANIAMNS2	MANIA_MNS2__alpha-mannosidase 2	-0.43
protein.postranslational modification	at1g04440	CKL13	CKL13__casein kinase like 13	0.71
protein.postranslational modification	at1g05000	AtPFA-DSP1	AtPFA-DSP1_PFA-DSP1__Phosphotyrosine protein phosphatases superfamily protein	-0.63
protein.postranslational modification	at1g09020	ATSNF4KIN	ATSNF4_KIN_SNF4__homolog of yeast sucrose nonfermenting 4	-0.39
protein.postranslational modification	at1g10430	PP2A-2	PP2A-2__protein phosphatase 2A-2	-0.68
protein.postranslational modification	at1g11330	RDA2	RDA2__S-locus lectin protein kinase family protein	-0.46
protein.postranslational modification	at1g12310		Calcium-binding EF-hand family protein	-0.31
protein.postranslational modification	at1g18150	ATMPK8	ATMPK8_MPK8__Protein kinase superfamily protein	-0.39
protein.postranslational modification	at1g24510		TCP-1/cpn60 chaperonin family protein	-1.89
protein.postranslational modification	at1g69960	PP2A	PP2A__serine/threonine protein phosphatase 2A	-1.44
protein.postranslational modification	at1g71410	SCYL2B	SCYL2B__ARM repeat superfamily protein	0.87
protein.postranslational modification	at2g23070	CKA4cpCK2	CKA4_cpCK2__Protein kinase superfamily protein	-1.96
protein.postranslational modification	at2g37550	AGD7ASP1	AGD7_ASP1__ARF-GAP domain 7	-10
protein.postranslational modification	at3g16560		Protein phosphatase 2C family protein	10
protein.postranslational modification	at3g17850	IREH1	IREH1__Protein kinase superfamily protein	-0.95
protein.postranslational modification	at3g18130	RACK1CRACK1C_AT	RACK1C_RACK1C_AT__receptor for activated C kinase 1C	-0.56
protein.postranslational modification	at3g23310		AGC (cAMP-dependent, cGMP-dependent and protein kinase C) kinase family protein	-1.98
protein.postranslational modification	at3g44200	ATNEK6IBO1	ATNEK6_IBO1_NEK6__NIMA (never in mitosis, gene A)-related 6	0.51
protein.postranslational modification	at3g44850		Protein kinase superfamily protein	0.46
protein.postranslational modification	at3g50000	ATCKA2	ATCKA2_CKA2__casein kinase II, alpha chain 2	0.33
protein.postranslational modification	at3g55270	ATMKP1	ATMKP1_MKP1__mitogen-activated protein kinase phosphatase 1	-0.26
protein.postranslational modification	at3g62010			0.35
protein.postranslational modification	at4g04800	ATMSRB3	ATMSRB3_MSRB3__methionine sulfoxide reductase B3	0.55
protein.postranslational modification	at4g04830	ATMSRB5	ATMSRB5_MSRB5__methionine sulfoxide reductase B5	10
protein.postranslational modification	at4g11240	TOPP7	TOPP7__Calcineurin-like metallo-phosphoesterase superfamily protein	-1.23
protein.postranslational modification	at4g17480		alpha/beta-Hydrolases superfamily protein	-0.93
protein.postranslational modification	at4g21840	ATMSRB8	ATMSRB8_MSRB8__methionine sulfoxide reductase B8	-10
protein.postranslational modification	at4g25130	MSRA4PMSR4	MSRA4_PMSR4__peptide met sulfoxide reductase 4	-0.99
protein.postranslational modification	at4g28400		Protein phosphatase 2C family protein	-0.52
protein.postranslational modification	at4g38470	STY46	STY46__ACT-like protein tyrosine kinase family protein	10
protein.postranslational modification	at4g40010	SNRK2-7SRK2F	SNRK2-7_SNRK2.7_SRK2F__SNF1-related protein kinase 2.7	-0.95
protein.postranslational modification	at5g08160	ATPK3	ATPK3_PK3__serine/threonine protein kinase 3	-2.21
protein.postranslational modification	at5g08590	ASK2SNRK2-1SRK2G	ASK2_SNRK2-1_SNRK2.1_SRK2G__SNF1-related protein kinase 2.1	-1.41
protein.postranslational modification	at5g09890		Protein kinase family protein	0.37
protein.postranslational modification	at5g21170	AKINBETA1KINβ1	AKINBETA1_KINβ1__5'-AMP-activated protein kinase beta-2 subunit protein	-0.27
protein.postranslational modification	at5g21326	CIPK26	CIPK26__Ca2+regulated serine-threonine protein kinase family protein	2.22
protein.postranslational modification	at5g57020	ATNMT1	ATNMT1_NMT1__myristoyl-CoA:protein N-myristoyltransferase	-1.27
protein.postranslational modification	at5g57610		Protein kinase superfamily protein with octicosapeptide/Phox/Bem1p domain	-0.76
protein.postranslational modification	at5g58140	AtPHOT2NPL1	AtPHOT2_NPL1_PHOT2__phototropin 2	-0.4
protein.postranslational modification	at5g59160	PPOTOPP2	PPO_TOPP2__type one serine/threonine protein phosphatase 2	-0.46
protein.postranslational modification	at5g61640	ATMSRA1PMSR1	ATMSRA1_PMSR1__peptidemethionine sulfoxide reductase 1	-1.31
protein.postranslational modification.kinase.receptor like cytoplasmatic kinase VIII	at3g17410	CARK1	CARK1__Protein kinase superfamily protein	-0.57
protein.synthesis.elongation	at1g09640		Translation elongation factor EF1B, gamma chain	0.91
protein.synthesis.elongation	at1g30230	eEF-1Bb1EF1Bb	eEF-1Bb1_EF1Bb__Glutathione S-transferase, C-terminal-like;Translation elongation factor EF1B/ribosomal protein S6	-0.45
protein.synthesis.elongation	at1g57720		Translation elongation factor EF1B, gamma chain	-0.25
protein.synthesis.elongation	at1g62750	ATSCO1ATSCO1/CPEF-G	ATSCO1_ATSCO1/CPEF-G_SCO1__Translation elongation factor EFG/EF2 protein	0.39
protein.synthesis.elongation	at2g18110		Translation elongation factor EF1B/ribosomal protein S6 family protein	0.33
protein.synthesis.elongation	at3g12390		Nascent polypeptide-associated complex (NAC), alpha subunit family protein	0.33
protein.synthesis.elongation	at3g49470	NACA2	NACA2__nascent polypeptide-associated complex subunit alpha-like protein 2	-0.9
protein.synthesis.elongation	at4g10480		Nascent polypeptide-associated complex (NAC), alpha subunit family protein	-1.72
protein.synthesis.elongation	at4g20360	ATRAB8DATRABE1BRABE1b	ATRAB8D_ATRABE1B_RABE1b__RAB GTPase homolog E1B	-0.42
protein.synthesis.elongation	at5g19510		Translation elongation factor EF1B/ribosomal protein S6 family protein	-0.56
protein.synthesis.initiation	at1g13950	ATELF5A-1EIF-5AEIF5A	ATELF5A-1_EIF-5A_EIF5A_ELF5A-1__eukaryotic elongation factor 5A-1	-0.62
protein.synthesis.initiation	at1g26630	ATELF5A-2FBR12	ATELF5A-2_ELF5A-2_FBR12__Eukaryotic translation initiation factor 5A-1 (eIF-5A 1) protein	-0.57
protein.synthesis.initiation	at1g36730		Translation initiation factor IF2/IF5	0.4
protein.synthesis.initiation	at1g54270	EIF4A-2	EIF4A-2__eif4a-2	-0.93
protein.synthesis.initiation	at1g65220		ARM repeat superfamily protein	-0.7
protein.synthesis.initiation	at1g77840		Translation initiation factor IF2/IF5	-2.31
protein.synthesis.initiation	at2g05830	MTI1	MTI1_MTI1__NagB/RpiA/CoA transferase-like superfamily protein	0.67
protein.synthesis.initiation	at2g24050	eIFiso4G2	eIFiso4G2__MIF4G domain-containing protein / MA3 domain-containing protein	-1.62
protein.synthesis.initiation	at2g24060	AtIF3-2AtINFC-2SVR9	AtIF3-2_AtINFC-2_SVR9__Translation initiation factor 3 protein	-1.36
protein.synthesis.initiation	at2g40290		Eukaryotic translation initiation factor 2 subunit 1	1.47
protein.synthesis.initiation	at3g11400	ATEIF3G1	ATEIF3G1_EIF3G1__eukaryotic translation initiation factor 3G1	-1.85
protein.synthesis.initiation	at3g60240	CUM2EIF4G	CUM2_EIF4G__eukaryotic translation initiation factor 4G	-1.46
protein.synthesis.initiation	at4g20980		Eukaryotic translation initiation factor 3 subunit 7 (eIF-3)	-0.96
protein.synthesis.initiation	at5g05470	ATEIF2-A2EIF2 ALPHA	ATEIF2-A2_EIF2 ALPHA_EIF2-A2__eukaryotic translation initiation factor 2 alpha subunit	-0.56
protein.synthesis.initiation	at5g11900		Translation initiation factor SUI1 family protein	-0.41
protein.synthesis.initiation	at5g18110	NCBP	NCBP__novel cap-binding protein	-0.7
protein.synthesis.initiation	at5g20920	eIF-2bsEIF2 BETAEMB1401	eIF-2bs_EIF2 BETA_EMB1401__eukaryotic translation initiation factor 2 beta subunit	-0.81
protein.synthesis.initiation	at5g38640		NagB/RpiA/CoA transferase-like superfamily protein	-0.33
protein.synthesis.initiation	at5g42220		Ubiquitin-like superfamily protein	0.56
protein.synthesis.initiation	at5g44320		Eukaryotic translation initiation factor 3 subunit 7 (eIF-3)	-0.32
protein.synthesis.initiation	at5g57870	eIFiso4G1	eIFiso4G1__MIF4G domain-containing protein / MA3 domain-containing protein	-0.78
protein.synthesis.release	at5g47880	AteRF1-1ERF1-1	AteRF1-1_ERF1-1__eukaryotic release factor 1-1	1.07
protein.synthesis.ribosomal protein.eukaryotic.40S subunit.S10	at5g41520	RPS10B	RPS10B__RNA binding Plectin/S10 domain-containing protein	0.42
protein.synthesis.ribosomal protein.eukaryotic.40S subunit.S10	at5g52650		RNA binding Plectin/S10 domain-containing protein	4.67
protein.synthesis.ribosomal protein.eukaryotic.40S subunit.S11	at3g48930	EMB1080	EMB1080__Nucleic acid-binding, OB-fold-like protein	-0.29
protein.synthesis.ribosomal protein.eukaryotic.40S subunit.S14	at3g11510		Ribosomal protein S11 family protein	0.32
protein.synthesis.ribosomal protein.eukaryotic.40S subunit.S14	at3g52580		Ribosomal protein S11 family protein	-0.25
protein.synthesis.ribosomal protein.eukaryotic.40S subunit.S17	at1g49400	emb1129	emb1129__Nucleic acid-binding, OB-fold-like protein	10
protein.synthesis.ribosomal protein.eukaryotic.40S subunit.S18	at1g22780	PFLPFL1RPS18A	PFL_PFL1_RPS18A__Ribosomal protein S13/S18 family	-1.19
protein.synthesis.ribosomal protein.eukaryotic.40S subunit.S19	at5g47320	RPS19	RPS19__ribosomal protein S19	0.88
protein.synthesis.ribosomal protein.eukaryotic.40S subunit.S19	at5g61170		Ribosomal protein S19e family protein	-1.09
protein.synthesis.ribosomal protein.eukaryotic.40S subunit.S20	at3g45030		Ribosomal protein S10p/S20e family protein	-0.67
protein.synthesis.ribosomal protein.eukaryotic.40S subunit.S24	at5g28060	RPS24B	RPS24B__Ribosomal protein S24e family protein	-1.55
protein.synthesis.ribosomal protein.eukaryotic.40S subunit.S25	at4g39200		Ribosomal protein S25 family protein	0.3
protein.synthesis.ribosomal protein.eukaryotic.40S subunit.S28	at3g10090		Nucleic acid-binding, OB-fold-like protein	-0.76
protein.synthesis.ribosomal protein.eukaryotic.40S subunit.S28	at5g64140	RPS28	RPS28__ribosomal protein S28	-0.37
protein.synthesis.ribosomal protein.eukaryotic.40S subunit.S5	at3g11940	AML1ATRPS5A	AML1_ATRPS5A_RPS5A__ribosomal protein 5A	-0.57
protein.synthesis.ribosomal protein.eukaryotic.40S subunit.S6	at5g10360	EMB3010RPS6B	EMB3010_RPS6B__Ribosomal protein S6e	0.53
protein.synthesis.ribosomal protein.eukaryotic.40S subunit.S7	at5g16130		Ribosomal protein S7e family protein	-0.26
protein.synthesis.ribosomal protein.eukaryotic.40S subunit.S9	at5g15200		Ribosomal protein S4	0.55
protein.synthesis.ribosomal protein.eukaryotic.60S subunit.L12	at3g53430		Ribosomal protein L11 family protein	-0.8
protein.synthesis.ribosomal protein.eukaryotic.60S subunit.L18A	at2g34480	L18aB	L18aB__Ribosomal protein L18ae/LX family protein	2.07
protein.synthesis.ribosomal protein.eukaryotic.60S subunit.L19	at4g02230		Ribosomal protein L19e family protein	1.63
protein.synthesis.ribosomal protein.eukaryotic.60S subunit.L21	at1g57660		Translation protein SH3-like family protein	-0.87
protein.synthesis.ribosomal protein.eukaryotic.60S subunit.L27A	at1g70600		Ribosomal protein L18e/L15 superfamily protein	0.29
protein.synthesis.ribosomal protein.eukaryotic.60S subunit.L28	at2g19730		Ribosomal L28e protein family	0.53
protein.synthesis.ribosomal protein.eukaryotic.60S subunit.L28	at4g29410		Ribosomal L28e protein family	-2.49
protein.synthesis.ribosomal protein.eukaryotic.60S subunit.L39	at3g02190		Ribosomal protein L39 family protein	-0.77
protein.synthesis.ribosomal protein.eukaryotic.60S subunit.L40	at2g36170	RPL40AUBQ2	RPL40A_UBQ2__Ubiquitin supergroup;Ribosomal protein L40e	-1.21
protein.synthesis.ribosomal protein.eukaryotic.60S subunit.L7	at1g80750	RPL7A	RPL7A__Ribosomal protein L30/L7 family protein	-1.01
protein.synthesis.ribosomal protein.eukaryotic.60S subunit.L7/L30/S12	at5g08180		Ribosomal protein L7Ae/L30e/S12e/Gadd45 family proteinRibosomal protein L7Ae/L30e/S12e/Gadd45 family protein	0.36
protein.synthesis.ribosomal protein.eukaryotic.60S subunit.L7A	at2g47610		Ribosomal protein L7Ae/L30e/S12e/Gadd45 family protein	0.31
protein.synthesis.ribosomal protein.eukaryotic.60S subunit.L9	at4g10450		Ribosomal protein L6 family	1.21
protein.synthesis.ribosomal protein.eukaryotic.60S subunit.P0	at1g25260		Ribosomal protein L10 family protein	0.49
protein.synthesis.ribosomal protein.eukaryotic.60S subunit.P0	at3g09200		Ribosomal protein L10 family protein	-0.5
protein.synthesis.ribosomal protein.eukaryotic.60S subunit.P0	at3g11250		Ribosomal protein L10 family protein	-0.41
protein.synthesis.ribosomal protein.eukaryotic.60S subunit.P1	at1g01100	RPP1.1RPP1A	RPP1.1_RPP1A__60S acidic ribosomal protein family	0.43
protein.synthesis.ribosomal protein.eukaryotic.60S subunit.P1	at5g47700	RPP1.3RPP1C	RPP1.3_RPP1C__60S acidic ribosomal protein family	-0.43
protein.synthesis.ribosomal protein.eukaryotic.60S subunit.P2	at2g27710		60S acidic ribosomal protein family	-1.42
protein.synthesis.ribosomal protein.eukaryotic.60S subunit.P2	at2g27720		60S acidic ribosomal protein family	-1.42
protein.synthesis.ribosomal protein.eukaryotic.60S subunit.P2	at3g44590		60S acidic ribosomal protein family	-0.53
protein.synthesis.ribosomal protein.prokaryotic.chloroplast.30S subunit.PSRP3	at1g68590	PSRP3/1	PSRP3/1__Ribosomal protein PSRP-3/Ycf65	-1.15
protein.synthesis.ribosomal protein.prokaryotic.chloroplast.30S subunit.S11	atcg00750	RPS11	RPS11__ribosomal protein S11	1.01
protein.synthesis.ribosomal protein.prokaryotic.chloroplast.30S subunit.S6	at1g64510	PRPS6	PRPS6__Translation elongation factor EF1B/ribosomal protein S6 family protein	-1.05
protein.synthesis.ribosomal protein.prokaryotic.chloroplast.30S subunit.S8	atcg00770	RPS8	RPS8__ribosomal protein S8	-0.87
protein.synthesis.ribosomal protein.prokaryotic.chloroplast.50S subunit.L15	at3g25920	RPL15	RPL15__ribosomal protein L15	-10
protein.synthesis.ribosomal protein.prokaryotic.chloroplast.50S subunit.L2	atcg00830	RPL2.1	RPL2.1__ribosomal protein L2	-0.9
protein.synthesis.ribosomal protein.prokaryotic.chloroplast.50S subunit.L3	at2g43030	PRPL3	PRPL3__Ribosomal protein L3 family protein	-0.57
protein.synthesis.ribosomal protein.prokaryotic.chloroplast.50S subunit.L31	at1g75350	emb2184	emb2184__Ribosomal protein L31	-0.87
protein.synthesis.ribosomal protein.prokaryotic.chloroplast.50S subunit.L4	at1g07320	EMB2784PRPL4	EMB2784_PRPL4_RPL4__ribosomal protein L4	-1.39
protein.synthesis.ribosomal protein.prokaryotic.chloroplast.50S subunit.L6	at1g05190	EMB2394RPL6	EMB2394_RPL6__Ribosomal protein L6 family	-0.86
protein.synthesis.ribosomal protein.prokaryotic.mitochondrion.30S subunit.S11	at1g31817	NFD3	NFD3__Ribosomal L18p/L5e family protein	-0.66
protein.synthesis.ribosomal protein.prokaryotic.mitochondrion.30S subunit.S7	atmg01270	RPS7	RPS7__mitochondrial ribosomal protein S7	-0.75
protein.synthesis.ribosomal protein.prokaryotic.unknown organellar.30S subunit.S1	at5g30510	ARRPS1PRPS1	ARRPS1_PRPS1_RPS1__ribosomal protein S1	-0.57
protein.synthesis.ribosomal protein.prokaryotic.unknown organellar.30S subunit.S15	at1g15810		S15/NS1, RNA-binding protein	0.79
protein.synthesis.ribosomal protein.prokaryotic.unknown organellar.30S subunit.S18	at1g07210		Ribosomal protein S18	0.64
protein.synthesis.ribosomal protein.prokaryotic.unknown organellar.30S subunit.S4	at2g07734		Alpha-L RNA-binding motif/Ribosomal protein S4 family protein	-0.59
protein.synthesis.ribosomal protein.prokaryotic.unknown organellar.30S subunit.S6	at3g18760		Translation elongation factor EF1B/ribosomal protein S6 family protein	-0.39
protein.synthesis.ribosomal protein.prokaryotic.unknown organellar.50S subunit.L25	at5g66860		Ribosomal protein L25/Gln-tRNA synthetase, anti-codon-binding domain	-0.38
protein.synthesis.ribosomal protein.prokaryotic.unknown organellar.50S subunit.L28	at4g31460		Ribosomal L28 family	-0.49
protein.synthesis.ribosomal protein.prokaryotic.unknown organellar.50S subunit.L35	at4g23620		Ribosomal protein L25/Gln-tRNA synthetase, anti-codon-binding domain	-0.76
protein.synthesis.ribosome biogenesis.Assembly factors.DExD-box helicases	at1g77030		hydrolases, acting on acid anhydrides, in phosphorus-containing anhydrides;ATP-dependent helicases;nucleic acid binding;ATP binding;RNA binding;helicaseshydrolases, acting on acid anhydrides, in phosphorus-containing anhydrides;ATP-dependent helicases;nucleic acid binding;ATP binding;RNA binding;helicases	-0.45
protein.synthesis.ribosome biogenesis.Assembly factors.DExD-box helicases	at4g16630		DEA(D/H)-box RNA helicase family protein	-0.73
protein.synthesis.ribosome biogenesis.BRIX	at3g23620	ARPF2	ARPF2__Ribosomal RNA processing Brix domain protein	-0.26
protein.synthesis.ribosome biogenesis.BRIX	at4g01560	MEE49	MEE49__Ribosomal RNA processing Brix domain protein	-1.07
protein.synthesis.ribosome biogenesis.BRIX	at5g61770	PPANSNAIL1	PPAN_SNAIL1__PETER PAN-like protein	-2.52
protein.synthesis.ribosome biogenesis.export from nucleus	at2g27200	LSG1-1	LSG1-1__P-loop containing nucleoside triphosphate hydrolases superfamily protein	0.92
protein.synthesis.ribosome biogenesis.Pre-rRNA processing and modifications.DExD-box helicases	at1g31970	RH5STRS1	RH5_STRS1__DEA(D/H)-box RNA helicase family protein	-10
protein.synthesis.ribosome biogenesis.Pre-rRNA processing and modifications.DExD-box helicases	at1g77030		hydrolases, acting on acid anhydrides, in phosphorus-containing anhydrides;ATP-dependent helicases;nucleic acid binding;ATP binding;RNA binding;helicaseshydrolases, acting on acid anhydrides, in phosphorus-containing anhydrides;ATP-dependent helicases;nucleic acid binding;ATP binding;RNA binding;helicases	-0.4
protein.synthesis.ribosome biogenesis.Pre-rRNA processing and modifications.DExD-box helicases	at2g06990	HEN2SOP3	HEN2_SOP3__RNA helicase, ATP-dependent, SK12/DOB1 protein	-0.5
protein.synthesis.ribosome biogenesis.Pre-rRNA processing and modifications.DExD-box helicases	at3g16840		P-loop containing nucleoside triphosphate hydrolases superfamily protein	-0.71
protein.synthesis.ribosome biogenesis.Pre-rRNA processing and modifications.DExD-box helicases	at5g54910		DEA(D/H)-box RNA helicase family protein	0.32
protein.synthesis.ribosome biogenesis.Pre-rRNA processing and modifications.DExD-box helicases	at5g60990	RH10	RH10__DEA(D/H)-box RNA helicase family protein	-0.48
protein.synthesis.ribosome biogenesis.Pre-rRNA processing and modifications.methylotransferases	at4g25630	ATFIB2	ATFIB2_FIB2__fibrillarin 2	-0.3
protein.synthesis.ribosome biogenesis.Pre-rRNA processing and modifications.methylotransferases	at4g25730	AtTRM7b	AtTRM7b_TRM7b__FtsJ-like methyltransferase family protein	-0.45
protein.synthesis.ribosome biogenesis.Pre-rRNA processing and modifications.methylotransferases	at5g52470	ATFBR1ATFIB1SKIP7	ATFBR1_ATFIB1_FBR1_FIB1_SKIP7__fibrillarin 1	-3.96
protein.synthesis.ribosome biogenesis.Pre-rRNA processing and modifications.misc	at3g22660	EBP2	EBP2__rRNA processing protein-related	0.33
protein.synthesis.ribosome biogenesis.Pre-rRNA processing and modifications.snoRNPs	at1g48920	ATNUC-L1NUC1PARL1	ATNUC-L1_NUC-L1_NUC1_PARL1__nucleolin like 1	0.66
protein.synthesis.ribosome biogenesis.Pre-rRNA processing and modifications.snoRNPs	at3g03920		H/ACA ribonucleoprotein complex, subunit Gar1/Naf1 protein	-10
protein.synthesis.ribosome biogenesis.Pre-rRNA processing and modifications.snoRNPs	at3g57150	AtCBF5AtNAP57	AtCBF5_AtNAP57_CBF5_NAP57__homologue of NAP57	-0.74
protein.synthesis.ribosome biogenesis.Pre-rRNA processing and modifications.snoRNPs	at5g08180		Ribosomal protein L7Ae/L30e/S12e/Gadd45 family proteinRibosomal protein L7Ae/L30e/S12e/Gadd45 family protein	-0.88
protein.synthesis.ribosome biogenesis.Pre-rRNA processing and modifications.WD-repeat proteins	at2g40360	AtPEIP1AtPEP1BOP1	AtPEIP1_AtPEP1_BOP1__Transducin/WD40 repeat-like superfamily protein	-10
protein.synthesis.ribosome biogenesis.Pre-rRNA processing and modifications.WD-repeat proteins	at2g47990	EDA13EDA19SWA1	EDA13_EDA19_SWA1__transducin family protein / WD-40 repeat family protein	0.48
protein.synthesis.ribosome biogenesis.Pre-rRNA processing and modifications.WD-repeat proteins	at4g04940		transducin family protein / WD-40 repeat family protein	-0.69
protein.synthesis.ribosome biogenesis.Pre-rRNA processing and modifications.WD-repeat proteins	at5g16750	TOZ	TOZ__Transducin family protein / WD-40 repeat family protein	-0.47
protein.targeting.mitochondria	at2g36070	ATTIM44-2	ATTIM44-2_TIM44-2__translocase inner membrane subunit 44-2	4.96
protein.targeting.nucleus	at1g02690	IMPA-6	IMPA-6__importin alpha isoform 6	-0.99
protein.targeting.nucleus	at1g09270	IMPA-4	IMPA-4__importin alpha isoform 4	-10
protein.targeting.nucleus	at1g13730		Nuclear transport factor 2 (NTF2) family protein with RNA binding (RRM-RBD-RNP motifs) domain	-0.49
protein.targeting.nucleus	at2g41620		Nucleoporin interacting component (Nup93/Nic96-like) family protein	0.33
protein.targeting.nucleus	at5g20200		nucleoporin-related	-0.92
protein.targeting.nucleus	at5g43960		Nuclear transport factor 2 (NTF2) family protein with RNA binding (RRM-RBD-RNP motifs) domain	-1
protein.targeting.peroxisomes	at5g56290	ATPEX5EMB2790	ATPEX5_EMB2790_PEX5__peroxin 5	1.32
protein.targeting.secretory pathway.golgi	at3g27530	GC6MAG4	GC6_MAG4__golgin candidate 6	0.95
protein.targeting.secretory pathway.golgi	at5g66030	ATGRIP	ATGRIP_GRIP__Golgi-localized GRIP domain-containing protein	0.5
protein.targeting.secretory pathway.plasma membrane	at2g17980	ATSLY1	ATSLY1__Sec1/munc18-like (SM) proteins superfamily	-0.78
protein.targeting.secretory pathway.unspecified	at1g14820		Sec14p-like phosphatidylinositol transfer family protein	0.7
protein.targeting.secretory pathway.unspecified	at1g30690	PATL4	PATL4__Sec14p-like phosphatidylinositol transfer family protein	-0.5
protein.targeting.secretory pathway.unspecified	at1g75170		Sec14p-like phosphatidylinositol transfer family protein	-0.57
protein.targeting.secretory pathway.unspecified	at2g19790	AP4S	AP4S__SNARE-like superfamily protein	0.39
protein.targeting.secretory pathway.unspecified	at5g60460		Preprotein translocase Sec, Sec61-beta subunit protein	-0.76
protein.targeting.secretory pathway.vacuole	at1g30900	BP80-3;3VSR3;3VSR6	BP80-3;3_VSR3;3_VSR6__VACUOLAR SORTING RECEPTOR 6	-0.6
protein.targeting.secretory pathway.vacuole	at2g17790	VPS35AZIP3	VPS35A_ZIP3__VPS35 homolog A	-0.71
protein.targeting.secretory pathway.vacuole	at3g51310	VPS35C	VPS35C__VPS35 homolog C	-0.79
protein.targeting.secretory pathway.vacuole	at4g21560	VPS28VPS28-1	VPS28_VPS28-1__vacuolar protein sorting-associated protein 28 homolog 1	-10
protein.targeting.secretory pathway.vacuole	at4g32940	AEP3AtLEG gammaGAMMA-VPEGAMMAVPE	AEP3_AtLEG gamma_GAMMA-VPE_GAMMAVPE_LEG gamma__gamma vacuolar processing enzyme	-1.45
protein.targeting.secretory pathway.vacuole	at5g06140	ATSNX1	ATSNX1_SNX1__sorting nexin 1	-0.47
