# Supplementary material for: Label-Free Quantitative Proteomic Analysis of Nitrogen Starvation in Arabidopsis Root Reveals New Aspects of H2S Signaling by Protein Persulfidation
Source: Antioxidants (Basel). 2021 Mar 24;10(4):508. doi: 10.3390/antiox10040508 (PMC8064375; doi:10.3390/antiox10040508)
Supplement: Supplementary file 1 [file antioxidants-10-00508-s001.zip › Table S2.xlsx]

## Sheet: Hoja1
Table S2. Mapman functional clasification of the persulfidated proteins into the Protein group that belong to Ub-dependent degradation, autophagy and endocytosis and phagophore formation classification
Persulfidated protein involved in ubiquitin-dependent degradation
Mapman function annotation	AGI	Gene annotation
protein.degradation.ubiquitin	at2g47110	UBI6_UBQ6__ubiquitin 6
protein.degradation.ubiquitin	at1g65650	UCH2__Peptidase C12, ubiquitin carboxyl-terminal hydrolase 1
protein.degradation.ubiquitin	at1g04850	ubiquitin-associated (UBA)/TS-N domain-containing protein
protein.degradation.ubiquitin	at5g02310	GED1_PRT6__proteolysis 6
protein.degradation.ubiquitin	at2g12550	NUB1__ubiquitin-associated (UBA)/TS-N domain-containing protein
protein.degradation.ubiquitin	at2g17200	DSK2_DSK2b__ubiquitin family protein
protein.degradation.ubiquitin	at3g62250	UBQ5__ubiquitin 5
protein.degradation.ubiquitin	at4g10570	UBP9__ubiquitin-specific protease 9
protein.degradation.ubiquitin	at4g38630	ATMCB1_MBP1_MCB1_RPN10__regulatory particle non-ATPase 10
protein.degradation.ubiquitin	at3g47890	Ubiquitin carboxyl-terminal hydrolase-related protein
protein.degradation.ubiquitin	at5g15400	MUSE3__U-box domain-containing protein
protein.degradation.ubiquitin	at1g31340	ATRUB1_NEDD8_RUB1__related to ubiquitin 1
protein.degradation.ubiquitin	at1g65350	UBQ13__ubiquitin 13
protein.degradation.ubiquitin	at2g21270	UFD1__ubiquitin fusion degradation 1
protein.degradation.ubiquitin	at5g50870	UBC27__ubiquitin-conjugating enzyme 27
protein.degradation.ubiquitin	at4g38930	Ubiquitin fusion degradation UFD1 family protein
protein.degradation.ubiquitin	at1g43690	ubiquitin interaction motif-containing protein
protein.degradation.ubiquitin	at3g11910	AtUBP13_UBP13__ubiquitin-specific protease 13
protein.degradation.ubiquitin	at2g16920	PFU2_UBC23__ubiquitin-conjugating enzyme 23
protein.degradation.ubiquitin.E1	at2g21470	ATSAE2_EMB2764_SAE2__SUMO-activating enzyme 2
protein.degradation.ubiquitin.E1	at2g30110	ATUBA1_MOS5_UBA1__ubiquitin-activating enzyme 1
protein.degradation.ubiquitin.E1	at5g06460	ATUBA2_UBA 2__ubiquitin activating enzyme 2
protein.degradation.ubiquitin.E1	at2g32410	AXL_AXL1__AXR1-like
protein.degradation.ubiquitin.E1	at5g19180	ECR1__E1 C-terminal related 1
protein.degradation.ubiquitin.E2	at3g55380	UBC14__ubiquitin-conjugating enzyme 14
protein.degradation.ubiquitin.E2	at5g53300	AtUBC10_UBC10__ubiquitin-conjugating enzyme 10
protein.degradation.ubiquitin.E2	at4g36800	RCE1__RUB1 conjugating enzyme 1
protein.degradation.ubiquitin.E2	at1g50490	UBC20__ubiquitin-conjugating enzyme 20
protein.degradation.ubiquitin.E2	at5g41340	ATUBC4_UBC4__ubiquitin conjugating enzyme 4
protein.degradation.ubiquitin.E2	at5g42990	UBC18__ubiquitin-conjugating enzyme 18
protein.degradation.ubiquitin.E2	at2g36060	MMZ3_UEV1C__MMS ZWEI homologue 3
protein.degradation.ubiquitin.E2	at3g58460	ATRBL11_ATRBL15_RBL11_RBL15__RHOMBOID-like protein 15
protein.degradation.ubiquitin.E2	at5g56150	UBC30__ubiquitin-conjugating enzyme 30
protein.degradation.ubiquitin.E2	at5g59300	ATUBC7_UBC7__ubiquitin carrier protein 7
protein.degradation.ubiquitin.E2	at3g46460	UBC13__ubiquitin-conjugating enzyme 13
protein.degradation.ubiquitin.E2	at5g62540	UBC3__ubiquitin-conjugating enzyme 3
protein.degradation.ubiquitin.E2	at1g64230	UBC28__ubiquitin-conjugating enzyme 28
protein.degradation.ubiquitin.E2	at1g14400	ATUBC1_UBC1_UBC1__ubiquitin carrier protein 1
protein.degradation.ubiquitin.E2	at1g75440	UBC16__ubiquitin-conjugating enzyme 16
protein.degradation.ubiquitin.E2	at3g52560	MMZ4_UEV1D_UEV1D-4__ubiquitin E2 variant 1D-4
protein.degradation.ubiquitin.E2	at1g16890	AtUBC36_UBC13B_UBC36__ubiquitin-conjugating enzyme 36
protein.degradation.ubiquitin.E2	at3g57870	AHUS5_ATSCE1_EMB1637_SCE1_SCE1A__sumo conjugation enzyme 1
protein.degradation.ubiquitin.E2	at1g78870	UBC13A_UBC35__ubiquitin-conjugating enzyme 35
protein.degradation.ubiquitin.E3.APC	at2g04660	APC2__anaphase-promoting complex/cyclosome 2
protein.degradation.ubiquitin.E3.APC	at5g05560	APC1_EMB2771__E3 ubiquitin ligase, putative
protein.degradation.ubiquitin.E3.BTB/POZ Cullin3.Cullin3	at1g26830	ATCUL3_ATCUL3A_CUL3_CUL3A__cullin 3
protein.degradation.ubiquitin.E3.BTB/POZ Cullin3.Cullin3	at1g69670	ATCUL3B_CUL3B__cullin 3B
protein.degradation.ubiquitin.E3.DCX	at4g05420	DDB1A__damaged DNA binding protein 1A
protein.degradation.ubiquitin.E3.HECT	at4g38600	KAK_UPL3__HEAT repeat ;HECT-domain (ubiquitin-transferase)
protein.degradation.ubiquitin.E3.HECT	at3g17205	UPL6__ubiquitin protein ligase 6
protein.degradation.ubiquitin.E3.HECT	at5g02880	UPL4__ubiquitin-protein ligase 4
protein.degradation.ubiquitin.E3.HECT	at1g70320	UPL2__ubiquitin-protein ligase 2
protein.degradation.ubiquitin.E3.HECT	at1g55860	UPL1__ubiquitin-protein ligase 1
protein.degradation.ubiquitin.E3.RING	at1g32360	Zinc finger (CCCH-type) family protein
protein.degradation.ubiquitin.E3.RING	at1g55530	RING/U-box superfamily protein
protein.degradation.ubiquitin.E3.RING	at5g01160	HAKAI__RING/U-box superfamily protein
protein.degradation.ubiquitin.E3.RING	at2g23140	AtPUB4_PUB4__RING/U-box superfamily protein with ARM repeat domain.
protein.degradation.ubiquitin.E3.RING	at1g79380	RGLG4__Ca(2)-dependent phospholipid-binding protein (Copine) family
protein.degradation.ubiquitin.E3.RING	at5g62560	PUB41__RING/U-box superfamily protein with ARM repeat domain
protein.degradation.ubiquitin.E3.RING	at4g37880	LisH/CRA/RING-U-box domains-containing protein
protein.degradation.ubiquitin.E3.RING	at1g08050	Zinc finger (C3HC4-type RING finger) family protein
protein.degradation.ubiquitin.E3.RING	at5g18650	MIEL1__CHY-type/CTCHY-type/RING-type Zinc finger protein
protein.degradation.ubiquitin.E3.RING	at3g01650	RGLG1__RING domain ligase1
protein.degradation.ubiquitin.E3.RING	at1g05890	ARI5_ATARI5__RING/U-box superfamily protein
protein.degradation.ubiquitin.E3.RING	at3g09770	AIRP3_AtAIRP3_LOG2__RING/U-box superfamily protein
protein.degradation.ubiquitin.E3.RING	at3g19950	RING/U-box superfamily protein
protein.degradation.ubiquitin.E3.RING	at2g31510	ARI7_ATARI7__IBR domain-containing protein
protein.degradation.ubiquitin.E3.RING	at3g24800	PRT1__proteolysis 1
protein.degradation.ubiquitin.E3.RING	at2g42160	BRIZ1__zinc finger (ubiquitin-hydrolase) domain-containing protein
protein.degradation.ubiquitin.E3.RING	at3g62240	RING/U-box superfamily protein
protein.degradation.ubiquitin.E3.RING	at3g54360	NCA1__zinc ion binding
protein.degradation.ubiquitin.E3.RING	at3g19910	RING/U-box superfamily protein
protein.degradation.ubiquitin.E3.RING	at3g07370	ATCHIP_CHIP__carboxyl terminus of HSC70-interacting protein
protein.degradation.ubiquitin.E3.RING	at4g33940	RING/U-box superfamily protein
protein.degradation.ubiquitin.E3.RING	at1g61620	CSU1__phosphoinositide binding
protein.degradation.ubiquitin.E3.RING	at2g26000	BRIZ2__zinc finger (C3HC4-type RING finger) family protein
protein.degradation.ubiquitin.E3.RING	at3g46510	ATPUB13_PUB13__plant U-box 13
protein.degradation.ubiquitin.E3.RING	at1g18660	IAP1__zinc finger (C3HC4-type RING finger) family protein
protein.degradation.ubiquitin.E3.RING	at1g67800	RGLG5__Copine (Calcium-dependent phospholipid-binding protein) family
protein.degradation.ubiquitin.E3.RING	at2g14835	RING/U-box superfamily protein
protein.degradation.ubiquitin.E3.RING	at5g44280	ATRING1A_RING1A__RING 1A
protein.degradation.ubiquitin.E3.RING	at5g18340	PUB48__ARM repeat superfamily protein
protein.degradation.ubiquitin.E3.SCF.cullin	at4g02570	ATCUL1_AXR6_CUL1_ICU13__cullin 1
protein.degradation.ubiquitin.E3.SCF.cullin	at5g46210	ATCUL4_CUL4__cullin4
protein.degradation.ubiquitin.E3.SCF.FBOX	at2g39940	COI1__RNI-like superfamily protein
protein.degradation.ubiquitin.E3.SCF.FBOX	at3g12350	F-box family protein
protein.degradation.ubiquitin.E3.SCF.FBOX	at1g06110	SKIP16__SKP1/ASK-interacting protein 16
protein.degradation.ubiquitin.E3.SCF.FBOX	at1g67190	F-box/RNI-like superfamily protein
protein.degradation.ubiquitin.E3.SCF.FBOX	at1g78280	transferases, transferring glycosyl groups
protein.degradation.ubiquitin.E3.SCF.FBOX	at2g42620	AtMAX2_MAX2_ORE9_PPS__RNI-like superfamily protein
protein.degradation.ubiquitin.E3.SCF.FBOX	at1g25211	F-box family protein			unknown protein (TAIR	AT1G25055.1); Has 745 Blast hits to 722 proteins in 30 species	Archae - 0; Bacteria - 0; Metazoa - 0; Fungi - 0; Plants - 743; Viruses - 0; Other Eukaryotes - 2 (source	NCBI BLink). | chr1	8835386-8837007 FORWARD
protein.degradation.ubiquitin.E3.SCF.FBOX	at4g03190	AFB1_ATGRH1_GRH1__GRR1-like protein 1
protein.degradation.ubiquitin.E3.SCF.FBOX	at2g17030	AtSKIP23_SKIP23__F-box family protein with a domain of unknown function (DUF295)
protein.degradation.ubiquitin.E3.SCF.FBOX	at1g27540	Protein of unknown function (DUF295)
protein.degradation.ubiquitin.E3.SCF.FBOX	at4g24390	AFB4__RNI-like superfamily protein
protein.degradation.ubiquitin.E3.SCF.FBOX	at2g27210	BSL3__BRI1 suppressor 1 (BSU1)-like 3
protein.degradation.ubiquitin.E3.SCF.RBX	at5g20570	ATRBX1_HRT1_RBX1_ROC1__RING-box 1
protein.degradation.ubiquitin.E3.SCF.SKP	at1g75950	ASK1_ATSKP1_SKP1_SKP1A_UIP1__S phase kinase-associated protein 1
protein.degradation.ubiquitin.E3.SCF.SKP	at5g42190	ASK2_SKP1B__E3 ubiquitin ligase SCF complex subunit SKP1/ASK1 family protein
protein.degradation.ubiquitin.E3.unspecified	at3g45620	Transducin/WD40 repeat-like superfamily protein
protein.degradation.ubiquitin.proteasom	at5g23540	Mov34/MPN/PAD-1 family protein
protein.degradation.ubiquitin.proteasom	at1g29150	ATS9_RPN6__non-ATPase subunit 9
protein.degradation.ubiquitin.proteasom	at2g20580	ATRPN1A_RPN1A__26S proteasome regulatory subunit S2 1A
protein.degradation.ubiquitin.proteasom	at5g09900	EMB2107_MSA_RPN5A__26S proteasome regulatory subunit, putative (RPN5)
protein.degradation.ubiquitin.proteasom	at3g11270	MEE34__Mov34/MPN/PAD-1 family protein
protein.degradation.ubiquitin.proteasom	at2g05840	PAA2__20S proteasome subunit PAA2
protein.degradation.ubiquitin.proteasom	at5g43010	RPT4A__regulatory particle triple-A ATPase 4A
protein.degradation.ubiquitin.proteasom	at5g40580	PBB2__20S proteasome beta subunit PBB2
protein.degradation.ubiquitin.proteasom	at4g28470	ATRPN1B_RPN1B__26S proteasome regulatory subunit S2 1B
protein.degradation.ubiquitin.proteasom	at3g22110	PAC1__20S proteasome alpha subunit C1
protein.degradation.ubiquitin.proteasom	at5g19990	ATSUG1_RPT6A__regulatory particle triple-A ATPase 6A
protein.degradation.ubiquitin.proteasom	at1g56450	PBG1__20S proteasome beta subunit G1
protein.degradation.ubiquitin.proteasom	at1g53750	RPT1A__regulatory particle triple-A 1A
protein.degradation.ubiquitin.proteasom	at1g45000	AAA-type ATPase family protein
protein.degradation.ubiquitin.proteasom	at5g05780	AE3_ATHMOV34_RPN8A__RP non-ATPase subunit 8A
protein.degradation.ubiquitin.proteasom	at5g35590	PAA1__proteasome alpha subunit A1
protein.degradation.ubiquitin.proteasom	at1g04810	26S proteasome regulatory complex, non-ATPase subcomplex, Rpn2/Psmd1 subunit
protein.degradation.ubiquitin.proteasom	at1g79210	N-terminal nucleophile aminohydrolases (Ntn hydrolases) superfamily protein
protein.degradation.ubiquitin.proteasom	at5g66140	PAD2__proteasome alpha subunit D2
protein.degradation.ubiquitin.proteasom	at2g39990	AteIF3f_EIF2_eIF3F__eukaryotic translation initiation factor 2
protein.degradation.ubiquitin.proteasom	at1g09100	RPT5B__26S proteasome AAA-ATPase subunit RPT5B
protein.degradation.ubiquitin.proteasom	at3g02200	Proteasome component (PCI) domain protein
protein.degradation.ubiquitin.proteasom	at3g27430	PBB1__N-terminal nucleophile aminohydrolases (Ntn hydrolases) superfamily protein
protein.degradation.ubiquitin.proteasom	at1g77440	PBC2__20S proteasome beta subunit C2
protein.degradation.ubiquitin.proteasom	at1g64520	RPN12a__regulatory particle non-ATPase 12A
protein.degradation.ubiquitin.proteasom	at4g24820	26S proteasome, regulatory subunit Rpn7;Proteasome component (PCI) domain
protein.degradation.ubiquitin.proteasom	at3g15180	ARM repeat superfamily protein
protein.degradation.ubiquitin.proteasom	at5g58290	RPT3__regulatory particle triple-A ATPase 3
protein.degradation.ubiquitin.proteasom	at3g05530	ATS6A.2_RPT5A__regulatory particle triple-A ATPase 5A
protein.degradation.ubiquitin.proteasom	at3g14290	PAE2__20S proteasome alpha subunit E2
protein.degradation.ubiquitin.proteasom	at5g45620	Proteasome component (PCI) domain protein
protein.degradation.ubiquitin.proteasom	at1g47250	PAF2__20S proteasome alpha subunit F2
protein.degradation.ubiquitin.proteasom	at3g26340	N-terminal nucleophile aminohydrolases (Ntn hydrolases) superfamily protein
protein.degradation.ubiquitin.proteasom	at5g15610	Proteasome component (PCI) domain protein
protein.degradation.ubiquitin.proteasom	at3g60820	PBF1__N-terminal nucleophile aminohydrolases (Ntn hydrolases) superfamily protein
protein.degradation.ubiquitin.proteasom	at1g13060	PBE1__20S proteasome beta subunit E1
protein.degradation.ubiquitin.proteasom	at1g20200	EMB2719_HAP15__PAM domain (PCI/PINT associated module) protein
protein.degradation.ubiquitin.proteasom	at1g75990	PAM domain (PCI/PINT associated module) protein
protein.degradation.ubiquitin.proteasom	at2g32730	26S proteasome regulatory complex, non-ATPase subcomplex, Rpn2/Psmd1 subunit
protein.degradation.ubiquitin.proteasom	at3g22630	PBD1_PRCGB__20S proteasome beta subunit D1
protein.degradation.ubiquitin.proteasom	at5g57950	26S proteasome regulatory subunit, putative
protein.degradation.ubiquitin.proteasom	at3g53970	PTRE1__proteasome inhibitor-related
protein.degradation.ubiquitin.proteasom	at4g14800	PBD2__20S proteasome beta subunit D2
protein.degradation.ubiquitin.proteasom	at2g27020	PAG1__20S proteasome alpha subunit G1
protein.degradation.ubiquitin.proteasom	at4g19006	Proteasome component (PCI) domain protein
protein.degradation.ubiquitin.proteasom	at1g21720	PBC1__proteasome beta subunit C1
protein.degradation.ubiquitin.proteasom	at1g53850	ATPAE1_PAE1__20S proteasome alpha subunit E1
protein.degradation.ubiquitin.proteasom	at5g42790	ARS5_ATPSM30_PAF1__proteasome alpha subunit F1
protein.degradation.ubiquitin.proteasom	at5g20000	AAA-type ATPase family protein
protein.degradation.ubiquitin.proteasom	at4g29040	RPT2a__regulatory particle AAA-ATPase 2A
protein.degradation.ubiquitin.proteasom	at4g31300	PBA1__N-terminal nucleophile aminohydrolases (Ntn hydrolases) superfamily protein
protein.degradation.ubiquitin.ubiquitin	at2g17190	DSK2a__ubiquitin family protein
protein.degradation.ubiquitin.ubiquitin	at2g35635	RUB2_UBQ7__ubiquitin 7
protein.degradation.ubiquitin.ubiquitin	at4g26840	ATSUMO1_SUM1_SUMO 1_SUMO1__small ubiquitin-like modifier 1
protein.degradation.ubiquitin.ubiquitin	at3g13235	DDI1__ubiquitin family protein
protein.degradation.ubiquitin.ubiquitin	at5g55160	ATSUMO2_SUM2_SUMO 2_SUMO2__small ubiquitin-like modifier 2
protein.degradation.ubiquitin.ubiquitin	at4g06599	ubiquitin family protein
protein.degradation.ubiquitin.ubiquitin	at3g02540	RAD23-3_RAD23C__Rad23 UV excision repair protein family
protein.degradation.ubiquitin.ubiquitin protease	at3g20630	ATUBP14_DA3_PER1_TTN6_UBP14__ubiquitin-specific protease 14
protein.degradation.ubiquitin.ubiquitin protease	at3g49600	ATUBP26_SUP32_UBP26__ubiquitin-specific protease 26
protein.degradation.ubiquitin.ubiquitin protease	at5g06600	AtUBP12_UBP12__ubiquitin-specific protease 12
protein.degradation.ubiquitin.ubiquitin protease	at1g04860	ATUBP2_UBP2__ubiquitin-specific protease 2
protein.degradation.ubiquitin.ubiquitin protease	at4g39910	ATUBP3_UBP3__ubiquitin-specific protease 3
protein.degradation.ubiquitin.ubiquitin protease	at5g22030	UBP8__ubiquitin-specific protease 8
protein.degradation.ubiquitin.ubiquitin protease	at4g17890	AGD8__ARF-GAP domain 8
protein.degradation.ubiquitin.ubiquitin protease	at1g51710	ATUBP6_UBP6__ubiquitin-specific protease 6
protein.degradation.ubiquitin.ubiquitin protease	at2g40930	ATUBP5_PDE323_UBP5__ubiquitin-specific protease 5
protein.degradation.ubiquitin.ubiquitin protease	at4g30890	UBP24__ubiquitin-specific protease 24
Persulfidated protein involved in autophagy process
Mapman function annotation	AGI	Gene annotation
protein.degradation.autophagy	AT5G17290	ATG5; Autophagy-related protein 5 (APG5)
protein.degradation.autophagy	AT5G45900	ATG7; Autophagy-related protein 7 (APG7)
protein.degradation.autophagy	AT3G49590	ATG13; Autophagy-related protein 13
protein.degradation.autophagy	AT3G19190	ATG2;Autophagy-related protein 2
protein.degradation.autophagy	AT5G61500	ATG3; Autophagy-related protein 3 (APG3)
protein.degradation.autophagy	AT4G30790	ATG11; autophagy-like protein
protein.degradation.autophagy	AT3G18140	LST8-1; Transducin/WD40 repeat-like superfamily protein
protein.degradation.autophagy	AT3G59950	ATG4b; Peptidase family C54 protein
protein.degradation.autophagy	AT1G59830	PP2A-1; protein phosphatase 2A-2
protein.degradation.autophagy	AT1G10430	PP2A-2; protein phosphatase 2A-2
protein.degradation.autophagy	AT2G42500	PP2A-3; protein phosphatase 2A-3
protein.degradation.autophagy	AT3G58500	PP2A-4; protein phosphatase 2A-4
protein.degradation.autophagy	AT1G69960	PP2A; serine/threonine protein phosphatase 2A
protein.degradation.autophagy	AT3G08850	RAPTOR1; Regulatory-associated protein of TOR 1
protein.degradation.autophagy	AT5G53000	TAP46; 2A phosphatase associated protein of 46 kD
protein.degradation.autophagy	AT1G50030	TOR; target of rapamycin
protein.degradation.autophagy	AT4G29380	VPS15; protein kinase family protein / WD-40 repeat family protein
Persulfidated protein involved in endocytosis and phagophore formation
Mapman function annotation	AGI	Gene annotation
protein.targeting.secretory pathway.ER	at2g45140	PVA12__plant VAP homolog 12
protein.targeting.secretory pathway.golgi	at4g32640	Sec23/Sec24 protein transport family protein
protein.targeting.secretory pathway.golgi	at3g07100	SEC24A_ERMO2_SEC24A__Sec23/Sec24 protein transport family protein
protein.targeting.secretory pathway.golgi	at3g44340	CEF__clone eighty-four
protein.targeting.secretory pathway.golgi	at1g73430	COG3__sec34-like family protein
protein.targeting.secretory pathway.golgi	at4g14160	SEC23F__Sec23/Sec24 protein transport family protein
protein.targeting.secretory pathway.golgi	at3g23660	SEC23E__Sec23/Sec24 protein transport family protein
protein.targeting.secretory pathway.golgi	at4g01810	SEC23A__Sec23/Sec24 protein transport family protein
protein.targeting.secretory pathway.golgi	at5g66030	GRIP_GRIP__Golgi-localized GRIP domain-containing protein
protein.targeting.secretory pathway.golgi	at1g05520	SEC23B__Sec23/Sec24 protein transport family protein
protein.targeting.secretory pathway.golgi	at2g27460	SEC23D__sec23/sec24 transport family protein
protein.targeting.secretory pathway.golgi	at3g27530	GC6_MAG4__golgin candidate 6
protein.targeting.secretory pathway.vacuole	at1g09070	SRC2_SRC2_SRC2__soybean gene reguled by cold-2
protein.targeting.secretory pathway.vacuole	at1g12470	VPS18__zinc ion binding
protein.targeting.secretory pathway.vacuole	at1g30900	BP80-3;3_VSR3;3_VSR6__VACUOLAR SORTING RECEPTOR 6
protein.targeting.secretory pathway.vacuole	at1g75850	LAZ4_VPS35B__VPS35 homolog B
protein.targeting.secretory pathway.vacuole	at3g19770	VPS9A_VPS9_VPS9A__Vacuolar sorting protein 9 (VPS9) domain
protein.targeting.secretory pathway.vacuole	at4g20110	BP80-3;1_VSR3;1_VSR7__VACUOLAR SORTING RECEPTOR 7
protein.targeting.secretory pathway.vacuole	at1g77140	VPS45_BEN2_VPS45__vacuolar protein sorting 45
protein.targeting.secretory pathway.vacuole	at3g54860	VPS33_VPS33__Sec1/munc18-like (SM) proteins superfamily
protein.targeting.secretory pathway.vacuole	at3g51310	VPS35C__VPS35 homolog C
protein.targeting.secretory pathway.vacuole	at5g06140	SNX1_SNX1__sorting nexin 1
protein.targeting.secretory pathway.vacuole	at3g47700	MAG2__RINT-1 / TIP-1 family
protein.targeting.secretory pathway.vacuole	at2g14740	VSR3_BP80-2;2_UXS2_VSR2;2_VSR3_VSR3__vaculolar sorting receptor 3
protein.targeting.secretory pathway.vacuole	at2g17790	VPS35A_ZIP3__VPS35 homolog A
protein.targeting.secretory pathway.vacuole	at4g21560	VPS28_VPS28-1__vacuolar protein sorting-associated protein 28 homolog 1
protein.targeting.secretory pathway.vacuole	at4g32940	AEP3_AtLEG gamma_GAMMA-VPE_GAMMAVPE_LEG gamma__gamma vacuolar processing enzyme
protein.targeting.secretory pathway.vacuole	at5g53530	VPS26A__vacuolar protein sorting 26A
protein.targeting.secretory pathway.vacuole	at5g04920	VPS36__EAP30/Vps36 family protein
protein.targeting.secretory pathway.vacuole	at3g52850	ELP_ELP1_VSR1_BP-80_BP80_BP80-1;1_BP80B_GFS1_VSR1_VSR1;1__vacuolar sorting receptor homolog 1
protein.targeting.secretory pathway.vacuole	at2g14720	BP80-2;1_MTV4_VSR2;1_VSR4__vacuolar sorting receptor 4
protein.targeting.secretory pathway.vacuole	at4g27690	VPS26B__vacuolar protein sorting 26B
protein.targeting.secretory pathway.vacuole	at2g05170	VPS11_VPS11__vacuolar protein sorting 11
protein.targeting.secretory pathway.vacuole	at2g38020	EMB258_MAN_VCL1_VPS16__vacuoleless1 (VCL1)
protein.targeting.secretory pathway.plasma membrane	at2g30050	transducin family protein / WD-40 repeat family protein
protein.targeting.secretory pathway.plasma membrane	at3g01340	Transducin/WD40 repeat-like superfamily protein
protein.targeting.secretory pathway.plasma membrane	at2g17980	SLY1__Sec1/munc18-like (SM) proteins superfamily
protein.targeting.secretory pathway.unspecified	at3g07680	p24beta2__emp24/gp25L/p24 family/GOLD family protein
protein.targeting.secretory pathway.unspecified	at4g24550	AP4M__Clathrin adaptor complexes medium subunit family protein
protein.targeting.secretory pathway.unspecified	at3g49100	Signal recognition particle, SRP9/SRP14 subunit
protein.targeting.secretory pathway.unspecified	at4g30600	signal recognition particle receptor alpha subunit family protein
protein.targeting.secretory pathway.unspecified	at3g62290	ARFA1E_ATARFA1E__ADP-ribosylation factor A1E
protein.targeting.secretory pathway.unspecified	at1g48160	signal recognition particle 19 kDa protein, putative / SRP19, putative
protein.targeting.secretory pathway.unspecified	at1g11890	SEC22_SEC22__Synaptobrevin family protein
protein.targeting.secretory pathway.unspecified	at2g19790	AP4S__SNARE-like superfamily protein
protein.targeting.secretory pathway.unspecified	at1g56590	AP3M_ZIP4__Clathrin adaptor complexes medium subunit family protein
protein.targeting.secretory pathway.unspecified	at5g52280	Myosin heavy chain-related protein
protein.targeting.secretory pathway.unspecified	at5g46630	AP2M__Clathrin adaptor complexes medium subunit family protein
protein.targeting.secretory pathway.unspecified	at1g23490	ARF1_ATARF_ATARF1_ATARFA1A__ADP-ribosylation factor 1
protein.targeting.secretory pathway.unspecified	at3g49860	ARLA1B_ATARLA1B__ADP-ribosylation factor-like A1B
protein.targeting.secretory pathway.unspecified	at1g60780	AP1M2_HAP13__Clathrin adaptor complexes medium subunit family protein
protein.targeting.secretory pathway.unspecified	at1g48900	Signal recognition particle, SRP54 subunit protein
protein.targeting.secretory pathway.unspecified	at2g43640	Signal recognition particle, SRP9/SRP14 subunit
protein.targeting.secretory pathway.unspecified	at5g60460	Preprotein translocase Sec, Sec61-beta subunit protein
protein.targeting.secretory pathway.unspecified	at5g61970	signal recognition particle-related / SRP-related
protein.targeting.secretory pathway.unspecified	at3g22950	ARFC1_ATARFC1__ADP-ribosylation factor C1
protein.targeting.secretory pathway.unspecified	at3g56190	ALPHA-SNAP2_ASNAP__alpha-soluble NSF attachment protein 2
protein.targeting.secretory pathway.unspecified	at1g67680	SRP72 RNA-binding domain
